# Supplementary material for: Transcription factor Znf2 coordinates with the chromatin remodeling SWI/SNF complex to regulate cryptococcal cellular differentiation
Source: Commun Biol. 2019 Nov 14;2:412. doi: 10.1038/s42003-019-0665-2 (PMC6856107; doi:10.1038/s42003-019-0665-2)
Supplement: Supplementary file 3 — Supplementary Data 1 [file 42003_2019_665_MOESM3_ESM.xlsx]

## Sheet: AMT
Parent strain: XL280α, znf2::NAT, CRT4-mCherry-ZNF2-NEO; agrobacterium used for transformation has HYG durg resistance gene.
Strain Name	Single cell derived colony Phenotype on V8 plate (NAT+G418+HYG+Cefo+BCS)	Cellular Morphology YPD+BCS (Liquid)	Nuclear Fluorescence	PCR screening (mCherry+ part of ZNF2 ORF) (Parent strain has a ~2.3kb band) (√)	LINKAGE ASSAY: x XL280a on V8+Cu
AMT001	Yeast Colony	yeast	x	x
AMT002	Yeast Colony	yeast	√		Linked
AMT003	Yeast Colony	some hyphae	√
AMT004	Yeast Colony	yeast	x
AMT005	Yeast Colony	yeast	√	√	NOT LINKED
AMT006	Yeast Colony	yeast	x	√
AMT007	Yeast Colony	yeast	√	√	NOT LINKED
AMT008	Yeast Colony	pseudohyphae	√	√
AMT009	Yeast Colony	yeast	x	√
AMT010	Yeast Colony	some hyphae	√	√
AMT011	Yeast Colony	yeast	√	√	NOT LINKED
AMT012	Yeast Colony	yeast	x
AMT013	Yeast Colony	yeast	x	√
AMT014	Yeast Colony	pseudohyphae	√	√
AMT015	Yeast Colony	yeast	x
AMT016	Yeast Colony	yeast	x	√
AMT017	Yeast Colony	yeast	x	x	NOT LINKED
AMT018	Yeast Colony	yeast	√	√	NOT LINKED
AMT019	Yeast Colony	yeast	√	√	Linked
AMT020	Yeast Colony	pseudohyphae	√	√
AMT021	Yeast Colony	some hyphae	x
AMT022	Yeast Colony	yeast	x	√
AMT023	Yeast Colony	pseudohyphae	√	√
AMT024	Yeast Colony	some hyphae	√	√
AMT025	Yeast Colony	yeast	√	√	NOT LINKED
AMT026	Yeast Colony	yeast	x	x
AMT027	Yeast Colony	pseudohyphae	√
AMT028	Yeast Colony	yeast	√	√	Linked
AMT029	Yeast Colony	yeast	√	√	NOT LINKED
AMT030	Yeast Colony	yeast	x (cytosolic)	x
AMT031	Yeast Colony	some hyphae	√	√
AMT032	Yeast Colony	yeast	x
AMT033	Yeast Colony	pseudohyphae	√	√
AMT034	Yeast Colony	yeast	√	√	Linked
AMT035	Yeast Colony	yeast	√	√	Linked
AMT036	Yeast Colony	yeast	x
AMT037	Yeast Colony	yeast	√	√	NOT LINKED
AMT038	Yeast Colony	yeast	√	√	Linked
AMT039	Yeast Colony	some hyphae	√	√
AMT040	Yeast Colony	yeast	x	x
AMT041	Yeast Colony	some hyphae	√	√
AMT042	Yeast Colony	some hyphae	√	√
AMT043	Yeast Colony	yeast	x	√
AMT044	Yeast Colony	yeast	x	x
AMT045	Yeast Colony	pseudohyphae	√	√
AMT046	Yeast Colony	some hyphae	√	√
AMT047	Yeast Colony	yeast	√	√	Linked
AMT048	Yeast Colony	yeast	x	√
AMT049	Yeast Colony	pseudohyphae	√	√
AMT050	Yeast Colony	some hyphae	√
AMT051	Yeast Colony	some hyphae	√	√
AMT052	Yeast Colony	yeast	x (cytosolic)		NOT LINKED
AMT053	Yeast Colony	some hyphae	√
AMT054	Yeast Colony	some hyphae	√	√
AMT055	Yeast Colony	yeast	x	√
AMT056	Yeast Colony	pseudohyphae	√	√
AMT057	Yeast Colony	yeast	x	√
AMT058	Yeast Colony	yeast	√	√	NOT LINKED
AMT059	Yeast Colony	yeast	√	x	NOT LINKED
AMT060	Yeast Colony	yeast	√	√	Linked
AMT061	Yeast Colony	yeast	x	√
AMT062	Yeast Colony	pseudohyphae	√	√
AMT063	Yeast Colony	some hyphae	√
AMT064	Yeast Colony	some hyphae	√
AMT065	Yeast Colony	some hyphae	√
AMT066	Yeast Colony	yeast	√	√	NOT LINKED
AMT067	Yeast Colony	yeast	√	√	NOT LINKED
AMT068	Yeast Colony	some hyphae	√
AMT069	Yeast Colony	some hyphae	√
AMT070	Yeast Colony	yeast	√	√	NOT LINKED
AMT071	Yeast Colony	yeast	√	√	NOT LINKED
AMT072	Yeast Colony	some hyphae	√
AMT073	Yeast Colony	yeast	x	x
AMT074	Yeast Colony	yeast	√	√	NOT LINKED
AMT075	Yeast Colony	yeast	√	√	NOT LINKED
AMT076	Yeast Colony	yeast	x
AMT077	Yeast Colony	yeast	x
AMT078	Yeast Colony	yeast	√	√
AMT079	Yeast Colony	yeast	x	√
AMT080	Yeast Colony	yeast	Autofluorescence
AMT081	Yeast Colony	yeast	x
AMT082	Yeast Colony	yeast	√	√	NOT LINKED
AMT083	Yeast Colony	some hyphae	√
AMT084	Yeast Colony	some hyphae	x

## Sheet: AMT spores
Name (highlighted were DNA sequenced)	Parent	Drug resistance	Mating type	Description
AMT085	AMT002	HYG, NAT, NEO		# 2. nonfilamentous on v8.
AMT086	AMT002	HYG, NAT, NEO		# 12. nonfilamentous on v8.
AMT087	AMT002	HYG, NAT, NEO		# 26. nonfilamentous on v8.
AMT088	AMT002	HYG, NEO		# 13. nonfilamentous on v8.
AMT089	AMT002	HYG, NAT		# 7. nonfilamentous on v8.
AMT090	AMT002	HYG, NAT		# 8. nonfilamentous on v8.
AMT091	AMT002	HYG, NAT		# 14. nonfilamentous on v8.
AMT092	AMT002	HYG, NAT		# 17. nonfilamentous on v8.
AMT093	AMT002	HYG, insertion in MAT locus CND05760/CND05770	alpha, PCR(STE20)	# 6. nonfilamentous on v8.
AMT094	AMT002	HYG, insertion in MAT locus CND05760/CND05770	alpha, PCR(SXI1alpha)	# 10. nonfilamentous on v8.
AMT095	AMT002	HYG, insertion in MAT locus CND05760/CND05770	alpha, PCR(SXI1alpha)	# 20. nonfilamentous on v8.
AMT096	AMT028	HYG, NAT, NEO		# 4. nonfilamentous on v8.
AMT097	AMT028	HYG, NAT, NEO		# 26. nonfilamentous on v8.
AMT098	AMT028	HYG, NEO		# 1. nonfilamentous on v8.
AMT099	AMT028	HYG, NEO		# 6. nonfilamentous on v8.
AMT100	AMT028	HYG, NEO		# 7. nonfilamentous on v8.
AMT101	AMT028	HYG, NEO		# 11. nonfilamentous on v8.
AMT102	AMT028	HYG, NAT		# 5. nonfilamentous on v8.
AMT103	AMT028	HYG, NAT		# 12. nonfilamentous on v8.
AMT104	AMT028	HYG, NAT		# 17. nonfilamentous on v8.
AMT105	AMT028	HYG, NAT		# 21. nonfilamentous on v8.
AMT106	AMT028	SNF5::HYG	a, PCR(STE20), cross with JEC20/21	# 22. nonfilamentous on v8.
AMT107	AMT028	SNF5::HYG	a, PCR(STE20), cross with JEC20/21	# 31. nonfilamentous on v8.
AMT108	AMT034	HYG, NAT, NEO		# 11. nonfilamentous on v8.
AMT109	AMT034	HYG, NAT, NEO		# 15. nonfilamentous on v8.
AMT110	AMT034	HYG, NEO		# 9. nonfilamentous on v8.
AMT111	AMT034	HYG, NEO		# 13. nonfilamentous on v8.
AMT112	AMT034	HYG, NEO		# 21. nonfilamentous on v8.
AMT113	AMT034	HYG, NEO		# 29. nonfilamentous on v8.
AMT114	AMT034	HYG, NAT		# 17. nonfilamentous on v8.
AMT115	AMT034	HYG, NAT		# 22. nonfilamentous on v8.
AMT116	AMT034	HYG, NAT		# 28. nonfilamentous on v8.
AMT117	AMT034	CNK02410::HYG	alpha, cross with JEC20/21	# 6. nonfilamentous on v8.
AMT118	AMT034	CNK02410::HYG	a, cross with JEC20/21	# 10. nonfilamentous on v8.
AMT119	AMT034	CNK02410::HYG	alpha, cross with JEC20/21	# 12. nonfilamentous on v8.
AMT120	AMT034	CNK02410::HYG	a, cross with JEC20/21	# 20. nonfilamentous on v8.
AMT121	AMT019	HYG, NAT, NEO		# 5. nonfilamentous on v8.
AMT122	AMT019	HYG, NAT, NEO		# 16. nonfilamentous on v8.
AMT123	AMT019	HYG, NAT, NEO		# 29. nonfilamentous on v8.
AMT124	AMT019	HYG, NEO		# 2. nonfilamentous on v8.
AMT125	AMT019	HYG, NEO		# 8. nonfilamentous on v8.
AMT126	AMT019	HYG, NEO		# 15. nonfilamentous on v8.
AMT127	AMT019	HYG, NEO		# 21. nonfilamentous on v8.
AMT128	AMT019	HYG, NAT		# 12. nonfilamentous on v8.
AMT129	AMT019	SNF5::HYG	a, PCR(STE20), cross with JEC20/21	# 11. nonfilamentous on v8.
AMT130	AMT019	SNF5::HYG	alpha, PCR(SXI1alpha), cross with JEC20/21	# 17. nonfilamentous on v8.
AMT131	AMT019	SNF5::HYG	alpha, PCR(STE20), cross with JEC20/21	# 19. nonfilamentous on v8.
AMT132	AMT019	SNF5::HYG	alpha, PCR(STE20), cross with JEC20/21	# 22. nonfilamentous on v8.
AMT133	AMT035	HYG, NAT, NEO		# 6. nonfilamentous on v8.
AMT134	AMT035	HYG, NEO		# 2. nonfilamentous on v8.
AMT135	AMT035	HYG, NEO		# 18. nonfilamentous on v8.
AMT136	AMT035	HYG, NAT		# 14. nonfilamentous on v8.
AMT137	AMT035	HYG, NAT		# 23. nonfilamentous on v8.
AMT138	AMT035	HYG, NAT		# 26. nonfilamentous on v8.
AMT139	AMT035	CNA02310 ::HYG	a, PCR(STE20), cross with JEC20/21	# 3. nonfilamentous on v8.
AMT140	AMT035	CNA02310 ::HYG	a, PCR(SXI2a), cross with JEC20/21	# 7. nonfilamentous on v8.
AMT141	AMT038	HYG, NAT, NEO		# 16. nonfilamentous on v8.
AMT142	AMT038	HYG, NAT, NEO		# 31. nonfilamentous on v8.
AMT143	AMT038	HYG, NEO		# 13. nonfilamentous on v8.
AMT144	AMT038	HYG, NEO		# 19. nonfilamentous on v8.
AMT145	AMT038	HYG, NAT		# 2. nonfilamentous on v8.
AMT146	AMT038	HYG, NAT		# 3. nonfilamentous on v8.
AMT147	AMT038	HYG, NAT		# 9. nonfilamentous on v8.
AMT148	AMT038	HYG, NAT		# 11. nonfilamentous on v8.
AMT149	AMT038	HYG	a, PCR(STE20), cross with JEC20/21	# 1. nonfilamentous on v8.
AMT150	AMT038	HYG	a, PCR(SXI2a), cross with JEC20/21	# 6. nonfilamentous on v8.
AMT151	AMT038	HYG	a, PCR(SXI2a), cross with JEC20/21	# 12. nonfilamentous on v8.
AMT152	AMT038	HYG	alpha, PCR(STE20)	# 14. nonfilamentous on v8.
AMT153	AMT047	HYG, NEO		# 20. nonfilamentous on v8.
AMT154	AMT047	HYG, NAT		# 2. nonfilamentous on v8.
AMT155	AMT047	HYG, NAT		# 3. nonfilamentous on v8.
AMT156	AMT047	HYG, NAT		# 6. nonfilamentous on v8.
AMT157	AMT047	HYG, NAT		# 14. nonfilamentous on v8.
AMT158	AMT047	CNA02310 ::HYG	alpha, PCR(STE20), cross with JEC20/21	# 8. nonfilamentous on v8.
AMT159	AMT060	HYG, NAT, NEO		# 8. nonfilamentous on v8.
AMT160	AMT060	HYG, NAT, NEO		# 14. nonfilamentous on v8.
AMT161	AMT060	HYG, NEO		# 10. nonfilamentous on v8.
AMT162	AMT060	HYG, NAT		# 4. nonfilamentous on v8.
AMT163	AMT060	SNF5::HYG	a, PCR(STE20), cross with JEC20/21	# 12. nonfilamentous on v8.
AMT164	AMT158	CNA02310 ::HYG	a	Nonfilamentous on V8
AMT165	AMT158	CNA02310 ::HYG	a	Nonfilamentous on V8
AMT166	AMT158	CNA02310 ::HYG	alpha	Nonfilamentous on V8
AMT167	AMT163	SNF5::HYG	a	Nonfilamentous on V8
AMT168	AMT163	SNF5::HYG	alpha	Nonfilamentous on V8
AMT169	AMT163	SNF5::HYG	alpha	Nonfilamentous on V8
AMT170	AMT093	HYG		Nonfilamentous on V8
AMT171	AMT093	HYG		Nonfilamentous on V8
AMT172	AMT093	HYG		Nonfilamentous on V8
AMT173	AMT093	HYG		Nonfilamentous on V8
AMT174	AMT106	SNF5::HYG	a	Nonfilamentous on V8
AMT175	AMT106	SNF5::HYG	alpha	Nonfilamentous on V8
AMT176	AMT106	SNF5::HYG	alpha	Nonfilamentous on V8
AMT177	AMT139	CNA02310 ::HYG	a	Nonfilamentous on V8
AMT178	AMT139	CNA02310 ::HYG	a	Nonfilamentous on V8
AMT179	AMT139	CNA02310 ::HYG	alpha	Nonfilamentous on V8
AMT180	AMT139	CNA02310 ::HYG	alpha	Nonfilamentous on V8
