# Supplementary material for: Transcription factor Znf2 coordinates with the chromatin remodeling SWI/SNF complex to regulate cryptococcal cellular differentiation
Source: Commun Biol. 2019 Nov 14;2:412. doi: 10.1038/s42003-019-0665-2 (PMC6856107; doi:10.1038/s42003-019-0665-2)
Supplement: Supplementary file 4 — Supplementary Data 2 [file 42003_2019_665_MOESM4_ESM.xlsx]

## Sheet: WT V8vsYPD DEG
Gene Locus	Gene Name	logFC	PValue	FDR
CND05680		9.92582	2.91589e-253	3.47081e-251
CNA07720	CFL1	9.3527	0	0
CNB02680		8.58475	0	0
CND05690	MFalpha3	8.32769	0	0
CNE03525		7.74577	5.35735e-242	5.60132e-240
CNG01860	ZIP2	7.6627	6.33111e-91	1.49341e-89
CNH00020		6.89342	7.83133e-257	9.61762e-255
CNI01030		6.81675	1.09235e-51	1.25393e-50
CNC00640		6.7804	5.90862e-251	6.7228e-249
CNK03310		6.72231	0	0
CND02460		6.59064	0	0
CNB04900		6.56853	2.43288e-208	2.046e-206
CNF00610		6.39702	0	0
CNC06690		6.3855	0	0
CNK02730		6.03006	0	0
CNE00940		5.97266	0	0
CNJ02020		5.86376	1.00242e-74	1.89165e-73
CNA04330		5.74242	0	0
CND05800	STE3alpha	5.64691	7.67823e-250	8.36711e-248
CNE00710		5.64546	1.51261e-277	2.20813e-275
CNF02440	FAS1	5.61648	6.37029e-82	1.32849e-80
CNM01110		5.60281	1.5422e-94	3.79999e-93
CNN00580		5.55928	0	0
CNG01270		5.55771	0	0
CND06355		5.55069	3.21333e-130	1.151e-128
CND05950	SXI1alpha	5.5049	3.41228e-263	4.47471e-261
CNH01310		5.49637	0	0
CNB01030	STE6	5.35171	2.3109333310382e-311	0
CNA03370		5.35029	2.34227e-211	2.01357e-209
CNH01750		5.34578	0	0
CNF01460		5.31812	5.86723e-282	9.07895e-280
CNH00110		5.27844	1.41702e-195	1.05418e-193
CNM01610		5.24424	1.70306e-212	1.49734e-210
CNF00600		5.18445	1.18145e-204	9.62196e-203
CNF02000		5.09837	3.73337e-282	5.89492e-280
CNA01680	GPA2	5.08668	4.59643e-286	7.56651e-284
CNM01700		5.0825	2.55104e-199	1.97374e-197
CNF04930		5.06736	1.45738e-79	2.90613e-78
CNB04250	CPR2	5.00332	8.70292e-204	7.01401e-202
CNI02070		5.00287	4.60193e-274	6.59354e-272
CND06140		4.95165	2.2504e-09	5.89217e-09
CNM00800		4.95095	3.62686e-295	6.84415e-293
CNB02005		4.86112	4.93263e-129	1.74264e-127
CND00490		4.8566	5.80663e-288	1.02104e-285
CNJ01220		4.83547	4.2386e-261	5.37607e-259
CNE00950		4.77852	3.29002e-296	6.36372e-294
CNN00570		4.76851	8.14787e-243	8.63562e-241
CNC05110		4.74099	2.12638e-250	2.38432e-248
CNL04420		4.70874	8.4728e-08	1.98108e-07
CNH02990	ITR4	4.68585	0	0
CNC01050		4.66013	1.42953e-273	2.01095e-271
CNF01470		4.65671	1.34762e-197	1.02221e-195
CNJ03070		4.6195	1.41213e-08	3.48618e-08
CNI00730		4.61517	4.14519e-219	3.7731e-217
CNE04480		4.56722	8.69366e-220	8.00748e-218
CNI02040		4.50115	5.06365e-229	4.95917e-227
CNE04750		4.48889	5.25067e-72	9.33896e-71
CNK03030		4.48527	7.08692e-92	1.69233e-90
CNH03420		4.45806	2.20931e-123	7.39974e-122
CNN02280		4.45795	1.04784e-278	1.58963e-276
CNA06570		4.43016	3.87079e-294	7.13055e-292
CNE04120		4.39004	1.07419e-217	9.664e-216
CNM02020	MAT2	4.38936	2.09272e-221	1.95077e-219
CNC06800		4.38148	1.89344e-28	1.18046e-27
CNF00230		4.34169	6.88384e-261	8.59036e-259
CNH03660		4.33602	3.49309e-227	3.37825e-225
CND00560		4.29631	6.03656e-178	3.73639e-176
CNI00770		4.28854	2.17143e-190	1.55559e-188
CNM01860		4.27606	1.02882e-265	1.37241e-263
CNF01060		4.26661	1.02365e-237	1.04211e-235
CNK00870		4.24513	1.58423e-52	1.84596e-51
CNE04910		4.24362	5.68681e-136	2.14629e-134
CNC06870		4.2431	5.54389e-30	3.66921e-29
CNJ03000		4.16811	4.52507e-178	2.82342e-176
CND01030		4.15783	1.01288e-29	6.61882e-29
CNE00350	CPK2	4.14228	2.72198e-181	1.76974e-179
CNK02880		4.12481	1.88338e-88	4.27324e-87
CNH02960		4.08795	1.1847e-190	8.56641e-189
CND03450		4.08459	3.3288e-173	1.98115e-171
CNI02800		4.04947	7.24802e-255	8.76217e-253
CNB00970		4.02947	9.35677e-155	4.46872e-153
CNB01320		4.02909	3.33574e-14	1.18443e-13
CNN01740		3.99779	2.30605e-170	1.32162e-168
CNC02670		3.98517	1.49518e-174	9.03763e-173
CNA05810		3.9576	4.08609e-182	2.70205e-180
CNC01830		3.95241	4.37231e-147	1.88986e-145
CNF02810		3.93632	1.61738e-193	1.19177e-191
CNA01120		3.90039	1.20297e-115	3.78348e-114
CNH03090		3.89868	8.49257e-70	1.43779e-68
CNK00060		3.88492	2.83556e-170	1.61314e-168
CNH01740		3.84186	4.63772e-141	1.86885e-139
CNJ01390		3.81325	2.32454e-252	2.68433e-250
CNA01150	CRG1	3.79747	7.92084e-167	4.37739e-165
CNF04560		3.76091	2.53921e-178	1.59722e-176
CNE01630	YPK1(should be YPK2?)	3.7483	1.16768e-103	3.22654e-102
CNH01140		3.74419	1.58749e-82	3.3376e-81
CNI01870		3.73107	1.72343e-156	8.49309e-155
CNA08060		3.70419	1.41683e-142	5.76947e-141
CNH02310	GPR5	3.69326	6.42968e-174	3.85631e-172
CNB05120		3.66965	7.16738e-156	3.46588e-154
CNH03290		3.66852	3.86947e-206	3.18491e-204
CNE00540		3.66006	6.75276e-93	1.63269e-91
CND02430		3.6577	4.27777e-144	1.76048e-142
CNI00100		3.65424	5.33433e-101	1.44307e-99
CNA08340		3.61257	3.69699e-62	5.2677e-61
CNG01170		3.60037	3.74249e-22	1.90123e-21
CNF04250		3.59385	2.32513e-150	1.01636e-148
CNI00970	HFM1	3.54415	6.59152e-130	2.35016e-128
CNM02540		3.53499	2.92274e-146	1.23569e-144
CNM00090		3.51232	7.30447e-169	4.09527e-167
CNA02400		3.51108	3.25792e-157	1.61581e-155
CNI02050	ARO8001	3.51026	6.00065e-213	5.33644e-211
CND04190		3.49516	7.48542e-153	3.38683e-151
CND04740		3.4707	2.79844e-70	4.81145e-69
CNC02950		3.41612	9.4342e-155	4.47806e-153
CNC00560		3.39988	7.89059e-77	1.53777e-75
CND00790		3.37904	9.88929e-114	3.00053e-112
CNN02180		3.34229	8.01432e-40	7.09523e-39
CNE02620		3.32823	3.28633e-153	1.49567e-151
CNB00230		3.32317	2.4441e-176	1.48898e-174
CNC03810		3.30621	8.44798e-186	5.68365e-184
CNA03850		3.28887	4.36478e-171	2.52017e-169
CNG00520		3.27903	4.75844e-147	2.04534e-145
CND01330		3.26864	3.85343e-160	1.96145e-158
CNC07050		3.26858	1.61811e-150	7.11324e-149
CNH03280	ICL1	3.26561	3.11236e-151	1.37602e-149
CND01770		3.24547	1.85506e-39	1.61446e-38
CNB00130		3.24108	6.92259e-83	1.4674e-81
CNC06210		3.22938	4.14725e-136	1.57291e-134
CNF02960		3.22377	2.52106e-179	1.62545e-177
CNH00400	BLP5	3.19819	2.91184e-121	9.50586e-120
CND02440		3.1977	1.57024e-188	1.10445e-186
CNA04250		3.19578	6.62293e-150	2.87874e-148
CNE04900		3.19134	1.14498e-93	2.79453e-92
CNF04350		3.17914	2.96513e-78	5.85234e-77
CNH00980		3.17165	7.45033e-70	1.2641e-68
CNA04570		3.17121	3.25673e-125	1.11001e-123
CNB03460		3.16799	8.56657e-145	3.54436e-143
CNI02060		3.15522	7.79439e-122	2.55531e-120
CNN01360		3.14862	9.17946e-163	4.79875e-161
CNN01470		3.14111	1.04953e-160	5.37763e-159
CNI03510		3.14108	6.77172e-106	1.91215e-104
CNE04810		3.13164	6.08468e-21	2.93682e-20
CNH02500		3.13073	5.15711e-154	2.40365e-152
CNB02340		3.10179	6.56061e-147	2.80439e-145
CND03170		3.10139	9.56521e-115	2.96024e-113
CNF00880		3.09287	9.07939e-94	2.22301e-92
CNJ00610		3.0914	2.99939e-166	1.64583e-164
CNA00370		3.07865	7.34465e-118	2.3385e-116
CNB05710		3.07802	7.43396e-124	2.51164e-122
CNA05800	DIP5	3.07754	1.10503e-103	3.0754e-102
CNA07370		3.07252	1.91667e-137	7.37776e-136
CNB03380		3.05937	1.4498e-106	4.12393e-105
CNB01020		3.05916	4.47639e-154	2.09902e-152
CNB05670		3.02836	3.2131e-142	1.30156e-140
CNA06330		3.02373	3.96009e-62	5.63221e-61
CNB04870	PUM1	3.0175	1.86245e-131	6.76515e-130
CNA05790		3.01192	9.29939e-114	2.83265e-112
CNN00670		3.00644	1.74984e-65	2.7023e-64
CNF01120	FKH101	2.98163	2.05046e-112	6.17293e-111
CNE00170		2.96247	8.29906e-34	6.17997e-33
CNA01650		2.96165	4.75695e-34	3.56633e-33
CND05130		2.94119	3.5517e-10	9.84223e-10
CNH02070	KIN4	2.9373	1.50035e-110	4.41377e-109
CNK03110		2.91696	8.15558e-72	1.44393e-70
CNE01370	GEF1	2.8962	1.04902e-64	1.58211e-63
CNG00700		2.88862	1.89363e-116	5.98e-115
CNA08350		2.87924	6.35271e-05	0.000116637
CNJ03340		2.87105	6.23539e-127	2.15371e-125
CNN01270		2.85672	2.37303e-56	3.00986e-55
CNG01110		2.85407	7.17794e-140	2.84798e-138
CNB00190		2.84937	4.65149e-60	6.33602e-59
CND06350		2.83493	6.48495e-86	1.42136e-84
CNE00120	ST (Sugar Transporter)	2.8282	2.95521e-106	8.37527e-105
CNF00010		2.82793	3.84066e-14	1.3581e-13
CNF00020		2.82548	3.76846e-56	4.76415e-55
CND06040		2.81651	5.98255e-48	6.44666e-47
CNG03310		2.81485	9.59234e-132	3.50075e-130
CNG03890		2.79626	4.62467e-95	1.14316e-93
CNF01220		2.7942	5.48757e-129	1.92988e-127
CNG01010		2.78754	1.44462e-51	1.65586e-50
CNJ01360		2.77799	6.36429e-119	2.04317e-117
CNE02250	FZC17	2.77763	1.7461e-96	4.44395e-95
CNK03290		2.77579	1.56116e-33	1.15145e-32
CNF02370	RAM1	2.76991	3.7038e-136	1.41164e-134
CND00030	CAS92	2.7681	1.74721e-23	9.23371e-23
CNG02950		2.76621	2.28746e-65	3.51153e-64
CNG01200		2.76599	2.26778e-44	2.24946e-43
CNE03000		2.75617	2.84749e-18	1.24399e-17
CNA00380		2.75565	3.86407e-87	8.61565e-86
CNB01190	CLP1	2.75511	2.70593e-20	1.2673e-19
CNA02120		2.74435	1.93771e-59	2.58039e-58
CNA04090		2.741	5.0908e-86	1.12215e-84
CNF04660		2.73118	7.86122e-119	2.51332e-117
CNE00520	CPK1	2.72277	1.31686e-114	4.05917e-113
CNI02820	ZIP4	2.72125	9.72565e-133	3.58321e-131
CNC06680		2.72111	1.26509e-98	3.30676e-97
CNC01670	CAS34	2.71858	2.23309e-90	5.23559e-89
CNJ02610	FZC10	2.71429	4.58243e-88	1.03065e-86
CNC03860	PXA2	2.70227	4.33139e-122	1.43214e-120
CNF04790		2.70171	3.57471e-58	4.67978e-57
CNF02120	SPR1	2.70152	1.23409e-109	3.58953e-108
CND00250		2.70007	5.61062e-31	3.80117e-30
CNM02100		2.69498	4.81277e-19	2.15863e-18
CNK00230		2.69485	1.42146e-57	1.84218e-56
CNI00190		2.6898	2.83123e-54	3.44422e-53
CND00280		2.68673	7.65031e-64	1.12959e-62
CNK02860		2.66473	2.78029e-60	3.80728e-59
CNF01070	PRM1	2.661	1.50526e-115	4.71505e-114
CNH03820		2.64928	6.24176e-90	1.44588e-88
CNE00780		2.63762	3.0405e-29	1.95061e-28
CNI01730		2.61805	6.31116e-131	2.27114e-129
CNC03350		2.61016	3.32635e-06	6.84831e-06
CNB05180	HSF3	2.59342	1.76983e-92	4.25253e-91
CNB03260		2.5921	1.1096e-78	2.20128e-77
CNI00810		2.57583	2.43625e-53	2.90435e-52
CNG00010		2.56671	2.74307e-99	7.26819e-98
CNJ01480		2.538	2.57679e-56	3.26295e-55
CNK00160		2.53719	9.06404e-61	1.25453e-59
CNB01650		2.52029	8.91227e-90	2.05834e-88
CNK00090	HOB4	2.51405	1.05906e-62	1.52588e-61
CNJ00320		2.50622	2.82172e-20	1.32073e-19
CNI01540		2.48537	1.5025e-11	4.57852e-11
CNI00210	YGR205W	2.45813	3.43087e-11	1.01587e-10
CNN00150		2.45153	1.38775e-63	2.03353e-62
CNJ00690		2.44028	1.17954e-110	3.48325e-109
CNM02180		2.43879	5.94962e-111	1.7773e-109
CNH02950		2.42746	3.42126e-78	6.73545e-77
CNK00860		2.42098	1.688e-38	1.43359e-37
CNN00400	IRK7	2.42074	1.82675e-69	3.07922e-68
CNJ00140		2.41429	9.19186e-99	2.41896e-97
CNF01400		2.40487	6.67314e-24	3.58542e-23
CNM00460		2.40419	1.7899e-108	5.14812e-107
CNN02290		2.4023	2.71596e-84	5.83705e-83
CNH01790		2.397	6.72892e-35	5.14952e-34
CNB02120		2.39102	2.74836e-51	3.13629e-50
CND02410		2.38991	1.14493e-88	2.60539e-87
CNK00170	TUB4	2.38975	2.86274e-69	4.81501e-68
CNC01820		2.38647	1.12821e-63	1.65635e-62
CNH00320		2.37034	3.85542e-91	9.15013e-90
CNE04820		2.36565	7.41136e-50	8.23875e-49
CNJ01880	AMT2	2.36468	2.77431e-120	8.98111e-119
CNK02720		2.36399	1.14665e-45	1.17661e-44
CNI03400		2.35489	1.59038e-75	3.03821e-74
CNK00810		2.3509	1.48339e-75	2.84083e-74
CND01980	HLH4	2.35017	1.89311e-93	4.59153e-92
CNA04700		2.34829	1.36196e-102	3.7235e-101
CNE01680		2.34659	2.42642e-09	6.32735e-09
CNB03950		2.34115	5.56451e-61	7.72937e-60
CNB03020		2.33852	3.96786e-86	8.77125e-85
CNC06450		2.3372	1.92294e-65	2.96371e-64
CNG02390		2.33127	1.925e-13	6.53233e-13
CNA05250		2.32585	1.74807e-60	2.41084e-59
CNB03770		2.3164	2.86782e-32	2.02263e-31
CNF03620	HEX1	2.31596	5.50872e-100	1.4799e-98
CND03620		2.31136	6.85979e-86	1.49927e-84
CNF04770		2.30898	2.15715e-56	2.74054e-55
CNI00850		2.30525	5.0957e-43	4.89149e-42
CNK00900	HOP1	2.30409	3.34937e-55	4.12645e-54
CNF00160	CDC420 (CDC42)	2.30123	8.27758e-19	3.67644e-18
CNG01790		2.2944	6.70109e-37	5.40629e-36
CNC06430		2.29201	2.83164e-97	7.25445e-96
CNJ03130		2.28641	1.92471e-36	1.52577e-35
CNG00770		2.28281	2.29698e-65	3.51916e-64
CNA00590	MET32	2.27825	1.51242e-46	1.57916e-45
CNC03870		2.27762	4.10913e-90	9.54726e-89
CND00530	DUR3	2.2728	9.5957e-109	2.77022e-107
CNI02160		2.27145	7.17187e-71	1.24694e-69
CNG00430		2.27065	8.28063e-57	1.05722e-55
CNC05430		2.26875	4.98848e-11	1.46086e-10
CNJ00580		2.26826	1.34257e-28	8.41091e-28
CNH02830		2.26394	4.96323e-76	9.57619e-75
CNC06900		2.2521	2.01531e-36	1.59595e-35
CNB04710		2.24855	1.43716e-102	3.91524e-101
CNA07050		2.24174	7.99177e-16	3.10248e-15
CNN02170		2.23754	6.82104e-41	6.16524e-40
CNB00510		2.23641	1.2545e-69	2.11922e-68
CND00650		2.23632	5.98303e-80	1.20236e-78
CNB04830		2.23578	3.8165e-19	1.71876e-18
CNB04010		2.23468	1.48943e-47	1.59168e-46
CNK03020		2.22024	6.52002e-56	8.21587e-55
CNC02600		2.21237	5.71784e-16	2.23995e-15
CNF03730		2.21059	1.10472e-85	2.40767e-84
CNI00370		2.21015	4.98319e-63	7.20654e-62
CNL06210		2.20642	5.3372e-64	7.89559e-63
CNC01480		2.20028	3.28295e-79	6.52961e-78
CNA02350		2.19953	2.52862e-96	6.37263e-95
CNK00380		2.19285	1.00359e-65	1.55606e-64
CNF00350		2.18968	3.40097e-87	7.60501e-86
CNC01850		2.1855	7.49111e-42	6.96619e-41
CNC03460		2.17542	1.26354e-52	1.47451e-51
CNG03050		2.1731	6.19828e-35	4.76227e-34
CNA07610		2.16707	1.74173e-74	3.23159e-73
CNG01780		2.16496	2.47856e-75	4.72331e-74
CNC05050		2.16194	1.65286e-64	2.48798e-63
CNH01020		2.15923	2.67276e-26	1.56542e-25
CNE02240		2.14937	7.03938e-72	1.24917e-70
CNI03920		2.14608	3.22625e-22	1.64005e-21
CNI00870		2.14467	1.04793e-31	7.27159e-31
CNJ00630		2.12927	2.49555e-35	1.93467e-34
CNM01370		2.12279	9.35537e-16	3.6137e-15
CNL06520		2.11649	1.40483e-70	2.42075e-69
CNJ02590		2.11284	5.88843e-70	1.0035e-68
CNC05520		2.10779	8.8895e-05	0.000161035
CNE02120		2.0925	1.44861e-78	2.86648e-77
CNI01560	(MFE2)	2.09143	4.57951e-92	1.09696e-90
CNN02370		2.08472	6.95492e-42	6.47536e-41
CNB02310		2.0842	4.8753e-61	6.79643e-60
CNC06670		2.07096	1.26126e-58	1.65958e-57
CNM01870		2.0646	1.43614e-35	1.11785e-34
CNF03900		2.06448	2.83581e-89	6.49131e-88
CNJ03430		2.05856	2.74128e-27	1.65698e-26
CNF00280		2.05826	1.6264e-49	1.79764e-48
CNC04960	RAC1	2.05423	3.72364e-67	5.95245e-66
CND02540		2.05295	6.00002e-69	1.00264e-67
CNJ00240		2.04748	1.23809e-52	1.44699e-51
CNA08100		2.04021	1.51718e-61	2.13038e-60
CNM00910	DHA2	2.03123	8.4958e-17	3.46322e-16
CNE04450	GPA3	2.02872	1.1864e-79	2.37188e-78
CNF01670		2.02712	9.37889e-69	1.55718e-67
CNE02630		2.02157	1.25546e-41	1.15913e-40
CNK02050		2.01533	3.4707e-71	6.08907e-70
CNK00030		2.01235	1.07544e-68	1.77793e-67
CNH00070		2.01235	1.47833e-46	1.54565e-45
CNF01930	STB4	2.00707	2.28394e-47	2.43735e-46
CND05550		2.00303	2.81423e-60	3.84694e-59
CNC02550		-2.00138	3.35829e-39	2.8999e-38
CNG03920		-2.00969	3.08346e-74	5.69373e-73
CNI00930		-2.01052	1.9199e-26	1.13391e-25
CNC02520		-2.01157	1.1844e-86	2.63326e-85
CNE03480		-2.03856	5.6071e-62	7.96003e-61
CNC01320		-2.04629	5.27914e-71	9.22003e-70
CNH01240		-2.05447	6.98258e-82	1.45226e-80
CNG01000		-2.05594	5.53594e-27	3.31472e-26
CNM02270		-2.06035	7.06715e-93	1.70338e-91
CND06110	ERG1	-2.0646	2.12713e-64	3.18946e-63
CND02040		-2.06574	1.10493e-37	9.15292e-37
CND02070		-2.06733	5.54268e-21	2.68023e-20
CNA06950		-2.07208	4.02092e-94	9.87615e-93
CNB02670		-2.08138	2.43827e-90	5.68221e-89
CNA07090	AFR1	-2.08322	2.05466e-86	4.55498e-85
CNG03480		-2.08619	3.55307e-72	6.34875e-71
CNE00980	HEM13	-2.09299	8.14107e-56	1.02252e-54
CNN01400	CCC2	-2.09916	4.77413e-81	9.77181e-80
CNB04720	GRX5	-2.101	1.78497e-81	3.6926e-80
CNH03650		-2.10837	3.31761e-74	6.11151e-73
CNH00540		-2.10883	5.48044e-68	8.92676e-67
CNE04940		-2.10893	5.66288e-86	1.24471e-84
CNE03300		-2.11705	3.06914e-54	3.72194e-53
CNE02710		-2.13762	5.76606e-62	8.1707e-61
CNG03990		-2.1402	1.78332e-100	4.80752e-99
CNE00390		-2.14341	2.08115e-98	5.42149e-97
CNM02420	CFO1 (FET3)	-2.15649	5.49514e-48	5.92969e-47
CNE00410		-2.16117	5.01815e-66	7.84353e-65
CNB03130		-2.16757	2.31329e-38	1.94121e-37
CNK01210		-2.16793	6.60913e-48	7.10206e-47
CNC04870		-2.17244	9.88209e-59	1.30252e-57
CNI00320		-2.17338	5.25282e-57	6.71753e-56
CNG01100	TSA1	-2.1752	6.91048e-76	1.33001e-74
CNL04640		-2.18736	1.59552e-67	2.57715e-66
CNA05000		-2.18966	1.16242e-74	2.18292e-73
CNG04200		-2.19018	4.11472e-98	1.06119e-96
CNJ00720		-2.19664	5.47373e-77	1.06945e-75
CNA03000		-2.19954	2.78908e-96	7.00621e-95
CNG04640		-2.20167	3.41256e-65	5.21798e-64
CNE00720		-2.20673	1.16635e-89	2.68573e-88
CNG03600	UVE1	-2.2104	1.87586e-21	9.2384e-21
CNF03470		-2.2104	1.29074e-28	8.10591e-28
CNL04910		-2.21506	9.05557e-64	1.33453e-62
CNL05440		-2.21929	5.18306e-60	7.04769e-59
CNF04240		-2.22832	1.93917e-84	4.1792e-83
CNA05880		-2.22907	1.28183e-77	2.51714e-76
CNI02240		-2.23222	3.38183e-36	2.66992e-35
CNA06700		-2.25054	3.13917e-55	3.87365e-54
CNK03170	TAL1	-2.25283	7.24381e-111	2.14733e-109
CND03600	HAPX	-2.26916	2.93423e-96	7.34697e-95
CNM01120		-2.27001	2.30524e-102	6.25811e-101
CNN00660		-2.29883	1.7171e-93	4.17774e-92
CND05320		-2.30288	2.41636e-98	6.25262e-97
CNC02480		-2.30359	5.07527e-98	1.30456e-96
CNL04260		-2.33652	6.58581e-107	1.88024e-105
CNF00330		-2.34518	2.40084e-85	5.20316e-84
CNA00640		-2.35654	2.35614e-98	6.11726e-97
CNB03150		-2.36634	1.64085e-74	3.05175e-73
CNA04970		-2.37111	3.08645e-16	1.22148e-15
CNC06260		-2.37133	4.43609e-91	1.0496e-89
CNI00820		-2.38357	1.57437e-81	3.26566e-80
CNC06390		-2.39744	8.91989e-62	1.25937e-60
CNA07920	SIT1	-2.40089	1.44809e-56	1.84578e-55
CNB03640		-2.40113	2.99968e-80	6.04389e-79
CNC05760		-2.41478	1.73934e-19	7.90674e-19
CNM00900		-2.42577	3.40238e-120	1.09684e-118
CNG03580		-2.43679	7.72738e-60	1.0434e-58
CNE01830		-2.47295	1.12405e-98	2.94805e-97
CND04880	ABP1	-2.48557	1.8004e-95	4.46465e-94
CNA06740		-2.52126	4.25944e-67	6.7949e-66
CNF01260	TRR1	-2.53434	1.4359e-128	5.02694e-127
CNG04630		-2.53609	1.67677e-80	3.39611e-79
CNA06060		-2.54145	1.84087e-135	6.84751e-134
CNA03960		-2.58503	5.86275e-114	1.79289e-112
CNH03220		-2.61104	1.90371e-62	2.72255e-61
CNA07150		-2.62043	4.13905e-85	8.9452e-84
CNI03040		-2.63242	2.39737e-41	2.19768e-40
CNM00720		-2.63857	3.74987e-89	8.55832e-88
CND04560		-2.63918	9.96389e-138	3.85453e-136
CNC02620		-2.65211	7.34858e-122	2.4194e-120
CNC00310		-2.67057	9.29313e-69	1.54626e-67
CNG02460		-2.68236	4.20448e-146	1.76794e-144
CNC05690	CFO2	-2.68681	4.57374e-109	1.32536e-107
CNE04660		-2.69094	6.01061e-53	7.09986e-52
CNL04580		-2.70833	1.58123e-129	5.61191e-128
CNN01150		-2.71343	1.75919e-68	2.90211e-67
CNA03990		-2.71844	4.7232e-126	1.62415e-124
CNH02920		-2.72441	2.04075e-125	6.98641e-124
CNG03840		-2.72962	1.43555e-72	2.577e-71
CNC02410	ERG25	-2.73926	1.74533e-151	7.76071e-150
CNG00600	MPD1	-2.76427	4.90348e-132	1.79802e-130
CNF03510		-2.77494	1.05364e-95	2.62968e-94
CNI01990		-2.80975	7.46492e-52	8.59465e-51
CNA02040		-2.84386	2.26944e-153	1.04516e-151
CNC02320		-2.85621	3.33632e-145	1.3953e-143
CND03580	CDA3	-2.85691	6.06826e-111	1.80577e-109
CNB04050		-2.86221	2.14991e-163	1.1393e-161
CNJ01670		-2.86809	7.27293e-110	2.12342e-108
CNN01770		-2.88111	1.5774e-111	4.73038e-110
CNI01590	SOD2	-2.88241	2.34561e-115	7.31773e-114
CNF00210	CTR2	-2.89343	2.36245e-162	1.22673e-160
CNN00320		-2.89604	4.4815e-14	1.57965e-13
CNE02700		-2.89632	4.13228e-121	1.34334e-119
CNA06280		-2.91926	1.66856e-140	6.68893e-139
CNB02490		-2.92304	1.93784e-11	5.84525e-11
CNI02420		-2.95173	5.67539e-177	3.48496e-175
CNK01730		-2.95393	9.38984e-83	1.98495e-81
CNA02830		-2.96468	5.21567e-163	2.74515e-161
CNC06490		-2.97485	5.73256e-173	3.38571e-171
CNJ01180		-2.97797	1.9953e-163	1.06467e-161
CNL05860		-3.00219	3.68459e-156	1.79293e-154
CNE03150	EXG104	-3.01908	3.92595e-128	1.36825e-126
CNL06730		-3.03883	4.94812e-123	1.65016e-121
CNN01210		-3.08237	2.28746e-74	4.23399e-73
CNH03140		-3.09536	4.49303e-158	2.25731e-156
CNJ01870		-3.09624	6.12393e-186	4.19299e-184
CNM01390		-3.13316	5.89696e-140	2.35179e-138
CNC06120		-3.14514	1.55752e-53	1.86253e-52
CNH02350	TCO2	-3.14751	1.54429e-152	6.94661e-151
CNK03000		-3.20168	6.01482e-131	2.17461e-129
CNI04200		-3.20246	5.29109e-88	1.18658e-86
CNI00990		-3.21348	1.20585e-59	1.61973e-58
CNE00240		-3.25273	1.85786e-171	1.08077e-169
CNL05800		-3.25631	3.86448e-06	7.89947e-06
CNB03470		-3.29912	4.89448e-128	1.69814e-126
CNL05530		-3.31309	1.4299e-95	3.55729e-94
CNN01560		-3.31792	2.43432e-211	2.06971e-209
CNK02850		-3.35189	6.81706e-104	1.9041e-102
CNB02400		-3.36522	3.1022e-42	2.92347e-41
CNA04340		-3.37056	3.11401e-179	1.99117e-177
CNM02600		-3.39856	1.96168e-96	4.97624e-95
CND01430		-3.43485	2.59337e-156	1.26993e-154
CNE04080		-3.43627	3.61925e-99	9.55705e-98
CNH03700		-3.4393	1.24467e-102	3.4149e-101
CNF00980		-3.46253	8.41493e-147	3.57727e-145
CNH00370		-3.46865	8.46772e-158	4.22676e-156
CNE01030		-3.52287	2.16251e-165	1.17826e-163
CNK01790		-3.52533	3.35926e-81	6.89406e-80
CNF03630		-3.52758	9.60672e-201	7.58441e-199
CNE00380		-3.65546	9.14741e-212	7.95208e-210
CNG03500		-3.76122	1.23859e-155	5.95218e-154
CNF01090		-3.77287	3.02895e-153	1.38669e-151
CNC03950		-3.79072	5.14939e-208	4.28396e-206
CNM01520		-3.80973	1.05241e-244	1.1309e-242
CNB05100		-3.87123	9.24258e-198	7.08019e-196
CNJ00930		-3.89724	2.40739e-138	9.40707e-137
CNA04670		-3.89887	2.30818e-169	1.30353e-167
CND01740		-3.9264	5.08517e-190	3.60954e-188
CNM02430	CFT1	-3.92689	2.91065e-188	2.0288e-186
CNN00270	FPD1	-3.94321	2.36266e-85	5.1348e-84
CNG01480	HXT1	-3.98096	7.8031e-186	5.29584e-184
CNA06340	SRX1	-4.02381	1.34635e-74	2.51611e-73
CNC05700	CFT2	-4.05129	5.86858e-250	6.48646e-248
CNI00360		-4.09841	1.70594e-73	3.09107e-72
CNF02490		-4.10562	6.61407e-164	3.57853e-162
CNK02750		-4.11848	1.65926e-185	1.1067e-183
CNF04420		-4.24422	8.15733e-100	2.18385e-98
CNN00330		-4.2673	6.35291e-224	5.99421e-222
CNN00300		-4.33052	3.44313e-299	6.83064e-297
CNC04560		-4.3849	1.29108e-202	1.0298e-200
CNA05700		-4.55052	2.63401e-138	1.02409e-136
CND00390		-4.60493	5.9751e-224	5.70733e-222
CNJ03160		-4.85484	5.26944e-197	3.95822e-195
CNJ00950		-4.90994	0	0
CNA05710		-4.98003	4.08198e-200	3.19013e-198
CNE03540		-5.02086	8.70346e-46	8.96654e-45
CNM02200		-5.07983	1.35282e-187	9.3453e-186
CNE00400		-5.14564	2.07315e-229	2.05641e-227
CND00150		-5.27902	1.43809e-303	2.92803e-301
CNK01890		-5.64945	1.50629e-277	2.20813e-275
CND03490	MP98 (CDA2)	-5.81493	0	0
CNJ02210		-5.9993	0	0
CNA05220		-6.03836	0	0
CNF02450		-6.11212	0	0
CNC01350		-6.81318	0	0
CNH03500		-7.14119	7.02972e-167	3.91287e-165
CND04870	DHA1	-7.82293	0	0
CNA05720		-8.00581	9.3552e-268	1.26985e-265
CNC06180		-8.68843	0	0
CNB01510		-8.79713	6.23292e-263	8.03735e-261
CND01080	CTR4	-9.35229	0	0

## Sheet: znf2Δ on V8 DEG
Gene Locus	Gene Name	logFC	PValue	FDR
CNE05300	FZC41	14.2103	2.61907e-74	2.06776e-70
CNE05330		10.9131	9.46501e-72	3.73631e-68
CNE05340		14.5249	2.21531e-70	5.82997e-67
CNE05350		16.4122	1.05393e-63	2.08019e-60
CNE05310		13.2472	6.99806e-63	1.10499e-59
CNE05290		13.4128	1.42085e-60	1.60251e-57
CNE05360		10.7275	6.29529e-57	6.21266e-54
CND00560		-7.10743	3.58527e-52	3.14508e-49
CNA04900		-7.19121	1.53663e-50	1.21317e-47
CND06350		-8.58034	1.80411e-50	1.29486e-47
CNC00640		-6.15151	1.78362e-43	1.00584e-40
CNA07720	CFL1	-9.37716	4.32366e-42	2.27569e-39
CND05690	MFalpha3	-7.92823	1.08186e-41	5.02427e-39
CNG00010		-8.5127	5.12988e-41	2.25002e-38
CND05750		-7.97316	1.71048e-39	7.10749e-37
CND05680		-8.05659	4.71326e-39	1.86056e-36
CNI00770		-5.79456	4.75266e-38	1.78677e-35
CNC04640		-7.86706	1.45609e-37	5.22539e-35
CND06355		-9.48863	1.83828e-36	6.31009e-34
CNI04420		-7.49668	9.90996e-28	2.52384e-25
CNB00190		6.30184	4.23174e-27	9.82634e-25
CNA00010		11.0542	6.48446e-27	1.46271e-24
CNE00020		10.9857	1.27843e-26	2.72788e-24
CNA01680	GPA2	-5.35301	1.31651e-25	2.73522e-23
CNI01870		-4.61936	2.76736e-25	5.46207e-23
CNJ01160		-3.88868	2.75182e-25	5.46207e-23
CNM00010		-8.09084	5.19946e-25	9.77375e-23
CND00490		-5.13654	1.66914e-23	2.99497e-21
CNC06550		-5.61575	1.91458e-23	3.35902e-21
CNG01270		-5.54587	7.56728e-23	1.29878e-20
CNC04230	CAN1	-3.82284	2.46758e-22	3.81991e-20
CND02460		-5.08327	3.13893e-22	4.76573e-20
CNM00910	DHA2	-8.7207	4.2617e-22	6.23077e-20
CNA00260		-3.61606	4.5884e-22	6.58644e-20
CNF03020		3.98344	1.4856e-21	2.02221e-19
CNA01150	CRG1	-4.65157	3.51074e-21	4.54382e-19
CNF02810		-3.46093	5.44073e-21	6.81818e-19
CNE04480		-4.07175	8.79861e-21	1.08539e-18
CNB04900		-3.36479	2.06131e-20	2.46577e-18
CNC02670		-3.99455	2.31817e-20	2.69556e-18
CNA03370		-3.75802	2.3217e-20	2.69556e-18
CNJ03000		-3.56828	5.22102e-20	5.9739e-18
CNC04560		3.27206	6.38259e-20	7.19865e-18
CNG00410		4.12606	1.51807e-19	1.66461e-17
CNG01010		-3.73726	1.67799e-19	1.79647e-17
CNG00430		5.16496	2.86121e-19	3.0119e-17
CNE00350	CPK2	-4.05498	3.12999e-19	3.21113e-17
CNK00160		-3.53351	3.13182e-19	3.21113e-17
CNJ01220		-4.63473	4.8614e-19	4.92061e-17
CNB02005		-3.75454	8.71917e-19	8.71365e-17
CND05800	STE3alpha	-4.33498	1.14529e-18	1.13026e-16
CNF00880		-3.39999	1.18046e-18	1.15059e-16
CNH03660		-4.54306	3.11405e-18	2.9621e-16
CNB04250	CPR2	-3.87334	3.25249e-18	3.05695e-16
CND05950	SXI1alpha	-4.14705	1.05195e-17	9.7708e-16
CNH00980		-4.80883	2.98208e-17	2.70615e-15
CNA06780		2.94088	3.58682e-17	3.14644e-15
CNC03230		3.64907	4.02537e-17	3.49234e-15
CNH01750		-3.93679	4.50139e-17	3.86287e-15
CNH03290		-3.36829	5.42271e-17	4.5545e-15
CND01330		-3.87125	8.34467e-17	6.79187e-15
CNB05120		-4.31542	9.33633e-17	7.44549e-15
CNF01050		3.34581	1.32505e-16	1.03577e-14
CNF02440	FAS1	-3.90174	1.35801e-16	1.05112e-14
CNI01930		-3.11793	2.314e-16	1.75664e-14
CNB00590		3.7915	2.82134e-16	2.12138e-14
CNH02500		-3.44743	3.74324e-16	2.76195e-14
CNK00030		4.6674	4.60791e-16	3.36847e-14
CND03170		-2.7457	6.23655e-16	4.47614e-14
CNF01770		3.42699	9.82317e-16	6.92446e-14
CND00550	KRE6	-2.99079	1.05553e-15	7.37469e-14
CNE03525		-5.39311	1.16669e-15	8.07986e-14
CNA07370		-3.00494	1.99113e-15	1.35517e-13
CNF02000		-4.31251	2.99898e-15	2.02367e-13
CNG00440		3.86573	9.16463e-15	5.97973e-13
CNI03400		-3.14519	9.81455e-15	6.3513e-13
CND04190		-4.01232	1.4277e-14	9.09008e-13
CNK00540		3.99	1.41937e-14	9.09008e-13
CNF00010		3.4375	1.5235e-14	9.62242e-13
CNE00520	CPK1	-3.45303	3.11638e-14	1.92217e-12
CNJ03020		-2.81776	3.27212e-14	2.00259e-12
CNC06450		-2.56888	4.34481e-14	2.63864e-12
CNE04120		-3.43873	4.66043e-14	2.80871e-12
CNK00810		-2.78308	7.97328e-14	4.69769e-12
CNM02440		-3.11416	1.48527e-13	8.68611e-12
CNK00870		3.83401	2.93867e-13	1.64545e-11
CNC00760	BLP4	-3.39212	4.22627e-13	2.34974e-11
CNB02340		-3.10491	5.06544e-13	2.79662e-11
CNE01630	YPK1(should be YPK2?)	-2.52005	5.10088e-13	2.79663e-11
CNB00130		-2.70405	6.62349e-13	3.53328e-11
CNN01270		-2.42103	8.90535e-13	4.65614e-11
CNM02600		-3.81818	1.10391e-12	5.7338e-11
CND00810		-8.6978	1.28973e-12	6.65519e-11
CNI00810		-2.67341	2.36034e-12	1.17942e-10
CNJ01390		-3.19321	2.66194e-12	1.32176e-10
CNG01330	CFL105	-3.08855	3.08706e-12	1.52327e-10
CNC01050		-3.41629	5.81053e-12	2.7972e-10
CNN01360		-3.05753	6.39025e-12	3.05764e-10
CNC03400		-2.46179	7.10054e-12	3.37703e-10
CNF00230		-3.0283	1.2549e-11	5.79384e-10
CNK00380		3.14338	1.29535e-11	5.94582e-10
CNA06330		-2.23703	1.70957e-11	7.80177e-10
CNI00870		2.95841	1.79703e-11	8.10716e-10
CNH02380	KRP1	-3.65738	1.8297e-11	8.20765e-10
CNG03710		3.65512	2.62267e-11	1.16326e-09
CNI00730		-3.29285	2.92163e-11	1.28862e-09
CNB04870	PUM1	-3.1253	2.98103e-11	1.30421e-09
CNC01260	PSK202	-2.50047	2.99001e-11	1.30421e-09
CNI02820	ZIP4	-2.61717	6.65724e-11	2.82575e-09
CNB05670		-2.49455	6.98628e-11	2.94956e-09
CNI01730		-2.69612	7.25954e-11	3.04862e-09
CNB00010		-5.06007	7.54641e-11	3.15232e-09
CNB01030	STE6	-3.03767	9.53383e-11	3.94082e-09
CNN00670		-2.65428	1.03458e-10	4.25415e-09
CNK03110		-2.24794	1.05107e-10	4.29958e-09
CNC04960	RAC1	-2.70434	1.10944e-10	4.51497e-09
CNH03040		-2.54448	1.2177e-10	4.90497e-09
CND01980	HLH4	-2.53366	2.20161e-10	8.77863e-09
CNM00230		-2.59592	2.25073e-10	8.88475e-09
CNL06720		-2.41546	2.59041e-10	1.01748e-08
CNH01790		-3.28904	3.25412e-10	1.27184e-08
CND03450		-3.05974	3.46351e-10	1.34701e-08
CND00650		-3.43951	4.1151e-10	1.59258e-08
CNB02310		-2.02278	1.22776e-09	4.57224e-08
CNK00060		3.81646	1.34048e-09	4.96859e-08
CNM01610		-3.25543	1.91009e-09	7.04682e-08
CND04640		-2.08393	1.95263e-09	7.17025e-08
CNB00970		-2.86841	2.34266e-09	8.52319e-08
CNC03090		-2.00942	2.67591e-09	9.69096e-08
CNC01830		-2.19926	3.02481e-09	1.09045e-07
CNJ00730		-2.5022	3.59566e-09	1.27299e-07
CNC07050		-2.65461	4.03039e-09	1.41422e-07
CNG00890		-2.57739	4.78134e-09	1.66294e-07
CNL06180		2.26298	5.61673e-09	1.94492e-07
CNF02370	RAM1	-2.75398	5.91666e-09	2.03983e-07
CNM02120		-2.06305	8.24165e-09	2.79261e-07
CNC02950		-2.06426	9.32308e-09	3.13216e-07
CNK00850		2.8471	1.20144e-08	3.98546e-07
CNI00380		2.54855	1.72288e-08	5.62071e-07
CNA03960		-2.41851	2.16477e-08	7.00444e-07
CNM02030		2.56687	2.44204e-08	7.80564e-07
CNE04330		-2.24467	2.54023e-08	8.08674e-07
CNF01070	PRM1	-2.77361	2.80824e-08	8.8331e-07
CND02070		2.54419	3.08826e-08	9.67534e-07
CNC06750		-2.61	3.47393e-08	1.08406e-06
CNG01790		-2.15479	3.75644e-08	1.16302e-06
CNA05790		-2.8034	4.3777e-08	1.34482e-06
CNC05770		-2.88655	1.03568e-07	3.0284e-06
CNC01790		-2.86302	1.20165e-07	3.47509e-06
CNF00510		-2.21065	1.2294e-07	3.54238e-06
CNE01840		2.16309	1.60365e-07	4.55426e-06
CNK03470		2.9739	2.05781e-07	5.72058e-06
CNM00200		2.11546	2.33075e-07	6.38934e-06
CNH00320		-2.18485	3.40673e-07	9.08654e-06
CNH00070		2.08539	3.87701e-07	1.02371e-05
CNL06440		-2.19212	3.93177e-07	1.03471e-05
CNK00860		2.05621	4.20095e-07	1.091e-05
CNA06220		-2.13387	4.63181e-07	1.19896e-05
CNM02590	YFH702	-2.63402	4.71642e-07	1.21687e-05
CNM00030		-2.01041	4.8549e-07	1.24852e-05
CNH02070	KIN4	-2.0507	6.34828e-07	1.59617e-05
CNG01990	PCL103	2.12625	7.33019e-07	1.82561e-05
CNH03130		2.10777	7.45523e-07	1.85091e-05
CNE02120		-2.49503	7.52961e-07	1.86352e-05
CNA01520		-2.28571	8.02649e-07	1.96798e-05
CNG01200		2.04587	8.10008e-07	1.97988e-05
CNH03130		2.09639	8.32841e-07	2.02316e-05
CND02030		2.07157	1.08456e-06	2.59473e-05
CNN02390		-2.39093	1.28027e-06	3.02451e-05
CNL06270		2.21978	1.57335e-06	3.64269e-05
CNI03200		2.13177	1.92594e-06	4.34437e-05
CNG04710		-2.02579	2.38639e-06	5.2923e-05
CNH03870		2.48121	2.75378e-06	6.02246e-05
CNA05710		2.14769	3.08287e-06	6.68662e-05
CNA01850		2.09429	3.15562e-06	6.82564e-05
CNB05080		2.36038	3.27804e-06	7.05179e-05
CNA05720		4.41286	6.36218e-06	0.000129457
CNB00020		-2.84018	6.78714e-06	0.000136695
CNB03460		-2.05547	7.28834e-06	0.000146044
CNC04670		2.04971	8.20708e-06	0.000159593
CNK02850		2.28843	1.0932e-05	0.000206478
CNF04940		-2.05777	1.12933e-05	0.000211784
CNF00020		2.65857	1.22882e-05	0.000228809
CNC02870		-2.4154	1.36081e-05	0.000249271
CNB01760		2.10976	1.38205e-05	0.000252575
CNG00770		2.20204	1.93144e-05	0.000345498
CNG01860	ZIP2	2.99437	2.58885e-05	0.000446266
CNG00110		-2.78598	2.94976e-05	0.000500825
CNK00260		-2.07615	3.73495e-05	0.000620788
CNC02530		2.02763	4.54177e-05	0.000738421
CNE04660		-2.13137	6.15997e-05	0.000966858
CNA08260		2.11417	7.58522e-05	0.00116282
CNE00710		2.05985	9.0024e-05	0.00136292
CND01830		-2.89738	0.00011085	0.00164195
CNA00220		2.34188	0.000113439	0.0016709
CNA07920	SIT1	-2.10572	0.00031223	0.00402129
CNE03210		-2.25996	0.000392064	0.0048669
CNI02910		-2.52453	0.000395197	0.00489808
CNE03210		-2.28953	0.000415831	0.00511369
CNF03470		2.8625	0.000558246	0.00659783
CND01080	CTR4	2.79789	0.000861678	0.00950133
CNI00210	YGR205W	-2.17227	0.00124735	0.0129067
CNH01310		2.3591	0.00181762	0.0175429
CNJ00930		2.02556	0.00263677	0.0237099
CNC01650	PNG1	-2.32959	0.00308399	0.0270535
CNF01470		-2.14943	0.00309472	0.0271174

## Sheet: znf2Δ in YPD DEG
Gene Locus	Gene Name	logFC	PValue	FDR
CNF03780		2.0041	0.00480092	0.0488923
CNI00240		2.19353	0.00462532	0.0474766
CNB04810		2.11858	0.00455816	0.0472151
CNH02350	TCO2	2.47836	0.00453154	0.0470633
CNC02870		2.66532	0.00439533	0.0458303
CNB05550		-2.17091	0.00433642	0.0453967
CNG00700		2.50642	0.00431626	0.0453064
CNI00820		2.03686	0.00426216	0.0449183
CNJ02210		-2.03842	0.00413053	0.0437914
CNE04080		2.61219	0.00386607	0.041637
CND00440		-2.25718	0.00373742	0.0406335
CNG02600		2.25965	0.00374188	0.0406335
CNE00220		-3.13283	0.00366884	0.0401614
CNB01060		-2.1218	0.00362741	0.0398862
CNK01710		2.03656	0.00355115	0.0392674
CND03970		2.08705	0.00349412	0.0387458
CNG02750		-2.13747	0.00346321	0.0385117
CNC01650	PNG1	2.68125	0.00327932	0.0367789
CNA04800		-2.39921	0.00324787	0.0366023
CNG00070		-2.02971	0.00319457	0.036242
CNC01420		-2.14583	0.00317991	0.0361278
CNB02220		-2.08401	0.00314534	0.0358386
CNF04820		-2.00619	0.00312338	0.0356919
CNK02200		2.63355	0.00303233	0.0348032
CNH01570		2.27853	0.00300652	0.0346293
CNE00330		2.23666	0.00290407	0.0335268
CNJ01900		-2.10538	0.00269702	0.03179
CNA02510		-2.3896	0.00266751	0.0315368
CNL04640		2.31125	0.00256984	0.0307053
CNG00370		2.14106	0.00255585	0.0305846
CNJ01670		3.32581	0.00247081	0.0299315
CNH00920		-2.35782	0.00246538	0.0299117
CNH02290		-2.07219	0.00235682	0.0290429
CNI01580		2.03051	0.00234922	0.0289946
CND01090		2.08097	0.00234818	0.0289946
CNB02410		2.21713	0.00234288	0.0289946
CNF04710		-2.26	0.00233177	0.028989
CNA06930		-2.0903	0.00233402	0.028989
CND03310		2.52985	0.00225569	0.0282392
CNM01170		-2.27502	0.00224987	0.0282322
CNK03030		-2.87018	0.00218801	0.0276118
CNA00850		-2.19317	0.00208348	0.0265483
CNF01360		-3.85377	0.00196197	0.0251221
CNN00430		2.5966	0.00189539	0.0243092
CNB04380		-2.08659	0.00180002	0.02343
CNB04020		-2.40401	0.0017163	0.0224892
CNH01790		-2.20298	0.00169476	0.0222813
CNA05130	ENA1 (ENA2)	2.38893	0.00168701	0.0222165
CND00180		2.38914	0.00164796	0.0217387
CNC03960	PHO84	2.3383	0.00155303	0.0207651
CNI02990		2.65051	0.00150145	0.020213
CND01330		2.17287	0.00145686	0.0196801
CND02730	FPR3	-3.04907	0.00137712	0.0188875
CNA07650	NDH1	-2.73426	0.00137897	0.0188875
CNC03010		-2.07459	0.00123923	0.0173669
CNC02990		-2.43397	0.00120473	0.0170352
CNC03320		2.39475	0.0011479	0.0163197
CNM01880	FZC15	2.34459	0.00113021	0.0160973
CNJ00610		2.4999	0.00112196	0.0160157
CNL05760		2.03733	0.00111331	0.0159724
CNC01920	FCY2	2.73236	0.00111186	0.0159724
CNB03730		2.1752	0.00108022	0.0155829
CNI03230		2.54859	0.00107241	0.0155559
CNG04350		2.7278	0.0010676	0.0155147
CNA01680	GPA2	-2.20447	0.001058	0.0154165
CNB03250		2.08903	0.00105888	0.0154165
CNI03770		-2.29014	0.00103676	0.0152065
CNC06540		-2.23048	0.00101742	0.0150356
CNC05840		2.24104	0.000989654	0.0147082
CNK03270		2.35112	0.000980071	0.0145934
CNF01370		-4.84228	0.00096315	0.0143687
CND00450		2.12676	0.000954501	0.0142667
CNG01880		2.24201	0.000904906	0.0136552
CNA00600		-2.18126	0.000864331	0.0131554
CNB01370		-2.11699	0.00084639	0.0129461
CNB03130		-2.30601	0.000831229	0.0127889
CND00700		-2.66369	0.000824193	0.0127801
CNC02570		-2.07381	0.00082764	0.0127801
CNB05000		2.17518	0.000826623	0.0127801
CNF01440	LIV3	2.5708	0.00081632	0.0127593
CND00610		2.26004	0.000812562	0.0127512
CNM01150		2.26818	0.000787949	0.0124145
CNJ00590		2.23447	0.000776981	0.0123158
CNL03940		-2.29103	0.00073409	0.0117067
CND01920		-2.1189	0.000717525	0.0114892
CNI01220		2.33224	0.000712697	0.0114352
CNK02180		-2.61324	0.00069376	0.0111769
CNA07170		-3.47988	0.000682499	0.0110766
CNL05050		2.59395	0.000678604	0.0110459
CNN02290		-2.13249	0.000630318	0.0103241
CNN02220		2.00078	0.000601727	0.0100016
CNA05690		-2.35271	0.000600265	0.00999849
CNB03180		-2.04806	0.000589213	0.00987724
CNH03800		2.69764	0.00058575	0.00987724
CNN01010		2.96083	0.000587093	0.00987724
CNA00970	TCO5	-2.15525	0.000557066	0.0094593
CNI04380		2.02062	0.000554924	0.00944332
CNJ02280		2.12963	0.000547744	0.00934135
CNA04360		2.96577	0.000545127	0.00931693
CNG04480		2.7168	0.000529959	0.00909724
CNG02650		-2.3893	0.000508376	0.00881249
CNI02620		-2.09788	0.000494455	0.00861953
CNA04260		2.14058	0.000488886	0.00857952
CNJ02970	PNB1	2.84946	0.000487752	0.00857877
CNB03710		2.10305	0.000483427	0.00852176
CNA06220		2.63403	0.000483112	0.00852176
CNK01210		2.15013	0.000460635	0.00819346
CNE04990	CAS4	-2.06272	0.000452086	0.00809636
CNA04770		2.61038	0.000431758	0.0077855
CNN00410		3.42274	0.000429984	0.00777134
CNH03460		2.5814	0.000425387	0.00773983
CNL06070		-2.15708	0.000422225	0.00772394
CNI02020		-2.60601	0.000411083	0.00760454
CNM00090		2.82009	0.000406554	0.00757375
CNB03080		-3.09271	0.000397337	0.00747336
CNA01260		2.92793	0.000393488	0.0074195
CND05600	HSP12	2.54604	0.000391076	0.00740878
CNE04350		-2.4666	0.000380928	0.00725147
CNG01690		-2.08827	0.000364972	0.00699855
CNC06570		2.46834	0.000359709	0.00691451
CNF01380		-4.64654	0.000346442	0.00672525
CNK03010		-2.97152	0.000344768	0.00670933
CNF04090		2.9992	0.000306366	0.00602163
CNB00020		-3.49253	0.000304063	0.00599135
CNJ00620		3.29277	0.000299868	0.00592353
CNA06340	SRX1	2.38894	0.000290746	0.00577233
CNJ01850	BCK1	2.75008	0.000281974	0.00563665
CNB02020		2.81233	0.000263079	0.00527634
CNC00020		2.52185	0.000259971	0.00523888
CNG00770		2.67411	0.000260545	0.00523888
CNG01960		-3.18552	0.00024896	0.00505473
CNE00260		-2.47306	0.000249458	0.00505473
CNA06520		2.19268	0.000242988	0.00498792
CNA03990		-2.05023	0.000239696	0.00493321
CNH03730		2.15563	0.000229221	0.00474247
CNA03300		2.0846	0.000222844	0.00463492
CNJ01650	MEP1	4.20754	0.000215401	0.00451596
CNI03220		2.12399	0.000212523	0.00447812
CNI03540		2.13831	0.000209364	0.00443671
CNA06170		3.35814	0.000208746	0.00443558
CNF01590		3.36177	0.000202244	0.00430905
CNA03140	SIP4	3.04359	0.000201647	0.00430801
CNB03190		2.89377	0.000191494	0.00411345
CNF00600		2.06034	0.000184173	0.00396705
CND02380		2.13886	0.000176072	0.00380297
CNG01980		-2.30434	0.000169426	0.00368563
CNB01750		2.35413	0.000169702	0.00368563
CNK00540		2.59329	0.000162055	0.00354896
CNE02490		2.1065	0.000157868	0.00346693
CNF04660		2.90771	0.000156308	0.00344227
CNG01260		2.9632	0.000148782	0.003295
CNC00730	CQS1	2.93017	0.000147294	0.00327126
CNE04820		2.28078	0.000146372	0.00325999
CND05800	STE3alpha	-2.19612	0.000145062	0.00324922
CNB00190		2.44519	0.000138758	0.00311691
CNE00200		-3.15447	0.000134633	0.00304162
CNM02030		-2.31626	0.000122946	0.00280175
CND05020		-3.21884	0.000121941	0.00278691
CNG01760		2.15903	0.000119185	0.00273188
CND00370	FZC34	2.74019	0.000118157	0.00271623
CNF01060		3.00068	0.00011789	0.00271623
CNC05760		2.50667	0.000116657	0.00269752
CNM02430	CFT1	3.82992	0.000112299	0.00260441
CNK00450		-2.29481	0.000110147	0.00256206
CNC06220		2.4982	0.00010883	0.00253894
CNH03810		2.27514	0.000107486	0.00251504
CNH03700		3.45202	0.000106985	0.00251079
CND00390		-3.91873	0.000102231	0.00241363
CNG03300		2.21227	0.000101263	0.00239798
CNA06780		2.55353	0.000100473	0.00238646
CNG02680		-2.75355	9.59386e-05	0.00228566
CNF02530	MFE2	3.50119	9.44201e-05	0.002263
CNA03910		2.05838	9.19788e-05	0.00222412
CNC05340		-2.90265	9.00992e-05	0.00219306
CND02440		-3.16001	8.83443e-05	0.00216375
CNC01180		2.2117	8.68004e-05	0.00213926
CNC00720	OPT1 (transporter for cqs1)	2.16705	8.30642e-05	0.0020601
CNJ00270		2.69774	8.15854e-05	0.00202982
CNB01020		2.2511	8.07666e-05	0.00201583
CNA02370	LYS9	3.27042	8.02551e-05	0.00200944
CNA06190		-2.47179	7.78003e-05	0.00196677
CNG03310		2.41983	7.57463e-05	0.00192103
CNH01500		-2.75114	7.33664e-05	0.00186669
CNI01560	(MFE2)	3.08034	6.79071e-05	0.00174163
CNA05200		2.16072	6.61807e-05	0.00171661
CNH01160		2.43199	6.6331e-05	0.00171661
CNK02610		3.1468	6.32956e-05	0.00165877
CNH01220		2.84583	6.05612e-05	0.00159776
CNH03660		2.2371	5.71183e-05	0.00151711
CND00560		-3.48816	5.61848e-05	0.00149737
CNA02710		2.30749	5.29279e-05	0.00141988
CNH01620	HIS3	-2.62879	5.05641e-05	0.0013661
CNC04640		-2.36157	5.04585e-05	0.0013661
CNB03650		2.2356	5.00208e-05	0.00136543
CNF00240		2.34831	4.98291e-05	0.00136501
CNA02500		-2.48003	4.70667e-05	0.00130648
CND00740		-2.28468	4.71191e-05	0.00130648
CND03050		2.50715	4.71941e-05	0.00130648
CND01230		3.0402	4.54691e-05	0.00127671
CNK01790		-5.20441	4.35345e-05	0.00123118
CNG01790		2.55685	4.17992e-05	0.00119067
CNF02000		2.95304	3.83737e-05	0.00110511
CNA01130		3.07544	3.70341e-05	0.00107045
CNE04390		2.13296	3.62541e-05	0.00105567
CNI02040		2.72047	3.5267e-05	0.00103074
CNK00030		3.29394	3.47478e-05	0.00102317
CND01820		3.39199	3.33983e-05	0.000994613
CNJ01660		3.7643	3.29012e-05	0.000983533
CNK02910		-2.2943	3.10817e-05	0.000937279
CNG01920		2.20052	3.11155e-05	0.000937279
CNL04570		2.42612	3.02598e-05	0.000918542
CNC01140		4.01396	2.91955e-05	0.000893132
CNG02160	ZNF2	2.28576	2.86439e-05	0.000884743
CNB01660		3.33656	2.86962e-05	0.000884743
CND04870	DHA1	-4.71536	2.8239e-05	0.00087753
CNK00390		-2.38546	2.8211e-05	0.00087753
CNC03870		2.32084	2.81551e-05	0.00087753
CNL06410		2.48074	2.79753e-05	0.00087753
CNA00360	PKP1	3.24612	2.69109e-05	0.000860056
CNC06920	CAS9	3.09737	2.64033e-05	0.000847277
CNM01860		3.55935	2.58563e-05	0.000836553
CNI02070		2.60194	2.44239e-05	0.000793475
CNF01220		-2.79468	2.24829e-05	0.000735926
CNA06580		3.97629	2.25589e-05	0.000735926
CNA06310		3.3102	2.22193e-05	0.000730911
CND01620		2.25065	2.20608e-05	0.000728747
CNK03020		2.38669	2.20378e-05	0.000728747
CNM00110		-2.93221	2.13861e-05	0.00071548
CND00200	ECM2201	2.80196	2.1175e-05	0.000711444
CNF01400		-6.12459	2.08136e-05	0.000702302
CNB03630		3.04421	2.01198e-05	0.00068477
CNC03350		2.58347	1.99672e-05	0.000684286
CNL05010		3.01752	1.99128e-05	0.000684286
CNG00350	OPS1	3.31857	1.97095e-05	0.000682625
CNC06210		2.54369	1.89783e-05	0.000666106
CNC00210		2.5536	1.86134e-05	0.000658507
CNH00870	USV101	3.12388	1.81427e-05	0.000645421
CNE04190		3.2409	1.66697e-05	0.000595714
CNL06120		2.85421	1.65925e-05	0.000595664
CNK02340		3.20332	1.59041e-05	0.00057888
CNC01010		2.17971	1.521e-05	0.00055619
CNF02450		-5.21371	1.41546e-05	0.000527411
CNI00490		2.86754	1.40412e-05	0.000525676
CNB05710		2.35975	1.37068e-05	0.00051561
CNA05840	CEL1	3.33386	1.35869e-05	0.000513558
CNG00110		-2.55422	1.3492e-05	0.000512437
CNL06730		-2.38361	1.32906e-05	0.000507235
CNE04870		2.25971	1.28088e-05	0.000491232
CNG02130	SWE1	2.56917	1.25438e-05	0.000485808
CNH02990	ITR4	3.04922	1.09175e-05	0.000424916
CNH02380	KRP1	-2.63543	1.07604e-05	0.000420885
CNN01570		2.49364	9.18579e-06	0.000363102
CNC06610		2.70648	9.06979e-06	0.000363102
CNK01300		2.74508	9.19069e-06	0.000363102
CNL05590		2.41811	8.81491e-06	0.000355399
CNA06810		3.36772	7.1538e-06	0.000294298
CNG04220		3.22139	6.69752e-06	0.000278603
CNA02260		-2.32512	6.49856e-06	0.000271764
CNI04200		-4.95166	6.09992e-06	0.000257836
CNA01120		3.23918	5.27091e-06	0.000225217
CNK02050		3.75619	5.22097e-06	0.000225217
CNI03590	PCK1	5.86944	5.2536e-06	0.000225217
CNB02150		-2.37471	4.97465e-06	0.000216081
CNC01820		2.89575	4.75703e-06	0.000208937
CNF01390		-7.68755	4.51809e-06	0.000199557
CNB01650		4.14802	4.19999e-06	0.0001866
CNC02600		2.77084	3.45029e-06	0.000155898
CNE00720		-3.43523	3.2321e-06	0.000148601
CNK02840		2.55322	2.91813e-06	0.000135754
CNK00060		4.32157	2.86136e-06	0.000133905
CNC06690		3.5928	2.72588e-06	0.000128328
CNA06570		5.10339	2.65719e-06	0.000125848
CNG00320		3.6308	2.61561e-06	0.00012463
CNI04210		-3.1819	2.27742e-06	0.000109847
CNI01020		2.54567	2.24552e-06	0.000108977
CNM02420	CFO1 (FET3)	4.87718	2.18535e-06	0.000107383
CNB05660		2.94374	2.14694e-06	0.000106159
CNN00150		2.58475	1.97434e-06	9.92076e-05
CNA07130		4.45096	1.92749e-06	9.77675e-05
CNA04250		3.9827	1.85199e-06	9.45477e-05
CNM00120		-7.47774	1.78312e-06	9.16269e-05
CNE04900		2.96738	1.70088e-06	8.79759e-05
CNJ03440		-2.63097	1.62759e-06	8.47427e-05
CNM00770		2.55904	1.6044e-06	8.40921e-05
CND00350	ZIP1	-3.12877	1.48074e-06	7.81316e-05
CNG00090		-3.10292	1.43521e-06	7.62405e-05
CNC04380		-2.92027	1.32542e-06	7.08873e-05
CNM02590	YFH702	-3.01648	1.31046e-06	7.05674e-05
CNK00130		4.77694	1.19814e-06	6.49641e-05
CNB02270		2.67278	1.16725e-06	6.41745e-05
CNN02400		3.69949	1.14631e-06	6.34666e-05
CNI03790		2.77485	1.08905e-06	6.11581e-05
CNG01480	HXT1	-3.4906	9.92101e-07	5.61144e-05
CNH00020		3.80256	8.11698e-07	4.65808e-05
CNG03580		-2.86953	6.97104e-07	4.02988e-05
CNJ00140		4.8817	6.72551e-07	3.91674e-05
CNE00100		-2.95105	6.18026e-07	3.65656e-05
CNA03290		3.81249	6.18574e-07	3.65656e-05
CNK01260		3.59248	5.88705e-07	3.55573e-05
CNB00140		4.77239	5.92472e-07	3.55573e-05
CNH02360		3.49936	5.81204e-07	3.54219e-05
CNB05410		-3.51831	4.77811e-07	2.9348e-05
CNK00870		3.69843	4.24427e-07	2.64829e-05
CNA05270		3.00763	4.16995e-07	2.62273e-05
CNA04700		4.16701	3.9198e-07	2.50548e-05
CNK00550		3.23223	3.6885e-07	2.37696e-05
CNA00220		4.06993	2.90794e-07	1.93747e-05
CNE03890		3.7556	2.09409e-07	1.44419e-05
CNF04940		-3.14359	1.97288e-07	1.37264e-05
CNE02570		3.58086	1.76206e-07	1.24642e-05
CNC06330	GAT201	4.45521	1.77561e-07	1.24642e-05
CNF04430	APP1	4.63862	1.59343e-07	1.13887e-05
CNJ00630		3.38263	1.54901e-07	1.11728e-05
CNJ00350		3.35403	1.34214e-07	9.77031e-06
CND00550	KRE6	-3.17561	1.15041e-07	8.45285e-06
CNJ02220		2.96567	1.1215e-07	8.31811e-06
CNB00390	GAT204	2.91997	1.00264e-07	7.57955e-06
CNC03860	PXA2	3.40709	9.0579e-08	6.91391e-06
CNB05180	HSF3	2.88265	8.4977e-08	6.5499e-06
CNA04330		3.1574	8.08336e-08	6.29222e-06
CNI02910		-7.93911	7.25146e-08	5.7011e-06
CNL06180		-3.24083	6.68508e-08	5.3089e-06
CNJ01860		4.51766	6.03907e-08	4.94575e-06
CNF03470		6.00341	6.01098e-08	4.94575e-06
CNC01240	LIV8	4.68837	4.47455e-08	3.86581e-06
CNN01550		4.77968	4.29745e-08	3.75406e-06
CNF03020		3.10787	3.16075e-08	2.8563e-06
CNB00400		3.23557	3.12902e-08	2.8563e-06
CNA07780		-3.85111	2.80802e-08	2.59904e-06
CNG02660		-3.15617	2.67799e-08	2.53667e-06
CNN02180		5.06111	2.52389e-08	2.41986e-06
CNK00880		3.44977	2.32497e-08	2.25666e-06
CNM02440		-3.38092	2.20579e-08	2.16774e-06
CNM00460		5.11354	2.01779e-08	2.00808e-06
CNE04910		3.67861	1.80828e-08	1.82265e-06
CNG04710		-3.27569	1.63591e-08	1.67032e-06
CNB05670		3.77401	5.90132e-09	6.18616e-07
CND05980	UAP1	-3.89759	5.10755e-09	5.42642e-07
CNE00960		5.00923	3.5025e-09	3.82454e-07
CNF01930	STB4	3.12824	2.94547e-09	3.30818e-07
CNG01580		3.5373	2.80407e-09	3.19502e-07
CNL03990		5.81806	2.60184e-09	3.00819e-07
CNE00040		4.38174	2.3355e-09	2.74055e-07
CNC06670		4.43891	1.84868e-09	2.27099e-07
CNJ01880	AMT2	-4.44139	1.75492e-09	2.19003e-07
CNC00920		-5.21093	1.62854e-09	2.07202e-07
CNH02810		5.27415	1.63401e-09	2.07202e-07
CNJ00690		-3.27864	1.44391e-09	1.892e-07
CND00530	DUR3	-3.6742	8.97773e-10	1.19632e-07
CNC05700	CFT2	-4.42629	7.33061e-10	9.93677e-08
CNK01720		5.94445	5.16829e-10	7.12862e-08
CNN00670		4.93629	3.59914e-10	5.24008e-08
CNB03380		3.83508	3.20036e-10	4.7474e-08
CNF01030		3.98304	2.95219e-10	4.46348e-08
CNH03280	ICL1	6.22824	1.77127e-10	2.78514e-08
CNB00010		-8.74138	1.08186e-10	1.79426e-08
CNL04760		5.8339	4.21873e-11	7.5381e-09
CNH00110		6.67895	4.89143e-12	9.37962e-10
CNK03130		5.92017	3.94645e-13	8.38567e-11
CNM00910	DHA2	-7.94741	3.46743e-13	7.57249e-11
CNN00420		11.4153	2.12888e-15	5.77146e-13
CNG00010		-7.89103	1.50824e-15	4.23491e-13
CNG01860	ZIP2	5.36769	3.27137e-16	9.52576e-14
CNM02600		-5.96123	1.39389e-16	4.56616e-14
CNE00020		10.5707	2.7397e-17	9.79069e-15
CNI04420		-8.9986	1.82663e-18	8.44761e-16
CNA00010		11.0233	5.34698e-19	2.80253e-16
CNM00010		-11.8555	5.66807e-24	4.45624e-21
CNE05310		12.0689	4.49617e-25	4.3934e-22
CNA04900		-8.07262	5.45648e-27	6.1284e-24
CNE05340		12.743	5.13063e-29	6.72284e-26
CNE05300	FZC41	12.7165	7.60911e-30	1.19646e-26
CNE05350		13.0079	2.7362e-32	5.37801e-29
CNE05360		13.6124	6.89363e-35	1.80659e-31
CNE05330		11.8239	2.22306e-35	8.73886e-32
CNE05290		13.8436	6.26491e-37	4.92547e-33

## Sheet: brf1Δ on V8 DEG
Gene Locus	Gene Name	logFC	PValue	FDR
CNE02980		2.00556	0.00150799	0.00754767
CNL04420		-2.17657	0.000145165	0.000947933
CNI01730		-2.25786	9.65685e-06	8.07973e-05
CNH03500		2.66481	2.60678e-08	3.43892e-07
CNK02750		-2.55675	2.08912e-12	4.19057e-11
CNC00480		2.07946	8.05154e-13	1.68415e-11
CNM00630		2.18935	1.53012e-13	3.47968e-12
CNB01320		-4.00297	9.08184e-14	2.12716e-12
CND01770		-2.07913	2.28678e-14	5.64336e-13
CNB04660		2.03017	6.20493e-15	1.60202e-13
CNB01190	CLP1	-2.69137	4.9881e-15	1.30073e-13
CNH03080		2.03999	4.24489e-17	1.31256e-15
CNN00940		-2.02676	2.80557e-17	8.77918e-16
CNA01960		-2.12013	1.00218e-17	3.21314e-16
CNK02850		2.10901	3.82157e-18	1.24567e-16
CNA06330		-2.17512	1.93594e-18	6.33676e-17
CNG02720		-2.06118	2.77567e-19	9.37732e-18
CNI04200		2.19259	2.5114e-19	8.54205e-18
CNN01270		-2.16766	9.22538e-20	3.19337e-18
CNE05080		-2.10871	3.69608e-20	1.32635e-18
CNB03980	ITR6	-2.08626	3.28586e-20	1.18457e-18
CNL06500		2.11213	1.9781e-20	7.23116e-19
CNC01950		-2.08854	1.83324e-20	6.73428e-19
CNB02310		-2.42565	1.28887e-20	4.82433e-19
CNG00090		2.18245	7.59884e-21	2.91401e-19
CND03170		-2.12639	7.14872e-21	2.7549e-19
CNF04250		-2.02596	7.07146e-21	2.73862e-19
CNC01920	FCY2	-2.20973	2.68336e-21	1.05487e-19
CNM01090		-3.78087	4.49441e-22	1.77575e-20
CNA08160		2.34627	2.18659e-22	8.68308e-21
CNI00870		2.37755	1.96384e-22	7.83833e-21
CNN02280		-2.02289	1.95599e-22	7.83833e-21
CNC03990		-2.17033	1.7911e-22	7.22258e-21
CNG00520		-2.14486	1.63745e-22	6.63717e-21
CNF00280		-2.31	1.04511e-22	4.25828e-21
CND00790		-2.21192	8.69699e-23	3.56212e-21
CNK03030		-2.26668	6.38066e-23	2.62715e-21
CNM00910	DHA2	-2.34703	1.68718e-23	7.05819e-22
CNA05790		-2.13191	1.62669e-23	6.8417e-22
CNL05450		-3.59325	7.43613e-24	3.17884e-22
CNK01210		2.31712	5.83888e-24	2.50976e-22
CND01030		-3.96165	4.42902e-24	1.91427e-22
CNM02430	CFT1	2.31604	1.90087e-24	8.2614e-23
CNC03960	PHO84	-2.70166	8.34639e-25	3.6477e-23
CNE00540		-2.54948	7.99481e-25	3.51367e-23
CNK00260		-2.88648	7.40206e-25	3.27154e-23
CNF02810		-2.29991	6.51241e-25	2.89469e-23
CNM01110		-3.22108	2.9008e-25	1.30419e-23
CNB00970		-2.30044	2.56135e-25	1.15823e-23
CNF00020		-2.38512	1.75653e-25	8.03586e-24
CNA07070		2.40596	1.13817e-25	5.23758e-24
CNA08060		-2.36948	9.49777e-26	4.39651e-24
CNK00810		-2.41128	7.86919e-26	3.68627e-24
CNJ03020		-2.64973	1.30992e-26	6.24846e-25
CNA06220		-2.23095	1.25384e-26	6.01768e-25
CNH03220		2.56866	1.02381e-26	4.97469e-25
CNJ00730		-2.50778	3.72771e-27	1.82262e-25
CNF02370	RAM1	-2.31029	3.17091e-27	1.56013e-25
CNE00520	CPK1	-2.35863	3.0135e-27	1.50157e-25
CNL06690		2.59065	1.50566e-27	7.55052e-26
CNK00160		-2.8572	9.74603e-28	4.91892e-26
CNC04960	RAC1	-2.33326	6.73926e-28	3.44583e-26
CNB04870	PUM1	-2.39295	5.95122e-28	3.06292e-26
CNN02390		-2.18285	5.14952e-28	2.66786e-26
CNE00940		-2.20959	3.36376e-28	1.75431e-26
CNH00320		-2.52202	2.08649e-28	1.09548e-26
CND00380	SKN1	-2.36683	1.1853e-28	6.26525e-27
CNL06270		2.40648	2.72574e-29	1.47058e-27
CNG01860	ZIP2	-2.95846	2.11054e-29	1.14658e-27
CNJ03000		-2.62579	7.39668e-30	4.07495e-28
CNJ00690		-2.4218	5.06247e-30	2.80877e-28
CNC04670		2.30972	3.73784e-30	2.08865e-28
CNG01010		-2.80089	1.81627e-30	1.02961e-28
CNA03960		-2.43779	1.40371e-30	8.01549e-29
CNI01870		-2.68036	1.30996e-30	7.53515e-29
CNH02070	KIN4	-2.56831	9.32236e-31	5.40214e-29
CNC07050		-2.5152	6.08879e-31	3.5814e-29
CNL06440		-2.44271	5.3563e-31	3.17442e-29
CNI02820	ZIP4	-2.4253	4.29821e-31	2.56679e-29
CNF00880		-2.88656	4.2335e-31	2.54759e-29
CND04960		-2.65799	3.24182e-31	1.98131e-29
CNF04930		-2.98825	7.22418e-32	4.52118e-30
CNJ01160		-2.79098	5.85206e-32	3.69199e-30
CNF04500		2.74486	5.72733e-32	3.64268e-30
CNE01630	YPK1(should be YPK2?)	-2.92974	5.55679e-32	3.56318e-30
CNC01830		-2.88628	3.77984e-32	2.46414e-30
CNH02380	KRP1	-2.96373	2.4928e-32	1.63875e-30
CNA05840	CEL1	-2.36679	5.74088e-33	3.80601e-31
CNB02340		-2.56124	7.0387e-34	4.74688e-32
CND03730		-2.69959	6.31476e-34	4.29568e-32
CNH01740		-2.54849	4.56513e-34	3.13272e-32
CNC02670		-2.75014	1.15591e-34	8.14659e-33
CNE04480		-2.74431	6.60961e-35	4.70064e-33
CNB02005		-2.79949	5.29249e-35	3.79845e-33
CNF00230		-2.53929	2.3255e-35	1.68448e-33
CNB02770		-3.22678	7.40048e-36	5.41065e-34
CNN00670		-2.89328	4.98164e-36	3.67654e-34
CNF01470		-3.03102	2.33524e-36	1.73986e-34
CND05600	HSP12	-2.92478	1.66796e-36	1.26684e-34
CNC02180		3.06332	1.44375e-36	1.1073e-34
CNB03460		-2.56728	4.45451e-37	3.48476e-35
CNB00130		-3.20355	3.85359e-37	3.04511e-35
CNA07370		-3.06306	9.33984e-38	7.61099e-36
CNA00260		-3.17792	1.3574e-38	1.15424e-36
CNE04120		-2.8927	6.23198e-39	5.35745e-37
CNK03310		-2.89192	2.00048e-39	1.73886e-37
CNC02950		-3.07472	6.33794e-40	5.57098e-38
CNB01030	STE6	-2.79722	2.24253e-40	1.99356e-38
CNL06520		-2.98891	7.01222e-41	6.37868e-39
CNJ01220		-3.20545	2.30611e-42	2.12244e-40
CNE00350	CPK2	-3.28984	1.409e-43	1.32803e-41
CNA01150	CRG1	-3.20721	8.83833e-44	8.43198e-42
CNM02020	MAT2	-3.15512	6.71168e-44	6.48216e-42
CNM01700		-3.38781	6.22912e-44	6.0913e-42
CNI00730		-3.07769	4.41353e-44	4.37051e-42
CND03450		-2.96663	8.85339e-45	8.99481e-43
CNI00860		3.7609	1.01636e-45	1.07446e-43
CNH03290		-3.20524	4.47524e-46	4.79587e-44
CNF02000		-3.06107	7.90247e-47	8.58626e-45
CNH00980		-3.55042	4.41398e-47	4.93294e-45
CNN01740		-3.61403	1.75737e-47	1.99245e-45
CNH02500		-3.43003	4.7559e-48	5.55304e-46
CNE05150		-6.03806	2.17701e-48	2.58041e-46
CND00650		-3.42829	1.17115e-49	1.40952e-47
CNN01360		-3.29503	1.42855e-50	1.77389e-48
CNB05670		-3.51515	6.75502e-51	8.5233e-49
CNC01050		-3.31167	1.34436e-51	1.72408e-49
CNF04560		-3.49006	1.10783e-51	1.44443e-49
CNE02120		-3.13616	3.9075e-52	5.18107e-50
CNM01610		-3.66651	1.84307e-52	2.52954e-50
CND00560		-3.86256	4.25599e-53	5.94547e-51
CNC04640		-3.20557	1.0154e-53	1.47101e-51
CNB05120		-3.7489	3.86706e-54	5.8177e-52
CNA03370		-3.79513	2.8786e-55	4.41555e-53
CND01330		-3.61537	1.19468e-57	1.90734e-55
CNH03660		-3.97933	6.93142e-58	1.12968e-55
CNI00770		-4.03357	1.16101e-58	1.93246e-56
CNF02440	FAS1	-5.35332	6.41803e-60	1.09148e-57
CNA06570		-3.34764	1.44057e-60	2.50436e-58
CNC06690		-3.42614	2.61216e-62	4.64431e-60
CNH00020		-4.2394	1.30805e-62	2.37974e-60
CND04190		-4.41607	3.17611e-67	6.21167e-65
CNA01680	GPA2	-3.80319	5.16173e-68	1.03539e-65
CNG02160	ZNF2	-4.21709	6.94513e-73	1.55233e-70
CND05800	STE3alpha	-3.80084	1.69462e-73	4.14281e-71
CNH01310		-3.97765	5.80164e-74	1.46407e-71
CND02460		-4.25744	2.75361e-74	7.1805e-72
CNH01750		-4.24785	4.73671e-75	1.3234e-72
CNB04250	CPR2	-4.63114	1.87468e-75	5.43172e-73
CNI02800		-3.97082	4.61708e-77	1.38921e-74
CNJ01390		-4.08194	3.71449e-80	1.21077e-77
CND06350		-5.88989	9.50665e-84	3.38048e-81
CNF01070	PRM1	-4.89489	3.45146e-84	1.28575e-81
CND05950	SXI1alpha	-5.1832	2.60488e-84	1.0189e-81
CNG01270		-4.42835	1.04099e-85	4.28613e-83
CND06355		-6.6261	4.9388e-90	2.27272e-87
CNC02870		-4.39425	5.79656e-93	2.83415e-90
CNE03525		-6.37206	1.14219e-94	5.9569e-92
CNA02310	BRF1	-8.51891	4.34397e-98	2.61407e-95
CNC00640		-6.00491	1.40598e-98	9.1658e-96
CND00490		-4.81029	5.06925e-102	3.60516e-99
CNB04900		-8.31753	8.49461e-115	1.32907e-111
CNC06550		-7.08649	2.45942e-163	4.81e-160
CNA07720	CFL1	-9.85441	4.0383e-182	1.05305e-178
CND05690	MFalpha3	-7.50824	3.01232e-198	1.17827e-194
CND05680		-8.4062	1.49663e-238	1.17081e-234

## Sheet: brf1Δ in YPD DEG
Gene Locus	Gene Name	logFC	PValue	FDR
CNB04900		-2.13135	0.00109743	0.0044898
CNF02910		-2.31954	1.15851e-07	1.04927e-06
CNM01110		2.24353	8.03809e-10	9.79209e-09
CNL05450		-2.10986	5.0003e-10	6.27175e-09
CNC06800		3.20189	3.488e-13	6.01799e-12
CNI02420		-3.31218	4.62986e-14	8.65375e-13
CNC06420		-3.02386	1.71711e-14	3.36625e-13
CNF03130		-2.99789	2.07712e-18	5.5192e-17
CNE02980		-2.0814	1.80142e-19	5.12598e-18
CNA03300		3.22709	7.59183e-21	2.34394e-19
CNE00400		-2.6467	1.88042e-21	5.97503e-20
CNJ03160		-3.19964	8.12662e-22	2.61492e-20
CNC05760		-2.73277	1.39136e-22	4.57351e-21
CNE03540		-2.85732	1.22395e-23	4.32124e-22
CNH03730		-3.47615	3.97031e-24	1.48419e-22
CNA06190		-2.85957	1.42318e-24	5.42659e-23
CNJ00270		-2.41158	9.26068e-29	4.01261e-27
CNM01090		-2.45666	4.68311e-29	2.05249e-27
CNC00820		-2.00707	5.22142e-32	2.55247e-30
CNE02040		-2.02596	1.39133e-33	7.02666e-32
CNG01000		-2.53215	1.53064e-36	8.45847e-35
CNA04670		-2.26927	1.26134e-42	8.29219e-41
CNE05150		-5.02627	3.81249e-45	2.61929e-43
CNM02200		-2.44806	2.49724e-45	1.74715e-43
CNL06120		-2.28567	2.20931e-46	1.65179e-44
CND02440		-2.1211	1.22906e-50	1.00783e-48
CNA05720		-5.57201	1.07491e-51	9.42214e-50
CNH03700		-2.31713	8.61488e-52	7.63919e-50
CNC06180		-3.62809	2.29217e-52	2.08096e-50
CNA06740		-2.02377	1.75157e-53	1.60933e-51
CNK03010		-2.64323	1.91845e-56	1.87565e-54
CNN00300		-2.35946	4.35582e-57	4.31395e-55
CNM02420	CFO1 (FET3)	-2.20463	2.22456e-57	2.26193e-55
CNK01730		-2.30892	6.91682e-59	7.2257e-57
CNA06570		-2.32072	7.86895e-67	9.52517e-65
CNL04840		-2.07011	5.1143e-67	6.29059e-65
CNA07150		-2.04406	2.81599e-68	3.52044e-66
CNN00270	FPD1	-4.74092	4.03034e-69	5.20938e-67
CNC02180		3.46118	5.159e-71	6.9022e-69
CNE04530	SIT2 (SIT1)	-2.08091	8.8236e-72	1.20159e-69
CNI00990		-3.52505	1.64154e-73	2.36196e-71
CNB00140		-2.75167	5.25882e-76	8.02076e-74
CNF04780		-2.73676	3.21032e-77	4.9963e-75
CNA05700		-4.18484	6.47821e-78	1.02923e-75
CNA05800	DIP5	-2.71759	3.38068e-79	5.48534e-77
CNC02870		-2.14595	1.94904e-79	3.23117e-77
CNM02600		-2.74057	2.50774e-80	4.24978e-78
CNE00240		-2.03692	3.56597e-81	6.18047e-79
CNL05530		-2.75679	8.8118e-83	1.56276e-80
CNM00910	DHA2	-5.90878	4.05656e-83	7.36556e-81
CNJ00600		-2.93317	6.62037e-84	1.23139e-81
CNN01000		-2.3265	1.24408e-85	2.37183e-83
CNK00180		-2.17272	3.59392e-87	7.02749e-85
CNL05070		2.12557	5.57985e-88	1.11979e-85
CNF00980		-2.14246	1.2304e-88	2.53596e-86
CNA02580		-2.60026	9.5611e-90	2.02536e-87
CNG00630		-2.57282	8.62378e-96	1.93426e-93
CNH00540		-2.94251	1.38667e-96	3.20448e-94
CNH03650		-2.20338	5.90296e-97	1.40675e-94
CNJ01670		-2.96946	9.559e-102	2.35151e-99
CNK02750		-2.87882	4.86386e-107	1.23639e-104
CNJ02210		-2.40776	1.35776e-108	3.57043e-106
CNI02180		-2.84631	8.9145e-111	2.42793e-108
CNJ01160		-2.97446	8.13186e-116	2.2968e-113
CNC06550		-3.00294	3.50868e-124	1.07029e-121
CNA05220		-3.10433	2.74445e-133	9.09964e-131
CNH02920		-2.85076	7.37228e-135	2.5555e-132
CNB01510		-7.16221	4.46267e-142	1.70162e-139
CNC07160	FHB1	-3.64669	1.19282e-149	4.78761e-147
CNE00260		-2.85317	7.66984e-153	3.4406e-150
CNC02400		-3.35238	7.39673e-158	3.52547e-155
CNA02310	BRF1	-8.1106	3.93224e-158	1.99915e-155
CNA03960		-3.11056	1.9498e-159	1.13834e-156
CNB02770		-3.2955	2.08979e-159	1.13834e-156
CNB05100		-3.49103	9.3244e-161	5.92565e-158
CNC04560		-3.95064	1.1526e-168	7.99065e-166
CNC01350		-3.08362	2.09021e-169	1.59399e-166
CNF00330		-3.4353	1.75593e-170	1.48786e-167
CNN01150		-5.61976	1.00187e-174	9.55036e-172
CNC02510		-4.87054	6.93037e-179	7.55015e-176
CNA05710		-5.03724	4.45584e-185	5.66337e-182
CND00150		-4.76156	3.90107e-207	5.94992e-204
CND00390		-3.76775	2.54488e-213	4.85181e-210
CNH03640		-4.48062	1.30548e-254	4.97781e-251
CND01080	CTR4	-4.30428	3.74875e-261	2.8588e-257

## Sheet: brf1ΔBRF1oe on v8 DEG
Gene Locus	Gene Name	logFC	PValue	FDR
CND04870	DHA1	3.68891	4.28517e-91	3.32272e-87
CNA00220		2.22047	1.88492e-11	1.40536e-09
CNA02310	BRF1	2.84164	9.73267e-24	3.59367e-21
CNA05710		2.51912	4.38649e-39	5.66881e-36
CNA06340	SRX1	2.58701	2.05754e-19	4.43172e-17
CNB00580		2.31148	6.11836e-38	6.77739e-35
CNC03350		-2.11648	0.000145027	0.00191248
CNE00400		2.04022	8.78707e-28	5.67791e-25
CNE03540		3.27306	1.04104e-26	6.20941e-24
CNE03900		-2.06581	2.21124e-08	8.16474e-07
CNE05150		-5.24375	1.61613e-49	3.13288e-46
CNF03130		-3.25731	6.216e-29	4.81989e-26
CNF03470		-2.30652	4.11446e-11	2.94559e-09
CNF04930		-2.49282	1.40952e-26	7.80672e-24
CNG02600		2.16237	0.000297644	0.00347058
CNK02750		2.05957	7.16861e-18	1.32346e-15
CNK03130		-2.12587	1.42445e-10	8.30467e-09
CNL04640		-2.37816	2.31829e-26	1.1235e-23
CNM01090		-2.80243	8.63877e-17	1.42521e-14
CNN00150		2.28885	5.80391e-43	9.0007e-40
CNN00940		-2.04092	2.13544e-22	7.19922e-20

## Sheet: ZNF2oe in YPD DEG
		logFC	PValue	FDR
CNA07720	CFL1	9.3527	0	0
CNB02680		8.58475	0	0
CND05690	MFalpha3	8.32769	0	0
CNE03525		7.74577	5.35735e-242	5.60132e-240
CNG01860	ZIP2	7.6627	6.33111e-91	1.49341e-89
CNH00020		6.89342	7.83133e-257	9.61762e-255
CNI01030		6.81675	1.09235e-51	1.25393e-50
CNC00640		6.7804	5.90862e-251	6.7228e-249
CNK03310		6.72231	0	0
CND02460		6.59064	0	0
CNB04900		6.56853	2.43288e-208	2.046e-206
CNF00610		6.39702	0	0
CNC06690		6.3855	0	0
CNK02730		6.03006	0	0
CNE00940		5.97266	0	0
CNA04330		5.74242	0	0
CND05800	STE3alpha	5.64691	7.67823e-250	8.36711e-248
CNE00710		5.64546	1.51261e-277	2.20813e-275
CNF02440	FAS1	5.61648	6.37029e-82	1.32849e-80
CNM01110		5.60281	1.5422e-94	3.79999e-93
CNN00580		5.55928	0	0
CNG01270		5.55771	0	0
CND06355		5.55069	3.21333e-130	1.151e-128
CND05950	SXI1alpha	5.5049	3.41228e-263	4.47471e-261
CNH01310		5.49637	0	0
CND04960		5.4856	1.47105180468485e-317	3.92466476543573e-315
CNA03370		5.35029	2.34227e-211	2.01357e-209
CNH01750		5.34578	0	0
CNF01460		5.31812	5.86723e-282	9.07895e-280
CNH00110		5.27844	1.41702e-195	1.05418e-193
CNM01610		5.24424	1.70306e-212	1.49734e-210
CNF00600		5.18445	1.18145e-204	9.62196e-203
CNF02000		5.09837	3.73337e-282	5.89492e-280
CNA01680	GPA2	5.08668	4.59643e-286	7.56651e-284
CNM01700		5.0825	2.55104e-199	1.97374e-197
CNF04930		5.06736	1.45738e-79	2.90613e-78
CNG02160	ZNF2	5.01777	5.58026669384518e-313	1.26983892383177e-310
CNI02070		5.00287	4.60193e-274	6.59354e-272
CNM00800		4.95095	3.62686e-295	6.84415e-293
CNB02005		4.86112	4.93263e-129	1.74264e-127
CND00490		4.8566	5.80663e-288	1.02104e-285
CNJ01220		4.83547	4.2386e-261	5.37607e-259
CNE00950		4.77852	3.29002e-296	6.36372e-294
CNN00570		4.76851	8.14787e-243	8.63562e-241
CNC04640		4.75732	4.36966479151374e-319	1.20743201227579e-316
CNC05110		4.74099	2.12638e-250	2.38432e-248
CNC06550		4.71073	2.41051308484804e-316	6.21671324572429e-314
CNH02990	ITR4	4.68585	0	0
CNC01050		4.66013	1.42953e-273	2.01095e-271
CNF01470		4.65671	1.34762e-197	1.02221e-195
CNI00730		4.61517	4.14519e-219	3.7731e-217
CNA05840	CEL1	4.59567	3.70769757914002e-314	8.96451755306355e-312
CNE04480		4.56722	8.69366e-220	8.00748e-218
CNI02040		4.50115	5.06365e-229	4.95917e-227
CNE04750		4.48889	5.25067e-72	9.33896e-71
CNK03030		4.48527	7.08692e-92	1.69233e-90
CNH03420		4.45806	2.20931e-123	7.39974e-122
CNN02280		4.45795	1.04784e-278	1.58963e-276
CNA06570		4.43016	3.87079e-294	7.13055e-292
CNE04120		4.39004	1.07419e-217	9.664e-216
CNM02020	MAT2	4.38936	2.09272e-221	1.95077e-219
CNF00230		4.34169	6.88384e-261	8.59036e-259
CNH03660		4.33602	3.49309e-227	3.37825e-225
CND00560		4.29631	6.03656e-178	3.73639e-176
CNM01860		4.27606	1.02882e-265	1.37241e-263
CNF01060		4.26661	1.02365e-237	1.04211e-235
CNE04910		4.24362	5.68681e-136	2.14629e-134
CNJ03000		4.16811	4.52507e-178	2.82342e-176
CND01030		4.15783	1.01288e-29	6.61882e-29
CNE00350	CPK2	4.14228	2.72198e-181	1.76974e-179
CNK02880		4.12481	1.88338e-88	4.27324e-87
CNH02960		4.08795	1.1847e-190	8.56641e-189
CND03450		4.08459	3.3288e-173	1.98115e-171
CNI02800		4.04947	7.24802e-255	8.76217e-253
CNB00970		4.02947	9.35677e-155	4.46872e-153
CNB01320		4.02909	3.33574e-14	1.18443e-13
CNN01740		3.99779	2.30605e-170	1.32162e-168
CNC02670		3.98517	1.49518e-174	9.03763e-173
CNA05810		3.9576	4.08609e-182	2.70205e-180
CNF02810		3.93632	1.61738e-193	1.19177e-191
CNK00060		3.88492	2.83556e-170	1.61314e-168
CNF04560		3.76091	2.53921e-178	1.59722e-176
CNA08060		3.70419	1.41683e-142	5.76947e-141
CNH02310	GPR5	3.69326	6.42968e-174	3.85631e-172
CNB05120		3.66965	7.16738e-156	3.46588e-154
CNH03290		3.66852	3.86947e-206	3.18491e-204
CNE00540		3.66006	6.75276e-93	1.63269e-91
CND02430		3.6577	4.27777e-144	1.76048e-142
CNI00100		3.65424	5.33433e-101	1.44307e-99
CNA08340		3.61257	3.69699e-62	5.2677e-61
CNG01170		3.60037	3.74249e-22	1.90123e-21
CNF04250		3.59385	2.32513e-150	1.01636e-148
CNI00970	HFM1	3.54415	6.59152e-130	2.35016e-128
CNM02540		3.53499	2.92274e-146	1.23569e-144
CNM00090		3.51232	7.30447e-169	4.09527e-167
CNA02400		3.51108	3.25792e-157	1.61581e-155
CNI02050	ARO8001	3.51026	6.00065e-213	5.33644e-211
CND04190		3.49516	7.48542e-153	3.38683e-151
CNC00560		3.39988	7.89059e-77	1.53777e-75
CND00790		3.37904	9.88929e-114	3.00053e-112
CNE02620		3.32823	3.28633e-153	1.49567e-151
CNB00230		3.32317	2.4441e-176	1.48898e-174
CNC03810		3.30621	8.44798e-186	5.68365e-184
CNG00520		3.27903	4.75844e-147	2.04534e-145
CND01330		3.26864	3.85343e-160	1.96145e-158
CNH03280	ICL1	3.26561	3.11236e-151	1.37602e-149
CND01770		3.24547	1.85506e-39	1.61446e-38
CNC06210		3.22938	4.14725e-136	1.57291e-134
CNF02960		3.22377	2.52106e-179	1.62545e-177
CNH00400	BLP5	3.19819	2.91184e-121	9.50586e-120
CND02440		3.1977	1.57024e-188	1.10445e-186
CNA04250		3.19578	6.62293e-150	2.87874e-148
CNE04900		3.19134	1.14498e-93	2.79453e-92
CNH00980		3.17165	7.45033e-70	1.2641e-68
CNA04570		3.17121	3.25673e-125	1.11001e-123
CNI02060		3.15522	7.79439e-122	2.55531e-120
CNN01360		3.14862	9.17946e-163	4.79875e-161
CNN01470		3.14111	1.04953e-160	5.37763e-159
CNI03510		3.14108	6.77172e-106	1.91215e-104
CNH02500		3.13073	5.15711e-154	2.40365e-152
CNB02340		3.10179	6.56061e-147	2.80439e-145
CND03170		3.10139	9.56521e-115	2.96024e-113
CNF00880		3.09287	9.07939e-94	2.22301e-92
CNJ00610		3.0914	2.99939e-166	1.64583e-164
CNA00370		3.07865	7.34465e-118	2.3385e-116
CNB05710		3.07802	7.43396e-124	2.51164e-122
CNA05800	DIP5	3.07754	1.10503e-103	3.0754e-102
CNA07370		3.07252	1.91667e-137	7.37776e-136
CNB03380		3.05937	1.4498e-106	4.12393e-105
CNB01020		3.05916	4.47639e-154	2.09902e-152
CNB05670		3.02836	3.2131e-142	1.30156e-140
CNB04870	PUM1	3.0175	1.86245e-131	6.76515e-130
CNN00670		3.00644	1.74984e-65	2.7023e-64
CNF01120	FKH101	2.98163	2.05046e-112	6.17293e-111
CNE00170		2.96247	8.29906e-34	6.17997e-33
CNH02070	KIN4	2.9373	1.50035e-110	4.41377e-109
CNE01370	GEF1	2.8962	1.04902e-64	1.58211e-63
CNG00700		2.88862	1.89363e-116	5.98e-115
CNJ03340		2.87105	6.23539e-127	2.15371e-125
CNG01110		2.85407	7.17794e-140	2.84798e-138
CNB00190		2.84937	4.65149e-60	6.33602e-59
CNE00120	ST (Sugar Transporter)	2.8282	2.95521e-106	8.37527e-105
CNF00020		2.82548	3.76846e-56	4.76415e-55
CNG03310		2.81485	9.59234e-132	3.50075e-130
CNG03890		2.79626	4.62467e-95	1.14316e-93
CNG01010		2.78754	1.44462e-51	1.65586e-50
CNJ01360		2.77799	6.36429e-119	2.04317e-117
CNE02250	FZC17	2.77763	1.7461e-96	4.44395e-95
CNF02370	RAM1	2.76991	3.7038e-136	1.41164e-134
CNG01200		2.76599	2.26778e-44	2.24946e-43
CNA00380		2.75565	3.86407e-87	8.61565e-86
CNA02120		2.74435	1.93771e-59	2.58039e-58
CNE00520	CPK1	2.72277	1.31686e-114	4.05917e-113
CNI02820	ZIP4	2.72125	9.72565e-133	3.58321e-131
CNC01670	CAS34	2.71858	2.23309e-90	5.23559e-89
CNJ02610	FZC10	2.71429	4.58243e-88	1.03065e-86
CNF04790		2.70171	3.57471e-58	4.67978e-57
CNK00230		2.69485	1.42146e-57	1.84218e-56
CND00280		2.68673	7.65031e-64	1.12959e-62
CNF01070	PRM1	2.661	1.50526e-115	4.71505e-114
CNH03820		2.64928	6.24176e-90	1.44588e-88
CNI01730		2.61805	6.31116e-131	2.27114e-129
CNB05180	HSF3	2.59342	1.76983e-92	4.25253e-91
CNB03260		2.5921	1.1096e-78	2.20128e-77
CNI00810		2.57583	2.43625e-53	2.90435e-52
CNG00010		2.56671	2.74307e-99	7.26819e-98
CNJ01480		2.538	2.57679e-56	3.26295e-55
CNK00160		2.53719	9.06404e-61	1.25453e-59
CNB01650		2.52029	8.91227e-90	2.05834e-88
CNK00090	HOB4	2.51405	1.05906e-62	1.52588e-61
CNJ00320		2.50622	2.82172e-20	1.32073e-19
CNN00150		2.45153	1.38775e-63	2.03353e-62
CNJ00690		2.44028	1.17954e-110	3.48325e-109
CNM02180		2.43879	5.94962e-111	1.7773e-109
CNH02950		2.42746	3.42126e-78	6.73545e-77
CNN00400	IRK7	2.42074	1.82675e-69	3.07922e-68
CNJ00140		2.41429	9.19186e-99	2.41896e-97
CNN02290		2.4023	2.71596e-84	5.83705e-83
CND02410		2.38991	1.14493e-88	2.60539e-87
CNC01820		2.38647	1.12821e-63	1.65635e-62
CNH00320		2.37034	3.85542e-91	9.15013e-90
CNK02720		2.36399	1.14665e-45	1.17661e-44
CNI03400		2.35489	1.59038e-75	3.03821e-74
CNK00810		2.3509	1.48339e-75	2.84083e-74
CNA04700		2.34829	1.36196e-102	3.7235e-101
CNB03020		2.33852	3.96786e-86	8.77125e-85
CNA05250		2.32585	1.74807e-60	2.41084e-59
CNF03620	HEX1	2.31596	5.50872e-100	1.4799e-98
CND03620		2.31136	6.85979e-86	1.49927e-84
CNF04770		2.30898	2.15715e-56	2.74054e-55
CNI00850		2.30525	5.0957e-43	4.89149e-42
CNK00900	HOP1	2.30409	3.34937e-55	4.12645e-54
CNC06430		2.29201	2.83164e-97	7.25445e-96
CNJ03130		2.28641	1.92471e-36	1.52577e-35
CNG00770		2.28281	2.29698e-65	3.51916e-64
CND00530	DUR3	2.2728	9.5957e-109	2.77022e-107
CNI02160		2.27145	7.17187e-71	1.24694e-69
CNB04710		2.24855	1.43716e-102	3.91524e-101
CNB00510		2.23641	1.2545e-69	2.11922e-68
CND00650		2.23632	5.98303e-80	1.20236e-78
CNB04830		2.23578	3.8165e-19	1.71876e-18
CNK03020		2.22024	6.52002e-56	8.21587e-55
CNF03730		2.21059	1.10472e-85	2.40767e-84
CNI00370		2.21015	4.98319e-63	7.20654e-62
CNL06210		2.20642	5.3372e-64	7.89559e-63
CNC01480		2.20028	3.28295e-79	6.52961e-78
CNA02350		2.19953	2.52862e-96	6.37263e-95
CNK00380		2.19285	1.00359e-65	1.55606e-64
CNF00350		2.18968	3.40097e-87	7.60501e-86
CNC03460		2.17542	1.26354e-52	1.47451e-51
CNG01780		2.16496	2.47856e-75	4.72331e-74
CNH01020		2.15923	2.67276e-26	1.56542e-25
CNI03920		2.14608	3.22625e-22	1.64005e-21
CNJ00630		2.12927	2.49555e-35	1.93467e-34
CNL06520		2.11649	1.40483e-70	2.42075e-69
CNJ02590		2.11284	5.88843e-70	1.0035e-68
CNE02120		2.0925	1.44861e-78	2.86648e-77
CNI01560	(MFE2)	2.09143	4.57951e-92	1.09696e-90
CNC06670		2.07096	1.26126e-58	1.65958e-57
CNF03900		2.06448	2.83581e-89	6.49131e-88
CNJ03430		2.05856	2.74128e-27	1.65698e-26
CNF00280		2.05826	1.6264e-49	1.79764e-48
CNC04960	RAC1	2.05423	3.72364e-67	5.95245e-66
CNA08100		2.04021	1.51718e-61	2.13038e-60
CNE04450	GPA3	2.02872	1.1864e-79	2.37188e-78
CNF01670		2.02712	9.37889e-69	1.55718e-67
CNE02630		2.02157	1.25546e-41	1.15913e-40
CNK02050		2.01533	3.4707e-71	6.08907e-70
CNH00070		2.01235	1.47833e-46	1.54565e-45
CND05550		2.00303	2.81423e-60	3.84694e-59
CNC02520		-2.01157	1.1844e-86	2.63326e-85
CNE03480		-2.03856	5.6071e-62	7.96003e-61
CNC01320		-2.04629	5.27914e-71	9.22003e-70
CNH01240		-2.05447	6.98258e-82	1.45226e-80
CND06110	ERG1	-2.0646	2.12713e-64	3.18946e-63
CND02040		-2.06574	1.10493e-37	9.15292e-37
CNA07090	AFR1	-2.08322	2.05466e-86	4.55498e-85
CNE00980	HEM13	-2.09299	8.14107e-56	1.02252e-54
CNN01400	CCC2	-2.09916	4.77413e-81	9.77181e-80
CNB04720	GRX5	-2.101	1.78497e-81	3.6926e-80
CNH03650		-2.10837	3.31761e-74	6.11151e-73
CNH00540		-2.10883	5.48044e-68	8.92676e-67
CNE03300		-2.11705	3.06914e-54	3.72194e-53
CNE02710		-2.13762	5.76606e-62	8.1707e-61
CNG03990		-2.1402	1.78332e-100	4.80752e-99
CNE00390		-2.14341	2.08115e-98	5.42149e-97
CNM02420	CFO1 (FET3)	-2.15649	5.49514e-48	5.92969e-47
CNE00410		-2.16117	5.01815e-66	7.84353e-65
CNC04870		-2.17244	9.88209e-59	1.30252e-57
CNG01100	TSA1	-2.1752	6.91048e-76	1.33001e-74
CNL04640		-2.18736	1.59552e-67	2.57715e-66
CNG04200		-2.19018	4.11472e-98	1.06119e-96
CNJ00720		-2.19664	5.47373e-77	1.06945e-75
CNA03000		-2.19954	2.78908e-96	7.00621e-95
CNG04640		-2.20167	3.41256e-65	5.21798e-64
CNE00720		-2.20673	1.16635e-89	2.68573e-88
CNF03470		-2.2104	1.29074e-28	8.10591e-28
CNL04910		-2.21506	9.05557e-64	1.33453e-62
CNL05440		-2.21929	5.18306e-60	7.04769e-59
CNI02240		-2.23222	3.38183e-36	2.66992e-35
CNA06700		-2.25054	3.13917e-55	3.87365e-54
CNK03170	TAL1	-2.25283	7.24381e-111	2.14733e-109
CND03600	HAPX	-2.26916	2.93423e-96	7.34697e-95
CNM01120		-2.27001	2.30524e-102	6.25811e-101
CNN00660		-2.29883	1.7171e-93	4.17774e-92
CND05320		-2.30288	2.41636e-98	6.25262e-97
CNC02480		-2.30359	5.07527e-98	1.30456e-96
CNF00330		-2.34518	2.40084e-85	5.20316e-84
CNA00640		-2.35654	2.35614e-98	6.11726e-97
CNB03150		-2.36634	1.64085e-74	3.05175e-73
CNI00820		-2.38357	1.57437e-81	3.26566e-80
CNA07920	SIT1	-2.40089	1.44809e-56	1.84578e-55
CNB03640		-2.40113	2.99968e-80	6.04389e-79
CNM00900		-2.42577	3.40238e-120	1.09684e-118
CNE01830		-2.47295	1.12405e-98	2.94805e-97
CND04880	ABP1	-2.48557	1.8004e-95	4.46465e-94
CNA06740		-2.52126	4.25944e-67	6.7949e-66
CNF01260	TRR1	-2.53434	1.4359e-128	5.02694e-127
CNG04630		-2.53609	1.67677e-80	3.39611e-79
CNA06060		-2.54145	1.84087e-135	6.84751e-134
CNA03960		-2.58503	5.86275e-114	1.79289e-112
CNH03220		-2.61104	1.90371e-62	2.72255e-61
CNM00720		-2.63857	3.74987e-89	8.55832e-88
CND04560		-2.63918	9.96389e-138	3.85453e-136
CNC02620		-2.65211	7.34858e-122	2.4194e-120
CNC00310		-2.67057	9.29313e-69	1.54626e-67
CNG02460		-2.68236	4.20448e-146	1.76794e-144
CNC05690	CFO2	-2.68681	4.57374e-109	1.32536e-107
CNE04660		-2.69094	6.01061e-53	7.09986e-52
CNA03990		-2.71844	4.7232e-126	1.62415e-124
CNH02920		-2.72441	2.04075e-125	6.98641e-124
CNG03840		-2.72962	1.43555e-72	2.577e-71
CNC02410	ERG25	-2.73926	1.74533e-151	7.76071e-150
CNG00600	MPD1	-2.76427	4.90348e-132	1.79802e-130
CNF03510		-2.77494	1.05364e-95	2.62968e-94
CNA02040		-2.84386	2.26944e-153	1.04516e-151
CNC02320		-2.85621	3.33632e-145	1.3953e-143
CNB04050		-2.86221	2.14991e-163	1.1393e-161
CNN01770		-2.88111	1.5774e-111	4.73038e-110
CNI01590	SOD2	-2.88241	2.34561e-115	7.31773e-114
CNF00210	CTR2	-2.89343	2.36245e-162	1.22673e-160
CNE02700		-2.89632	4.13228e-121	1.34334e-119
CNA06280		-2.91926	1.66856e-140	6.68893e-139
CNI02420		-2.95173	5.67539e-177	3.48496e-175
CNK01730		-2.95393	9.38984e-83	1.98495e-81
CNA02830		-2.96468	5.21567e-163	2.74515e-161
CNC06490		-2.97485	5.73256e-173	3.38571e-171
CNJ01180		-2.97797	1.9953e-163	1.06467e-161
CNL05860		-3.00219	3.68459e-156	1.79293e-154
CNE03150	EXG104	-3.01908	3.92595e-128	1.36825e-126
CNL06730		-3.03883	4.94812e-123	1.65016e-121
CNN01210		-3.08237	2.28746e-74	4.23399e-73
CNJ01870		-3.09624	6.12393e-186	4.19299e-184
CNM01390		-3.13316	5.89696e-140	2.35179e-138
CNH02350	TCO2	-3.14751	1.54429e-152	6.94661e-151
CNK03000		-3.20168	6.01482e-131	2.17461e-129
CNI04200		-3.20246	5.29109e-88	1.18658e-86
CNI00990		-3.21348	1.20585e-59	1.61973e-58
CNE00240		-3.25273	1.85786e-171	1.08077e-169
CNL05530		-3.31309	1.4299e-95	3.55729e-94
CNN01560		-3.31792	2.43432e-211	2.06971e-209
CNK02850		-3.35189	6.81706e-104	1.9041e-102
CNA04340		-3.37056	3.11401e-179	1.99117e-177
CNM02600		-3.39856	1.96168e-96	4.97624e-95
CND01430		-3.43485	2.59337e-156	1.26993e-154
CNH03700		-3.4393	1.24467e-102	3.4149e-101
CNF00980		-3.46253	8.41493e-147	3.57727e-145
CNH00370		-3.46865	8.46772e-158	4.22676e-156
CNE01030		-3.52287	2.16251e-165	1.17826e-163
CNK01790		-3.52533	3.35926e-81	6.89406e-80
CNF03630		-3.52758	9.60672e-201	7.58441e-199
CNE00380		-3.65546	9.14741e-212	7.95208e-210
CNG03500		-3.76122	1.23859e-155	5.95218e-154
CNF01090		-3.77287	3.02895e-153	1.38669e-151
CNC03950		-3.79072	5.14939e-208	4.28396e-206
CNM01520		-3.80973	1.05241e-244	1.1309e-242
CNB05100		-3.87123	9.24258e-198	7.08019e-196
CNJ00930		-3.89724	2.40739e-138	9.40707e-137
CNA04670		-3.89887	2.30818e-169	1.30353e-167
CND01740		-3.9264	5.08517e-190	3.60954e-188
CNM02430	CFT1	-3.92689	2.91065e-188	2.0288e-186
CNG01480	HXT1	-3.98096	7.8031e-186	5.29584e-184
CNA06340	SRX1	-4.02381	1.34635e-74	2.51611e-73
CNC05700	CFT2	-4.05129	5.86858e-250	6.48646e-248
CNI00360		-4.09841	1.70594e-73	3.09107e-72
CNK02750		-4.11848	1.65926e-185	1.1067e-183
CNF04420		-4.24422	8.15733e-100	2.18385e-98
CNN00330		-4.2673	6.35291e-224	5.99421e-222
CNN00300		-4.33052	3.44313e-299	6.83064e-297
CNC04560		-4.3849	1.29108e-202	1.0298e-200
CND00390		-4.60493	5.9751e-224	5.70733e-222
CNC07160	FHB1	-4.79551	1.77612849326424e-314	4.43287295238127e-312
CNJ03160		-4.85484	5.26944e-197	3.95822e-195
CNJ00950		-4.90994	0	0
CNA05710		-4.98003	4.08198e-200	3.19013e-198
CNE00400		-5.14564	2.07315e-229	2.05641e-227
CNK01890		-5.64945	1.50629e-277	2.20813e-275
CND03490	MP98 (CDA2)	-5.81493	0	0
CNJ02210		-5.9993	0	0
CNA05220		-6.03836	0	0
CNF02450		-6.11212	0	0
CNC01350		-6.81318	0	0
CNH03500		-7.14119	7.02972e-167	3.91287e-165
CND04870	DHA1	-7.82293	0	0
CNA05720		-8.00581	9.3552e-268	1.26985e-265
CNC06180		-8.68843	0	0
CNB01510		-8.79713	6.23292e-263	8.03735e-261
CND01080	CTR4	-9.35229	0	0

## Sheet: GO enrichment
Word Cloud of GO Enrichment Analysis of shared DEG between brf1Δ and znf2Δ in YPD media.
Word Cloud of GO Enrichment Analysis of shared DEG between brf1Δ and znf2Δ on V8 media.
