# Supplementary material for: Transcription factor Znf2 coordinates with the chromatin remodeling SWI/SNF complex to regulate cryptococcal cellular differentiation
Source: Commun Biol. 2019 Nov 14;2:412. doi: 10.1038/s42003-019-0665-2 (PMC6856107; doi:10.1038/s42003-019-0665-2)
Supplement: Supplementary file 5 — Supplementary Data 3 [file 42003_2019_665_MOESM5_ESM.xlsx]

## Sheet: ZNF2PeaksAnnotated
seqnames	start	end	width	strand	V4	V5	V6	Cluter	annotation	geneChr	geneStart	geneEnd	geneLength	geneStrand	geneId	genename	transcriptId	distanceToTSS
NC_006670.1	33662	33839	178	*	NC_006670.1-100	7.43	1.04e-104	5	Promoter (<=1kb)	1	31136	34454	3319	2	CNA00100		XM_024656130.1	615
NC_006670.1	74465	74642	178	*	NC_006670.1-55	5.01	2.12e-91	5	Promoter (<=1kb)	1	75585	76906	1322	1	CNA00250	RPL9B	XM_024656137.1	-943
NC_006670.1	94477	94654	178	*	NC_006670.1-13	4.36	8.26e-122	5	Promoter (<=1kb)	1	94106	99392	5287	1	CNA00290	ZFC6	XM_566463.2	371
NC_006670.1	302306	302483	178	*	NC_006670.1-28	4.28	5.12e-99	5	Promoter (<=1kb)	1	299868	302849	2982	2	CNA01120		XM_567087.2	366
NC_006670.1	398020	398197	178	*	NC_006670.1-43	4.91	2.53e-100	5	Promoter (<=1kb)	1	396567	399079	2513	2	CNA01470		XM_566618.2	882
NC_006670.1	532193	532370	178	*	NC_006670.1-70	6.16	3.45e-100	5	Promoter (<=1kb)	1	532001	535161	3161	1	CNA02000		XM_566580.2	192
NC_006670.1	601727	601904	178	*	NC_006670.1-179	5.63	6.06e-64	5	Promoter (<=1kb)	1	601416	604854	3439	1	CNA02310	BRF1	XM_567149.2	311
NC_006670.1	949406	949583	178	*	NC_006670.1-37	4.62	7.84e-100	5	Distal Intergenic	1	932373	937544	5172	2	CNA03600		XM_566700.2	-11862
NC_006670.1	950738	950915	178	*	NC_006670.1-58	4.11	1.8e-75	5	Distal Intergenic	1	932373	937544	5172	2	CNA03600		XM_566700.2	-13194
NC_006670.1	1256508	1256685	178	*	NC_006670.1-35	7.28	3.32e-144	5	Promoter (<=1kb)	1	1252581	1257493	4913	2	CNA04720		XM_024656280.1	808
NC_006670.1	1683609	1683786	178	*	NC_006670.1-36	10	3.83e-188	5	Promoter (<=1kb)	1	1683818	1695468	11651	1	CNA06220		XM_024656333.1	-32
NC_006670.1	1710463	1710640	178	*	NC_006670.1-154	4.55	8.95e-55	5	Promoter (<=1kb)	1	1710226	1713437	3212	1	CNA06300		XM_024656337.1	237
NC_006670.1	1720308	1720485	178	*	NC_006670.1-60	4.08	3.32e-73	5	Promoter (<=1kb)	1	1719606	1723921	4316	1	CNA06330		XM_566979.2	702
NC_006670.1	1962550	1962727	178	*	NC_006670.1-49	10.52	7.38e-166	5	Promoter (2-3kb)	1	1959137	1965554	6418	2	CNA07190	SNF5	XM_024656375.1	2827
NC_006670.1	2043838	2044015	178	*	NC_006670.1-12	6.64	5.76e-186	5	Promoter (<=1kb)	1	2043797	2047180	3384	1	CNA07470	PBS2	XM_567097.2	41
NC_006670.1	2106442	2106619	178	*	NC_006670.1-4	16.61	0	5	Promoter (1-2kb)	1	2103545	2107797	4253	2	CNA07670	HLH1	XM_024656391.1	1178
NC_006670.1	2142596	2142773	178	*	NC_006670.1-11	5.93	1.01e-166	5	Promoter (<=1kb)	1	2140665	2142583	1919	2	CNA07755		XM_024656116.1	-13
NC_006679.1	73112	73289	178	*	NC_006679.1-13	5.45	3.35e-154	5	Promoter (<=1kb)	2	69839	73634	3796	2	CNJ00280	HOB7	XM_567285.2	345
NC_006679.1	807737	807914	178	*	NC_006679.1-19	4.26	2.04e-99	5	Distal Intergenic	2	800455	802373	1919	1	CNJ02770		XM_567439.1	7282
NC_006679.1	826400	826577	178	*	NC_006679.1-25	4.29	1.34e-92	5	Distal Intergenic	2	800455	802373	1919	1	CNJ02770		XM_567439.1	25945
NC_006679.1	828791	828968	178	*	NC_006679.1-24	4.35	1.67e-99	5	Distal Intergenic	2	800455	802373	1919	1	CNJ02770		XM_567439.1	28336
NC_006679.1	886940	887117	178	*	NC_006679.1-37	6.38	7.1e-123	5	Promoter (<=1kb)	2	887209	890418	3210	1	CNJ02890		XM_567569.1	-92
NC_006680.1	33850	34027	178	*	NC_006680.1-29	18.03	9.35e-203	5	Promoter (<=1kb)	3	30705	34679	3975	2	CNK00100		XM_567778.2	652
NC_006680.1	84837	85014	178	*	NC_006680.1-16	4.66	1.65e-103	5	Promoter (<=1kb)	3	83214	85046	1833	2	CNK00260		XM_567596.2	32
NC_006680.1	156263	156440	178	*	NC_006680.1-18	4.43	2.08e-85	5	Distal Intergenic	3	140113	141656	1544	1	CNK00480		XM_024658801.1	16150
NC_006680.1	161464	161641	178	*	NC_006680.1-24	4.15	2.32e-78	5	Distal Intergenic	3	178522	180709	2188	2	CNK00540		XM_567617.2	19068
NC_006680.1	166269	166446	178	*	NC_006680.1-37	4.04	4.82e-65	5	Distal Intergenic	3	178522	180709	2188	2	CNK00540		XM_567617.2	14263
NC_006680.1	176281	176458	178	*	NC_006680.1-32	4.13	1.38e-67	5	Downstream (2-3kb)	3	178522	180709	2188	2	CNK00540		XM_567617.2	4251
NC_006680.1	221680	221857	178	*	NC_006680.1-26	10.46	7.13e-161	5	Promoter (<=1kb)	3	221741	223598	1858	1	CNK00680		XM_567631.2	0
NC_006680.1	307632	307809	178	*	NC_006680.1-39	5.33	7.35e-82	5	Promoter (<=1kb)	3	307624	310230	2607	1	CNK01000		XM_567788.1	8
NC_006680.1	414709	414886	178	*	NC_006680.1-44	5.68	4.46e-79	5	Promoter (<=1kb)	3	410884	414743	3860	2	CNK01410		XM_024658049.1	0
NC_006680.1	415115	415292	178	*	NC_006680.1-35	4.17	1.3e-65	5	Promoter (<=1kb)	3	410884	414743	3860	2	CNK01410		XM_024658049.1	-372
NC_006680.1	478697	478874	178	*	NC_006680.1-7	4.18	5.16e-109	5	Promoter (<=1kb)	3	478125	481996	3872	1	CNK01630		XM_567838.2	572
NC_006680.1	602173	602350	178	*	NC_006680.1-8	4.54	1.29e-114	5	Promoter (1-2kb)	3	600996	602375	1380	1	CNK02010		XM_567677.2	1177
NC_006680.1	781946	782123	178	*	NC_006680.1-22	4.24	1.27e-82	5	Promoter (<=1kb)	3	782136	784244	2109	1	CNK02690		XM_567868.1	-13
NC_006681.1	14150	14327	178	*	NC_006681.1-139	4.9	4.7e-42	5	Promoter (<=1kb)	4	11591	14321	2731	2	CNL03700		XM_567933.1	0
NC_006681.1	571165	571342	178	*	NC_006681.1-6	6.92	1.56e-184	5	Promoter (<=1kb)	4	571360	573113	1754	1	CNL05620		XM_024658197.1	-18
NC_006681.1	640196	640373	178	*	NC_006681.1-19	4.47	2.07e-94	5	Promoter (1-2kb)	4	636214	638623	2410	2	CNL05890		XM_568122.2	-1573
NC_006681.1	824013	824190	178	*	NC_006681.1-32	5.26	3.57e-90	5	Promoter (<=1kb)	4	822281	823912	1632	2	CNL06540		XM_024658233.1	-101
NC_006682.1	20628	20805	178	*	NC_006682.1-55	4.52	5.65e-58	5	Promoter (<=1kb)	5	20386	22314	1929	1	CNM00090		XM_568387.2	242
NC_006682.1	64990	65167	178	*	NC_006682.1-12	5.14	1.09e-114	5	Promoter (<=1kb)	5	62185	64628	2444	2	CNM00260	CAP6	XM_568384.2	-362
NC_006682.1	67804	67981	178	*	NC_006682.1-50	4.01	1.12e-51	5	Promoter (<=1kb)	5	64630	67450	2821	2	CNM00270		XM_568378.2	-354
NC_006682.1	137765	137942	178	*	NC_006682.1-14	4.17	2.62e-91	5	Distal Intergenic	5	128864	129597	734	2	CNM00490		XM_568354.1	-8168
NC_006682.1	160801	160978	178	*	NC_006682.1-15	5.84	4.5e-127	5	Distal Intergenic	5	181516	183489	1974	2	CNM00580		XM_024658262.1	22511
NC_006682.1	367847	368024	178	*	NC_006682.1-26	4.52	2.63e-84	5	Promoter (1-2kb)	5	366557	370473	3917	1	CNM01230		XM_024658288.1	1290
NC_006682.1	477479	477656	178	*	NC_006682.1-34	4.18	1.75e-70	5	Promoter (<=1kb)	5	472927	477947	5021	2	CNM01620		XM_024658310.1	291
NC_006682.1	599567	599744	178	*	NC_006682.1-31	6.51	1.92e-107	5	Promoter (<=1kb)	5	599684	603192	3509	1	CNM01960		XM_024658325.1	0
NC_006683.1	51	228	178	*	NC_006683.1-7	9.2	1.24e-222	5	Distal Intergenic	6	5074	7397	2324	2	CNN00020	FZC4	XM_568510.2	7169
NC_006683.1	133388	133565	178	*	NC_006683.1-13	5.72	4.56e-132	5	Promoter (<=1kb)	6	133059	139111	6053	1	CNN00400	IRK7	XM_024658365.1	329
NC_006683.1	219290	219467	178	*	NC_006683.1-10	8.18	4.29e-199	5	Promoter (1-2kb)	6	216166	218270	2105	2	CNN00670		XM_568602.2	-1020
NC_006683.1	598477	598654	178	*	NC_006683.1-8	5.01	1.41e-138	5	Distal Intergenic	6	568431	570607	2177	1	CNN01960		XM_024658413.1	30046
NC_006684.1	18236	18413	178	*	NC_006684.1-117	4.96	2.01e-60	5	Promoter (<=1kb)	7	17508	18883	1376	1	CNB00065		XM_024658428.1	728
NC_006684.1	75471	75648	178	*	NC_006684.1-91	5.22	1.8e-68	5	Promoter (1-2kb)	7	73409	77361	3953	2	CNB00260	SEC24	XM_024656428.1	1713
NC_006684.1	101970	102147	178	*	NC_006684.1-49	9.79	1.02e-147	5	Promoter (2-3kb)	7	99183	104893	5711	1	CNB00360		XM_024656432.1	2787
NC_006684.1	921315	921492	178	*	NC_006684.1-19	4.76	4.67e-146	5	Promoter (<=1kb)	7	918685	921576	2892	2	CNB03020		XM_024658590.1	84
NC_006684.1	1004520	1004697	178	*	NC_006684.1-115	5.28	7.33e-66	5	Promoter (<=1kb)	7	1004376	1008129	3754	1	CNB03340		XM_024656556.1	144
NC_006684.1	1044636	1044813	178	*	NC_006684.1-45	5.09	4.98e-93	5	Promoter (<=1kb)	7	1041608	1045446	3839	2	CNB03490		XM_024656564.1	633
NC_006684.1	1180291	1180468	178	*	NC_006684.1-30	4.74	1.5e-108	5	Promoter (<=1kb)	7	1176661	1180688	4028	2	CNB04010		XM_024656589.1	220
NC_006684.1	1434637	1434814	178	*	NC_006684.1-75	4.88	9.15e-71	5	Promoter (<=1kb)	7	1434885	1438711	3827	1	CNB05040		XM_569253.2	-71
NC_006684.1	1594170	1594347	178	*	NC_006684.1-59	5.65	6.65e-88	5	Promoter (<=1kb)	7	1594345	1594937	593	1	CNB05675		XM_024658909.1	0
NC_006685.1	41871	42048	178	*	NC_006685.1-7	5.23	4.12e-176	5	Promoter (<=1kb)	8	42425	43719	1295	1	CNC00135		XM_024658915.1	-377
NC_006685.1	822325	822502	178	*	NC_006685.1-16	4.48	7.83e-111	5	Distal Intergenic	8	799522	801551	2030	1	CNC02790		XM_569574.2	22803
NC_006685.1	848044	848221	178	*	NC_006685.1-22	4.7	1.5e-111	5	Distal Intergenic	8	799522	801551	2030	1	CNC02790		XM_569574.2	48522
NC_006685.1	897493	897670	178	*	NC_006685.1-28	4.85	1.2e-111	5	Distal Intergenic	8	911800	913265	1466	2	CNC02800		XM_569939.2	15595
NC_006685.1	1065510	1065687	178	*	NC_006685.1-26	4.59	2.24e-107	5	Promoter (<=1kb)	8	1059661	1065320	5660	2	CNC03340	TCO1	XM_024656767.1	-190
NC_006685.1	1156179	1156356	178	*	NC_006685.1-62	5.11	4.55e-92	5	Promoter (1-2kb)	8	1154622	1156399	1778	1	CNC03650		XM_024656780.1	1557
NC_006685.1	1158030	1158207	178	*	NC_006685.1-8	12.47	5.4e-281	5	Promoter (<=1kb)	8	1156068	1158587	2520	2	CNC03660		XM_569591.2	380
NC_006685.1	1287249	1287426	178	*	NC_006685.1-67	5.02	9.99e-90	5	Promoter (<=1kb)	8	1285732	1287115	1384	2	CNC04220		XM_024656805.1	-134
NC_006685.1	1498137	1498314	178	*	NC_006685.1-56	8.91	5.76e-153	5	Promoter (<=1kb)	8	1498147	1500175	2029	1	CNC04960	RAC1	XM_569785.2	0
NC_006685.1	1644223	1644400	178	*	NC_006685.1-37	8.86	8.52e-170	5	Promoter (<=1kb)	8	1639543	1644907	5365	2	CNC05500		XM_024656851.1	507
NC_006685.1	1818916	1819093	178	*	NC_006685.1-18	5.02	1.65e-124	5	Downstream (2-3kb)	8	1815634	1818581	2948	1	CNC06230		XM_569882.2	3282
NC_006685.1	1930985	1931162	178	*	NC_006685.1-186	6.43	9.09e-77	5	Promoter (<=1kb)	8	1929929	1931531	1603	2	CNC06600		XM_569913.2	369
NC_006685.1	2005973	2006150	178	*	NC_006685.1-6	8.12	5.12e-269	5	Promoter (2-3kb)	8	2002112	2003713	1602	2	CNC06850		XM_569928.2	-2260
NC_006685.1	2105499	2105648	150	*	NC_006685.1-2	7.09	0	5	Distal Intergenic	8	2099913	2104482	4570	1	CNC07180		XM_024656922.1	5586
NC_006686.1	232525	232702	178	*	NC_006686.1-12	5.28	1.95e-145	5	Distal Intergenic	9	213354	217000	3647	2	CND00800		XM_570662.2	-15525
NC_006686.1	238556	238733	178	*	NC_006686.1-19	4.07	8.46e-93	5	Distal Intergenic	9	213354	217000	3647	2	CND00800		XM_570662.2	-21556
NC_006686.1	718805	718982	178	*	NC_006686.1-4	7.66	0	5	Promoter (<=1kb)	9	717929	718969	1041	2	CND02640		XM_570665.1	0
NC_006686.1	1040216	1040393	178	*	NC_006686.1-37	7.25	7.47e-121	5	Promoter (<=1kb)	9	1035664	1040575	4912	2	CND03750		XM_024657042.1	182
NC_006686.1	1060622	1060799	178	*	NC_006686.1-42	7.94	4.08e-128	5	Promoter (<=1kb)	9	1060859	1062207	1349	1	CND03830	GPB1	XM_570624.2	-60
NC_006686.1	1061609	1061786	178	*	NC_006686.1-55	4.7	7.15e-75	5	Promoter (<=1kb)	9	1062291	1065465	3175	1	CND03840		XM_570625.2	-505
NC_006686.1	1141354	1141531	178	*	NC_006686.1-14	6.12	5.32e-159	5	Promoter (<=1kb)	9	1141176	1141860	685	2	CND04110		XM_024657050.1	329
NC_006686.1	1190410	1190587	178	*	NC_006686.1-22	5.65	7.28e-122	5	Promoter (<=1kb)	9	1189374	1190791	1418	2	CND04270		XM_570127.1	204
NC_006686.1	1232632	1232809	178	*	NC_006686.1-128	4.03	1.66e-47	5	Promoter (<=1kb)	9	1230270	1232542	2273	2	CND04490	ALK1	XM_570611.1	-90
NC_006686.1	1427525	1427702	178	*	NC_006686.1-20	4.43	5.29e-99	5	Promoter (<=1kb)	9	1423343	1427386	4044	2	CND05220		XM_024657089.1	-139
NC_006686.1	1734760	1734937	178	*	NC_006686.1-35	4.47	7.79e-82	5	Promoter (1-2kb)	9	1733416	1734443	1028	1	CND06260		XM_024657125.1	1344
NC_006686.1	1752687	1752864	178	*	NC_006686.1-7	6.94	1.75e-242	5	Promoter (<=1kb)	9	1751587	1752544	958	2	CND06350		XM_570552.2	-143
NC_006687.1	74396	74573	178	*	NC_006687.1-40	5.92	6.95e-106	5	Promoter (<=1kb)	10	73819	75885	2067	1	CNE00320		XM_570731.1	577
NC_006687.1	450490	450667	178	*	NC_006687.1-13	6.62	3.73e-216	5	Promoter (<=1kb)	10	450489	455131	4643	1	CNE01630	YPK1(should be YPK2?)	XM_570782.1	1
NC_006687.1	469839	470016	178	*	NC_006687.1-89	6.83	5.28e-87	5	Promoter (<=1kb)	10	469862	473286	3425	1	CNE01690		XM_024657196.1	0
NC_006687.1	518468	518645	178	*	NC_006687.1-47	4.48	5.81e-77	5	Promoter (<=1kb)	10	518468	521098	2631	1	CNE01930	MKK1	XM_570828.2	0
NC_006687.1	682741	682918	178	*	NC_006687.1-20	4.2	8.22e-112	5	Promoter (1-2kb)	10	681650	682332	683	1	CNE02525		XM_024658532.1	1091
NC_006687.1	712009	712186	178	*	NC_006687.1-86	7.86	2.73e-100	5	Promoter (<=1kb)	10	710039	712425	2387	2	CNE02650		XM_571214.2	239
NC_006687.1	804148	804325	178	*	NC_006687.1-17	5.43	1.65e-157	5	Distal Intergenic	10	772977	775697	2721	1	CNE02910		XM_571004.2	31171
NC_006687.1	964415	964592	178	*	NC_006687.1-128	6.76	9.01e-76	5	Promoter (<=1kb)	10	965496	966493	998	1	CNE03395		XM_024658536.1	-904
NC_006687.1	1082111	1082288	178	*	NC_006687.1-26	5.93	4.01e-132	5	Promoter (<=1kb)	10	1081635	1086175	4541	1	CNE03790		XM_570966.2	476
NC_006687.1	1248529	1248706	178	*	NC_006687.1-25	5.39	1.58e-125	5	Promoter (<=1kb)	10	1246338	1249390	3053	2	CNE04450	GPA3	XM_571116.1	684
NC_006687.1	1283759	1283936	178	*	NC_006687.1-50	5.78	1.1e-97	5	Promoter (<=1kb)	10	1279752	1284419	4668	2	CNE04580		XM_571149.1	483
NC_006687.1	1426275	1426452	178	*	NC_006687.1-21	9.75	1.81e-223	5	Promoter (<=1kb)	10	1426074	1431018	4945	1	CNE05080		XM_024657303.1	201
NC_006687.1	1436034	1436211	178	*	NC_006687.1-49	4.44	3.59e-76	5	Promoter (2-3kb)	10	1436576	1438380	1805	2	CNE05110		XM_024657306.1	2169
NC_006691.1	74075	74252	178	*	NC_006691.1-41	4.98	1.02e-95	5	Promoter (1-2kb)	11	69743	75698	5956	2	CNF00230		XM_024657317.1	1446
NC_006691.1	309845	310022	178	*	NC_006691.1-22	4.06	1.84e-88	5	Promoter (<=1kb)	11	309403	311913	2511	1	CNF01000		XM_571542.2	442
NC_006691.1	343678	343855	178	*	NC_006691.1-7	6.91	4.91e-220	5	Promoter (2-3kb)	11	340678	344991	4314	1	CNF01120	FKH101	XM_024657347.1	3000
NC_006691.1	355044	355221	178	*	NC_006691.1-81	7.09	6.54e-93	5	Promoter (<=1kb)	11	354173	357585	3413	1	CNF01170		XM_571550.2	871
NC_006691.1	598914	599091	178	*	NC_006691.1-10	7.04	4.8e-178	5	Promoter (<=1kb)	11	598748	608472	9725	1	CNF02070	TEL1	XM_024657387.1	166
NC_006691.1	699541	699718	178	*	NC_006691.1-12	5.34	8.13e-134	5	Promoter (<=1kb)	11	699459	700850	1392	1	CNF02395		XM_024658573.1	82
NC_006691.1	706359	706536	178	*	NC_006691.1-32	4.28	1e-87	5	Promoter (1-2kb)	11	705242	707530	2289	1	CNF02410		XM_571592.2	1117
NC_006691.1	879762	879939	178	*	NC_006691.1-18	4.91	1.38e-115	5	Distal Intergenic	11	861842	864013	2172	1	CNF03020		XM_571375.2	17920
NC_006691.1	890627	890804	178	*	NC_006691.1-13	5.81	7.37e-142	5	Distal Intergenic	11	861842	864013	2172	1	CNF03020		XM_571375.2	28785
NC_006691.1	893096	893273	178	*	NC_006691.1-21	5.29	5.8e-120	5	Distal Intergenic	11	861842	864013	2172	1	CNF03020		XM_571375.2	31254
NC_006691.1	898654	898831	178	*	NC_006691.1-29	5.12	6.26e-110	5	Distal Intergenic	11	924828	926564	1737	1	CNF03130		XM_571376.2	-25997
NC_006691.1	917297	917474	178	*	NC_006691.1-26	5.04	4.13e-112	5	Distal Intergenic	11	924828	926564	1737	1	CNF03130		XM_571376.2	-7354
NC_006691.1	994671	994848	178	*	NC_006691.1-155	4.06	9.02e-42	5	Promoter (<=1kb)	11	994342	999130	4789	1	CNF03370		XM_024657430.1	329
NC_006691.1	995583	995760	178	*	NC_006691.1-97	4.25	2.24e-50	5	Promoter (1-2kb)	11	994342	999130	4789	1	CNF03370		XM_024657430.1	1241
NC_006691.1	996150	996327	178	*	NC_006691.1-36	7.38	2.17e-132	5	Promoter (1-2kb)	11	994342	999130	4789	1	CNF03370		XM_024657430.1	1808
NC_006692.1	363525	363702	178	*	NC_006692.1-28	5.48	1.48e-111	5	Promoter (<=1kb)	12	360728	363638	2911	2	CNG01250	LAC2	XM_024658607.1	0
NC_006692.1	740597	740774	178	*	NC_006692.1-54	4.74	3.64e-66	5	Promoter (<=1kb)	12	740445	743839	3395	1	CNG02640		XM_572021.1	152
NC_006692.1	891274	891451	178	*	NC_006692.1-14	4.87	2.54e-138	5	Distal Intergenic	12	879797	883050	3254	1	CNG03180		XM_572027.2	11477
NC_006692.1	1053617	1053794	178	*	NC_006692.1-6	6.24	9.89e-220	5	Promoter (<=1kb)	12	1053722	1057230	3509	1	CNG03755		XM_024658647.1	0
NC_006692.1	1054798	1054975	178	*	NC_006692.1-15	7.05	7.03e-177	5	Promoter (1-2kb)	12	1053722	1057230	3509	1	CNG03755		XM_024658647.1	1076
NC_006692.1	1084125	1084302	178	*	NC_006692.1-37	4.51	2.74e-79	5	Promoter (<=1kb)	12	1083153	1086785	3633	1	CNG03860	FZC24	XM_024657589.1	972
NC_006693.1	224660	224837	178	*	NC_006693.1-34	5.2	3.66e-100	5	Promoter (<=1kb)	13	224007	225722	1716	1	CNH03140		XM_572483.2	653
NC_006693.1	225094	225271	178	*	NC_006693.1-33	5.69	8.46e-114	5	Promoter (1-2kb)	13	224007	225722	1716	1	CNH03140		XM_572483.2	1087
NC_006693.1	351710	351887	178	*	NC_006693.1-71	4.47	3.24e-63	5	Promoter (<=1kb)	13	348583	351911	3329	2	CNH02750		XM_572448.2	24
NC_006693.1	482538	482715	178	*	NC_006693.1-14	5.51	1e-150	5	Promoter (<=1kb)	13	481947	483605	1659	1	CNH02320		XM_572407.2	591
NC_006693.1	552958	553135	178	*	NC_006693.1-57	6.45	6.9e-94	5	Promoter (2-3kb)	13	553516	555504	1989	2	CNH02060		XM_572380.2	2369
NC_006693.1	733211	733388	178	*	NC_006693.1-26	4.3	3.9e-99	5	Distal Intergenic	13	712568	713982	1415	2	CNH01500		XM_572554.1	-19229
NC_006693.1	735476	735653	178	*	NC_006693.1-19	4.91	2.56e-126	5	Distal Intergenic	13	712568	713982	1415	2	CNH01500		XM_572554.1	-21494
NC_006693.1	789084	789261	178	*	NC_006693.1-32	5.47	2.32e-110	5	Promoter (<=1kb)	13	788798	792237	3440	1	CNH01350		XM_024657654.1	286
NC_006693.1	851161	851338	178	*	NC_006693.1-15	4.19	1.43e-116	5	Promoter (<=1kb)	13	848016	851322	3307	2	CNH01160		XM_024657649.1	0
NC_006693.1	1049315	1049492	178	*	NC_006693.1-25	4.29	3.64e-100	5	Promoter (1-2kb)	13	1045325	1048073	2749	2	CNH00490		XM_572241.2	-1242
NC_006694.1	196297	196474	178	*	NC_006694.1-8	8.5	3.73e-195	5	Promoter (<=1kb)	14	196105	200139	4035	1	CNI00810		XM_572741.2	192
NC_006694.1	304097	304274	178	*	NC_006694.1-30	5.08	4.03e-86	5	Promoter (<=1kb)	14	304073	309667	5595	1	CNI01240	YAK2	XM_024657795.1	24
NC_006694.1	343798	343975	178	*	NC_006694.1-7	5.49	2.21e-136	5	Distal Intergenic	14	311954	323986	12033	1	CNI01260	TOM1	XM_024657796.1	31844
NC_006694.1	364136	364313	178	*	NC_006694.1-10	4.53	1.34e-109	5	Distal Intergenic	14	385846	386860	1015	1	CNI01295		XM_024658730.1	-21533
NC_006694.1	601320	601497	178	*	NC_006694.1-25	4.09	6.48e-68	5	Promoter (<=1kb)	14	598873	601749	2877	2	CNI02160		XM_024657823.1	252
NC_006694.1	613147	613324	178	*	NC_006694.1-37	5.03	1.16e-80	5	Promoter (<=1kb)	14	613060	617556	4497	1	CNI02220		XM_572710.1	87
NC_006694.1	875476	875653	178	*	NC_006694.1-16	4.06	2.3e-77	5	Promoter (<=1kb)	14	871322	874729	3408	2	CNI03210	FZC47	XM_572927.2	-747
NC_006694.1	1030119	1030296	178	*	NC_006694.1-4	9.71	2.96e-295	5	Promoter (<=1kb)	14	1029541	1034985	5445	1	CNI03840	CDC24	XM_024657882.1	578
NC_006670.1	309073	309250	178	*	NC_006670.1-30	4.5	1.38e-100	4	Promoter (<=1kb)	1	309246	313475	4230	1	CNA01150	CRG1	XM_024656168.1	0
NC_006670.1	451427	451604	178	*	NC_006670.1-16	5.62	1.03e-150	4	Promoter (<=1kb)	1	451436	453670	2235	1	CNA01680	GPA2	XM_566528.1	0
NC_006670.1	1405154	1405331	178	*	NC_006670.1-44	5.22	6.25e-105	4	Promoter (<=1kb)	1	1405078	1410006	4929	1	CNA05300	CHS4 (CHS6)	XM_566840.2	76
NC_006670.1	2017697	2017874	178	*	NC_006670.1-34	4.97	4.01e-108	4	Promoter (<=1kb)	1	2018280	2022784	4505	1	CNA07370		XM_024656380.1	-406
NC_006670.1	2018490	2018667	178	*	NC_006670.1-10	5.83	2.98e-175	4	Promoter (<=1kb)	1	2018280	2022784	4505	1	CNA07370		XM_024656380.1	210
NC_006670.1	2129150	2129327	178	*	NC_006670.1-6	11.46	0	4	Promoter (<=1kb)	1	2126880	2129189	2310	2	CNA07720	CFL1	XM_567120.2	0
NC_006679.1	76226	76403	178	*	NC_006679.1-56	4.73	2.13e-78	4	Promoter (<=1kb)	2	76187	80364	4178	1	CNJ00290		XM_024658746.1	39
NC_006680.1	433747	433924	178	*	NC_006680.1-9	11.19	4.9e-229	4	Promoter (<=1kb)	3	433240	438106	4867	1	CNK01480		XM_024658050.1	507
NC_006682.1	622762	622939	178	*	NC_006682.1-6	4.13	3.98e-109	4	Promoter (<=1kb)	5	622590	627441	4852	1	CNM02020	MAT2	XM_024658330.1	172
NC_006684.1	1590535	1590712	178	*	NC_006684.1-26	4.04	1.06e-94	4	Promoter (<=1kb)	7	1590530	1592932	2403	1	CNB05670		XM_024656638.1	5
NC_006685.1	1917209	1917386	178	*	NC_006685.1-15	4.48	5.18e-113	4	Promoter (<=1kb)	8	1917503	1919540	2038	1	CNC06550		XM_024656889.1	-117
NC_006685.1	1953394	1953571	178	*	NC_006685.1-27	4.98	1.08e-116	4	Promoter (<=1kb)	8	1950616	1953638	3023	2	CNC06690		XM_569919.2	67
NC_006686.1	143894	144071	178	*	NC_006686.1-54	5.4	2.68e-89	4	Promoter (<=1kb)	9	144044	147372	3329	1	CND00490		XM_024656943.1	0
NC_006686.1	380951	381128	178	*	NC_006686.1-10	5.95	1.4e-184	4	Promoter (<=1kb)	9	377031	381028	3998	2	CND01330		XM_024656968.1	0
NC_006686.1	665193	665370	178	*	NC_006686.1-5	7.82	4.62000000000111e-313	4	Promoter (<=1kb)	9	665222	666371	1150	1	CND02460		XM_570446.2	0
NC_006691.1	75021	75198	178	*	NC_006691.1-6	9.72	6.10000000012552e-314	4	Promoter (<=1kb)	11	69743	75698	5956	2	CNF00230		XM_024657317.1	500
NC_006691.1	138477	138654	178	*	NC_006691.1-14	4.15	3.24e-100	4	Promoter (1-2kb)	11	140081	140885	805	1	CNF00380		XM_024657326.1	-1427
NC_006691.1	340623	340800	178	*	NC_006691.1-28	7.76	7.82e-157	4	Promoter (<=1kb)	11	340678	344991	4314	1	CNF01120	FKH101	XM_024657347.1	0
NC_006691.1	341142	341319	178	*	NC_006691.1-17	6.44	5.8e-146	4	Promoter (<=1kb)	11	340678	344991	4314	1	CNF01120	FKH101	XM_024657347.1	464
NC_006692.1	614358	614535	178	*	NC_006692.1-8	4.84	5.24e-152	4	Promoter (<=1kb)	12	607049	614976	7928	2	CNG02160	ZNF2	XM_024657551.1	441
NC_006692.1	614945	615122	178	*	NC_006692.1-10	7.13	1.07e-194	4	Promoter (<=1kb)	12	607049	614976	7928	2	CNG02160	ZNF2	XM_024657551.1	0
NC_006694.1	177551	177728	178	*	NC_006694.1-6	7.1	2.11e-175	4	Promoter (<=1kb)	14	177566	180915	3350	1	CNI00730		XM_572751.2	0
NC_006670.1	34294	34471	178	*	NC_006670.1-41	10.26	1.9e-179	3	Promoter (<=1kb)	1	31136	34454	3319	2	CNA00100		XM_024656130.1	0
NC_006670.1	78364	78541	178	*	NC_006670.1-3	8.88	0	3	Promoter (<=1kb)	1	78361	83367	5007	1	CNA00260		XM_024656138.1	3
NC_006670.1	173214	173391	178	*	NC_006670.1-7	8.9	3.48e-279	3	Promoter (<=1kb)	1	173968	176206	2239	1	CNA00610		XM_024656153.1	-577
NC_006670.1	173830	174007	178	*	NC_006670.1-14	10.41	1.44e-248	3	Promoter (<=1kb)	1	173968	176206	2239	1	CNA00610		XM_024656153.1	0
NC_006670.1	303666	303843	178	*	NC_006670.1-24	4.86	9.72e-125	3	Promoter (<=1kb)	1	299868	302849	2982	2	CNA01120		XM_567087.2	-817
NC_006670.1	656669	656846	178	*	NC_006670.1-17	4.55	4e-119	3	Promoter (<=1kb)	1	657166	658714	1549	1	CNA02500		XM_566636.2	-320
NC_006670.1	660448	660625	178	*	NC_006670.1-18	4.74	8.59e-126	3	Promoter (<=1kb)	1	658614	660165	1552	2	CNA02510		XM_566637.2	-283
NC_006670.1	898068	898245	178	*	NC_006670.1-21	4.53	1.25e-115	3	Promoter (<=1kb)	1	898792	900261	1470	1	CNA03450		XM_566678.2	-547
NC_006670.1	1065244	1065421	178	*	NC_006670.1-9	5.14	3.05e-173	3	Promoter (<=1kb)	1	1062299	1065145	2847	2	CNA03960		XM_567162.2	-99
NC_006670.1	1335363	1335540	178	*	NC_006670.1-5	9	1.28e-303	3	Promoter (<=1kb)	1	1332741	1335277	2537	2	CNA05030		XM_566790.2	-86
NC_006670.1	1448483	1448660	178	*	NC_006670.1-8	6.87	1.04e-222	3	Promoter (<=1kb)	1	1448419	1453159	4741	1	CNA05410		XM_024656306.1	64
NC_006670.1	1548083	1548260	178	*	NC_006670.1-84	4.18	4.67e-64	3	Promoter (<=1kb)	1	1548097	1549929	1833	1	CNA05790		XM_566898.2	0
NC_006670.1	1968230	1968407	178	*	NC_006670.1-50	6.77	3.1e-125	3	Promoter (<=1kb)	1	1968305	1970447	2143	1	CNA07210		XM_567039.2	0
NC_006670.1	2065665	2065842	178	*	NC_006670.1-48	5.56	6.73e-107	3	Promoter (<=1kb)	1	2065718	2071372	5655	1	CNA07550	0	XM_024656385.1	0
NC_006670.1	2066393	2066570	178	*	NC_006670.1-32	5.71	1.54e-120	3	Promoter (<=1kb)	1	2065718	2071372	5655	1	CNA07550	0	XM_024656385.1	675
NC_006670.1	2143290	2143467	178	*	NC_006670.1-15	5.17	1.71e-138	3	Promoter (<=1kb)	1	2143834	2147495	3662	1	CNA07770		XM_567124.2	-367
NC_006679.1	210715	210892	178	*	NC_006679.1-18	5.39	5.81e-132	3	Promoter (<=1kb)	2	207074	210667	3594	2	CNJ00720		XM_567453.1	-48
NC_006679.1	214808	214985	178	*	NC_006679.1-11	8.29	1.53e-224	3	Promoter (<=1kb)	2	211379	214176	2798	2	CNJ00730		XM_567454.2	-632
NC_006679.1	341634	341811	178	*	NC_006679.1-20	6.46	3.84e-151	3	Promoter (<=1kb)	2	339147	341721	2575	2	CNJ01220		XM_024657941.1	0
NC_006679.1	342562	342739	178	*	NC_006679.1-31	4.07	2.9e-83	3	Promoter (<=1kb)	2	339147	341721	2575	2	CNJ01220		XM_024657941.1	-841
NC_006679.1	352205	352382	178	*	NC_006679.1-15	7.19	1.21e-175	3	Promoter (1-2kb)	2	350872	352194	1323	1	CNJ01255		XM_024658763.1	1333
NC_006679.1	552626	552803	178	*	NC_006679.1-10	4.76	9.44e-153	3	Promoter (<=1kb)	2	552651	557478	4828	1	CNJ01890		XM_024657964.1	0
NC_006679.1	881948	882125	178	*	NC_006679.1-9	8.22	1.49e-269	3	Promoter (<=1kb)	2	882157	884510	2354	1	CNJ02870		XM_567566.2	-32
NC_006679.1	1039285	1039462	178	*	NC_006679.1-22	4.71	3.19e-112	3	Promoter (<=1kb)	2	1036184	1038550	2367	2	CNJ03310	CLR4	XM_567410.1	-735
NC_006679.1	1081552	1081729	178	*	NC_006679.1-7	5.32	0	3	Promoter (2-3kb)	2	1078797	1080572	1776	1	CNJ03430		XM_024658009.1	2755
NC_006679.1	1082307	1082484	178	*	NC_006679.1-3	7.31	0	3	Promoter (2-3kb)	2	1081812	1085004	3193	2	CNJ03440		XM_567423.1	2520
NC_006680.1	434387	434564	178	*	NC_006680.1-4	6.03	3.88e-205	3	Promoter (1-2kb)	3	433240	438106	4867	1	CNK01480		XM_024658050.1	1147
NC_006680.1	434884	435061	178	*	NC_006680.1-5	7.15	2.32e-190	3	Promoter (1-2kb)	3	433240	438106	4867	1	CNK01480		XM_024658050.1	1644
NC_006680.1	761175	761352	178	*	NC_006680.1-21	5.6	2.15e-108	3	Promoter (<=1kb)	3	759998	761266	1269	2	CNK02610		XM_567861.2	0
NC_006681.1	77868	78045	178	*	NC_006681.1-73	4.65	2.11e-52	3	Promoter (<=1kb)	4	77996	80107	2112	1	CNL03930	14-3-3	XM_567951.1	0
NC_006681.1	207970	208147	178	*	NC_006681.1-3	8.64	2.07000000001911e-313	3	Promoter (<=1kb)	4	207092	208248	1157	2	CNL04355		XM_024658822.1	101
NC_006681.1	363144	363321	178	*	NC_006681.1-4	7.84	1.15e-227	3	Promoter (<=1kb)	4	363130	367817	4688	1	CNL04860		XM_024658164.1	14
NC_006681.1	815679	815856	178	*	NC_006681.1-5	4.88	3.55e-141	3	Promoter (<=1kb)	4	813315	815769	2455	2	CNL06520		XM_024658231.1	0
NC_006682.1	17284	17461	178	*	NC_006682.1-10	4.61	6.85e-112	3	Promoter (<=1kb)	5	17322	18820	1499	1	CNM00070	RAC2	XM_568391.2	0
NC_006682.1	19848	20025	178	*	NC_006682.1-98	4.23	5.18e-46	3	Promoter (<=1kb)	5	18901	19957	1057	2	CNM00080		XM_024658241.1	0
NC_006682.1	111484	111661	178	*	NC_006682.1-36	6.76	1.16e-111	3	Promoter (<=1kb)	5	108529	111341	2813	2	CNM00450		XM_024658259.1	-143
NC_006682.1	114069	114246	178	*	NC_006682.1-5	5.25	1.31e-141	3	Promoter (<=1kb)	5	113282	116986	3705	1	CNM00460		XM_024658260.1	787
NC_006682.1	365611	365788	178	*	NC_006682.1-3	16.24	0	3	Promoter (<=1kb)	5	365050	366415	1366	2	CNM01220		XM_024658287.1	627
NC_006682.1	366182	366359	178	*	NC_006682.1-1	6.97	2.33e-249	3	Promoter (<=1kb)	5	365050	366415	1366	2	CNM01220		XM_024658287.1	56
NC_006682.1	516140	516317	178	*	NC_006682.1-2	8.23	1.31e-249	3	Promoter (<=1kb)	5	513357	516340	2984	2	CNM01700		XM_568316.2	23
NC_006682.1	623450	623627	178	*	NC_006682.1-16	4.18	4.63e-87	3	Promoter (<=1kb)	5	622590	627441	4852	1	CNM02020	MAT2	XM_024658330.1	860
NC_006682.1	651278	651455	178	*	NC_006682.1-17	4.39	1.11e-91	3	Promoter (<=1kb)	5	651290	652473	1184	1	CNM02105		XM_024658862.1	0
NC_006682.1	704845	705022	178	*	NC_006682.1-7	6.66	7.17e-171	3	Promoter (<=1kb)	5	702476	704326	1851	2	CNM02310		XM_568261.2	-519
NC_006683.1	426697	426874	178	*	NC_006683.1-16	6.46	2.69e-127	3	Promoter (<=1kb)	6	426683	428252	1570	1	CNN01470		XM_568615.2	14
NC_006683.1	427223	427400	178	*	NC_006683.1-9	4.9	5.21e-133	3	Promoter (<=1kb)	6	426683	428252	1570	1	CNN01470		XM_568615.2	540
NC_006683.1	759076	759253	178	*	NC_006683.1-4	14.73	0	3	Promoter (1-2kb)	6	757786	759187	1402	1	CNN02455		XM_024658906.1	1290
NC_006684.1	77670	77847	178	*	NC_006684.1-32	5.01	1.05e-110	3	Promoter (<=1kb)	7	77600	79104	1505	1	CNB00270		XM_568769.2	70
NC_006684.1	836253	836430	178	*	NC_006684.1-20	4.18	1.22e-118	3	Promoter (<=1kb)	7	836569	838791	2223	1	CNB02810		XM_568869.1	-139
NC_006684.1	838941	839118	178	*	NC_006684.1-66	7.21	9.99e-107	3	Promoter (<=1kb)	7	838948	841034	2087	1	CNB02820		XM_568871.2	0
NC_006684.1	853574	853751	178	*	NC_006684.1-108	7.25	6.62e-82	3	Promoter (<=1kb)	7	852306	853767	1462	2	CNB02890		XM_569014.2	16
NC_006684.1	1165252	1165429	178	*	NC_006684.1-16	6.02	2.84e-187	3	Promoter (<=1kb)	7	1162131	1165510	3380	2	CNB03950		XM_024656587.1	81
NC_006684.1	1165804	1165981	178	*	NC_006684.1-17	7.35	2.61e-222	3	Promoter (<=1kb)	7	1162131	1165510	3380	2	CNB03950		XM_024656587.1	-294
NC_006684.1	1175263	1175440	178	*	NC_006684.1-28	4.79	4.32e-110	3	Promoter (<=1kb)	7	1171701	1174707	3007	2	CNB03980	ITR6	XM_024656588.1	-556
NC_006684.1	1383572	1383749	178	*	NC_006684.1-21	5.1	2.3e-146	3	Promoter (<=1kb)	7	1383392	1388409	5018	1	CNB04870	PUM1	XM_024658840.1	180
NC_006684.1	1421086	1421263	178	*	NC_006684.1-18	5.04	8.84e-154	3	Promoter (<=1kb)	7	1422201	1423634	1434	1	CNB04980		XM_024656620.1	-938
NC_006684.1	1460200	1460377	178	*	NC_006684.1-23	4.61	1.84e-128	3	Promoter (<=1kb)	7	1460780	1463191	2412	1	CNB05130		XM_024656625.1	-403
NC_006684.1	1472411	1472588	178	*	NC_006684.1-24	5.62	1.69e-155	3	Promoter (<=1kb)	7	1472929	1476655	3727	1	CNB05180	HSF3	XM_024656124.1	-341
NC_006685.1	23434	23611	178	*	NC_006685.1-149	4.48	2.45e-58	3	Promoter (<=1kb)	8	16733	23643	6911	2	CNC00050	CHS8	XM_024656642.1	32
NC_006685.1	689214	689391	178	*	NC_006685.1-10	6.1	3.26e-158	3	Promoter (<=1kb)	8	689345	689893	549	2	CNC02405		XM_024658937.1	502
NC_006685.1	932381	932558	178	*	NC_006685.1-9	5.1	3.99e-136	3	Promoter (<=1kb)	8	932038	934374	2337	1	CNC02870		XM_024656743.1	343
NC_006685.1	945998	946175	178	*	NC_006685.1-3	7.02	0	3	Promoter (<=1kb)	8	946646	951110	4465	1	CNC02950		XM_024656748.1	-471
NC_006685.1	963080	963257	178	*	NC_006685.1-30	9.27	3.28e-183	3	Promoter (<=1kb)	8	962961	964821	1861	1	CNC03020		XM_569600.1	119
NC_006685.1	1026843	1027020	178	*	NC_006685.1-11	5.09	1.84e-139	3	Promoter (<=1kb)	8	1026871	1029068	2198	1	CNC03260	TUB1 (TUB2)	XM_569650.1	0
NC_006685.1	1158896	1159073	178	*	NC_006685.1-33	6.18	1.5e-135	3	Promoter (<=1kb)	8	1158714	1161945	3232	1	CNC03670	DCR1	XM_024656781.1	182
NC_006685.1	1956989	1957166	178	*	NC_006685.1-5	5.86	3.07e-237	3	Promoter (1-2kb)	8	1958184	1961480	3297	1	CNC06695		XM_024658468.1	-1018
NC_006685.1	2061159	2061336	178	*	NC_006685.1-24	4.97	4.87e-120	3	Promoter (<=1kb)	8	2061053	2065128	4076	1	CNC07050		XM_024656912.1	106
NC_006686.1	14275	14452	178	*	NC_006686.1-72	4.56	1.07e-69	3	Promoter (<=1kb)	9	14558	17569	3012	1	CND00050		XM_570675.1	-106
NC_006686.1	23115	23292	178	*	NC_006686.1-33	4.38	4.15e-79	3	Promoter (<=1kb)	9	23771	29354	5584	1	CND00090	PDR5	XM_024656924.1	-479
NC_006686.1	617806	617983	178	*	NC_006686.1-9	8.68	5.77e-258	3	Promoter (<=1kb)	9	614268	617952	3685	2	CND02310		XM_024656996.1	0
NC_006686.1	695454	695631	178	*	NC_006686.1-76	4.78	5.05e-68	3	Promoter (<=1kb)	9	695693	697157	1465	1	CND02540		XM_570452.2	-62
NC_006686.1	935481	935658	178	*	NC_006686.1-27	4.54	5.36e-91	3	Promoter (<=1kb)	9	933898	935406	1509	2	CND03450		XM_570563.1	-75
NC_006686.1	977232	977409	178	*	NC_006686.1-18	5.77	3.9e-139	3	Promoter (<=1kb)	9	977354	978543	1190	1	CND03560		XM_570669.2	0
NC_006686.1	984275	984452	178	*	NC_006686.1-15	4.5	3.87e-112	3	Promoter (2-3kb)	9	981983	984230	2248	1	CND03580	CDA3	XM_570200.1	2292
NC_006686.1	1364683	1364860	178	*	NC_006686.1-6	16.11	0	3	Promoter (<=1kb)	9	1361578	1364939	3362	2	CND04970		XM_024657083.1	79
NC_006686.1	1504830	1505007	178	*	NC_006686.1-36	4.21	1.84e-75	3	Promoter (<=1kb)	9	1501839	1505226	3388	2	CND05550		XM_024657098.1	219
NC_006686.1	1701793	1701970	178	*	NC_006686.1-31	4.59	9.13e-85	3	Promoter (<=1kb)	9	1698626	1702401	3776	2	CND06160	KRE61	XM_024657121.1	431
NC_006687.1	18248	18425	178	*	NC_006687.1-11	10.27	0	3	Promoter (1-2kb)	10	16399	18264	1866	1	CNE00100		XM_570697.1	1849
NC_006687.1	81917	82094	178	*	NC_006687.1-12	6.95	3.37e-289	3	Promoter (<=1kb)	10	81964	84932	2969	1	CNE00350	CPK2	XM_571094.2	0
NC_006687.1	110050	110227	178	*	NC_006687.1-16	7.05	7.45e-205	3	Promoter (<=1kb)	10	110039	115490	5452	1	CNE00430		XM_024657145.1	11
NC_006687.1	193075	193252	178	*	NC_006687.1-53	4.25	2.71e-70	3	Promoter (<=1kb)	10	194173	197489	3317	1	CNE00720		XM_570795.1	-921
NC_006687.1	281083	281260	178	*	NC_006687.1-97	4.54	3.85e-59	3	Promoter (<=1kb)	10	281167	284757	3591	1	CNE01010		XM_570843.2	0
NC_006687.1	1081492	1081669	178	*	NC_006687.1-23	8.8	1.62e-196	3	Promoter (<=1kb)	10	1081635	1086175	4541	1	CNE03790		XM_570966.2	0
NC_006687.1	1456348	1456525	178	*	NC_006687.1-9	9.62	0	3	Promoter (2-3kb)	10	1453700	1456121	2422	1	CNE05180		XM_571045.2	2648
NC_006687.1	1457669	1457846	178	*	NC_006687.1-10	6.32	0	3	3' UTR	10	1456271	1461020	4750	2	CNE05190		XM_571046.2	3174
NC_006691.1	136963	137140	178	*	NC_006691.1-8	5.71	9.5e-183	3	Promoter (<=1kb)	11	132949	136217	3269	2	CNF00370	ZFC3	XM_571479.1	-746
NC_006691.1	309145	309322	178	*	NC_006691.1-50	4.18	1.07e-73	3	Promoter (<=1kb)	11	309403	311913	2511	1	CNF01000		XM_571542.2	-81
NC_006691.1	371379	371556	178	*	NC_006691.1-40	5.92	4.96e-115	3	Promoter (<=1kb)	11	369722	371484	1763	2	CNF01230		XM_024657354.1	0
NC_006691.1	471678	471855	178	*	NC_006691.1-42	4.75	2.65e-91	3	Promoter (<=1kb)	11	471738	478420	6683	1	CNF01610	CHS5	XM_024657370.1	0
NC_006691.1	489572	489749	178	*	NC_006691.1-44	5.18	1.54e-92	3	Promoter (<=1kb)	11	489634	491659	2026	1	CNF01660		XM_024657372.1	0
NC_006691.1	491742	491919	178	*	NC_006691.1-35	5.71	3.67e-112	3	Promoter (<=1kb)	11	491779	495314	3536	1	CNF01670		XM_571501.2	0
NC_006691.1	581641	581818	178	*	NC_006691.1-9	7.23	8.3e-196	3	Promoter (<=1kb)	11	581314	584283	2970	1	CNF02000		XM_571522.2	327
NC_006691.1	599408	599585	178	*	NC_006691.1-19	4.53	3.06e-105	3	Promoter (<=1kb)	11	598748	608472	9725	1	CNF02070	TEL1	XM_024657387.1	660
NC_006691.1	1276104	1276281	178	*	NC_006691.1-20	4.43	3.49e-101	3	Promoter (<=1kb)	11	1271517	1276410	4894	2	CNF04390		XM_024657456.1	129
NC_006691.1	1415934	1416111	178	*	NC_006691.1-11	7.15	6.22e-174	3	Promoter (<=1kb)	11	1411724	1416186	4463	2	CNF04860		XM_024657470.1	75
NC_006691.1	1437106	1437283	178	*	NC_006691.1-2	11.49	0	3	Promoter (1-2kb)	11	1437068	1438867	1800	2	CNF04940		XM_571462.1	1584
NC_006692.1	368805	368982	178	*	NC_006692.1-26	4.32	3.56e-91	3	Promoter (<=1kb)	12	365735	368422	2688	2	CNG01260		XM_571806.1	-383
NC_006692.1	509593	509770	178	*	NC_006692.1-18	4.28	1.68e-98	3	Promoter (<=1kb)	12	505509	509775	4267	2	CNG01790		XM_024657537.1	5
NC_006692.1	615723	615900	178	*	NC_006692.1-16	5.63	2.86e-150	3	Promoter (<=1kb)	12	607049	614976	7928	2	CNG02160	ZNF2	XM_024657551.1	-747
NC_006692.1	1098116	1098293	178	*	NC_006692.1-12	6.37	1.71e-178	3	Promoter (1-2kb)	12	1095904	1096636	733	2	CNG03895		XM_024658649.1	-1480
NC_006692.1	1132843	1133020	178	*	NC_006692.1-11	12.62	1.66e-295	3	Promoter (<=1kb)	12	1132798	1133808	1011	1	CNG04010		XM_572130.2	45
NC_006692.1	1164725	1164902	178	*	NC_006692.1-9	9	1.45e-241	3	Promoter (<=1kb)	12	1164982	1166350	1369	1	CNG04125		XM_024658655.1	-80
NC_006692.1	1320330	1320507	178	*	NC_006692.1-39	4.04	2.7e-69	3	Distal Intergenic	12	1317179	1319870	2692	1	CNG04640		XM_024657608.1	3151
NC_006692.1	1343673	1343850	178	*	NC_006692.1-4	10.17	0	3	Promoter (1-2kb)	12	1339723	1341930	2208	2	CNG04690		XM_572148.2	-1743
NC_006693.1	79530	79707	178	*	NC_006693.1-48	4.19	3.37e-65	3	Promoter (<=1kb)	13	79446	83074	3629	1	CNH03560		XM_024657741.1	84
NC_006693.1	160814	160991	178	*	NC_006693.1-12	7.22	8.62e-194	3	Promoter (<=1kb)	13	156061	160958	4898	2	CNH03330		XM_024657732.1	0
NC_006693.1	225504	225681	178	*	NC_006693.1-21	4.13	2.18e-96	3	Promoter (1-2kb)	13	226737	228635	1899	1	CNH03130		XM_572482.2	-1056
NC_006693.1	252280	252457	178	*	NC_006693.1-4	9.19	0	3	Promoter (1-2kb)	13	252199	254199	2001	2	CNH03030		XM_572473.1	1742
NC_006693.1	451887	452064	178	*	NC_006693.1-17	5.85	1.57e-152	3	Promoter (<=1kb)	13	451978	453705	1728	1	CNH02380	KRP1	XM_572413.2	0
NC_006693.1	487077	487254	178	*	NC_006693.1-39	4.06	4.1e-73	3	Promoter (1-2kb)	13	483614	485965	2352	2	CNH02310	GPR5	XM_572406.2	-1112
NC_006693.1	545795	545972	178	*	NC_006693.1-10	5.11	1.34e-151	3	Promoter (<=1kb)	13	546031	551464	5434	1	CNH02070	KIN4	XM_572381.2	-59
NC_006693.1	1068681	1068858	178	*	NC_006693.1-11	5.01	1.96e-141	3	Promoter (2-3kb)	13	1063622	1066360	2739	2	CNH00430	HLH2	XM_572235.1	-2321
NC_006693.1	1070333	1070510	178	*	NC_006693.1-13	4.68	8.56e-131	3	Exon (XM_024657626.1/CNH00420, exon 11 of 12)	13	1070149	1073626	3478	2	CNH00420		XM_024657626.1	3116
NC_006693.1	1087166	1087343	178	*	NC_006693.1-8	6.45	2.29e-206	3	Promoter (1-2kb)	13	1082777	1085792	3016	2	CNH00370		XM_024657624.1	-1374
NC_006693.1	1112221	1112398	178	*	NC_006693.1-87	5.24	5.35e-68	3	Promoter (<=1kb)	13	1109857	1112181	2325	2	CNH00260		XM_024657621.1	-40
NC_006693.1	1115677	1115854	178	*	NC_006693.1-42	5.8	4.87e-102	3	Promoter (<=1kb)	13	1116610	1117904	1295	1	CNH00235		XM_024658717.1	-756
NC_006694.1	436312	436489	178	*	NC_006694.1-3	44.02	0	3	Promoter (<=1kb)	14	436387	438097	1711	1	CNI01510		XM_572792.2	0
NC_006694.1	519234	519411	178	*	NC_006694.1-14	4.88	8.05e-107	3	Promoter (<=1kb)	14	516100	519254	3155	2	CNI01870		XM_573000.2	0
NC_006694.1	876618	876795	178	*	NC_006694.1-5	8.22	1.38e-260	3	Promoter (<=1kb)	14	875462	876714	1253	2	CNI03220		XM_573013.2	0
NC_006670.1	461177	461354	178	*	NC_006670.1-2	15.03	0	2	Promoter (2-3kb)	1	461722	464296	2575	2	CNA01720		XM_566536.2	2942
NC_006670.1	1147279	1147456	178	*	NC_006670.1-23	5.22	4.02e-136	2	Promoter (<=1kb)	1	1146887	1151215	4329	1	CNA04270	NHP6B01	XM_024656267.1	392
NC_006670.1	2182747	2182924	178	*	NC_006670.1-1	84.59	0	2	Promoter (1-2kb)	1	2180827	2182776	1950	1	CNA07900		XM_024656402.1	1920
NC_006679.1	1888	2065	178	*	NC_006679.1-2	5.07	0	2	Promoter (1-2kb)	2	172	4804	4633	1	CNJ00010		XM_567259.1	1716
NC_006679.1	2531	2708	178	*	NC_006679.1-1	11.11	0	2	Promoter (2-3kb)	2	172	4804	4633	1	CNJ00010		XM_567259.1	2359
NC_006679.1	544826	545003	178	*	NC_006679.1-14	5.05	7.17e-122	2	Promoter (<=1kb)	2	545309	547772	2464	1	CNJ01860		XM_567359.1	-306
NC_006679.1	1084332	1084509	178	*	NC_006679.1-5	4.02	0	2	Promoter (<=1kb)	2	1081812	1085004	3193	2	CNJ03440		XM_567423.1	495
NC_006679.1	1084896	1085073	178	*	NC_006679.1-4	4.44	0	2	Promoter (<=1kb)	2	1081812	1085004	3193	2	CNJ03440		XM_567423.1	0
NC_006680.1	45887	46064	178	*	NC_006680.1-2	119.05	0	2	Promoter (<=1kb)	3	44185	45779	1595	2	CNK00150		XM_024658016.1	-108
NC_006680.1	381106	381283	178	*	NC_006680.1-3	11.95	0	2	Promoter (1-2kb)	3	376593	379577	2985	2	CNK01260		XM_567736.2	-1529
NC_006680.1	802293	802470	178	*	NC_006680.1-41	4.38	5.44e-65	2	Promoter (<=1kb)	3	799205	801838	2634	2	CNK02730		XM_567870.2	-455
NC_006680.1	899196	899373	178	*	NC_006680.1-1	71.62	0	2	3' UTR	3	894913	898332	3420	1	CNK03050		XM_024658105.1	4283
NC_006681.1	113231	113408	178	*	NC_006681.1-1	111.11	0	2	Promoter (1-2kb)	4	112229	113179	951	1	CNL04080		XM_567962.2	1002
NC_006681.1	668160	668337	178	*	NC_006681.1-2	78.31	0	2	Promoter (<=1kb)	4	665268	668040	2773	2	CNL06030		XM_024658213.1	-120
NC_006683.1	101644	101821	178	*	NC_006683.1-2	89.58	0	2	Promoter (2-3kb)	6	102295	104522	2228	2	CNN00270	FPD1	XM_024658359.1	2701
NC_006683.1	576374	576551	178	*	NC_006683.1-1	154.38	0	2	Distal Intergenic	6	568431	570607	2177	1	CNN01960		XM_024658413.1	7943
NC_006683.1	581773	581950	178	*	NC_006683.1-3	21.44	0	2	Distal Intergenic	6	568431	570607	2177	1	CNN01960		XM_024658413.1	13342
NC_006684.1	275360	275537	178	*	NC_006684.1-2	6.02	0	2	Distal Intergenic	7	266124	267790	1667	2	CNB00950		XM_024656451.1	-7570
NC_006684.1	281883	282060	178	*	NC_006684.1-4	4.3	0	2	Distal Intergenic	7	291129	294121	2993	2	CNB00970		XM_024656452.1	12061
NC_006684.1	283439	283616	178	*	NC_006684.1-3	6.17	0	2	Distal Intergenic	7	291129	294121	2993	2	CNB00970		XM_024656452.1	10505
NC_006684.1	289923	290100	178	*	NC_006684.1-5	4.07	0	2	Downstream (1-2kb)	7	291129	294121	2993	2	CNB00970		XM_024656452.1	4021
NC_006684.1	547183	547360	178	*	NC_006684.1-1	5.4	0	2	Promoter (2-3kb)	7	544243	545165	923	2	CNB01855		XM_024658460.1	-2018
NC_006685.1	211542	211719	178	*	NC_006685.1-12	4.27	7.5e-112	2	Promoter (<=1kb)	8	210638	211251	614	2	CNC00730	CQS1	XM_569372.1	-291
NC_006685.1	751874	752051	178	*	NC_006685.1-4	6.04	0	2	Promoter (<=1kb)	8	752244	756352	4109	1	CNC02630		XM_024656737.1	-193
NC_006685.1	1259988	1260165	178	*	NC_006685.1-1	10.87	0	2	Promoter (<=1kb)	8	1258027	1259635	1609	2	CNC04080		XM_569649.1	-353
NC_006686.1	295553	295730	178	*	NC_006686.1-2	22.72	0	2	Promoter (1-2kb)	9	295251	297537	2287	2	CND00960		XM_024656955.1	1807
NC_006686.1	1167068	1167245	178	*	NC_006686.1-1	17.44	0	2	Promoter (1-2kb)	9	1168599	1171160	2562	1	CND04190		XM_570586.2	-1354
NC_006687.1	16102	16279	178	*	NC_006687.1-4	9.96	0	2	Promoter (<=1kb)	10	16399	18264	1866	1	CNE00100		XM_570697.1	-120
NC_006687.1	16807	16984	178	*	NC_006687.1-2	4.67	0	2	Promoter (<=1kb)	10	16399	18264	1866	1	CNE00100		XM_570697.1	408
NC_006687.1	17610	17787	178	*	NC_006687.1-5	5.13	0	2	Promoter (1-2kb)	10	16399	18264	1866	1	CNE00100		XM_570697.1	1211
NC_006687.1	329268	329445	178	*	NC_006687.1-7	62.25	0	2	Promoter (<=1kb)	10	330090	330187	98	2	CNE01190		rna3053	742
NC_006687.1	725004	725181	178	*	NC_006687.1-1	108.89	0	2	Promoter (<=1kb)	10	724325	725225	901	1	CNE02720		XM_570980.2	679
NC_006687.1	1460894	1461071	178	*	NC_006687.1-3	6.03	0	2	Promoter (<=1kb)	10	1456271	1461020	4750	2	CNE05190		XM_571046.2	0
NC_006691.1	1125817	1125994	178	*	NC_006691.1-1	95.74	0	2	Promoter (<=1kb)	11	1126736	1126826	91	1	CNF03850		rna3892	-742
NC_006691.1	1411592	1411769	178	*	NC_006691.1-3	75.4	0	2	Promoter (1-2kb)	11	1410060	1411670	1611	1	CNF04850		XM_024657469.1	1532
NC_006692.1	653689	653866	178	*	NC_006692.1-2	31.08	0	2	Promoter (<=1kb)	12	654469	657337	2869	1	CNG02300		XM_571956.2	-603
NC_006693.1	254344	254521	178	*	NC_006693.1-2	7.11	0	2	Promoter (<=1kb)	13	252199	254199	2001	2	CNH03030		XM_572473.1	-145
NC_006693.1	254805	254982	178	*	NC_006693.1-3	7.42	0	2	Promoter (<=1kb)	13	252199	254199	2001	2	CNH03030		XM_572473.1	-606
NC_006693.1	939300	939477	178	*	NC_006693.1-40	4.38	4.15e-79	2	Promoter (<=1kb)	13	939956	943554	3599	1	CNH00870	USV101	XM_024657642.1	-479
NC_006694.1	330940	331117	178	*	NC_006694.1-2	61.65	0	2	Distal Intergenic	14	311954	323986	12033	1	CNI01260	TOM1	XM_024657796.1	18986
NC_006694.1	1039438	1039615	178	*	NC_006694.1-1	77.69	0	2	Promoter (<=1kb)	14	1040053	1043033	2981	1	CNI03860	CHI22	XM_572898.1	-438
NC_006670.1	2063231	2063408	178	*	NC_006670.1-25	5.82	3.26e-146	1	Promoter (<=1kb)	1	2063489	2065563	2075	1	CNA07540	MP88	XM_567104.1	-81
NC_006679.1	175062	175239	178	*	NC_006679.1-95	4.25	4.47e-53	1	Promoter (<=1kb)	2	175137	179412	4276	1	CNJ00610		XM_567314.2	0
NC_006679.1	193313	193490	178	*	NC_006679.1-69	4.07	5.2e-62	1	Promoter (<=1kb)	2	193422	196534	3113	1	CNJ00670	YAP2	XM_567449.2	0
NC_006679.1	273475	273652	178	*	NC_006679.1-29	5.91	3.31e-122	1	Promoter (<=1kb)	2	271302	274004	2703	2	CNJ00940		XM_024657934.1	352
NC_006679.1	757772	757949	178	*	NC_006679.1-12	5.27	3.43e-155	1	Promoter (<=1kb)	2	757899	760576	2678	1	CNJ02620	MLN1	XM_024657986.1	0
NC_006679.1	1083257	1083434	178	*	NC_006679.1-8	5.96	0	1	Promoter (1-2kb)	2	1081812	1085004	3193	2	CNJ03440		XM_567423.1	1570
NC_006680.1	432119	432296	178	*	NC_006680.1-10	4.64	2.27e-109	1	Promoter (<=1kb)	3	433240	438106	4867	1	CNK01480		XM_024658050.1	-944
NC_006680.1	432949	433126	178	*	NC_006680.1-6	5.26	5.37e-129	1	Promoter (<=1kb)	3	433240	438106	4867	1	CNK01480		XM_024658050.1	-114
NC_006681.1	273409	273586	178	*	NC_006681.1-7	4.67	6e-128	1	Promoter (<=1kb)	4	269107	272958	3852	2	CNL04560	PIP2	XM_024658154.1	-451
NC_006682.1	112280	112457	178	*	NC_006682.1-13	4.1	6.02e-92	1	Promoter (<=1kb)	5	113282	116986	3705	1	CNM00460		XM_024658260.1	-825
NC_006682.1	290298	290475	178	*	NC_006682.1-27	4.46	3.49e-81	1	Promoter (2-3kb)	5	292715	298628	5914	1	CNM00990	CLN1	XM_024658280.1	-2240
NC_006682.1	637833	638010	178	*	NC_006682.1-11	4.78	6.17e-114	1	Promoter (<=1kb)	5	638750	639485	736	1	CNM02060		XM_568284.2	-740
NC_006683.1	761421	761598	178	*	NC_006683.1-6	6.41	0	1	Promoter (1-2kb)	6	760649	762648	2000	2	CNN02460		XM_568729.1	1050
NC_006683.1	761960	762137	178	*	NC_006683.1-5	5.86	0	1	Promoter (<=1kb)	6	760649	762648	2000	2	CNN02460		XM_568729.1	511
NC_006684.1	232	409	178	*	NC_006684.1-15	8.3	0	1	Promoter (<=1kb)	7	638	2012	1375	1	CNB00010		XM_568747.1	-229
NC_006684.1	1527819	1527996	178	*	NC_006684.1-22	5.51	2.59e-154	1	Promoter (<=1kb)	7	1525354	1527623	2270	2	CNB05410		XM_024656632.1	-196
NC_006685.1	34608	34785	178	*	NC_006685.1-49	4.77	3.69e-93	1	Promoter (<=1kb)	8	34883	36965	2083	1	CNC00110		XM_569369.2	-98
NC_006685.1	1455254	1455431	178	*	NC_006685.1-170	4.76	2.79e-57	1	Promoter (<=1kb)	8	1453529	1454928	1400	2	CNC04805		XM_024658445.1	-326
NC_006686.1	504	681	178	*	NC_006686.1-3	10.78	0	1	Promoter (<=1kb)	9	1076	2305	1230	1	CND00010		XM_570349.1	-395
NC_006686.1	1609265	1609442	178	*	NC_006686.1-23	4.3	1.54e-90	1	Promoter (<=1kb)	9	1602838	1609303	6466	2	CND05870	RUM1alpha	XM_570544.2	0
NC_006686.1	1754280	1754457	178	*	NC_006686.1-8	7.93	3.58e-247	1	Promoter (<=1kb)	9	1753141	1754102	962	2	CND06355		XM_024658505.1	-178
NC_006687.1	987806	987983	178	*	NC_006687.1-19	5.78	4.88e-159	1	Promoter (<=1kb)	10	985371	987574	2204	2	CNE03480		XM_570914.1	-232
NC_006687.1	1220770	1220947	178	*	NC_006687.1-143	6.74	9.22e-74	1	Promoter (<=1kb)	10	1221046	1229290	8245	1	CNE04370	FAS1	XM_571100.2	-99
NC_006687.1	1458957	1459134	178	*	NC_006687.1-8	4.66	0	1	Promoter (1-2kb)	10	1456271	1461020	4750	2	CNE05190		XM_571046.2	1886
NC_006691.1	565927	566104	178	*	NC_006691.1-48	5.2	2.96e-93	1	Promoter (<=1kb)	11	563325	565219	1895	2	CNF01920		XM_571643.1	-708
NC_006691.1	1206150	1206327	178	*	NC_006691.1-25	4.63	5.3e-101	1	Promoter (<=1kb)	11	1203737	1206247	2511	2	CNF04140	RHO104 (RHO11)	XM_571709.1	0
NC_006691.1	1437634	1437811	178	*	NC_006691.1-5	5.94	0	1	Promoter (1-2kb)	11	1437068	1438867	1800	2	CNF04940		XM_571462.1	1056
NC_006691.1	1438079	1438256	178	*	NC_006691.1-4	6.45	0	1	Promoter (<=1kb)	11	1437068	1438867	1800	2	CNF04940		XM_571462.1	611
NC_006692.1	357637	357814	178	*	NC_006692.1-13	4.07	4.95e-114	1	Promoter (<=1kb)	12	353396	357742	4347	2	CNG01240	LAC1	XM_571804.2	0
NC_006692.1	980592	980769	178	*	NC_006692.1-17	9.74	8.91e-205	1	Promoter (<=1kb)	12	980762	981964	1203	1	CNG03500		XM_572040.1	0
NC_006692.1	1099652	1099829	178	*	NC_006692.1-7	5.07	1.32e-186	1	Promoter (<=1kb)	12	1100459	1104309	3851	1	CNG03900		XM_024657590.1	-630
NC_006692.1	1207739	1207916	178	*	NC_006692.1-36	5.73	5.97e-101	1	Promoter (<=1kb)	12	1207990	1210855	2866	1	CNG04280		XM_572193.2	-74
NC_006692.1	1344368	1344545	178	*	NC_006692.1-3	9.42	0	1	Promoter (1-2kb)	12	1344312	1346099	1788	2	CNG04710		XM_572149.1	1554
NC_006692.1	1345635	1345812	178	*	NC_006692.1-5	4.51	0	1	Promoter (<=1kb)	12	1344312	1346099	1788	2	CNG04710		XM_572149.1	287
NC_006692.1	1346696	1346873	178	*	NC_006692.1-1	9.12	0	1	Promoter (<=1kb)	12	1344312	1346099	1788	2	CNG04710		XM_572149.1	-597
NC_006693.1	253351	253528	178	*	NC_006693.1-5	4.2	6.41000768914433e-320	1	Promoter (<=1kb)	13	252199	254199	2001	2	CNH03030		XM_572473.1	671
NC_006693.1	255879	256056	178	*	NC_006693.1-1	7.34	0	1	Promoter (1-2kb)	13	252199	254199	2001	2	CNH03030		XM_572473.1	-1680
NC_006693.1	256892	257069	178	*	NC_006693.1-6	5.3	0	1	Promoter (1-2kb)	13	255675	258686	3012	2	CNH03020		XM_024657720.1	1617
NC_006693.1	403178	403355	178	*	NC_006693.1-73	4.17	1.15e-58	1	Promoter (<=1kb)	13	401330	403292	1963	2	CNH02560		XM_572432.1	0
NC_006693.1	664913	665090	178	*	NC_006693.1-9	5.31	2.3e-157	1	Promoter (<=1kb)	13	661503	664891	3389	2	CNH01670		XM_572557.1	-22
NC_006694.1	80702	80879	178	*	NC_006694.1-74	4.04	6.09e-46	1	Promoter (<=1kb)	14	78845	80695	1851	2	CNI00320		XM_572768.2	-7
NC_006694.1	399155	399332	178	*	NC_006694.1-24	6.78	1.11e-115	1	Promoter (<=1kb)	14	399824	401328	1505	1	CNI01340		XM_572858.2	-492
