# Supplementary material for: Transcription factor Znf2 coordinates with the chromatin remodeling SWI/SNF complex to regulate cryptococcal cellular differentiation
Source: Commun Biol. 2019 Nov 14;2:412. doi: 10.1038/s42003-019-0665-2 (PMC6856107; doi:10.1038/s42003-019-0665-2)
Supplement: Supplementary file 6 — Supplementary Data 4 [file 42003_2019_665_MOESM6_ESM.xlsx]

## Sheet: WT_V8
chr	start	end	length	abs_summit	pileup	#NAME?	fold_enrichment	#NAME?	name
NC_006670.1	1799	2213	415	2090	126	15.7935	2.24648	14.2603	XL280_V8_peak_1
NC_006670.1	3212	4238	1027	4122	148	11.9536	1.87033	10.5554	XL280_V8_peak_2
NC_006670.1	5255	6558	1304	6061	221	24.9332	2.18626	23.1615	XL280_V8_peak_3
NC_006670.1	7767	9503	1737	8470	197	14.9624	1.84904	13.4567	XL280_V8_peak_4
NC_006670.1	14605	15281	677	14721	141	4.38184	1.40808	3.41005	XL280_V8_peak_5
NC_006670.1	16693	17305	613	17056	171	8.57804	1.60597	7.32939	XL280_V8_peak_6
NC_006670.1	19738	21041	1304	20951	142	3.74909	1.35975	2.83437	XL280_V8_peak_7
NC_006670.1	23225	23839	615	23452	140	4.76403	1.43739	3.76048	XL280_V8_peak_8
NC_006670.1	28101	28752	652	28311	134	6.58799	1.57894	5.45351	XL280_V8_peak_9
NC_006670.1	29186	29595	410	29468	131	3.86203	1.38626	2.93656	XL280_V8_peak_10
NC_006670.1	33877	36153	2277	34374	286	38.8312	2.41323	36.8143	XL280_V8_peak_11
NC_006670.1	36584	37387	804	36798	151	4.07492	1.3702	3.12983	XL280_V8_peak_12
NC_006670.1	46215	47108	894	46903	159	6.4661	1.51138	5.33946	XL280_V8_peak_13
NC_006670.1	51053	52096	1044	51756	169	8.51848	1.60743	7.27281	XL280_V8_peak_14
NC_006670.1	57068	57883	816	57685	171	8.18585	1.58458	6.95771	XL280_V8_peak_15
NC_006670.1	58827	60274	1448	60057	182	7.72063	1.53695	6.51824	XL280_V8_peak_16
NC_006670.1	66226	66819	594	66389	145	4.24511	1.3915	3.28494	XL280_V8_peak_17
NC_006670.1	72673	73595	923	73170	175	7.59121	1.54365	6.39597	XL280_V8_peak_18
NC_006670.1	78091	79684	1594	78779	380	48.6545	2.3571	46.5019	XL280_V8_peak_19
NC_006670.1	86287	87278	992	86645	299	31.7041	2.14358	29.8061	XL280_V8_peak_20
NC_006670.1	92059	95466	3408	93122	310	22.5316	1.84452	20.8126	XL280_V8_peak_21
NC_006670.1	98640	99509	870	99039	203	7.63787	1.49676	6.44012	XL280_V8_peak_22
NC_006670.1	109532	110164	633	109801	132	3.50492	1.35608	2.61387	XL280_V8_peak_23
NC_006670.1	112141	112994	854	112466	175	10.7044	1.70834	9.35684	XL280_V8_peak_24
NC_006670.1	118132	118635	504	118408	157	5.51436	1.45631	4.45325	XL280_V8_peak_25
NC_006670.1	119354	120761	1408	119522	165	7.13775	1.53869	5.96933	XL280_V8_peak_26
NC_006670.1	123126	123747	622	123358	146	3.76862	1.35535	2.85204	XL280_V8_peak_27
NC_006670.1	127213	128955	1743	128214	207	15.2962	1.83384	13.7794	XL280_V8_peak_28
NC_006670.1	131252	131798	547	131641	173	6.21245	1.4704	5.10251	XL280_V8_peak_29
NC_006670.1	132365	132863	499	132535	192	10.0355	1.63288	8.71705	XL280_V8_peak_30
NC_006670.1	136957	138320	1364	137936	202	17.2685	1.93572	15.689	XL280_V8_peak_31
NC_006670.1	143124	145335	2212	143743	304	42.4231	2.45216	40.353	XL280_V8_peak_32
NC_006670.1	150720	151247	528	150882	130	5.79456	1.53372	4.71304	XL280_V8_peak_33
NC_006670.1	152702	153459	758	153105	156	11.264	1.79887	9.89349	XL280_V8_peak_34
NC_006670.1	155470	157115	1646	155984	160	9.66004	1.69485	8.35849	XL280_V8_peak_35
NC_006670.1	161446	163205	1760	162541	237	29.6954	2.3043	27.8336	XL280_V8_peak_36
NC_006670.1	166479	167023	545	166726	162	8.84671	1.64328	7.58443	XL280_V8_peak_37
NC_006670.1	172589	175386	2798	174029	389	85.3896	3.26353	82.8917	XL280_V8_peak_38
NC_006670.1	182933	183431	499	183085	164	9.51958	1.67551	8.22481	XL280_V8_peak_39
NC_006670.1	184209	184898	690	184822	147	5.70762	1.48814	4.63238	XL280_V8_peak_40
NC_006670.1	187545	187912	368	187816	137	3.82343	1.37316	2.90174	XL280_V8_peak_41
NC_006670.1	189399	189796	398	189525	140	4.50114	1.4185	3.51929	XL280_V8_peak_42
NC_006670.1	193560	195139	1580	194820	156	8.04263	1.61252	6.82229	XL280_V8_peak_43
NC_006670.1	195573	196076	504	195813	143	4.52975	1.4152	3.54552	XL280_V8_peak_44
NC_006670.1	201102	203152	2051	201906	440	98.5697	3.32008	95.9572	XL280_V8_peak_45
NC_006670.1	210080	210800	721	210483	132	6.60672	1.58592	5.47107	XL280_V8_peak_46
NC_006670.1	214531	215307	777	214740	181	14.9496	1.90231	13.4443	XL280_V8_peak_47
NC_006670.1	216243	216765	523	216689	136	4.90616	1.45554	3.89142	XL280_V8_peak_48
NC_006670.1	217655	218719	1065	217992	149	7.32291	1.58691	6.14327	XL280_V8_peak_49
NC_006670.1	224731	225463	733	224890	144	8.19871	1.65576	6.9699	XL280_V8_peak_50
NC_006670.1	231706	233894	2189	233288	249	20.479	1.91964	18.8107	XL280_V8_peak_51
NC_006670.1	234407	234847	441	234551	202	4.78693	1.35205	3.78157	XL280_V8_peak_52
NC_006670.1	238134	240055	1922	238903	354	58.656	2.7103	56.3948	XL280_V8_peak_53
NC_006670.1	244573	245306	734	244767	146	6.93264	1.56992	5.77662	XL280_V8_peak_54
NC_006670.1	248546	249407	862	248986	143	6.949	1.57871	5.79196	XL280_V8_peak_55
NC_006670.1	249842	251217	1376	251075	131	2.94652	1.31118	2.11478	XL280_V8_peak_56
NC_006670.1	254142	256536	2395	255287	211	22.3726	2.12199	20.6575	XL280_V8_peak_57
NC_006670.1	261848	262258	411	262124	145	5.81576	1.49955	4.7328	XL280_V8_peak_58
NC_006670.1	262699	264050	1352	263382	155	6.28661	1.5086	5.17153	XL280_V8_peak_59
NC_006670.1	267745	268902	1158	268338	162	8.37659	1.61659	7.13826	XL280_V8_peak_60
NC_006670.1	273188	275038	1851	273744	293	43.6825	2.53941	41.5952	XL280_V8_peak_61
NC_006670.1	276770	277411	642	277134	170	6.7983	1.50925	5.65065	XL280_V8_peak_62
NC_006670.1	286060	286499	440	286306	176	3.6873	1.31326	2.77844	XL280_V8_peak_63
NC_006670.1	287926	289612	1687	289124	352	56.419	2.65757	54.1797	XL280_V8_peak_64
NC_006670.1	290526	290964	439	290800	202	7.73544	1.50306	6.53223	XL280_V8_peak_65
NC_006670.1	293685	294061	377	293809	159	4.46364	1.38512	3.48493	XL280_V8_peak_66
NC_006670.1	294517	295256	740	294744	139	3.88597	1.37471	2.95833	XL280_V8_peak_67
NC_006670.1	302940	303912	973	303329	372	59.9241	2.66851	57.6508	XL280_V8_peak_68
NC_006670.1	308459	310094	1636	309029	880	288.406	4.60942	285.095	XL280_V8_peak_69
NC_006670.1	314083	316306	2224	314813	272	22.511	1.92905	20.7924	XL280_V8_peak_70
NC_006670.1	317738	318253	516	318133	201	8.81349	1.55648	7.55291	XL280_V8_peak_71
NC_006670.1	325900	327544	1645	326407	185	14.9302	1.88708	13.4256	XL280_V8_peak_72
NC_006670.1	334619	335198	580	334860	129	7.25382	1.64044	6.07844	XL280_V8_peak_73
NC_006670.1	340214	341023	810	340707	135	6.4458	1.56638	5.32047	XL280_V8_peak_74
NC_006670.1	343266	343905	640	343644	139	5.50082	1.49128	4.44072	XL280_V8_peak_75
NC_006670.1	344827	345327	501	345018	129	4.00451	1.40114	3.06596	XL280_V8_peak_76
NC_006670.1	345695	346885	1191	346276	146	8.84868	1.69002	7.58631	XL280_V8_peak_77
NC_006670.1	352654	353433	780	352935	163	9.6456	1.68533	8.34476	XL280_V8_peak_78
NC_006670.1	353791	356332	2542	355819	156	6.07441	1.49336	4.97375	XL280_V8_peak_79
NC_006670.1	358965	359592	628	359401	153	7.0913	1.5627	5.92574	XL280_V8_peak_80
NC_006670.1	361841	362269	429	361947	117	3.54112	1.38547	2.64659	XL280_V8_peak_81
NC_006670.1	367692	368159	468	367773	142	4.44888	1.41117	3.47148	XL280_V8_peak_82
NC_006670.1	369574	370856	1283	370077	185	10.7316	1.68331	9.38278	XL280_V8_peak_83
NC_006670.1	375428	377405	1978	376326	222	11.6724	1.64415	10.2852	XL280_V8_peak_84
NC_006670.1	380677	381476	800	381188	216	13.7554	1.74441	12.2908	XL280_V8_peak_85
NC_006670.1	382260	382850	591	382681	171	7.44105	1.54347	6.2545	XL280_V8_peak_86
NC_006670.1	384823	385343	521	384874	148	3.39024	1.32444	2.51084	XL280_V8_peak_87
NC_006670.1	387991	389084	1094	388482	169	8.71781	1.61836	7.46188	XL280_V8_peak_88
NC_006670.1	392033	392927	895	392546	181	4.39689	1.35245	3.4238	XL280_V8_peak_89
NC_006670.1	395277	395970	694	395511	401	66.2652	2.71302	63.9368	XL280_V8_peak_90
NC_006670.1	397611	398450	840	398064	299	26.5059	1.9868	24.7029	XL280_V8_peak_91
NC_006670.1	404006	407617	3612	407200	536	73.4547	2.45576	71.0633	XL280_V8_peak_92
NC_006670.1	412878	413340	463	413145	206	10.2925	1.61561	8.96269	XL280_V8_peak_93
NC_006670.1	414922	415706	785	415370	174	5.12764	1.4054	4.09557	XL280_V8_peak_94
NC_006670.1	421792	423261	1470	422729	174	12.7303	1.81559	11.3025	XL280_V8_peak_95
NC_006670.1	432727	433832	1106	433385	138	5.55921	1.49758	4.49463	XL280_V8_peak_96
NC_006670.1	441278	443064	1787	442191	194	17.4469	1.97247	15.8621	XL280_V8_peak_97
NC_006670.1	448898	449905	1008	449486	673	125.982	2.95493	123.195	XL280_V8_peak_98
NC_006670.1	450548	452041	1494	451388	902	252.765	4.0023	249.532	XL280_V8_peak_99
NC_006670.1	460181	461348	1168	460717	639	96.3754	2.59317	93.7794	XL280_V8_peak_100
NC_006670.1	464433	466490	2058	464980	757	112.904	2.58229	110.2	XL280_V8_peak_101
NC_006670.1	474317	475354	1038	474872	230	24.0103	2.11321	22.2581	XL280_V8_peak_102
NC_006670.1	476673	477322	650	477065	190	8.35394	1.55434	7.11692	XL280_V8_peak_103
NC_006670.1	481666	482724	1059	482268	619	195.161	4.42346	192.064	XL280_V8_peak_104
NC_006670.1	492125	494058	1934	493436	310	42.1656	2.42041	40.099	XL280_V8_peak_105
NC_006670.1	500418	501158	741	500875	172	10.9872	1.73163	9.62795	XL280_V8_peak_106
NC_006670.1	502253	503192	940	502750	211	18.5817	1.96159	16.9643	XL280_V8_peak_107
NC_006670.1	507018	508309	1292	507564	322	72.6718	3.31512	70.2876	XL280_V8_peak_108
NC_006670.1	513323	513987	665	513885	113	4.3203	1.46168	3.35381	XL280_V8_peak_109
NC_006670.1	516110	516983	874	516511	145	10.4274	1.7904	9.09164	XL280_V8_peak_110
NC_006670.1	523581	524132	552	523724	170	6.77386	1.50786	5.62777	XL280_V8_peak_111
NC_006670.1	525105	525701	597	525460	199	12.8195	1.74614	11.3886	XL280_V8_peak_112
NC_006670.1	526351	527941	1591	527585	207	13.0592	1.7365	11.6192	XL280_V8_peak_113
NC_006670.1	531253	531720	468	531500	168	7.66765	1.56246	6.46823	XL280_V8_peak_114
NC_006670.1	532341	532750	410	532470	145	5.64801	1.48836	4.57716	XL280_V8_peak_115
NC_006670.1	538726	539607	882	539225	126	4.09292	1.41393	3.14619	XL280_V8_peak_116
NC_006670.1	540279	541606	1328	540715	177	16.7909	2.0094	15.226	XL280_V8_peak_117
NC_006670.1	548575	549126	552	548884	155	8.0154	1.61351	6.7966	XL280_V8_peak_118
NC_006670.1	551173	552122	950	551504	158	7.49251	1.57502	6.30309	XL280_V8_peak_119
NC_006670.1	556330	557501	1172	556960	182	8.9754	1.60211	7.70669	XL280_V8_peak_120
NC_006670.1	558591	559778	1188	559329	246	30.9174	2.31039	29.0335	XL280_V8_peak_121
NC_006670.1	566705	567858	1154	566906	113	4.059	1.43917	3.11535	XL280_V8_peak_122
NC_006670.1	572279	573134	856	573049	140	4.23234	1.39889	3.27337	XL280_V8_peak_123
NC_006670.1	573952	574885	934	574697	168	9.60383	1.66918	8.30495	XL280_V8_peak_124
NC_006670.1	576192	577002	811	576327	158	6.66126	1.52528	5.52223	XL280_V8_peak_125
NC_006670.1	581758	582841	1084	582220	124	4.30247	1.4348	3.33746	XL280_V8_peak_126
NC_006670.1	588277	589024	748	588627	268	30.8871	2.22089	29.0037	XL280_V8_peak_127
NC_006670.1	592881	595285	2405	594215	318	42.7112	2.40601	40.6371	XL280_V8_peak_128
NC_006670.1	601161	601682	522	601371	195	18.5701	2.01995	16.953	XL280_V8_peak_129
NC_006670.1	604156	605356	1201	605090	195	16.7113	1.93519	15.1489	XL280_V8_peak_130
NC_006670.1	607057	607438	382	607059	128	3.25225	1.3415	2.38737	XL280_V8_peak_131
NC_006670.1	609809	610196	388	610189	131	4.66669	1.44825	3.67103	XL280_V8_peak_132
NC_006670.1	618952	620402	1451	619566	348	69.7733	3.05678	67.4143	XL280_V8_peak_133
NC_006670.1	625042	626077	1036	625450	173	10.5737	1.70711	9.23157	XL280_V8_peak_134
NC_006670.1	632326	632764	439	632532	134	5.68276	1.51564	4.60929	XL280_V8_peak_135
NC_006670.1	635687	636460	774	635960	133	6.57377	1.58077	5.44016	XL280_V8_peak_136
NC_006670.1	637240	637990	751	637676	157	14.1694	1.95889	12.6904	XL280_V8_peak_137
NC_006670.1	638945	639490	546	639084	124	5.9942	1.56497	4.89912	XL280_V8_peak_138
NC_006670.1	643945	645911	1967	645550	165	18.7201	2.1686	17.099	XL280_V8_peak_139
NC_006670.1	653413	654538	1126	653897	199	17.9517	1.97672	16.352	XL280_V8_peak_140
NC_006670.1	656253	656758	506	656526	207	11.9227	1.68647	10.5255	XL280_V8_peak_141
NC_006670.1	659021	659419	399	659200	186	9.44098	1.61691	8.14979	XL280_V8_peak_142
NC_006670.1	660406	661759	1354	660674	249	28.4752	2.2082	26.6354	XL280_V8_peak_143
NC_006670.1	666768	667862	1095	667320	205	28.199	2.40543	26.3642	XL280_V8_peak_144
NC_006670.1	674060	675475	1416	675151	276	34.9038	2.32506	32.9505	XL280_V8_peak_145
NC_006670.1	676132	677108	977	676483	212	14.7374	1.796	13.2391	XL280_V8_peak_146
NC_006670.1	677839	678202	364	677897	165	4.77246	1.39642	3.76826	XL280_V8_peak_147
NC_006670.1	687719	689255	1537	688245	132	7.88361	1.67388	6.67209	XL280_V8_peak_148
NC_006670.1	695609	696946	1338	695991	143	5.96526	1.51394	4.87202	XL280_V8_peak_149
NC_006670.1	701570	702938	1369	702452	267	27.3349	2.10429	25.5159	XL280_V8_peak_150
NC_006670.1	706072	707311	1240	706377	179	5.8713	1.44132	4.78448	XL280_V8_peak_151
NC_006670.1	709943	710773	831	710200	168	10.4341	1.714	9.09806	XL280_V8_peak_152
NC_006670.1	716533	717536	1004	716919	142	5.1952	1.46376	4.15798	XL280_V8_peak_153
NC_006670.1	717970	719416	1447	718320	189	13.3411	1.79832	11.8912	XL280_V8_peak_154
NC_006670.1	722613	723021	409	722825	150	4.77389	1.42006	3.76958	XL280_V8_peak_155
NC_006670.1	724729	725085	357	725056	123	2.52787	1.28439	1.74514	XL280_V8_peak_156
NC_006670.1	730598	731543	946	731155	269	35.8025	2.38449	33.8343	XL280_V8_peak_157
NC_006670.1	732294	732836	543	732685	151	2.93196	1.28581	2.10187	XL280_V8_peak_158
NC_006670.1	737406	740168	2763	738458	301	34.6379	2.22603	32.6891	XL280_V8_peak_159
NC_006670.1	747582	748039	458	747837	136	3.77826	1.37129	2.86079	XL280_V8_peak_160
NC_006670.1	749222	751028	1807	749919	281	47.5304	2.72846	45.3919	XL280_V8_peak_161
NC_006670.1	755366	756788	1423	756727	153	4.10644	1.36952	3.15856	XL280_V8_peak_162
NC_006670.1	761087	763527	2441	761865	398	71.1068	2.84459	68.7366	XL280_V8_peak_163
NC_006670.1	774920	776136	1217	775565	410	108.027	3.75628	105.354	XL280_V8_peak_164
NC_006670.1	781934	783211	1278	782600	279	42.4517	2.56515	40.3811	XL280_V8_peak_165
NC_006670.1	787023	788603	1581	787102	161	5.00754	1.41739	3.98483	XL280_V8_peak_166
NC_006670.1	793313	794128	816	793956	139	6.29227	1.54548	5.17681	XL280_V8_peak_167
NC_006670.1	794678	795212	535	794832	152	8.50405	1.65089	7.25913	XL280_V8_peak_168
NC_006670.1	799029	799773	745	799295	138	5.10912	1.46594	4.07848	XL280_V8_peak_169
NC_006670.1	803398	805021	1624	803897	171	13.0174	1.84068	11.579	XL280_V8_peak_170
NC_006670.1	809207	810286	1080	809530	231	37.3139	2.63976	35.3215	XL280_V8_peak_171
NC_006670.1	813687	814410	724	814387	120	3.03748	1.33548	2.19573	XL280_V8_peak_172
NC_006670.1	815948	816384	437	816284	117	3.98349	1.42362	3.04689	XL280_V8_peak_173
NC_006670.1	818399	819076	678	818852	168	12.1186	1.80387	10.7139	XL280_V8_peak_174
NC_006670.1	819751	820219	469	819938	129	3.34845	1.34799	2.47338	XL280_V8_peak_175
NC_006670.1	822862	824258	1397	823679	180	13.5858	1.83863	12.1272	XL280_V8_peak_176
NC_006670.1	828970	830249	1280	829675	322	53.842	2.71912	51.6273	XL280_V8_peak_177
NC_006670.1	837880	839263	1384	838443	849	253.43	4.22651	250.195	XL280_V8_peak_178
NC_006670.1	844617	845216	600	845030	206	9.45188	1.57723	8.16018	XL280_V8_peak_179
NC_006670.1	847256	848262	1007	847887	227	13.1656	1.69538	11.7221	XL280_V8_peak_180
NC_006670.1	850090	850941	852	850753	256	11.994	1.59771	10.5942	XL280_V8_peak_181
NC_006670.1	853235	856000	2766	854078	342	39.0815	2.22537	37.0608	XL280_V8_peak_182
NC_006670.1	861043	861959	917	861623	192	16.3248	1.92812	14.7747	XL280_V8_peak_183
NC_006670.1	864399	865391	993	865040	192	11.5559	1.70552	10.1735	XL280_V8_peak_184
NC_006670.1	868292	871087	2796	868915	192	11.462	1.70107	10.0834	XL280_V8_peak_185
NC_006670.1	875195	876771	1577	875883	174	13.1324	1.83616	11.6899	XL280_V8_peak_186
NC_006670.1	881684	882743	1060	881968	147	8.6831	1.67667	7.42895	XL280_V8_peak_187
NC_006670.1	889238	890241	1004	889623	369	73.5777	3.04949	71.1853	XL280_V8_peak_188
NC_006670.1	896890	899533	2644	897839	251	24.8856	2.0716	23.1148	XL280_V8_peak_189
NC_006670.1	904992	905411	420	905263	160	6.53671	1.51361	5.40543	XL280_V8_peak_190
NC_006670.1	906485	908371	1887	907745	222	25.4575	2.20329	23.6748	XL280_V8_peak_191
NC_006670.1	915752	917241	1490	916501	241	32.519	2.39389	30.6074	XL280_V8_peak_192
NC_006670.1	918606	920041	1436	919089	186	14.479	1.86202	12.9894	XL280_V8_peak_193
NC_006670.1	926022	928216	2195	926502	159	14.8861	1.9897	13.3828	XL280_V8_peak_194
NC_006670.1	937615	939724	2110	939321	189	26.8642	2.44049	25.0544	XL280_V8_peak_195
NC_006670.1	941768	942430	663	942083	104	3.33079	1.39327	2.45754	XL280_V8_peak_196
NC_006670.1	948872	949351	480	949213	131	5.69112	1.52368	4.61703	XL280_V8_peak_197
NC_006670.1	951136	952165	1030	951522	217	28.2014	2.34038	26.3666	XL280_V8_peak_198
NC_006670.1	953512	954569	1058	953999	149	7.01341	1.56755	5.85263	XL280_V8_peak_199
NC_006670.1	960529	962564	2036	961462	444	108.312	3.53958	105.637	XL280_V8_peak_200
NC_006670.1	967135	968636	1502	967476	170	12.6538	1.82522	11.229	XL280_V8_peak_201
NC_006670.1	969064	969750	687	969535	169	14.1477	1.90709	12.6693	XL280_V8_peak_202
NC_006670.1	973908	974276	369	974224	109	3.77533	1.42342	2.85813	XL280_V8_peak_203
NC_006670.1	975438	977668	2231	977035	121	4.79895	1.48121	3.79263	XL280_V8_peak_204
NC_006670.1	978427	978845	419	978523	122	4.68477	1.46973	3.68766	XL280_V8_peak_205
NC_006670.1	980879	981503	625	981150	185	20.5546	2.15741	18.8844	XL280_V8_peak_206
NC_006670.1	983164	984179	1016	983327	166	13.7012	1.89529	12.2386	XL280_V8_peak_207
NC_006670.1	986304	987010	707	986493	148	8.99061	1.69234	7.72119	XL280_V8_peak_208
NC_006670.1	990570	991183	614	991061	139	3.65479	1.35707	2.74909	XL280_V8_peak_209
NC_006670.1	992324	992818	495	992623	164	6.70383	1.51547	5.56205	XL280_V8_peak_210
NC_006670.1	993998	994483	486	994110	164	5.25855	1.4284	4.21666	XL280_V8_peak_211
NC_006670.1	995157	998546	3390	998059	181	10.7207	1.69301	9.37238	XL280_V8_peak_212
NC_006670.1	1005193	1006325	1133	1005394	244	36.2902	2.52313	34.3138	XL280_V8_peak_213
NC_006670.1	1010216	1011050	835	1010575	149	6.27545	1.52077	5.16115	XL280_V8_peak_214
NC_006670.1	1016167	1017030	864	1016340	367	82.7272	3.32255	80.2522	XL280_V8_peak_215
NC_006670.1	1023149	1024068	920	1023758	204	15.5908	1.85555	14.0641	XL280_V8_peak_216
NC_006670.1	1027321	1029332	2012	1028425	208	20.0412	2.0345	18.3837	XL280_V8_peak_217
NC_006670.1	1033310	1034480	1171	1034168	172	12.3696	1.80364	10.9553	XL280_V8_peak_218
NC_006670.1	1037743	1038536	794	1038197	181	10.4986	1.68184	9.15966	XL280_V8_peak_219
NC_006670.1	1040289	1040842	554	1040453	136	4.06349	1.39315	3.11941	XL280_V8_peak_220
NC_006670.1	1041223	1041862	640	1041471	159	9.27724	1.67602	7.99392	XL280_V8_peak_221
NC_006670.1	1047110	1047608	499	1047472	125	3.18722	1.34066	2.32919	XL280_V8_peak_222
NC_006670.1	1048619	1049563	945	1049025	187	16.8752	1.97257	15.3078	XL280_V8_peak_223
NC_006670.1	1050386	1050995	610	1050514	143	4.7796	1.43286	3.77482	XL280_V8_peak_224
NC_006670.1	1054290	1054919	630	1054664	192	13.5541	1.79942	12.0966	XL280_V8_peak_225
NC_006670.1	1055553	1056229	677	1055638	186	11.6585	1.7261	10.2719	XL280_V8_peak_226
NC_006670.1	1064249	1066196	1948	1065457	324	26.5484	1.93015	24.7446	XL280_V8_peak_227
NC_006670.1	1067842	1068541	700	1068480	205	5.03266	1.36223	4.00796	XL280_V8_peak_228
NC_006670.1	1072489	1072942	454	1072899	141	3.14974	1.31474	2.29578	XL280_V8_peak_229
NC_006670.1	1075245	1075641	397	1075483	167	5.8466	1.45922	4.76155	XL280_V8_peak_230
NC_006670.1	1077423	1079390	1968	1079097	269	35.7171	2.38156	33.7502	XL280_V8_peak_231
NC_006670.1	1088650	1090730	2081	1089207	219	17.541	1.89283	15.9534	XL280_V8_peak_232
NC_006670.1	1092395	1093100	706	1093055	152	4.41505	1.39234	3.44046	XL280_V8_peak_233
NC_006670.1	1098626	1098991	366	1098744	135	5.88533	1.52746	4.79754	XL280_V8_peak_234
NC_006670.1	1100669	1102175	1507	1101791	146	7.48267	1.60485	6.29384	XL280_V8_peak_235
NC_006670.1	1105796	1106505	710	1106223	154	6.1513	1.50222	5.04541	XL280_V8_peak_236
NC_006670.1	1107126	1107854	729	1107200	172	10.668	1.71488	9.32202	XL280_V8_peak_237
NC_006670.1	1109676	1110510	835	1109857	165	7.457	1.55704	6.26961	XL280_V8_peak_238
NC_006670.1	1111103	1111553	451	1111250	143	5.07597	1.45352	4.04798	XL280_V8_peak_239
NC_006670.1	1113442	1113902	461	1113693	129	4.54408	1.44314	3.5587	XL280_V8_peak_240
NC_006670.1	1119379	1120405	1027	1119878	174	12.2756	1.79227	10.8651	XL280_V8_peak_241
NC_006670.1	1121525	1122886	1362	1121921	162	7.66056	1.5755	6.46154	XL280_V8_peak_242
NC_006670.1	1127534	1129801	2268	1128867	213	25.4019	2.24168	23.6204	XL280_V8_peak_243
NC_006670.1	1137583	1141245	3663	1140120	290	33.745	2.23566	31.812	XL280_V8_peak_244
NC_006670.1	1146501	1148893	2393	1147333	605	165.611	3.9039	162.639	XL280_V8_peak_245
NC_006670.1	1153538	1154489	952	1154082	179	9.80131	1.65139	8.49341	XL280_V8_peak_246
NC_006670.1	1158451	1159283	833	1159033	164	6.71623	1.5162	5.57365	XL280_V8_peak_247
NC_006670.1	1164886	1166829	1944	1165622	252	24.7938	2.06503	23.0249	XL280_V8_peak_248
NC_006670.1	1170678	1172393	1716	1171405	292	22.2676	1.87407	20.5547	XL280_V8_peak_249
NC_006670.1	1174668	1175578	911	1175184	353	37.2781	2.14793	35.2863	XL280_V8_peak_250
NC_006670.1	1176416	1177066	651	1176761	225	10.2258	1.57791	8.89894	XL280_V8_peak_251
NC_006670.1	1182893	1183256	364	1182901	139	2.99325	1.30464	2.1563	XL280_V8_peak_252
NC_006670.1	1183726	1184494	769	1183835	151	5.06608	1.43794	4.03884	XL280_V8_peak_253
NC_006670.1	1186143	1187104	962	1186715	148	4.98673	1.438	3.96554	XL280_V8_peak_254
NC_006670.1	1191823	1192451	629	1191968	147	6.61622	1.54721	5.48002	XL280_V8_peak_255
NC_006670.1	1197333	1198358	1026	1197689	250	23.4654	2.02396	21.725	XL280_V8_peak_256
NC_006670.1	1198828	1200053	1226	1199496	274	28.8525	2.13214	27.0059	XL280_V8_peak_257
NC_006670.1	1207265	1207609	345	1207383	174	5.30057	1.4157	4.2555	XL280_V8_peak_258
NC_006670.1	1208091	1209253	1163	1208597	285	38.4222	2.40412	36.412	XL280_V8_peak_259
NC_006670.1	1211052	1211868	817	1211408	243	20.343	1.93144	18.678	XL280_V8_peak_260
NC_006670.1	1214480	1215277	798	1214999	163	6.14874	1.48444	5.04303	XL280_V8_peak_261
NC_006670.1	1215962	1216794	833	1216224	166	6.5668	1.50353	5.43362	XL280_V8_peak_262
NC_006670.1	1220335	1220707	373	1220503	162	5.11935	1.42289	4.08793	XL280_V8_peak_263
NC_006670.1	1222448	1223334	887	1223047	162	5.90352	1.47144	4.81449	XL280_V8_peak_264
NC_006670.1	1227927	1228846	920	1228347	161	6.88017	1.53204	5.72744	XL280_V8_peak_265
NC_006670.1	1233677	1235520	1844	1233930	229	17.2168	1.85151	15.639	XL280_V8_peak_266
NC_006670.1	1238458	1238830	373	1238575	190	6.63914	1.46641	5.50154	XL280_V8_peak_267
NC_006670.1	1240246	1240905	660	1240700	186	10.7616	1.68228	9.41144	XL280_V8_peak_268
NC_006670.1	1247656	1249559	1904	1247942	159	9.44987	1.68587	8.15829	XL280_V8_peak_269
NC_006670.1	1257710	1258083	374	1257919	156	4.88869	1.41773	3.87524	XL280_V8_peak_270
NC_006670.1	1259638	1260788	1151	1260273	304	48.5216	2.64198	46.3707	XL280_V8_peak_271
NC_006670.1	1265345	1267389	2045	1266608	593	160.502	3.86608	157.552	XL280_V8_peak_272
NC_006670.1	1271798	1272984	1187	1272329	574	125.668	3.28016	122.883	XL280_V8_peak_273
NC_006670.1	1274687	1275163	477	1274842	284	6.10699	1.34347	5.00408	XL280_V8_peak_274
NC_006670.1	1277187	1280109	2923	1279451	301	15.5451	1.65016	14.02	XL280_V8_peak_275
NC_006670.1	1288659	1290984	2326	1289732	149	9.94938	1.7469	8.63474	XL280_V8_peak_276
NC_006670.1	1295789	1296868	1080	1296419	368	78.0276	3.18052	75.5946	XL280_V8_peak_277
NC_006670.1	1299849	1300552	704	1300091	183	6.35303	1.46194	5.23375	XL280_V8_peak_278
NC_006670.1	1305719	1306285	567	1305861	128	4.79678	1.4646	3.79063	XL280_V8_peak_279
NC_006670.1	1311679	1312179	501	1311930	133	4.6576	1.44344	3.66284	XL280_V8_peak_280
NC_006670.1	1314182	1316571	2390	1316015	180	11.6692	1.74331	10.2822	XL280_V8_peak_281
NC_006670.1	1319300	1319938	639	1319746	144	3.5505	1.34187	2.65507	XL280_V8_peak_282
NC_006670.1	1326628	1327352	725	1327141	169	6.98743	1.52195	5.82816	XL280_V8_peak_283
NC_006670.1	1334218	1335988	1771	1335455	295	41.7575	2.46902	39.6969	XL280_V8_peak_284
NC_006670.1	1340956	1343165	2210	1342245	220	26.991	2.27515	25.1786	XL280_V8_peak_285
NC_006670.1	1351380	1352160	781	1351858	132	5.85743	1.53306	4.77162	XL280_V8_peak_286
NC_006670.1	1353676	1354323	648	1354163	123	4.21504	1.42989	3.25758	XL280_V8_peak_287
NC_006670.1	1362867	1366315	3449	1363316	186	11.9174	1.73868	10.5205	XL280_V8_peak_288
NC_006670.1	1368884	1369664	781	1369324	173	9.4251	1.64661	8.13465	XL280_V8_peak_289
NC_006670.1	1375049	1376357	1309	1375590	424	111.092	3.74185	108.399	XL280_V8_peak_290
NC_006670.1	1381267	1383312	2046	1382118	341	58.1337	2.75465	55.8779	XL280_V8_peak_291
NC_006670.1	1383836	1384269	434	1384148	159	3.37595	1.31024	2.49806	XL280_V8_peak_292
NC_006670.1	1391503	1392008	506	1391623	145	5.42212	1.47319	4.36782	XL280_V8_peak_293
NC_006670.1	1395352	1398233	2882	1396273	221	20.2994	1.9984	18.6356	XL280_V8_peak_294
NC_006670.1	1404470	1405879	1410	1405020	568	164.173	4.08549	161.206	XL280_V8_peak_295
NC_006670.1	1415336	1417828	2493	1416085	402	75.0443	2.92542	72.6383	XL280_V8_peak_296
NC_006670.1	1426773	1430927	4155	1430572	429	61.7107	2.51088	59.4213	XL280_V8_peak_297
NC_006670.1	1435849	1436722	874	1436034	161	9.9727	1.70945	8.65703	XL280_V8_peak_298
NC_006670.1	1441258	1442039	782	1441745	136	6.35225	1.55728	5.233	XL280_V8_peak_299
NC_006670.1	1445857	1446941	1085	1446146	171	8.50135	1.60181	7.25657	XL280_V8_peak_300
NC_006670.1	1447883	1449299	1417	1448253	230	24.7267	2.14119	22.9591	XL280_V8_peak_301
NC_006670.1	1453694	1455488	1795	1454584	335	59.8644	2.83438	57.5918	XL280_V8_peak_302
NC_006670.1	1457488	1457908	421	1457875	167	5.87256	1.46076	4.78564	XL280_V8_peak_303
NC_006670.1	1463291	1463906	616	1463441	115	5.00206	1.51334	3.97976	XL280_V8_peak_304
NC_006670.1	1468771	1469840	1070	1469394	184	23.6779	2.31514	21.9328	XL280_V8_peak_305
NC_006670.1	1475882	1477726	1845	1476850	271	38.6794	2.47448	36.6651	XL280_V8_peak_306
NC_006670.1	1480207	1480816	610	1480565	164	8.31422	1.60809	7.07921	XL280_V8_peak_307
NC_006670.1	1485528	1486391	864	1486136	148	10.9006	1.80749	9.5449	XL280_V8_peak_308
NC_006670.1	1487823	1489402	1580	1488275	132	5.33601	1.49553	4.28813	XL280_V8_peak_309
NC_006670.1	1493210	1495832	2623	1493306	154	6.45997	1.52148	5.33373	XL280_V8_peak_310
NC_006670.1	1501196	1501920	725	1501526	130	4.82293	1.46215	3.81474	XL280_V8_peak_311
NC_006670.1	1502971	1504570	1600	1503311	146	9.08697	1.7047	7.81288	XL280_V8_peak_312
NC_006670.1	1511031	1512301	1271	1511539	675	227.667	4.72264	224.489	XL280_V8_peak_313
NC_006670.1	1523138	1524805	1668	1523787	146	7.35296	1.59666	6.17157	XL280_V8_peak_314
NC_006670.1	1527408	1527846	439	1527615	186	14.3312	1.85494	12.8467	XL280_V8_peak_315
NC_006670.1	1529987	1530567	581	1530208	152	6.03964	1.49929	4.94142	XL280_V8_peak_316
NC_006670.1	1533284	1534860	1577	1534248	149	7.76914	1.61458	6.56402	XL280_V8_peak_317
NC_006670.1	1540249	1541545	1297	1540964	144	9.35939	1.72829	8.07217	XL280_V8_peak_318
NC_006670.1	1547624	1548748	1125	1548063	265	29.5891	2.18763	27.7294	XL280_V8_peak_319
NC_006670.1	1550112	1550584	473	1550395	298	25.132	1.94782	23.3561	XL280_V8_peak_320
NC_006670.1	1553184	1555266	2083	1553780	359	54.6306	2.58097	52.4081	XL280_V8_peak_321
NC_006670.1	1562914	1565080	2167	1564651	191	12.4943	1.75252	11.0753	XL280_V8_peak_322
NC_006670.1	1567729	1568175	447	1567895	179	7.25121	1.51752	6.076	XL280_V8_peak_323
NC_006670.1	1570009	1570700	692	1570230	154	6.39319	1.51733	5.2713	XL280_V8_peak_324
NC_006670.1	1572084	1572607	524	1572331	140	4.32508	1.40569	3.35821	XL280_V8_peak_325
NC_006670.1	1576581	1577376	796	1576963	147	11.4313	1.84327	10.0539	XL280_V8_peak_326
NC_006670.1	1587802	1589953	2152	1588309	200	28.4388	2.44605	26.5997	XL280_V8_peak_327
NC_006670.1	1594343	1595213	871	1594898	127	5.89128	1.54882	4.8031	XL280_V8_peak_328
NC_006670.1	1596109	1596593	485	1596440	120	4.31556	1.44463	3.34945	XL280_V8_peak_329
NC_006670.1	1601513	1602648	1136	1602070	161	9.18401	1.66507	7.90522	XL280_V8_peak_330
NC_006670.1	1607656	1610409	2754	1608334	267	32.0851	2.26541	30.1806	XL280_V8_peak_331
NC_006670.1	1614917	1615931	1015	1615276	150	9.28234	1.7036	7.99877	XL280_V8_peak_332
NC_006670.1	1616871	1617410	540	1617097	124	4.89708	1.4816	3.88301	XL280_V8_peak_333
NC_006670.1	1623192	1624602	1411	1623945	254	41.8258	2.67751	39.7644	XL280_V8_peak_334
NC_006670.1	1628088	1628524	437	1628262	171	8.18585	1.58458	6.95771	XL280_V8_peak_335
NC_006670.1	1629849	1631169	1321	1630047	154	8.05206	1.61833	6.83122	XL280_V8_peak_336
NC_006670.1	1636110	1636542	433	1636110	108	2.24041	1.27615	1.49412	XL280_V8_peak_337
NC_006670.1	1652981	1654115	1135	1653442	245	37.3325	2.55775	35.3398	XL280_V8_peak_338
NC_006670.1	1658352	1659100	749	1658714	176	15.1819	1.93274	13.6688	XL280_V8_peak_339
NC_006670.1	1660420	1660843	424	1660606	139	6.81296	1.58043	5.66443	XL280_V8_peak_340
NC_006670.1	1669367	1671110	1744	1670123	234	26.4022	2.19029	24.601	XL280_V8_peak_341
NC_006670.1	1678581	1679356	776	1678964	215	17.3296	1.89622	15.7482	XL280_V8_peak_342
NC_006670.1	1682542	1684506	1965	1683254	216	15.5931	1.82117	14.0663	XL280_V8_peak_343
NC_006670.1	1685819	1686445	627	1685968	151	3.3388	1.31686	2.46475	XL280_V8_peak_344
NC_006670.1	1691751	1693631	1881	1692656	159	7.0508	1.5465	5.88765	XL280_V8_peak_345
NC_006670.1	1694692	1695317	626	1694916	135	3.10399	1.31896	2.25494	XL280_V8_peak_346
NC_006670.1	1697120	1697615	496	1697483	133	4.13153	1.40367	3.18142	XL280_V8_peak_347
NC_006670.1	1703823	1706224	2402	1704327	237	23.2196	2.05757	21.4849	XL280_V8_peak_348
NC_006670.1	1710551	1711538	988	1710701	175	12.018	1.7759	10.6172	XL280_V8_peak_349
NC_006670.1	1717398	1719027	1630	1718647	195	18.4907	2.01634	16.8758	XL280_V8_peak_350
NC_006670.1	1719698	1721074	1377	1720406	232	32.5281	2.43982	30.6164	XL280_V8_peak_351
NC_006670.1	1725747	1728522	2776	1727837	146	9.97506	1.75907	8.6593	XL280_V8_peak_352
NC_006670.1	1731308	1731709	402	1731563	118	4.54079	1.46776	3.55566	XL280_V8_peak_353
NC_006670.1	1737279	1737855	577	1737710	147	9.40454	1.72082	8.1151	XL280_V8_peak_354
NC_006670.1	1739710	1741813	2104	1740517	148	9.07337	1.69738	7.79998	XL280_V8_peak_355
NC_006670.1	1745992	1746483	492	1746191	127	6.39552	1.58558	5.27349	XL280_V8_peak_356
NC_006670.1	1747220	1747969	750	1747861	120	5.12575	1.50962	4.09381	XL280_V8_peak_357
NC_006670.1	1756787	1760129	3343	1758513	320	43.2682	2.41475	41.1865	XL280_V8_peak_358
NC_006670.1	1766278	1767308	1031	1766282	135	4.65286	1.43906	3.65849	XL280_V8_peak_359
NC_006670.1	1767665	1768156	492	1767684	150	4.67856	1.41357	3.68194	XL280_V8_peak_360
NC_006670.1	1771674	1772795	1122	1772242	288	52.6905	2.86574	50.4883	XL280_V8_peak_361
NC_006670.1	1784794	1785927	1134	1785192	466	110.231	3.46045	107.543	XL280_V8_peak_362
NC_006670.1	1787084	1788225	1142	1787738	310	41.633	2.40443	39.5743	XL280_V8_peak_363
NC_006670.1	1794614	1797641	3028	1795157	167	12.3238	1.81821	10.9114	XL280_V8_peak_364
NC_006670.1	1805108	1805778	671	1805492	131	9.94067	1.81662	8.62639	XL280_V8_peak_365
NC_006670.1	1806672	1807423	752	1806871	151	15.257	2.05057	13.7415	XL280_V8_peak_366
NC_006670.1	1813073	1814944	1872	1814283	170	17.0772	2.05569	15.5036	XL280_V8_peak_367
NC_006670.1	1819272	1820917	1646	1820207	194	26.9444	2.41293	25.1329	XL280_V8_peak_368
NC_006670.1	1827483	1827992	510	1827989	152	4.86824	1.42301	3.85649	XL280_V8_peak_369
NC_006670.1	1832101	1833632	1532	1833011	373	80.1197	3.2106	77.668	XL280_V8_peak_370
NC_006670.1	1837505	1838671	1167	1838314	161	12.0969	1.82734	10.693	XL280_V8_peak_371
NC_006670.1	1845410	1846444	1035	1846037	218	23.1584	2.12608	21.4251	XL280_V8_peak_372
NC_006670.1	1849211	1849712	502	1849338	153	4.74808	1.41331	3.74586	XL280_V8_peak_373
NC_006670.1	1854145	1855488	1344	1854676	172	10.4554	1.7037	9.11842	XL280_V8_peak_374
NC_006670.1	1858883	1860619	1737	1859116	147	4.20867	1.38572	3.25175	XL280_V8_peak_375
NC_006670.1	1862910	1864481	1572	1863296	173	12.2565	1.79451	10.8466	XL280_V8_peak_376
NC_006670.1	1874052	1875419	1368	1874811	144	7.54007	1.61402	6.34787	XL280_V8_peak_377
NC_006670.1	1876830	1877932	1103	1877280	169	12.1688	1.80315	10.7622	XL280_V8_peak_378
NC_006670.1	1880389	1881488	1100	1881350	139	3.73881	1.36352	2.82511	XL280_V8_peak_379
NC_006670.1	1884176	1884841	666	1884673	162	5.67135	1.45724	4.59874	XL280_V8_peak_380
NC_006670.1	1885953	1886335	383	1886278	154	3.30786	1.31099	2.43701	XL280_V8_peak_381
NC_006670.1	1888426	1890662	2237	1890427	183	6.55896	1.47315	5.42629	XL280_V8_peak_382
NC_006670.1	1891293	1892234	942	1891867	223	16.0554	1.82134	14.5138	XL280_V8_peak_383
NC_006670.1	1897561	1898546	986	1898371	171	11.1451	1.74289	9.77942	XL280_V8_peak_384
NC_006670.1	1899299	1899846	548	1899671	132	3.33781	1.34249	2.46384	XL280_V8_peak_385
NC_006670.1	1904262	1905067	806	1904499	140	8.83329	1.709	7.57169	XL280_V8_peak_386
NC_006670.1	1909574	1910224	651	1910036	140	3.81699	1.36792	2.89589	XL280_V8_peak_387
NC_006670.1	1913656	1914295	640	1913877	301	38.0613	2.33014	36.0571	XL280_V8_peak_388
NC_006670.1	1915630	1916065	436	1915816	181	4.18155	1.33928	3.22702	XL280_V8_peak_389
NC_006670.1	1916968	1917810	843	1917510	248	16.876	1.79166	15.3087	XL280_V8_peak_390
NC_006670.1	1923209	1924790	1582	1924194	420	74.5443	2.83591	72.1432	XL280_V8_peak_391
NC_006670.1	1934793	1935852	1060	1935236	584	136.608	3.44434	133.764	XL280_V8_peak_392
NC_006670.1	1938098	1939134	1037	1938467	320	26.3989	1.93461	24.5978	XL280_V8_peak_393
NC_006670.1	1946037	1947293	1257	1946968	180	13.1509	1.81709	11.7078	XL280_V8_peak_394
NC_006670.1	1949903	1950353	451	1950118	131	3.82045	1.38297	2.89903	XL280_V8_peak_395
NC_006670.1	1954986	1957360	2375	1955446	282	47.533	2.72299	45.3944	XL280_V8_peak_396
NC_006670.1	1963199	1964154	956	1963546	208	14.0205	1.77584	12.5466	XL280_V8_peak_397
NC_006670.1	1964696	1966250	1555	1965447	212	13.9525	1.7626	12.4811	XL280_V8_peak_398
NC_006670.1	1967843	1968948	1106	1968181	193	9.12948	1.58685	7.85336	XL280_V8_peak_399
NC_006670.1	1975860	1977261	1402	1976459	366	58.3037	2.65035	56.0461	XL280_V8_peak_400
NC_006670.1	1981544	1982078	535	1981804	213	10.9901	1.63273	9.63074	XL280_V8_peak_401
NC_006670.1	1983367	1984153	787	1983574	175	6.13343	1.46254	5.0287	XL280_V8_peak_402
NC_006670.1	1990496	1991432	937	1990801	161	13.4493	1.9017	11.9957	XL280_V8_peak_403
NC_006670.1	1996906	1998542	1637	1997137	151	8.9171	1.67859	7.65136	XL280_V8_peak_404
NC_006670.1	2001054	2001886	833	2001607	144	5.52778	1.48238	4.46568	XL280_V8_peak_405
NC_006670.1	2010767	2011855	1089	2011274	203	15.6156	1.85969	14.0882	XL280_V8_peak_406
NC_006670.1	2016493	2019024	2532	2018505	695	145.804	3.19101	142.912	XL280_V8_peak_407
NC_006670.1	2024336	2025380	1045	2024648	188	12.2591	1.74962	10.8491	XL280_V8_peak_408
NC_006670.1	2026305	2026659	355	2026462	153	7.21822	1.57047	6.04495	XL280_V8_peak_409
NC_006670.1	2037321	2039489	2169	2038001	445	79.1559	2.84286	76.7129	XL280_V8_peak_410
NC_006670.1	2043389	2045554	2166	2044601	244	28.5712	2.23168	26.7298	XL280_V8_peak_411
NC_006670.1	2052169	2054222	2054	2053741	259	35.2352	2.40922	33.2766	XL280_V8_peak_412
NC_006670.1	2055635	2056004	370	2055915	168	4.61671	1.38236	3.62526	XL280_V8_peak_413
NC_006670.1	2062833	2063626	794	2063212	382	47.3977	2.3207	45.261	XL280_V8_peak_414
NC_006670.1	2064301	2064965	665	2064590	223	5.71274	1.37822	4.63713	XL280_V8_peak_415
NC_006670.1	2065630	2066966	1337	2066574	277	16.472	1.71895	14.9172	XL280_V8_peak_416
NC_006670.1	2072629	2073066	438	2072634	157	3.38741	1.31334	2.50832	XL280_V8_peak_417
NC_006670.1	2077355	2078489	1135	2077453	195	12.4815	1.74114	11.063	XL280_V8_peak_418
NC_006670.1	2088438	2090320	1883	2089457	198	15.5557	1.87269	14.0303	XL280_V8_peak_419
NC_006670.1	2098831	2101694	2864	2101110	194	12.7712	1.75728	11.342	XL280_V8_peak_420
NC_006670.1	2106271	2106650	380	2106297	166	3.07303	1.28112	2.22751	XL280_V8_peak_421
NC_006670.1	2108405	2109888	1484	2109329	297	38.0282	2.34402	36.0245	XL280_V8_peak_422
NC_006670.1	2110508	2110955	448	2110678	183	5.51096	1.41513	4.4501	XL280_V8_peak_423
NC_006670.1	2116070	2116850	781	2116451	448	121.664	3.8579	118.903	XL280_V8_peak_424
NC_006670.1	2128566	2130278	1713	2129321	672	201.137	4.22413	198.025	XL280_V8_peak_425
NC_006670.1	2135804	2136635	832	2136326	290	36.3516	2.31786	34.3743	XL280_V8_peak_426
NC_006670.1	2139765	2140724	960	2140398	279	20.8543	1.85821	19.1765	XL280_V8_peak_427
NC_006670.1	2142564	2143611	1048	2143231	321	33.8909	2.14313	31.9553	XL280_V8_peak_428
NC_006670.1	2148158	2149572	1415	2148972	480	103.679	3.23932	101.034	XL280_V8_peak_429
NC_006670.1	2154989	2155760	772	2155334	138	6.85981	1.5863	5.70834	XL280_V8_peak_430
NC_006670.1	2160893	2163242	2350	2161333	187	16.7616	1.96717	15.1977	XL280_V8_peak_431
NC_006670.1	2168579	2169647	1069	2168914	155	9.87912	1.72277	8.56756	XL280_V8_peak_432
NC_006670.1	2170428	2171332	905	2170535	123	3.59353	1.37866	2.69392	XL280_V8_peak_433
NC_006670.1	2174474	2174940	467	2174849	109	3.27064	1.37687	2.40377	XL280_V8_peak_434
NC_006670.1	2182803	2184578	1776	2184074	232	23.0324	2.06791	21.302	XL280_V8_peak_435
NC_006670.1	2189897	2190662	766	2190106	188	11.1191	1.69469	9.75444	XL280_V8_peak_436
NC_006670.1	2196800	2197542	743	2197241	215	12.0196	1.67311	10.6187	XL280_V8_peak_437
NC_006670.1	2198961	2200514	1554	2199805	238	20.2283	1.94165	18.5664	XL280_V8_peak_438
NC_006670.1	2208597	2209294	698	2208995	151	5.93384	1.49459	4.84272	XL280_V8_peak_439
NC_006670.1	2211066	2212324	1259	2211855	218	21.9698	2.07725	20.2641	XL280_V8_peak_440
NC_006670.1	2218026	2219348	1323	2218708	340	62.0813	2.87402	59.7887	XL280_V8_peak_441
NC_006670.1	2224552	2226333	1782	2225501	279	41.7217	2.54042	39.6616	XL280_V8_peak_442
NC_006670.1	2230118	2230676	559	2230378	153	5.48371	1.46168	4.42489	XL280_V8_peak_443
NC_006670.1	2235651	2237633	1983	2235785	156	8.77861	1.65578	7.51972	XL280_V8_peak_444
NC_006670.1	2240724	2241375	652	2240840	136	4.6257	1.43509	3.63353	XL280_V8_peak_445
NC_006670.1	2242489	2242954	466	2242510	120	2.35459	1.27167	1.59339	XL280_V8_peak_446
NC_006670.1	2246106	2246835	730	2246437	147	5.48581	1.47343	4.42681	XL280_V8_peak_447
NC_006670.1	2249964	2250759	796	2250475	168	7.35432	1.5448	6.17287	XL280_V8_peak_448
NC_006670.1	2254711	2255496	786	2254929	155	4.37977	1.38538	3.40815	XL280_V8_peak_449
NC_006670.1	2255919	2256760	842	2256090	222	23.1448	2.10961	21.4118	XL280_V8_peak_450
NC_006670.1	2262796	2263176	381	2263022	129	4.24907	1.42034	3.28854	XL280_V8_peak_451
NC_006670.1	2263982	2265044	1063	2264685	162	9.74677	1.69385	8.44136	XL280_V8_peak_452
NC_006670.1	2269515	2270774	1260	2270298	252	28.4531	2.19585	26.6137	XL280_V8_peak_453
NC_006670.1	2273809	2274651	843	2274404	182	9.491	1.62843	8.19749	XL280_V8_peak_454
NC_006670.1	2280050	2281440	1391	2281210	298	56.9433	2.94961	54.6989	XL280_V8_peak_455
NC_006670.1	2285477	2286389	913	2286237	150	3.15382	1.30406	2.29941	XL280_V8_peak_456
NC_006670.1	2290500	2292014	1515	2291503	262	13.8652	1.65581	12.3967	XL280_V8_peak_457
NC_006670.1	2295746	2297055	1310	2296339	376	46.8824	2.32558	44.7522	XL280_V8_peak_458
NC_006670.1	2297553	2300200	2648	2297986	244	18.3466	1.85519	16.736	XL280_V8_peak_459
NC_006679.1	141	2674	2534	2389	1415	386.012	3.92753	382.468	XL280_V8_peak_460
NC_006679.1	4497	5460	964	5016	716	47.9648	1.81934	45.821	XL280_V8_peak_461
NC_006679.1	10696	11528	833	11070	281	31.1576	2.18405	29.2695	XL280_V8_peak_462
NC_006679.1	15387	15825	439	15564	160	3.83273	1.34119	2.91019	XL280_V8_peak_463
NC_006679.1	16691	17783	1093	17252	173	10.5514	1.70594	9.2102	XL280_V8_peak_464
NC_006679.1	23649	24270	622	24117	154	3.92922	1.35574	2.9976	XL280_V8_peak_465
NC_006679.1	26560	27903	1344	27112	337	60.1873	2.83376	57.9114	XL280_V8_peak_466
NC_006679.1	34528	35614	1087	35139	256	26.9251	2.12702	25.1141	XL280_V8_peak_467
NC_006679.1	38713	40370	1658	39121	255	27.1509	2.13847	25.3356	XL280_V8_peak_468
NC_006679.1	45130	46074	945	45759	195	22.0392	2.17875	20.3318	XL280_V8_peak_469
NC_006679.1	49840	50949	1110	50089	140	7.93907	1.65147	6.72451	XL280_V8_peak_470
NC_006679.1	53445	53982	538	53756	129	4.12548	1.41067	3.1759	XL280_V8_peak_471
NC_006679.1	54853	56002	1150	55531	137	5.89314	1.52311	4.80484	XL280_V8_peak_472
NC_006679.1	56668	57558	891	56958	137	5.74647	1.51293	4.66853	XL280_V8_peak_473
NC_006679.1	58602	59058	457	58661	133	5.06612	1.47358	4.03888	XL280_V8_peak_474
NC_006679.1	64388	65377	990	64758	190	23.3259	2.26436	21.5888	XL280_V8_peak_475
NC_006679.1	73594	74701	1108	74084	544	86.3654	2.66402	83.8584	XL280_V8_peak_476
NC_006679.1	75615	76828	1214	76086	449	48.7412	2.18495	46.5874	XL280_V8_peak_477
NC_006679.1	82503	83542	1040	83190	196	13.2021	1.77168	11.7573	XL280_V8_peak_478
NC_006679.1	86562	87299	738	87206	147	5.06087	1.44486	4.03402	XL280_V8_peak_479
NC_006679.1	92897	93392	496	93046	135	4.54224	1.43088	3.557	XL280_V8_peak_480
NC_006679.1	99501	100827	1327	100227	284	46.6504	2.682	44.5232	XL280_V8_peak_481
NC_006679.1	108561	109435	875	109058	146	7.66811	1.61654	6.46867	XL280_V8_peak_482
NC_006679.1	110018	111398	1381	110895	189	17.1168	1.97621	15.542	XL280_V8_peak_483
NC_006679.1	115812	116898	1087	116426	255	26.0349	2.09907	24.241	XL280_V8_peak_484
NC_006679.1	119102	120927	1826	120108	271	28.7945	2.14009	26.9488	XL280_V8_peak_485
NC_006679.1	123701	124086	386	124026	143	3.37811	1.33004	2.50002	XL280_V8_peak_486
NC_006679.1	129871	133545	3675	131704	202	15.4398	1.85499	13.9181	XL280_V8_peak_487
NC_006679.1	137054	137912	859	137510	202	18.0784	1.97141	16.4752	XL280_V8_peak_488
NC_006679.1	138293	138660	368	138405	148	6.41555	1.532	5.29213	XL280_V8_peak_489
NC_006679.1	141949	142427	479	142214	158	7.00879	1.5462	5.84829	XL280_V8_peak_490
NC_006679.1	147264	148365	1102	147840	199	19.3975	2.04139	17.7574	XL280_V8_peak_491
NC_006679.1	152619	154652	2034	153612	213	21.7629	2.08813	20.0622	XL280_V8_peak_492
NC_006679.1	158526	158935	410	158562	140	3.45119	1.33984	2.56567	XL280_V8_peak_493
NC_006679.1	160443	161179	737	161124	142	4.57504	1.4202	3.58704	XL280_V8_peak_494
NC_006679.1	166624	167145	522	166860	185	7.6932	1.52991	6.49235	XL280_V8_peak_495
NC_006679.1	170713	171412	700	170980	408	68.6962	2.74445	66.3465	XL280_V8_peak_496
NC_006679.1	174771	176111	1341	175132	403	68.3566	2.756	66.0098	XL280_V8_peak_497
NC_006679.1	180512	182205	1694	181308	301	45.7753	2.56946	43.6602	XL280_V8_peak_498
NC_006679.1	192749	194387	1639	193307	639	172.44	3.86082	169.439	XL280_V8_peak_499
NC_006679.1	195209	195672	464	195307	206	4.00541	1.30453	3.06675	XL280_V8_peak_500
NC_006679.1	201117	202742	1626	202364	244	27.4657	2.19067	25.6443	XL280_V8_peak_501
NC_006679.1	206891	207245	355	207006	171	5.23817	1.41638	4.19778	XL280_V8_peak_502
NC_006679.1	210407	211165	759	210793	294	33.0932	2.20186	31.1714	XL280_V8_peak_503
NC_006679.1	214517	215378	862	215138	242	17.1006	1.81397	15.5263	XL280_V8_peak_504
NC_006679.1	226879	227653	775	227425	219	12.9965	1.70571	11.5588	XL280_V8_peak_505
NC_006679.1	230999	234013	3015	233579	336	38.5434	2.2285	36.5314	XL280_V8_peak_506
NC_006679.1	240633	241870	1238	241017	156	8.98875	1.66803	7.71942	XL280_V8_peak_507
NC_006679.1	245453	246059	607	245509	118	3.40887	1.37196	2.5276	XL280_V8_peak_508
NC_006679.1	246863	247506	644	247261	133	7.21299	1.62484	6.04002	XL280_V8_peak_509
NC_006679.1	252591	254190	1600	253334	161	10.6931	1.74965	9.34599	XL280_V8_peak_510
NC_006679.1	255559	256084	526	255748	149	5.97891	1.50167	4.88478	XL280_V8_peak_511
NC_006679.1	257904	258667	764	258394	147	4.42864	1.40126	3.45289	XL280_V8_peak_512
NC_006679.1	260745	261390	646	261034	140	3.58385	1.35012	2.68521	XL280_V8_peak_513
NC_006679.1	265276	265671	396	265369	163	5.12179	1.42146	4.09019	XL280_V8_peak_514
NC_006679.1	272923	275952	3030	274200	743	114.227	2.62608	111.515	XL280_V8_peak_515
NC_006679.1	283983	284740	758	284482	192	17.5102	1.98299	15.9236	XL280_V8_peak_516
NC_006679.1	289238	290892	1655	289586	137	5.70094	1.50976	4.62613	XL280_V8_peak_517
NC_006679.1	305753	307027	1275	306246	568	148.131	3.74755	145.228	XL280_V8_peak_518
NC_006679.1	311930	312838	909	312513	190	9.65628	1.61882	8.35496	XL280_V8_peak_519
NC_006679.1	316413	316909	497	316632	186	8.17351	1.55282	6.946	XL280_V8_peak_520
NC_006679.1	320034	320571	538	320277	163	5.21128	1.42706	4.17284	XL280_V8_peak_521
NC_006679.1	324529	326335	1807	325984	196	13.6365	1.79161	12.1762	XL280_V8_peak_522
NC_006679.1	331544	334451	2908	334015	503	80.4126	2.67152	77.9581	XL280_V8_peak_523
NC_006679.1	341244	343212	1969	341737	400	51.1859	2.35881	49.0018	XL280_V8_peak_524
NC_006679.1	352023	353871	1849	353346	182	11.1593	1.7123	9.79299	XL280_V8_peak_525
NC_006679.1	362168	363147	980	362941	148	8.03099	1.63352	6.81128	XL280_V8_peak_526
NC_006679.1	367137	367888	752	367637	140	8.20241	1.66849	6.97341	XL280_V8_peak_527
NC_006679.1	368522	369262	741	368941	170	18.9769	2.15497	17.3485	XL280_V8_peak_528
NC_006679.1	374122	374563	442	374331	137	5.99961	1.53046	4.90418	XL280_V8_peak_529
NC_006679.1	374972	375362	391	375208	130	4.1863	1.41351	3.23133	XL280_V8_peak_530
NC_006679.1	377762	378394	633	377953	161	9.95585	1.70851	8.64096	XL280_V8_peak_531
NC_006679.1	379579	380088	510	379585	123	3.06574	1.33322	2.22098	XL280_V8_peak_532
NC_006679.1	385139	386688	1550	385948	423	100.866	3.4751	98.238	XL280_V8_peak_533
NC_006679.1	394475	395214	740	394492	104	3.56285	1.41552	2.66622	XL280_V8_peak_534
NC_006679.1	396783	397241	459	397033	89	2.48459	1.33666	1.70715	XL280_V8_peak_535
NC_006679.1	405721	407889	2169	406248	386	76.5751	3.04199	74.1552	XL280_V8_peak_536
NC_006679.1	411760	412931	1172	412218	179	14.0036	1.86275	12.5304	XL280_V8_peak_537
NC_006679.1	418704	420228	1525	419597	241	29.6515	2.28484	27.7906	XL280_V8_peak_538
NC_006679.1	425375	427584	2210	426008	224	19.6037	1.96054	17.9579	XL280_V8_peak_539
NC_006679.1	432710	433539	830	433027	194	19.9908	2.08916	18.3346	XL280_V8_peak_540
NC_006679.1	434647	435795	1149	434833	139	6.16576	1.53691	5.05891	XL280_V8_peak_541
NC_006679.1	441112	443583	2472	443324	150	6.03288	1.50303	4.93514	XL280_V8_peak_542
NC_006679.1	446842	447522	681	447295	140	6.24261	1.53964	5.13066	XL280_V8_peak_543
NC_006679.1	452713	453474	762	453149	143	8.09472	1.65223	6.87158	XL280_V8_peak_544
NC_006679.1	457863	459682	1820	459219	226	20.8284	2.00258	19.1513	XL280_V8_peak_545
NC_006679.1	461350	461804	455	461633	169	5.2395	1.41946	4.19902	XL280_V8_peak_546
NC_006679.1	466503	467463	961	467017	182	13.8226	1.84361	12.3556	XL280_V8_peak_547
NC_006679.1	472755	474144	1390	473254	197	25.6916	2.33673	23.9043	XL280_V8_peak_548
NC_006679.1	482846	485347	2502	485000	254	24.5729	2.05074	22.8086	XL280_V8_peak_549
NC_006679.1	487136	487800	665	487460	224	16.5574	1.83885	14.9999	XL280_V8_peak_550
NC_006679.1	493751	494247	497	494095	118	3.10874	1.34522	2.25917	XL280_V8_peak_551
NC_006679.1	498764	501241	2478	499745	218	23.3073	2.13221	21.5706	XL280_V8_peak_552
NC_006679.1	502732	503175	444	502934	167	9.30066	1.65532	8.01628	XL280_V8_peak_553
NC_006679.1	508446	509392	947	508736	160	9.32354	1.67579	8.03806	XL280_V8_peak_554
NC_006679.1	511568	512529	962	511772	168	8.23333	1.59404	7.00262	XL280_V8_peak_555
NC_006679.1	514848	515543	696	515017	161	4.80686	1.40455	3.79993	XL280_V8_peak_556
NC_006679.1	517284	518663	1380	518277	171	5.6185	1.43909	4.54972	XL280_V8_peak_557
NC_006679.1	520230	520876	647	520415	171	6.83589	1.50949	5.68597	XL280_V8_peak_558
NC_006679.1	522368	523945	1578	523198	212	20.3223	2.03141	18.6578	XL280_V8_peak_559
NC_006679.1	528090	529905	1816	528600	159	10.6265	1.75245	9.28234	XL280_V8_peak_560
NC_006679.1	530803	531309	507	531066	168	7.95371	1.57848	6.73833	XL280_V8_peak_561
NC_006679.1	534117	534764	648	534176	143	2.81367	1.28517	1.99699	XL280_V8_peak_562
NC_006679.1	535293	536675	1383	536229	212	17.0682	1.89451	15.4949	XL280_V8_peak_563
NC_006679.1	544141	545524	1384	544846	450	64.6771	2.51188	62.3626	XL280_V8_peak_564
NC_006679.1	547803	548816	1014	548043	345	20.0362	1.71554	18.3789	XL280_V8_peak_565
NC_006679.1	551790	552829	1040	552182	371	53.5652	2.50878	51.3534	XL280_V8_peak_566
NC_006679.1	558373	559192	820	559001	172	6.68786	1.49924	5.5471	XL280_V8_peak_567
NC_006679.1	561199	563004	1806	561988	252	23.0494	2.00295	21.3187	XL280_V8_peak_568
NC_006679.1	566085	567541	1457	566725	211	17.5574	1.9183	15.9694	XL280_V8_peak_569
NC_006679.1	575607	576188	582	576029	123	4.98642	1.49099	3.96526	XL280_V8_peak_570
NC_006679.1	581583	582203	621	581884	138	5.14719	1.46864	4.11363	XL280_V8_peak_571
NC_006679.1	583643	585193	1551	584163	190	18.6081	2.04211	16.9901	XL280_V8_peak_572
NC_006679.1	589097	590911	1815	589416	201	20.2275	2.07027	18.5656	XL280_V8_peak_573
NC_006679.1	598266	600575	2310	598739	162	9.20936	1.66373	7.92937	XL280_V8_peak_574
NC_006679.1	603902	604360	459	604220	139	4.9594	1.45326	3.94038	XL280_V8_peak_575
NC_006679.1	608589	609336	748	609015	185	14.0957	1.84694	12.6191	XL280_V8_peak_576
NC_006679.1	612703	613154	452	613103	210	17.6039	1.9235	16.0144	XL280_V8_peak_577
NC_006679.1	615908	616607	700	616221	177	9.19888	1.62499	7.91937	XL280_V8_peak_578
NC_006679.1	623214	623697	484	623512	165	3.69165	1.32552	2.78241	XL280_V8_peak_579
NC_006679.1	625096	626568	1473	626066	230	18.0673	1.88199	16.4645	XL280_V8_peak_580
NC_006679.1	636213	637301	1089	636634	164	11.3634	1.7767	9.98872	XL280_V8_peak_581
NC_006679.1	639222	639858	637	639503	187	10.7595	1.67969	9.40945	XL280_V8_peak_582
NC_006679.1	643538	644683	1146	644507	196	6.92211	1.47192	5.76669	XL280_V8_peak_583
NC_006679.1	645494	646273	780	646005	342	51.5612	2.56479	49.3726	XL280_V8_peak_584
NC_006679.1	648589	649040	452	648741	189	6.19037	1.44405	5.08185	XL280_V8_peak_585
NC_006679.1	653180	654169	990	653623	182	8.01496	1.55239	6.79618	XL280_V8_peak_586
NC_006679.1	656782	657991	1210	657536	193	9.48213	1.60399	8.18905	XL280_V8_peak_587
NC_006679.1	658815	660326	1512	659303	170	7.58705	1.55368	6.39203	XL280_V8_peak_588
NC_006679.1	666619	667812	1194	667524	158	6.43251	1.51139	5.30803	XL280_V8_peak_589
NC_006679.1	671495	673189	1695	672704	331	54.5254	2.69681	52.3038	XL280_V8_peak_590
NC_006679.1	681805	682557	753	682048	497	58.5943	2.27451	56.3338	XL280_V8_peak_591
NC_006679.1	684092	685761	1670	684579	646	114.769	2.85706	112.053	XL280_V8_peak_592
NC_006679.1	691516	694590	3075	693568	436	62.9276	2.51618	60.6278	XL280_V8_peak_593
NC_006679.1	698392	698951	560	698770	175	7.85863	1.55817	6.64845	XL280_V8_peak_594
NC_006679.1	699494	700306	813	699826	204	23.5716	2.20494	21.8288	XL280_V8_peak_595
NC_006679.1	705364	706884	1521	706044	300	64.022	3.17912	61.7129	XL280_V8_peak_596
NC_006679.1	710075	711881	1807	710832	179	11.8123	1.75339	10.4195	XL280_V8_peak_597
NC_006679.1	712472	713152	681	712760	155	10.6266	1.76591	9.28235	XL280_V8_peak_598
NC_006679.1	715788	716135	348	715869	133	6.61128	1.58337	5.47536	XL280_V8_peak_599
NC_006679.1	718226	718680	455	718661	124	5.31976	1.51411	4.27323	XL280_V8_peak_600
NC_006679.1	722743	723830	1088	723035	166	17.9677	2.12274	16.3677	XL280_V8_peak_601
NC_006679.1	728946	729341	396	729046	150	5.33795	1.45779	4.28994	XL280_V8_peak_602
NC_006679.1	732131	735514	3384	734387	322	44.3663	2.43907	42.27	XL280_V8_peak_603
NC_006679.1	744712	745987	1276	745178	306	49.4429	2.66131	47.2804	XL280_V8_peak_604
NC_006679.1	748021	748381	361	748267	178	3.88329	1.32382	2.95591	XL280_V8_peak_605
NC_006679.1	750544	751773	1230	751155	205	7.83953	1.50336	6.63039	XL280_V8_peak_606
NC_006679.1	755819	758239	2421	757498	361	43.651	2.28888	41.5641	XL280_V8_peak_607
NC_006679.1	763854	764843	990	764544	146	6.03314	1.51171	4.93538	XL280_V8_peak_608
NC_006679.1	771709	773495	1787	773214	238	27.4644	2.21463	25.643	XL280_V8_peak_609
NC_006679.1	778239	778671	433	778600	130	3.17136	1.33166	2.31505	XL280_V8_peak_610
NC_006679.1	783121	783627	507	783490	228	20.9622	2.00116	19.2816	XL280_V8_peak_611
NC_006679.1	784030	784635	606	784432	152	4.03754	1.36613	3.09597	XL280_V8_peak_612
NC_006679.1	786815	787807	993	787344	178	9.43474	1.6349	8.14385	XL280_V8_peak_613
NC_006679.1	792396	794203	1808	792950	253	32.2642	2.32918	30.3569	XL280_V8_peak_614
NC_006679.1	802410	803049	640	802826	163	7.27575	1.55095	6.09908	XL280_V8_peak_615
NC_006679.1	806250	808386	2137	807366	197	10.5091	1.6444	9.16974	XL280_V8_peak_616
NC_006679.1	808879	811660	2782	810497	244	27.1175	2.17778	25.3029	XL280_V8_peak_617
NC_006679.1	817529	819281	1753	818372	298	42.1479	2.46857	40.0816	XL280_V8_peak_618
NC_006679.1	821691	822294	604	821959	200	9.66496	1.59855	8.36318	XL280_V8_peak_619
NC_006679.1	824413	826184	1772	824809	244	32.4924	2.37849	30.5812	XL280_V8_peak_620
NC_006679.1	829500	830053	554	829767	208	22.8375	2.15471	21.1116	XL280_V8_peak_621
NC_006679.1	830530	831172	643	830817	159	9.48252	1.68772	8.18942	XL280_V8_peak_622
NC_006679.1	833118	833897	780	833598	128	2.68056	1.29189	1.87945	XL280_V8_peak_623
NC_006679.1	839508	839906	399	839700	308	39.7965	2.35691	37.7646	XL280_V8_peak_624
NC_006679.1	843359	846171	2813	845380	549	129.082	3.45438	126.278	XL280_V8_peak_625
NC_006679.1	850063	850592	530	850481	200	7.49435	1.49442	6.30482	XL280_V8_peak_626
NC_006679.1	851532	853052	1521	851772	371	77.4177	3.14592	74.9897	XL280_V8_peak_627
NC_006679.1	854850	855473	624	855151	158	3.68557	1.33343	2.77687	XL280_V8_peak_628
NC_006679.1	858669	859176	508	858910	133	2.25439	1.24731	1.50629	XL280_V8_peak_629
NC_006679.1	861172	863004	1833	862748	286	48.3807	2.72991	46.2316	XL280_V8_peak_630
NC_006679.1	868219	868681	463	868658	130	5.03422	1.47796	4.00943	XL280_V8_peak_631
NC_006679.1	873235	874500	1266	874039	183	13.5253	1.82581	12.0689	XL280_V8_peak_632
NC_006679.1	875121	876247	1127	875469	210	21.2065	2.0765	19.5196	XL280_V8_peak_633
NC_006679.1	881038	882460	1423	881961	394	101.284	3.67916	98.6526	XL280_V8_peak_634
NC_006679.1	888189	888798	610	888245	156	4.9605	1.42242	3.94137	XL280_V8_peak_635
NC_006679.1	891197	892868	1672	892413	276	27.2363	2.0729	25.4193	XL280_V8_peak_636
NC_006679.1	898169	899332	1164	898565	229	6.78764	1.42231	5.64058	XL280_V8_peak_637
NC_006679.1	899879	901279	1401	900655	474	94.8939	3.07275	92.3101	XL280_V8_peak_638
NC_006679.1	908606	910608	2003	909962	464	107.181	3.39913	104.513	XL280_V8_peak_639
NC_006679.1	918354	918903	550	918628	166	9.46357	1.66692	8.17133	XL280_V8_peak_640
NC_006679.1	920036	920923	888	920600	226	20.8673	2.00412	19.1893	XL280_V8_peak_641
NC_006679.1	924361	925974	1614	924928	239	21.0973	1.97126	19.4133	XL280_V8_peak_642
NC_006679.1	930888	931931	1044	931665	176	8.17926	1.57333	6.95145	XL280_V8_peak_643
NC_006679.1	936326	938114	1789	937302	571	133.336	3.43868	130.508	XL280_V8_peak_644
NC_006679.1	947322	948869	1548	948090	185	8.101	1.55103	6.87741	XL280_V8_peak_645
NC_006679.1	951183	951854	672	951383	206	12.8132	1.72815	11.3825	XL280_V8_peak_646
NC_006679.1	959678	960359	682	960046	201	7.67815	1.50185	6.47813	XL280_V8_peak_647
NC_006679.1	961521	962481	961	962054	280	25.8543	2.01661	24.0638	XL280_V8_peak_648
NC_006679.1	967388	968280	893	968043	207	11.7994	1.68101	10.4071	XL280_V8_peak_649
NC_006679.1	969927	970451	525	970137	170	5.96948	1.46139	4.87596	XL280_V8_peak_650
NC_006679.1	975073	975850	778	975434	145	4.20012	1.38827	3.24398	XL280_V8_peak_651
NC_006679.1	982497	984122	1626	983349	502	103.723	3.14268	101.077	XL280_V8_peak_652
NC_006679.1	987130	987755	626	987335	273	12.7786	1.60028	11.3492	XL280_V8_peak_653
NC_006679.1	990914	991720	807	991307	295	36.6409	2.30836	34.6592	XL280_V8_peak_654
NC_006679.1	996143	997592	1450	996415	169	7.39189	1.54484	6.20818	XL280_V8_peak_655
NC_006679.1	998912	999967	1056	999716	176	11.5002	1.74639	10.1202	XL280_V8_peak_656
NC_006679.1	1004781	1006111	1331	1005188	146	8.00337	1.63755	6.78524	XL280_V8_peak_657
NC_006679.1	1015571	1017387	1817	1016131	192	15.683	1.89838	14.1534	XL280_V8_peak_658
NC_006679.1	1024807	1025304	498	1025073	134	3.65147	1.36459	2.7461	XL280_V8_peak_659
NC_006679.1	1026596	1027673	1078	1027172	216	24.4516	2.18806	22.6898	XL280_V8_peak_660
NC_006679.1	1035237	1035808	572	1035409	172	4.47681	1.36829	3.497	XL280_V8_peak_661
NC_006679.1	1038224	1041019	2796	1038847	301	35.4583	2.25088	33.4957	XL280_V8_peak_662
NC_006679.1	1045680	1046512	833	1046196	234	33.0835	2.45137	31.1619	XL280_V8_peak_663
NC_006679.1	1052281	1053103	823	1052593	147	7.48605	1.60236	6.29702	XL280_V8_peak_664
NC_006679.1	1055457	1055809	353	1055625	135	2.7491	1.28913	1.94006	XL280_V8_peak_665
NC_006679.1	1060520	1062252	1733	1061070	392	80.911	3.12596	78.4518	XL280_V8_peak_666
NC_006679.1	1067991	1069096	1106	1068945	134	3.61207	1.36148	2.71062	XL280_V8_peak_667
NC_006679.1	1072721	1073100	380	1072954	165	4.05747	1.35012	3.11397	XL280_V8_peak_668
NC_006679.1	1074440	1075104	665	1074900	200	4.22694	1.32261	3.26841	XL280_V8_peak_669
NC_006679.1	1078042	1078982	941	1078493	473	53.4678	2.22799	51.2571	XL280_V8_peak_670
NC_006679.1	1081832	1085295	3464	1084458	1288	460.224	5.03894	456.612	XL280_V8_peak_671
NC_006680.1	220	3650	3431	3313	183	15.901	1.94124	14.3642	XL280_V8_peak_672
NC_006680.1	7254	9110	1857	7761	195	11.049	1.6743	9.68721	XL280_V8_peak_673
NC_006680.1	13816	14622	807	14286	253	14.7209	1.70278	13.2231	XL280_V8_peak_674
NC_006680.1	15899	17079	1181	16694	290	13.6047	1.60394	12.1454	XL280_V8_peak_675
NC_006680.1	19877	23008	3132	22379	542	77.2559	2.50817	74.8295	XL280_V8_peak_676
NC_006680.1	25677	26538	862	26128	286	12.3834	1.56879	10.9685	XL280_V8_peak_677
NC_006680.1	35171	35553	383	35299	169	6.06309	1.46859	4.96319	XL280_V8_peak_678
NC_006680.1	38220	39579	1360	38537	326	48.9443	2.55602	46.788	XL280_V8_peak_679
NC_006680.1	41055	41849	795	41530	182	6.62057	1.47813	5.48411	XL280_V8_peak_680
NC_006680.1	47192	47537	346	47534	142	3.06255	1.30651	2.21814	XL280_V8_peak_681
NC_006680.1	48161	49660	1500	48730	220	21.3675	2.04519	19.6766	XL280_V8_peak_682
NC_006680.1	56461	57750	1290	57567	184	10.4558	1.67215	9.11882	XL280_V8_peak_683
NC_006680.1	59517	61135	1619	59916	194	13.4988	1.79101	12.0433	XL280_V8_peak_684
NC_006680.1	65816	66306	491	66254	140	6.44507	1.55323	5.31978	XL280_V8_peak_685
NC_006680.1	67653	68837	1185	68386	192	22.1234	2.19731	20.414	XL280_V8_peak_686
NC_006680.1	73530	74749	1220	73834	158	11.7145	1.81707	10.3257	XL280_V8_peak_687
NC_006680.1	76436	77088	653	76889	148	7.63449	1.60894	6.43691	XL280_V8_peak_688
NC_006680.1	83964	85557	1594	85190	183	10.9827	1.70087	9.62364	XL280_V8_peak_689
NC_006680.1	95082	96273	1192	95761	378	31.6205	1.95216	29.7239	XL280_V8_peak_690
NC_006680.1	97017	98136	1120	97588	438	47.4117	2.18117	45.2748	XL280_V8_peak_691
NC_006680.1	100479	100848	370	100626	222	3.90113	1.28593	2.97207	XL280_V8_peak_692
NC_006680.1	103495	104268	774	103809	146	3.19149	1.31174	2.33306	XL280_V8_peak_693
NC_006680.1	108394	109022	629	108731	127	3.58769	1.37109	2.68865	XL280_V8_peak_694
NC_006680.1	110027	111079	1053	110777	172	12.4519	1.80791	11.0345	XL280_V8_peak_695
NC_006680.1	113533	114257	725	114158	137	3.77711	1.3696	2.85976	XL280_V8_peak_696
NC_006680.1	117788	118656	869	118051	138	5.5673	1.49814	4.50214	XL280_V8_peak_697
NC_006680.1	121986	122568	583	122338	139	5.95198	1.52235	4.85967	XL280_V8_peak_698
NC_006680.1	123249	124112	864	123712	184	18.5421	2.06487	16.9258	XL280_V8_peak_699
NC_006680.1	129649	131887	2239	130719	164	12.62	1.84487	11.1964	XL280_V8_peak_700
NC_006680.1	139222	140036	815	139632	143	5.05385	1.45199	4.02754	XL280_V8_peak_701
NC_006680.1	141291	142296	1006	141982	181	10.4825	1.68103	9.14427	XL280_V8_peak_702
NC_006680.1	144516	145147	632	144553	166	7.15817	1.53778	5.98848	XL280_V8_peak_703
NC_006680.1	146083	146486	404	146226	157	6.75505	1.5331	5.61011	XL280_V8_peak_704
NC_006680.1	147519	149344	1826	147943	195	18.9064	2.0353	17.28	XL280_V8_peak_705
NC_006680.1	150755	152248	1494	151959	161	17.3247	2.11442	15.7435	XL280_V8_peak_706
NC_006680.1	153090	153656	567	153481	103	6.93392	1.71791	5.77779	XL280_V8_peak_707
NC_006680.1	154656	155620	965	154678	116	10.1156	1.90362	8.79366	XL280_V8_peak_708
NC_006680.1	156937	157477	541	156976	80	3.10032	1.4328	2.25167	XL280_V8_peak_709
NC_006680.1	159434	159791	358	159661	92	5.55827	1.64506	4.49379	XL280_V8_peak_710
NC_006680.1	164158	166029	1872	164746	135	19.1978	2.40568	17.5632	XL280_V8_peak_711
NC_006680.1	166820	167574	755	167217	167	33.2631	2.97172	31.3383	XL280_V8_peak_712
NC_006680.1	173395	174313	919	174013	91	5.32807	1.62737	4.28076	XL280_V8_peak_713
NC_006680.1	179957	182142	2186	181325	239	35.2615	2.51037	33.3025	XL280_V8_peak_714
NC_006680.1	184776	185752	977	185008	157	7.30916	1.56646	6.13031	XL280_V8_peak_715
NC_006680.1	189511	189928	418	189841	113	2.68	1.31326	1.87896	XL280_V8_peak_716
NC_006680.1	192145	192634	490	192325	119	2.85699	1.32063	2.03546	XL280_V8_peak_717
NC_006680.1	197357	198139	783	197816	199	13.6826	1.78524	12.2206	XL280_V8_peak_718
NC_006680.1	198907	199956	1050	199121	257	29.6424	2.21911	27.7817	XL280_V8_peak_719
NC_006680.1	206101	206692	592	206630	167	9.23855	1.65191	7.95704	XL280_V8_peak_720
NC_006680.1	207731	208890	1160	208050	156	7.24906	1.5652	6.07399	XL280_V8_peak_721
NC_006680.1	218127	219291	1165	218949	237	31.0331	2.35595	29.1473	XL280_V8_peak_722
NC_006680.1	221269	222480	1212	221678	168	9.1312	1.64345	7.85497	XL280_V8_peak_723
NC_006680.1	227699	228128	430	227880	145	9.12529	1.71038	7.84935	XL280_V8_peak_724
NC_006680.1	230305	231408	1104	231075	118	3.75596	1.40209	2.8406	XL280_V8_peak_725
NC_006680.1	234778	235512	735	235325	109	3.12618	1.3632	2.27472	XL280_V8_peak_726
NC_006680.1	236591	237786	1196	237135	129	6.32558	1.57468	5.20805	XL280_V8_peak_727
NC_006680.1	241422	241795	374	241584	144	6.35475	1.53741	5.23534	XL280_V8_peak_728
NC_006680.1	242469	242842	374	242629	132	4.51573	1.43482	3.53266	XL280_V8_peak_729
NC_006680.1	244440	246753	2314	244907	190	13.7767	1.81586	12.3113	XL280_V8_peak_730
NC_006680.1	248605	249958	1354	249453	171	7.69983	1.55783	6.49865	XL280_V8_peak_731
NC_006680.1	253618	254196	579	253886	184	11.4877	1.72315	10.1082	XL280_V8_peak_732
NC_006680.1	256120	256891	772	256345	150	7.14686	1.57342	5.97783	XL280_V8_peak_733
NC_006680.1	264793	265627	835	265476	108	4.38297	1.48022	3.41106	XL280_V8_peak_734
NC_006680.1	266867	267445	579	267243	124	5.17466	1.50301	4.13905	XL280_V8_peak_735
NC_006680.1	271756	272720	965	272415	250	35.7748	2.47227	33.807	XL280_V8_peak_736
NC_006680.1	276044	276707	664	276446	250	28.5731	2.20786	26.7316	XL280_V8_peak_737
NC_006680.1	281004	281909	906	281346	295	50.6985	2.75838	48.5207	XL280_V8_peak_738
NC_006680.1	287523	287965	443	287795	115	3.77344	1.40986	2.8564	XL280_V8_peak_739
NC_006680.1	289594	289961	368	289723	127	7.22717	1.64522	6.05338	XL280_V8_peak_740
NC_006680.1	290506	291000	495	290818	111	4.74915	1.50353	3.74685	XL280_V8_peak_741
NC_006680.1	301623	302537	915	302219	223	33.0452	2.51091	31.1243	XL280_V8_peak_742
NC_006680.1	306979	307712	734	307541	133	8.13683	1.68758	6.91135	XL280_V8_peak_743
NC_006680.1	308166	308883	718	308427	142	11.8734	1.89181	10.4782	XL280_V8_peak_744
NC_006680.1	314819	316889	2071	315554	177	19.5593	2.14839	17.9148	XL280_V8_peak_745
NC_006680.1	324202	326895	2694	326547	243	20.0985	1.92242	18.4399	XL280_V8_peak_746
NC_006680.1	328443	329360	918	328816	224	16.0731	1.81942	14.5309	XL280_V8_peak_747
NC_006680.1	334401	335374	974	334888	221	23.7525	2.13821	22.0056	XL280_V8_peak_748
NC_006680.1	337095	338005	911	337474	152	6.88405	1.55228	5.73108	XL280_V8_peak_749
NC_006680.1	342228	343133	906	342690	189	18.0911	2.02201	16.4875	XL280_V8_peak_750
NC_006680.1	348962	349769	808	349296	126	5.43779	1.51784	4.38236	XL280_V8_peak_751
NC_006680.1	350339	351740	1402	350653	136	7.61246	1.64249	6.41605	XL280_V8_peak_752
NC_006680.1	358129	359161	1033	358749	176	13.8103	1.86362	12.3438	XL280_V8_peak_753
NC_006680.1	364965	366846	1882	365436	657	193.456	4.16183	190.366	XL280_V8_peak_754
NC_006680.1	372059	372458	400	372362	121	4.43092	1.45174	3.45497	XL280_V8_peak_755
NC_006680.1	379506	380556	1051	380265	134	6.28573	1.55799	5.17071	XL280_V8_peak_756
NC_006680.1	385894	387967	2074	386159	199	21.8618	2.15196	20.1587	XL280_V8_peak_757
NC_006680.1	394262	395425	1164	394659	254	50.5808	3.01748	48.4043	XL280_V8_peak_758
NC_006680.1	401534	402063	530	401740	134	9.81595	1.79549	8.5074	XL280_V8_peak_759
NC_006680.1	406388	408365	1978	407648	333	82.5086	3.55975	80.0355	XL280_V8_peak_760
NC_006680.1	413008	414019	1012	413674	182	17.1019	2.0036	15.5276	XL280_V8_peak_761
NC_006680.1	415085	416059	975	415295	178	17.5796	2.04441	15.9908	XL280_V8_peak_762
NC_006680.1	425010	425845	836	425335	141	8.66156	1.69465	7.40849	XL280_V8_peak_763
NC_006680.1	432146	435256	3111	434016	568	95.5113	2.75762	92.9226	XL280_V8_peak_764
NC_006680.1	444629	445628	1000	445224	195	19.1579	2.04678	17.5244	XL280_V8_peak_765
NC_006680.1	450403	451354	952	450826	196	18.8842	2.03026	17.2583	XL280_V8_peak_766
NC_006680.1	453206	454059	854	453443	182	17.3067	2.01358	15.726	XL280_V8_peak_767
NC_006680.1	458263	459014	752	458603	134	8.34352	1.69794	7.10704	XL280_V8_peak_768
NC_006680.1	460850	461445	596	461268	111	4.22151	1.45818	3.26347	XL280_V8_peak_769
NC_006680.1	467349	467819	471	467536	128	4.81201	1.46576	3.80467	XL280_V8_peak_770
NC_006680.1	473566	475698	2133	474882	406	81.0695	3.05849	78.609	XL280_V8_peak_771
NC_006680.1	482598	483260	663	482901	149	7.57962	1.60286	6.38505	XL280_V8_peak_772
NC_006680.1	483759	484451	693	483771	117	2.85118	1.32323	2.03031	XL280_V8_peak_773
NC_006680.1	486619	487297	679	486908	141	7.18106	1.59923	6.00997	XL280_V8_peak_774
NC_006680.1	490858	491435	578	491283	127	5.28456	1.50381	4.24072	XL280_V8_peak_775
NC_006680.1	494502	496866	2365	494698	116	4.2793	1.45089	3.31625	XL280_V8_peak_776
NC_006680.1	501881	503746	1866	503550	142	7.68986	1.62935	6.4892	XL280_V8_peak_777
NC_006680.1	509634	510370	737	510080	190	9.02733	1.58788	7.75616	XL280_V8_peak_778
NC_006680.1	510876	512581	1706	512076	235	19.5461	1.92464	17.902	XL280_V8_peak_779
NC_006680.1	519668	520288	621	520055	172	10.4443	1.70312	9.10781	XL280_V8_peak_780
NC_006680.1	526712	527903	1192	527553	384	60.8746	2.64556	58.5924	XL280_V8_peak_781
NC_006680.1	530993	532296	1304	531946	242	19.3245	1.89658	17.6864	XL280_V8_peak_782
NC_006680.1	538177	539659	1483	538749	233	40.6936	2.7667	38.6485	XL280_V8_peak_783
NC_006680.1	543190	543688	499	543387	127	3.839	1.3916	2.91585	XL280_V8_peak_784
NC_006680.1	546676	548034	1359	547177	172	20.8093	2.23967	19.1326	XL280_V8_peak_785
NC_006680.1	554573	555124	552	554954	133	4.6758	1.44479	3.67941	XL280_V8_peak_786
NC_006680.1	555602	556239	638	555834	216	26.4939	2.27352	24.6912	XL280_V8_peak_787
NC_006680.1	560946	561416	471	561208	188	7.00303	1.48868	5.84289	XL280_V8_peak_788
NC_006680.1	561763	563262	1500	561948	305	40.9888	2.40431	38.9394	XL280_V8_peak_789
NC_006680.1	567681	569600	1920	568276	266	30.4847	2.21457	28.6088	XL280_V8_peak_790
NC_006680.1	572962	573711	750	573362	220	16.3542	1.84155	14.8032	XL280_V8_peak_791
NC_006680.1	575301	576460	1160	576159	242	29.2749	2.26632	27.4206	XL280_V8_peak_792
NC_006680.1	582031	582482	452	582263	149	9.90804	1.74443	8.59523	XL280_V8_peak_793
NC_006680.1	583244	584161	918	583378	124	4.36015	1.4394	3.39017	XL280_V8_peak_794
NC_006680.1	588957	589991	1035	589212	165	11.3104	1.77053	9.93796	XL280_V8_peak_795
NC_006680.1	594994	596103	1110	595631	189	12.5528	1.76087	11.1318	XL280_V8_peak_796
NC_006680.1	598325	598772	448	598500	172	9.46585	1.6513	8.17353	XL280_V8_peak_797
NC_006680.1	603737	605196	1460	604963	173	10.1077	1.68267	8.7861	XL280_V8_peak_798
NC_006680.1	606047	607446	1400	606671	173	9.63652	1.65781	8.33611	XL280_V8_peak_799
NC_006680.1	611479	612178	700	611731	174	14.6618	1.91418	13.1662	XL280_V8_peak_800
NC_006680.1	612916	614492	1577	613128	140	8.92391	1.71479	7.65783	XL280_V8_peak_801
NC_006680.1	620625	620997	373	620798	109	4.78966	1.51276	3.78408	XL280_V8_peak_802
NC_006680.1	622035	622521	487	622236	126	8.28725	1.72384	7.05367	XL280_V8_peak_803
NC_006680.1	628383	629595	1213	628643	162	13.6603	1.90915	12.1992	XL280_V8_peak_804
NC_006680.1	633889	635397	1509	634809	251	40.6328	2.64989	38.5887	XL280_V8_peak_805
NC_006680.1	642205	643233	1029	643008	117	4.97407	1.50556	3.95391	XL280_V8_peak_806
NC_006680.1	648978	649416	439	649264	130	5.28844	1.49678	4.24431	XL280_V8_peak_807
NC_006680.1	651484	652127	644	651783	130	5.12848	1.48496	4.09634	XL280_V8_peak_808
NC_006680.1	652615	653133	519	652785	131	5.72089	1.52582	4.64471	XL280_V8_peak_809
NC_006680.1	653914	654538	625	654070	131	6.31792	1.56846	5.20085	XL280_V8_peak_810
NC_006680.1	659947	660367	421	660184	120	3.77296	1.39952	2.85597	XL280_V8_peak_811
NC_006680.1	661069	662985	1917	661279	166	14.3821	1.93156	12.8958	XL280_V8_peak_812
NC_006680.1	671745	674839	3095	672212	221	18.7006	1.93381	17.08	XL280_V8_peak_813
NC_006680.1	679012	679608	597	679316	152	11.658	1.83661	10.2713	XL280_V8_peak_814
NC_006680.1	685835	686463	629	686231	145	5.51867	1.47969	4.45724	XL280_V8_peak_815
NC_006680.1	688788	690155	1368	689632	223	24.7187	2.16911	22.9513	XL280_V8_peak_816
NC_006680.1	690942	691578	637	691251	132	3.56188	1.36067	2.66534	XL280_V8_peak_817
NC_006680.1	696902	698493	1592	697391	236	25.0007	2.12875	23.2275	XL280_V8_peak_818
NC_006680.1	700752	701771	1020	701243	184	10.2927	1.66402	8.96279	XL280_V8_peak_819
NC_006680.1	706969	707660	692	707548	102	3.71969	1.43541	2.80777	XL280_V8_peak_820
NC_006680.1	710783	711759	977	711709	113	3.72296	1.40972	2.81074	XL280_V8_peak_821
NC_006680.1	713898	714924	1027	714312	148	9.58243	1.72825	8.28457	XL280_V8_peak_822
NC_006680.1	715802	716406	605	715820	117	3.31054	1.36509	2.43939	XL280_V8_peak_823
NC_006680.1	721235	723389	2155	722186	208	27.0271	2.33684	25.2141	XL280_V8_peak_824
NC_006680.1	729993	731155	1163	730870	143	11.3288	1.85378	9.95565	XL280_V8_peak_825
NC_006680.1	739998	740703	706	740132	125	5.08254	1.49345	4.05408	XL280_V8_peak_826
NC_006680.1	743284	743963	680	743502	133	6.27505	1.55993	5.16093	XL280_V8_peak_827
NC_006680.1	748543	749553	1011	749301	225	33.6971	2.52642	31.7648	XL280_V8_peak_828
NC_006680.1	760246	763402	3157	761637	274	36.8875	2.39985	34.9019	XL280_V8_peak_829
NC_006680.1	769196	769689	494	769369	144	4.55297	1.41509	3.56686	XL280_V8_peak_830
NC_006680.1	772152	773521	1370	772793	237	26.0584	2.16517	24.264	XL280_V8_peak_831
NC_006680.1	777113	779432	2320	777422	190	11.972	1.73047	10.573	XL280_V8_peak_832
NC_006680.1	781814	783039	1226	782299	171	10.0045	1.6826	8.68744	XL280_V8_peak_833
NC_006680.1	787839	789331	1493	788556	214	18.7475	1.95841	17.1255	XL280_V8_peak_834
NC_006680.1	790755	791790	1036	791180	159	6.61926	1.52064	5.48288	XL280_V8_peak_835
NC_006680.1	793194	793766	573	793456	139	6.05392	1.52931	4.95465	XL280_V8_peak_836
NC_006680.1	801063	802907	1845	802269	607	169.137	3.96304	166.15	XL280_V8_peak_837
NC_006680.1	808776	811710	2935	809174	196	8.99788	1.57459	7.7281	XL280_V8_peak_838
NC_006680.1	815371	816589	1219	815904	203	14.5769	1.81389	13.084	XL280_V8_peak_839
NC_006680.1	820939	822148	1210	821186	177	9.9526	1.66416	8.63783	XL280_V8_peak_840
NC_006680.1	822743	823210	468	823059	139	4.51587	1.42139	3.53279	XL280_V8_peak_841
NC_006680.1	833017	834263	1247	833608	142	7.30019	1.6042	6.12192	XL280_V8_peak_842
NC_006680.1	838843	839375	533	839199	131	4.20964	1.41341	3.25263	XL280_V8_peak_843
NC_006680.1	842771	843565	795	843272	137	5.27149	1.47959	4.22864	XL280_V8_peak_844
NC_006680.1	844397	844788	392	844457	121	2.88487	1.32012	2.06017	XL280_V8_peak_845
NC_006680.1	849977	850411	435	850131	132	4.08146	1.40163	3.13578	XL280_V8_peak_846
NC_006680.1	852588	853847	1260	853262	167	10.2928	1.7093	8.96294	XL280_V8_peak_847
NC_006680.1	862455	862840	386	862771	130	3.67406	1.37299	2.76649	XL280_V8_peak_848
NC_006680.1	866558	867837	1280	866916	146	8.6259	1.67626	7.37485	XL280_V8_peak_849
NC_006680.1	875664	877714	2051	875882	169	10.8508	1.73333	9.49707	XL280_V8_peak_850
NC_006680.1	882217	883216	1000	882809	139	4.49863	1.42014	3.51697	XL280_V8_peak_851
NC_006680.1	888834	889565	732	889169	217	15.0254	1.79493	13.5176	XL280_V8_peak_852
NC_006680.1	890317	890672	356	890431	187	6.14156	1.44434	5.03631	XL280_V8_peak_853
NC_006680.1	891090	891479	390	891177	192	5.97512	1.42828	4.88124	XL280_V8_peak_854
NC_006680.1	891859	892363	505	892155	192	5.03756	1.37698	4.01252	XL280_V8_peak_855
NC_006680.1	894064	894802	739	894532	231	12.857	1.6748	11.4246	XL280_V8_peak_856
NC_006680.1	895897	896696	800	896253	190	6.9691	1.48367	5.81083	XL280_V8_peak_857
NC_006680.1	906298	906654	357	906565	135	5.11846	1.473	4.08711	XL280_V8_peak_858
NC_006680.1	907473	908789	1317	907782	161	10.3367	1.7298	9.00493	XL280_V8_peak_859
NC_006680.1	914560	915064	505	914889	160	5.88195	1.47378	4.79437	XL280_V8_peak_860
NC_006680.1	917000	918813	1814	918545	235	19.2748	1.9143	17.6381	XL280_V8_peak_861
NC_006680.1	922937	924712	1776	924162	684	176.121	3.71919	173.106	XL280_V8_peak_862
NC_006680.1	929224	930433	1210	929361	312	4.41661	1.25775	3.44187	XL280_V8_peak_863
NC_006680.1	932053	933896	1844	933348	676	123.342	2.90703	120.571	XL280_V8_peak_864
NC_006680.1	941336	943369	2034	941899	334	33.0091	2.08397	31.0888	XL280_V8_peak_865
NC_006680.1	946826	947354	529	947051	210	10.2714	1.60685	8.94261	XL280_V8_peak_866
NC_006680.1	950675	951644	970	951472	160	7.20271	1.55329	6.03036	XL280_V8_peak_867
NC_006680.1	958050	959264	1215	958778	215	19.0399	1.96721	17.4098	XL280_V8_peak_868
NC_006680.1	963153	963516	364	963340	183	4.22207	1.33957	3.26398	XL280_V8_peak_869
NC_006680.1	964006	966424	2419	965476	235	13.6084	1.69642	12.149	XL280_V8_peak_870
NC_006680.1	969605	970871	1267	970012	266	23.7491	1.98641	22.0024	XL280_V8_peak_871
NC_006680.1	974762	976659	1898	976142	457	108.734	3.47449	106.055	XL280_V8_peak_872
NC_006680.1	982867	983689	823	983480	199	16.7378	1.92244	15.1747	XL280_V8_peak_873
NC_006680.1	984708	985288	581	985171	173	10.7928	1.71856	9.4414	XL280_V8_peak_874
NC_006680.1	991889	993074	1186	992383	204	23.7312	2.21198	21.9849	XL280_V8_peak_875
NC_006680.1	999122	999656	535	999420	134	4.28981	1.41389	3.32587	XL280_V8_peak_876
NC_006680.1	1005261	1007415	2155	1006034	239	23.9376	2.07768	22.1868	XL280_V8_peak_877
NC_006680.1	1013207	1017868	4662	1016449	248	34.6998	2.4421	32.75	XL280_V8_peak_878
NC_006681.1	1705	3392	1688	2951	155	27.6523	2.75946	25.8275	XL280_V8_peak_879
NC_006681.1	18475	20108	1634	18689	96	6.52311	1.71582	5.39267	XL280_V8_peak_880
NC_006681.1	34879	36446	1568	35418	207	32.1063	2.56936	30.2016	XL280_V8_peak_881
NC_006681.1	38172	38713	542	38365	133	8.1478	1.68832	6.92167	XL280_V8_peak_882
NC_006681.1	47228	47684	457	47333	83	3.60212	1.4804	2.70163	XL280_V8_peak_883
NC_006681.1	51543	51929	387	51881	84	2.85149	1.39165	2.03059	XL280_V8_peak_884
NC_006681.1	56789	57652	864	57203	129	13.9044	2.09436	12.4346	XL280_V8_peak_885
NC_006681.1	63818	66255	2438	65744	150	9.18224	1.69759	7.90354	XL280_V8_peak_886
NC_006681.1	72061	73394	1334	72891	193	8.33083	1.5476	7.09496	XL280_V8_peak_887
NC_006681.1	77352	79137	1786	77874	320	37.8077	2.25739	35.8075	XL280_V8_peak_888
NC_006681.1	82379	82942	564	82597	223	9.14853	1.53501	7.87152	XL280_V8_peak_889
NC_006681.1	85353	87843	2491	87374	217	17.404	1.89322	15.8203	XL280_V8_peak_890
NC_006681.1	93831	95610	1780	94751	535	134.095	3.62716	131.265	XL280_V8_peak_891
NC_006681.1	96754	97371	618	97224	213	7.2988	1.46596	6.12061	XL280_V8_peak_892
NC_006681.1	103713	104398	686	103983	141	6.42514	1.54938	5.3011	XL280_V8_peak_893
NC_006681.1	109067	109926	860	109508	203	13.2701	1.75596	11.8228	XL280_V8_peak_894
NC_006681.1	110524	112693	2170	111850	290	42.0871	2.50145	40.0216	XL280_V8_peak_895
NC_006681.1	119084	120100	1017	119599	212	20.8244	2.05256	19.1474	XL280_V8_peak_896
NC_006681.1	122391	123431	1041	123120	197	13.5511	1.78487	12.0937	XL280_V8_peak_897
NC_006681.1	126893	128126	1234	127486	162	7.27345	1.55301	6.09689	XL280_V8_peak_898
NC_006681.1	128890	129372	483	129002	138	3.70923	1.36279	2.79832	XL280_V8_peak_899
NC_006681.1	132092	132590	499	132153	157	5.23884	1.43875	4.19841	XL280_V8_peak_900
NC_006681.1	133511	134093	583	133623	143	3.56434	1.34432	2.66755	XL280_V8_peak_901
NC_006681.1	138123	138709	587	138311	252	12.8842	1.6372	11.4509	XL280_V8_peak_902
NC_006681.1	139437	141359	1923	140916	401	52.7359	2.3919	50.5332	XL280_V8_peak_903
NC_006681.1	145747	149224	3478	146796	616	121.9	3.06132	119.138	XL280_V8_peak_904
NC_006681.1	155705	156660	956	156191	257	35.8174	2.43951	33.849	XL280_V8_peak_905
NC_006681.1	158141	159341	1201	158817	166	6.86622	1.52095	5.71436	XL280_V8_peak_906
NC_006681.1	159954	160377	424	160168	174	7.13795	1.52071	5.9695	XL280_V8_peak_907
NC_006681.1	162677	163079	403	162791	165	5.43216	1.43749	4.37713	XL280_V8_peak_908
NC_006681.1	164945	166865	1921	166340	224	22.0305	2.05734	20.3233	XL280_V8_peak_909
NC_006681.1	168116	168784	669	168565	150	4.71926	1.41635	3.71942	XL280_V8_peak_910
NC_006681.1	174622	175873	1252	175041	244	32.2375	2.36887	30.3307	XL280_V8_peak_911
NC_006681.1	185699	186598	900	186236	204	8.38392	1.5309	7.14521	XL280_V8_peak_912
NC_006681.1	187309	188225	917	187981	227	12.2761	1.65927	10.8655	XL280_V8_peak_913
NC_006681.1	189787	190718	932	190324	269	26.4737	2.06906	24.6713	XL280_V8_peak_914
NC_006681.1	196650	197217	568	196888	155	8.57682	1.64674	7.32823	XL280_V8_peak_915
NC_006681.1	200034	200753	720	200407	133	4.17505	1.40701	3.2211	XL280_V8_peak_916
NC_006681.1	207074	208277	1204	208106	418	120.216	4.04444	117.464	XL280_V8_peak_917
NC_006681.1	209490	209868	379	209625	142	3.89154	1.37042	2.9634	XL280_V8_peak_918
NC_006681.1	213202	213735	534	213561	118	3.65948	1.39379	2.7533	XL280_V8_peak_919
NC_006681.1	214168	215518	1351	214684	137	6.11177	1.53819	5.00852	XL280_V8_peak_920
NC_006681.1	220436	222167	1732	221378	189	15.2675	1.88927	13.7517	XL280_V8_peak_921
NC_006681.1	224214	224615	402	224574	136	3.16806	1.32285	2.31209	XL280_V8_peak_922
NC_006681.1	227899	229125	1227	228350	174	16.1828	1.99159	14.6371	XL280_V8_peak_923
NC_006681.1	236489	239129	2641	238587	337	59.5705	2.81567	57.3007	XL280_V8_peak_924
NC_006681.1	241925	242756	832	242270	213	15.9252	1.84342	14.3876	XL280_V8_peak_925
NC_006681.1	243708	244061	354	243955	130	4.09478	1.40637	3.14792	XL280_V8_peak_926
NC_006681.1	244754	245629	876	245486	124	3.31895	1.3536	2.44694	XL280_V8_peak_927
NC_006681.1	249790	251196	1407	250245	135	8.14221	1.68105	6.91639	XL280_V8_peak_928
NC_006681.1	253857	254840	984	254072	117	5.06994	1.5133	4.04242	XL280_V8_peak_929
NC_006681.1	261080	262862	1783	261885	116	7.66613	1.71898	6.46677	XL280_V8_peak_930
NC_006681.1	263691	264232	542	263850	128	9.0941	1.77193	7.81963	XL280_V8_peak_931
NC_006681.1	270848	271515	668	271508	144	2.54468	1.26173	1.75997	XL280_V8_peak_932
NC_006681.1	272757	274039	1283	273509	351	61.0039	2.78903	58.7206	XL280_V8_peak_933
NC_006681.1	276742	277198	457	277086	180	4.32494	1.34921	3.35808	XL280_V8_peak_934
NC_006681.1	278769	280199	1431	279157	213	19.5306	1.99456	17.8869	XL280_V8_peak_935
NC_006681.1	285681	287017	1337	286547	164	14.8408	1.96464	13.339	XL280_V8_peak_936
NC_006681.1	290505	291841	1337	291706	154	7.55183	1.58829	6.35897	XL280_V8_peak_937
NC_006681.1	294944	296576	1633	296175	147	6.17894	1.519	5.07118	XL280_V8_peak_938
NC_006681.1	303668	304657	990	304317	201	13.021	1.75003	11.5825	XL280_V8_peak_939
NC_006681.1	306552	307713	1162	307041	239	24.562	2.10112	22.7979	XL280_V8_peak_940
NC_006681.1	312654	313097	444	312934	149	5.47699	1.46889	4.41869	XL280_V8_peak_941
NC_006681.1	317509	318902	1394	318266	221	20.6194	2.01133	18.9476	XL280_V8_peak_942
NC_006681.1	325617	327382	1766	325974	180	14.8105	1.89912	13.3097	XL280_V8_peak_943
NC_006681.1	332269	332752	484	332503	130	5.093	1.48233	4.06376	XL280_V8_peak_944
NC_006681.1	334840	335408	569	335155	130	5.85969	1.53843	4.7737	XL280_V8_peak_945
NC_006681.1	340400	342713	2314	342130	227	26.7015	2.23156	24.8948	XL280_V8_peak_946
NC_006681.1	352099	353382	1284	352290	214	17.8124	1.91943	16.217	XL280_V8_peak_947
NC_006681.1	357134	358479	1346	357913	279	23.1814	1.9333	21.4476	XL280_V8_peak_948
NC_006681.1	362329	364298	1970	363439	422	76.6587	2.87775	74.2379	XL280_V8_peak_949
NC_006681.1	373427	374452	1026	374045	226	24.6266	2.15313	22.8611	XL280_V8_peak_950
NC_006681.1	377890	378441	552	378234	205	11.9877	1.69394	10.5881	XL280_V8_peak_951
NC_006681.1	380152	381253	1102	380394	183	8.8704	1.59457	7.60693	XL280_V8_peak_952
NC_006681.1	383807	384627	821	384230	165	7.60017	1.56523	6.40444	XL280_V8_peak_953
NC_006681.1	389894	390763	870	390716	129	4.42866	1.43426	3.4529	XL280_V8_peak_954
NC_006681.1	395551	396585	1035	396279	144	6.47233	1.54511	5.3453	XL280_V8_peak_955
NC_006681.1	398549	400085	1537	399635	147	6.61183	1.54693	5.47586	XL280_V8_peak_956
NC_006681.1	406560	408494	1935	407016	157	10.2592	1.73817	8.93094	XL280_V8_peak_957
NC_006681.1	413400	414189	790	413883	166	17.9765	2.12321	16.3762	XL280_V8_peak_958
NC_006681.1	421045	422146	1102	421533	214	23.6168	2.16182	21.873	XL280_V8_peak_959
NC_006681.1	423689	424731	1043	424153	204	18.2589	1.97215	16.6505	XL280_V8_peak_960
NC_006681.1	427068	427990	923	427842	148	4.95113	1.43558	3.9328	XL280_V8_peak_961
NC_006681.1	431842	433564	1723	432636	295	51.9588	2.8002	49.7655	XL280_V8_peak_962
NC_006681.1	440678	441944	1267	440978	168	9.29537	1.65241	8.01123	XL280_V8_peak_963
NC_006681.1	442761	443485	725	443040	179	12.1476	1.77021	10.7417	XL280_V8_peak_964
NC_006681.1	445107	445800	694	445504	159	8.17301	1.61247	6.94552	XL280_V8_peak_965
NC_006681.1	447426	447773	348	447597	128	3.79458	1.3862	2.87556	XL280_V8_peak_966
NC_006681.1	452054	453063	1010	452926	125	3.81149	1.39307	2.89091	XL280_V8_peak_967
NC_006681.1	456665	457996	1332	457294	171	13.0836	1.84412	11.6428	XL280_V8_peak_968
NC_006681.1	463959	465175	1217	464576	381	82.5008	3.23049	80.0278	XL280_V8_peak_969
NC_006681.1	466450	467080	631	466744	175	5.89167	1.4487	4.80346	XL280_V8_peak_970
NC_006681.1	474817	475833	1017	475651	148	7.80608	1.61961	6.59893	XL280_V8_peak_971
NC_006681.1	480690	482028	1339	481793	229	26.2086	2.20343	24.4114	XL280_V8_peak_972
NC_006681.1	482405	483189	785	482704	293	52.8835	2.84265	50.6793	XL280_V8_peak_973
NC_006681.1	490475	491504	1030	491071	137	7.81981	1.6531	6.61187	XL280_V8_peak_974
NC_006681.1	497309	498980	1672	497790	270	49.4992	2.86437	47.3361	XL280_V8_peak_975
NC_006681.1	504819	506281	1463	505446	155	6.17688	1.50177	5.06926	XL280_V8_peak_976
NC_006681.1	510842	512816	1975	512231	380	58.045	2.58956	55.7899	XL280_V8_peak_977
NC_006681.1	516124	516979	856	516658	366	55.2402	2.57017	53.0118	XL280_V8_peak_978
NC_006681.1	522091	523222	1132	522793	168	8.9994	1.63624	7.72955	XL280_V8_peak_979
NC_006681.1	527573	528370	798	527858	151	5.83469	1.48822	4.75044	XL280_V8_peak_980
NC_006681.1	528924	529738	815	529575	244	32.535	2.3801	30.6231	XL280_V8_peak_981
NC_006681.1	537775	538985	1211	538101	156	6.32842	1.50912	5.21069	XL280_V8_peak_982
NC_006681.1	539615	540107	493	539875	161	5.80556	1.46726	4.72328	XL280_V8_peak_983
NC_006681.1	544534	545715	1182	545078	267	31.8902	2.25876	29.989	XL280_V8_peak_984
NC_006681.1	553019	553617	599	553159	146	5.78518	1.49537	4.70448	XL280_V8_peak_985
NC_006681.1	554858	555582	725	555000	163	11.6724	1.79694	10.2852	XL280_V8_peak_986
NC_006681.1	568008	568537	530	568339	156	4.73724	1.40776	3.73595	XL280_V8_peak_987
NC_006681.1	569309	571600	2292	569753	201	14.5924	1.82036	13.099	XL280_V8_peak_988
NC_006681.1	579689	582418	2730	580278	516	106.87	3.14926	104.203	XL280_V8_peak_989
NC_006681.1	591751	592664	914	592420	139	5.02254	1.45774	3.99863	XL280_V8_peak_990
NC_006681.1	593169	594158	990	593639	230	29.7897	2.34074	27.9262	XL280_V8_peak_991
NC_006681.1	602972	603586	615	603168	138	5.53505	1.4959	4.47241	XL280_V8_peak_992
NC_006681.1	605221	606658	1438	605790	170	13.684	1.87902	12.2219	XL280_V8_peak_993
NC_006681.1	610437	611573	1137	611057	161	16.1469	2.04965	14.6023	XL280_V8_peak_994
NC_006681.1	616367	618216	1850	617846	136	7.22925	1.61683	6.05537	XL280_V8_peak_995
NC_006681.1	621583	622276	694	621919	131	3.31428	1.34207	2.44272	XL280_V8_peak_996
NC_006681.1	626087	626539	453	626325	178	6.82535	1.49613	5.67606	XL280_V8_peak_997
NC_006681.1	627100	628819	1720	627420	221	17.5051	1.88546	15.9186	XL280_V8_peak_998
NC_006681.1	634547	635257	711	634834	147	9.18907	1.70768	7.91	XL280_V8_peak_999
NC_006681.1	641835	642678	844	642282	146	6.85529	1.56497	5.70409	XL280_V8_peak_1000
NC_006681.1	645570	645915	346	645755	130	3.66785	1.37249	2.76084	XL280_V8_peak_1001
NC_006681.1	648305	648970	666	648722	126	4.19667	1.42221	3.24082	XL280_V8_peak_1002
NC_006681.1	653474	654511	1038	653818	149	8.75443	1.67487	7.49671	XL280_V8_peak_1003
NC_006681.1	658982	659629	648	659289	165	12.1921	1.81816	10.7847	XL280_V8_peak_1004
NC_006681.1	662892	663737	846	663494	130	4.31057	1.42314	3.3449	XL280_V8_peak_1005
NC_006681.1	670712	671868	1157	671529	255	30.8513	2.26993	28.9686	XL280_V8_peak_1006
NC_006681.1	675039	675417	379	675235	184	6.29076	1.45697	5.17539	XL280_V8_peak_1007
NC_006681.1	678348	680112	1765	679040	253	31.0721	2.28609	29.1857	XL280_V8_peak_1008
NC_006681.1	684651	686159	1509	685777	169	9.71916	1.67273	8.41498	XL280_V8_peak_1009
NC_006681.1	686529	687464	936	687202	161	9.22624	1.66746	7.94543	XL280_V8_peak_1010
NC_006681.1	693039	694147	1109	693481	251	30.0717	2.25818	28.2032	XL280_V8_peak_1011
NC_006681.1	695233	696268	1036	695824	212	15.621	1.83343	14.0933	XL280_V8_peak_1012
NC_006681.1	697166	697585	420	697351	159	3.69215	1.33267	2.78286	XL280_V8_peak_1013
NC_006681.1	707119	707486	368	707199	131	2.59381	1.28039	1.8032	XL280_V8_peak_1014
NC_006681.1	708591	709014	424	708811	142	3.86092	1.36813	2.93555	XL280_V8_peak_1015
NC_006681.1	711318	712640	1323	711806	178	9.49514	1.63803	8.20144	XL280_V8_peak_1016
NC_006681.1	714211	715003	793	714477	145	4.43826	1.40526	3.46172	XL280_V8_peak_1017
NC_006681.1	719774	720528	755	719901	207	9.1345	1.56081	7.85813	XL280_V8_peak_1018
NC_006681.1	723629	724636	1008	724335	340	23.6107	1.81911	21.867	XL280_V8_peak_1019
NC_006681.1	727722	729544	1823	729023	495	90.111	2.8898	87.5716	XL280_V8_peak_1020
NC_006681.1	735641	735996	356	735708	158	4.35259	1.37916	3.38326	XL280_V8_peak_1021
NC_006681.1	736367	737319	953	736836	176	7.72442	1.54887	6.52184	XL280_V8_peak_1022
NC_006681.1	738553	739129	577	738772	142	3.37419	1.33109	2.4965	XL280_V8_peak_1023
NC_006681.1	744240	745723	1484	744806	330	56.9357	2.77264	54.6914	XL280_V8_peak_1024
NC_006681.1	748809	749422	614	749108	239	19.8044	1.92284	18.1535	XL280_V8_peak_1025
NC_006681.1	753875	755390	1516	754937	198	16.2561	1.90422	14.7082	XL280_V8_peak_1026
NC_006681.1	756139	756506	368	756348	150	5.64482	1.47792	4.57416	XL280_V8_peak_1027
NC_006681.1	761139	761712	574	761564	137	6.29621	1.55084	5.1805	XL280_V8_peak_1028
NC_006681.1	763460	763822	363	763680	139	4.8312	1.44412	3.82235	XL280_V8_peak_1029
NC_006681.1	766366	767842	1477	767070	171	11.883	1.78157	10.4874	XL280_V8_peak_1030
NC_006681.1	771726	772098	373	771996	133	3.15548	1.326	2.3009	XL280_V8_peak_1031
NC_006681.1	772766	773485	720	773024	187	16.2838	1.94449	14.735	XL280_V8_peak_1032
NC_006681.1	775345	775772	428	775370	133	3.60058	1.36216	2.70026	XL280_V8_peak_1033
NC_006681.1	782590	783698	1109	783267	320	47.6909	2.54445	45.5505	XL280_V8_peak_1034
NC_006681.1	790393	791276	884	790763	513	88.9073	2.80428	86.3784	XL280_V8_peak_1035
NC_006681.1	792508	794400	1893	793779	521	101.711	3.02623	99.0774	XL280_V8_peak_1036
NC_006681.1	800902	802011	1110	801673	186	4.81367	1.37133	3.8062	XL280_V8_peak_1037
NC_006681.1	802617	804035	1419	803100	376	63.6781	2.74955	61.372	XL280_V8_peak_1038
NC_006681.1	809307	810089	783	809586	183	12.2063	1.76127	10.7983	XL280_V8_peak_1039
NC_006681.1	810519	811171	653	811063	139	2.90109	1.29706	2.07457	XL280_V8_peak_1040
NC_006681.1	815534	818110	2577	815964	255	28.3157	2.1797	26.4788	XL280_V8_peak_1041
NC_006681.1	818664	819319	656	818684	161	5.0484	1.41999	4.02252	XL280_V8_peak_1042
NC_006681.1	826492	827454	963	827304	132	3.99243	1.39472	3.055	XL280_V8_peak_1043
NC_006681.1	828591	829044	454	828934	148	5.4737	1.47063	4.41563	XL280_V8_peak_1044
NC_006681.1	830547	831152	606	830832	195	17.386	1.96596	15.8028	XL280_V8_peak_1045
NC_006681.1	833104	833830	727	833474	164	7.53118	1.5635	6.3395	XL280_V8_peak_1046
NC_006681.1	836445	838402	1958	836922	188	16.7615	1.96332	15.1976	XL280_V8_peak_1047
NC_006681.1	844737	845512	776	845080	181	17.729	2.03852	16.1361	XL280_V8_peak_1048
NC_006681.1	850596	851822	1227	851104	200	20.498	2.08647	18.8292	XL280_V8_peak_1049
NC_006681.1	854368	854840	473	854493	132	3.08277	1.32134	2.23618	XL280_V8_peak_1050
NC_006681.1	858463	859022	560	858854	168	6.4938	1.49551	5.3654	XL280_V8_peak_1051
NC_006681.1	862726	863546	821	863143	377	66.3828	2.81587	64.0535	XL280_V8_peak_1052
NC_006681.1	864538	866268	1731	865857	280	29.4686	2.13286	27.6108	XL280_V8_peak_1053
NC_006681.1	873600	874229	630	873962	158	6.91313	1.54046	5.75824	XL280_V8_peak_1054
NC_006681.1	882722	884678	1957	884135	173	8.1129	1.5762	6.88867	XL280_V8_peak_1055
NC_006681.1	886944	888131	1188	887032	190	11.4421	1.70517	10.0643	XL280_V8_peak_1056
NC_006681.1	890656	891073	418	891065	141	3.92051	1.37414	2.98968	XL280_V8_peak_1057
NC_006681.1	895646	896043	398	895848	145	2.51062	1.25785	1.72999	XL280_V8_peak_1058
NC_006681.1	898618	899678	1061	898898	239	15.5163	1.76134	13.9922	XL280_V8_peak_1059
NC_006681.1	901682	902374	693	902038	219	8.76106	1.52415	7.50304	XL280_V8_peak_1060
NC_006681.1	903238	906572	3335	904035	225	18.771	1.92427	17.1484	XL280_V8_peak_1061
NC_006682.1	545	3101	2557	2296	159	14.3958	1.9625	12.909	XL280_V8_peak_1062
NC_006682.1	4436	5309	874	5307	142	2.77394	1.28303	1.96185	XL280_V8_peak_1063
NC_006682.1	6349	7199	851	6807	149	4.56804	1.40766	3.58069	XL280_V8_peak_1064
NC_006682.1	9165	9607	443	9359	135	3.19125	1.32613	2.33284	XL280_V8_peak_1065
NC_006682.1	12927	13581	655	13173	160	8.33237	1.61914	7.09644	XL280_V8_peak_1066
NC_006682.1	16645	17650	1006	17129	242	26.2268	2.15233	24.4293	XL280_V8_peak_1067
NC_006682.1	19456	20275	820	20035	291	49.4849	2.73979	47.322	XL280_V8_peak_1068
NC_006682.1	20825	21659	835	21100	160	6.82975	1.53116	5.68019	XL280_V8_peak_1069
NC_006682.1	30927	31884	958	31432	133	14.2925	2.09472	12.8093	XL280_V8_peak_1070
NC_006682.1	38509	39915	1407	39281	189	15.5829	1.90411	14.0565	XL280_V8_peak_1071
NC_006682.1	40783	41353	571	41054	163	9.20333	1.66065	7.92362	XL280_V8_peak_1072
NC_006682.1	44083	45009	927	44429	131	7.12417	1.62496	5.95662	XL280_V8_peak_1073
NC_006682.1	45596	46189	594	46090	116	5.0951	1.51811	4.0657	XL280_V8_peak_1074
NC_006682.1	50246	52300	2055	51123	172	19.547	2.17397	17.9029	XL280_V8_peak_1075
NC_006682.1	56061	57421	1361	56707	144	10.2027	1.78041	8.87675	XL280_V8_peak_1076
NC_006682.1	63341	67283	3943	65058	197	16.884	1.93596	15.3164	XL280_V8_peak_1077
NC_006682.1	71152	71614	463	71487	137	4.48689	1.42298	3.50626	XL280_V8_peak_1078
NC_006682.1	73088	74316	1229	73879	148	7.72237	1.61441	6.51988	XL280_V8_peak_1079
NC_006682.1	80129	80774	646	80703	140	6.98655	1.58922	5.82732	XL280_V8_peak_1080
NC_006682.1	81840	82532	693	82011	136	6.11312	1.54081	5.00978	XL280_V8_peak_1081
NC_006682.1	89452	91304	1853	89640	165	7.57766	1.56394	6.38318	XL280_V8_peak_1082
NC_006682.1	92538	92946	409	92620	152	3.62969	1.33702	2.72654	XL280_V8_peak_1083
NC_006682.1	95553	96607	1055	95954	167	5.90227	1.46253	4.81332	XL280_V8_peak_1084
NC_006682.1	99733	100858	1126	100174	209	21.8722	2.10896	20.1688	XL280_V8_peak_1085
NC_006682.1	101721	103197	1477	102506	167	21.8759	2.32712	20.1725	XL280_V8_peak_1086
NC_006682.1	112265	114414	2150	112889	948	306.901	4.55962	303.545	XL280_V8_peak_1087
NC_006682.1	118728	120013	1286	119165	246	24.853	2.08729	23.0829	XL280_V8_peak_1088
NC_006682.1	120741	121539	799	121022	152	10.6881	1.78004	9.34126	XL280_V8_peak_1089
NC_006682.1	122489	122862	374	122859	98	3.08519	1.38235	2.23834	XL280_V8_peak_1090
NC_006682.1	130966	134498	3533	133119	168	33.7477	2.98941	31.8145	XL280_V8_peak_1091
NC_006682.1	140986	143049	2064	142197	303	101.2	4.59699	98.5696	XL280_V8_peak_1092
NC_006682.1	147672	150321	2650	148857	145	19.4071	2.33834	17.7668	XL280_V8_peak_1093
NC_006682.1	151284	151632	349	151624	100	2.95417	1.36447	2.12159	XL280_V8_peak_1094
NC_006682.1	153570	154123	554	154064	107	4.22294	1.46872	3.26477	XL280_V8_peak_1095
NC_006682.1	156039	157172	1134	156353	132	13.3515	2.03857	11.9013	XL280_V8_peak_1096
NC_006682.1	157576	158636	1061	157891	164	29.5018	2.78074	27.6434	XL280_V8_peak_1097
NC_006682.1	159492	160873	1382	160387	116	12.3306	2.06959	10.9177	XL280_V8_peak_1098
NC_006682.1	165669	167666	1998	166745	181	40.0672	3.20754	38.0311	XL280_V8_peak_1099
NC_006682.1	168232	169991	1760	168746	104	8.04158	1.80614	6.82129	XL280_V8_peak_1100
NC_006682.1	171390	172155	766	171624	172	35.7113	3.06017	33.7446	XL280_V8_peak_1101
NC_006682.1	179756	184186	4431	184047	136	8.41377	1.6956	7.17346	XL280_V8_peak_1102
NC_006682.1	187014	187557	544	187479	124	2.98572	1.32462	2.1496	XL280_V8_peak_1103
NC_006682.1	189847	191015	1169	190740	147	5.85905	1.49811	4.77311	XL280_V8_peak_1104
NC_006682.1	195311	196969	1659	196472	156	9.79404	1.71468	8.48646	XL280_V8_peak_1105
NC_006682.1	197769	198558	790	197907	124	3.62985	1.37989	2.72667	XL280_V8_peak_1106
NC_006682.1	204156	204546	391	204375	116	3.66526	1.39833	2.75851	XL280_V8_peak_1107
NC_006682.1	207189	207651	463	207478	193	20.5369	2.11878	18.8671	XL280_V8_peak_1108
NC_006682.1	213214	214645	1432	213654	399	87.9006	3.27372	85.3803	XL280_V8_peak_1109
NC_006682.1	218858	220016	1159	219047	178	9.33475	1.62972	8.04875	XL280_V8_peak_1110
NC_006682.1	224637	225013	377	224805	150	4.29792	1.38733	3.33331	XL280_V8_peak_1111
NC_006682.1	225853	226444	592	226049	146	3.69824	1.35015	2.78838	XL280_V8_peak_1112
NC_006682.1	232571	233046	476	232802	172	7.68858	1.55511	6.48798	XL280_V8_peak_1113
NC_006682.1	236905	237259	355	237253	146	2.70927	1.27335	1.90479	XL280_V8_peak_1114
NC_006682.1	237618	238813	1196	238014	287	42.9525	2.54346	40.8749	XL280_V8_peak_1115
NC_006682.1	246916	248510	1595	247993	181	12.2369	1.76867	10.8277	XL280_V8_peak_1116
NC_006682.1	260853	263134	2282	262252	390	57.4978	2.54023	55.2479	XL280_V8_peak_1117
NC_006682.1	270210	271569	1360	271010	312	37.1861	2.26551	35.1957	XL280_V8_peak_1118
NC_006682.1	274447	274983	537	274670	198	8.77205	1.55996	7.51349	XL280_V8_peak_1119
NC_006682.1	289888	291449	1562	290286	371	32.2936	1.98208	30.3857	XL280_V8_peak_1120
NC_006682.1	295068	295917	850	295499	308	22.0572	1.83456	20.3494	XL280_V8_peak_1121
NC_006682.1	306442	308798	2357	308448	212	14.6198	1.791	13.1255	XL280_V8_peak_1122
NC_006682.1	315164	315570	407	315323	143	5.20262	1.46226	4.16485	XL280_V8_peak_1123
NC_006682.1	316295	317429	1135	316545	176	11.9593	1.76981	10.5608	XL280_V8_peak_1124
NC_006682.1	321667	324072	2406	322836	272	40.2977	2.5256	38.2584	XL280_V8_peak_1125
NC_006682.1	327671	328451	781	328112	159	4.8335	1.40935	3.82449	XL280_V8_peak_1126
NC_006682.1	328804	330073	1270	329993	160	3.60862	1.32561	2.7075	XL280_V8_peak_1127
NC_006682.1	332854	334365	1512	333884	268	33.6251	2.31407	31.6941	XL280_V8_peak_1128
NC_006682.1	338518	339234	717	338732	197	14.2336	1.81595	12.7525	XL280_V8_peak_1129
NC_006682.1	341084	342250	1167	341482	161	5.84332	1.46958	4.75846	XL280_V8_peak_1130
NC_006682.1	344787	345897	1111	345527	168	9.31604	1.65353	8.03094	XL280_V8_peak_1131
NC_006682.1	352465	353110	646	352703	180	10.6582	1.69248	9.31266	XL280_V8_peak_1132
NC_006682.1	354189	354879	691	354322	157	4.31993	1.37841	3.35348	XL280_V8_peak_1133
NC_006682.1	357008	357534	527	357016	143	2.76518	1.28119	1.95409	XL280_V8_peak_1134
NC_006682.1	357982	359142	1161	358300	195	15.4383	1.87708	13.9167	XL280_V8_peak_1135
NC_006682.1	365498	366597	1100	365844	383	81.8591	3.20119	79.3914	XL280_V8_peak_1136
NC_006682.1	375802	377801	2000	376856	215	18.7558	1.95542	17.1335	XL280_V8_peak_1137
NC_006682.1	382442	384419	1978	384337	181	4.1732	1.33876	3.21944	XL280_V8_peak_1138
NC_006682.1	385799	386688	890	386223	291	25.2132	1.96741	23.4357	XL280_V8_peak_1139
NC_006682.1	388568	389939	1372	389348	261	18.8208	1.83104	17.1966	XL280_V8_peak_1140
NC_006682.1	390675	391036	362	390761	197	5.63523	1.40358	4.56525	XL280_V8_peak_1141
NC_006682.1	396112	396576	465	396401	147	4.29504	1.39184	3.33068	XL280_V8_peak_1142
NC_006682.1	397918	398285	368	398060	141	3.17106	1.31644	2.31479	XL280_V8_peak_1143
NC_006682.1	403267	403893	627	403442	183	6.85511	1.48914	5.70394	XL280_V8_peak_1144
NC_006682.1	404730	406320	1591	404972	219	14.7092	1.77674	13.2119	XL280_V8_peak_1145
NC_006682.1	406926	407357	432	407334	157	3.07527	1.29036	2.2295	XL280_V8_peak_1146
NC_006682.1	412390	413049	660	412537	136	4.44981	1.42212	3.47232	XL280_V8_peak_1147
NC_006682.1	418240	419078	839	418776	205	19.2685	2.01246	17.6319	XL280_V8_peak_1148
NC_006682.1	422550	423049	500	422805	147	4.36962	1.39711	3.39887	XL280_V8_peak_1149
NC_006682.1	425069	426537	1469	425676	150	7.12853	1.57228	5.9607	XL280_V8_peak_1150
NC_006682.1	433326	434712	1387	434362	236	42.3006	2.8126	40.2322	XL280_V8_peak_1151
NC_006682.1	440189	440631	443	440424	144	4.94903	1.44281	3.93087	XL280_V8_peak_1152
NC_006682.1	443892	444681	790	444273	189	4.27165	1.33615	3.30925	XL280_V8_peak_1153
NC_006682.1	445051	447062	2012	445759	351	46.5136	2.39472	44.3882	XL280_V8_peak_1154
NC_006682.1	456169	456978	810	456378	118	3.62992	1.39124	2.72673	XL280_V8_peak_1155
NC_006682.1	462115	463375	1261	462603	252	41.0506	2.65992	39.0003	XL280_V8_peak_1156
NC_006682.1	470903	472408	1506	471243	217	25.5339	2.22868	23.7497	XL280_V8_peak_1157
NC_006682.1	477162	478447	1286	477984	181	14.9778	1.9037	13.4716	XL280_V8_peak_1158
NC_006682.1	482605	482994	390	482931	127	4.31837	1.42978	3.35207	XL280_V8_peak_1159
NC_006682.1	486041	487531	1491	487005	134	7.14532	1.61716	5.9764	XL280_V8_peak_1160
NC_006682.1	492179	493765	1587	492398	147	9.88265	1.74988	8.57094	XL280_V8_peak_1161
NC_006682.1	497091	497611	521	497170	113	3.58768	1.39768	2.68864	XL280_V8_peak_1162
NC_006682.1	500296	500748	453	500369	108	3.54012	1.40415	2.64567	XL280_V8_peak_1163
NC_006682.1	505325	506284	960	506031	155	6.5019	1.52193	5.37293	XL280_V8_peak_1164
NC_006682.1	508359	508925	567	508888	156	3.4945	1.32226	2.60445	XL280_V8_peak_1165
NC_006682.1	509421	509931	511	509787	161	3.49793	1.31666	2.60756	XL280_V8_peak_1166
NC_006682.1	515341	516888	1548	516106	390	59.8675	2.59816	57.5948	XL280_V8_peak_1167
NC_006682.1	523114	524175	1062	523813	173	10.3579	1.69581	9.02513	XL280_V8_peak_1168
NC_006682.1	533504	534621	1118	534333	150	5.68748	1.4807	4.61366	XL280_V8_peak_1169
NC_006682.1	536317	537215	899	536599	222	20.4751	2.00206	18.8068	XL280_V8_peak_1170
NC_006682.1	538556	539971	1416	538801	173	8.1404	1.57769	6.9147	XL280_V8_peak_1171
NC_006682.1	546385	547027	643	546656	193	15.7446	1.89782	14.213	XL280_V8_peak_1172
NC_006682.1	547410	547942	533	547684	166	8.56324	1.61715	7.31535	XL280_V8_peak_1173
NC_006682.1	550397	551956	1560	550863	278	40.6905	2.51032	38.6454	XL280_V8_peak_1174
NC_006682.1	556589	556972	384	556873	126	5.19749	1.49973	4.16007	XL280_V8_peak_1175
NC_006682.1	566255	568844	2590	568426	207	15.9916	1.86389	14.452	XL280_V8_peak_1176
NC_006682.1	571688	572637	950	572204	168	6.42654	1.4916	5.30241	XL280_V8_peak_1177
NC_006682.1	577424	579433	2010	578303	236	23.7426	2.08089	21.996	XL280_V8_peak_1178
NC_006682.1	580686	581205	520	581038	160	3.88383	1.3447	2.95639	XL280_V8_peak_1179
NC_006682.1	587120	590457	3338	588263	409	60.533	2.54804	58.254	XL280_V8_peak_1180
NC_006682.1	598180	599539	1360	598477	169	17.6242	2.08917	16.034	XL280_V8_peak_1181
NC_006682.1	604556	605569	1014	604849	140	9.07847	1.72466	7.80481	XL280_V8_peak_1182
NC_006682.1	611324	611753	430	611511	164	7.19096	1.54388	6.01927	XL280_V8_peak_1183
NC_006682.1	612380	614592	2213	612834	219	22.9009	2.1115	21.1735	XL280_V8_peak_1184
NC_006682.1	620531	623961	3431	622556	444	67.558	2.59161	65.2183	XL280_V8_peak_1185
NC_006682.1	630610	631118	509	630865	157	4.82729	1.4121	3.81876	XL280_V8_peak_1186
NC_006682.1	631631	632723	1093	632524	183	6.52494	1.4713	5.3944	XL280_V8_peak_1187
NC_006682.1	637322	639013	1692	638034	645	125.089	3.02236	122.307	XL280_V8_peak_1188
NC_006682.1	642875	643355	481	642956	241	3.22468	1.2364	2.36273	XL280_V8_peak_1189
NC_006682.1	645325	645824	500	645629	314	27.5815	1.98189	25.7581	XL280_V8_peak_1190
NC_006682.1	649533	650231	699	649733	253	18.6417	1.84358	17.0228	XL280_V8_peak_1191
NC_006682.1	650618	651992	1375	651141	247	23.8767	2.0484	22.1273	XL280_V8_peak_1192
NC_006682.1	652423	652987	565	652972	158	2.66372	1.25791	1.86465	XL280_V8_peak_1193
NC_006682.1	660613	661109	497	660809	186	4.52991	1.35471	3.54567	XL280_V8_peak_1194
NC_006682.1	662767	665074	2308	664735	262	19.936	1.86712	18.2813	XL280_V8_peak_1195
NC_006682.1	667899	668601	703	668036	197	9.54931	1.59906	8.25303	XL280_V8_peak_1196
NC_006682.1	672654	673299	646	673104	131	3.26558	1.33804	2.39924	XL280_V8_peak_1197
NC_006682.1	678083	679745	1663	679275	420	84.6339	3.07945	82.143	XL280_V8_peak_1198
NC_006682.1	684052	685182	1131	684357	252	24.0933	2.04009	22.339	XL280_V8_peak_1199
NC_006682.1	691930	692501	572	692310	181	13.3679	1.82457	11.9171	XL280_V8_peak_1200
NC_006682.1	698178	698918	741	698813	140	5.36913	1.47996	4.31872	XL280_V8_peak_1201
NC_006682.1	703607	704275	669	704032	256	24.3976	2.03827	22.6369	XL280_V8_peak_1202
NC_006682.1	704752	706443	1692	705035	229	14.2331	1.73383	12.752	XL280_V8_peak_1203
NC_006682.1	709188	710016	829	709427	207	13.2155	1.74334	11.7702	XL280_V8_peak_1204
NC_006682.1	717057	717789	733	717469	141	5.83999	1.51006	4.75536	XL280_V8_peak_1205
NC_006682.1	719923	721811	1889	720436	201	19.79	2.05086	18.1394	XL280_V8_peak_1206
NC_006682.1	722430	723126	697	722660	191	15.8049	1.9075	14.2712	XL280_V8_peak_1207
NC_006682.1	727927	728635	709	728239	124	3.36689	1.3577	2.48995	XL280_V8_peak_1208
NC_006682.1	729735	730600	866	730333	149	5.72789	1.48535	4.65121	XL280_V8_peak_1209
NC_006682.1	736021	737637	1617	737218	193	9.1434	1.58753	7.86662	XL280_V8_peak_1210
NC_006682.1	739447	740385	939	739966	245	20.3855	1.92734	18.7194	XL280_V8_peak_1211
NC_006682.1	744171	746396	2226	745053	319	47.6247	2.54673	45.4851	XL280_V8_peak_1212
NC_006682.1	751930	752701	772	752652	144	3.07243	1.30485	2.22699	XL280_V8_peak_1213
NC_006682.1	754587	755512	926	755106	218	14.3221	1.7632	12.838	XL280_V8_peak_1214
NC_006682.1	758698	759453	756	758888	172	5.62004	1.43761	4.55114	XL280_V8_peak_1215
NC_006682.1	762918	764071	1154	763334	176	7.89165	1.55789	6.67969	XL280_V8_peak_1216
NC_006682.1	765041	765700	660	765270	181	9.95082	1.65415	8.63612	XL280_V8_peak_1217
NC_006682.1	769576	770207	632	770054	176	7.13859	1.51696	5.9701	XL280_V8_peak_1218
NC_006682.1	774287	776387	2101	774807	257	24.9166	2.0533	23.1452	XL280_V8_peak_1219
NC_006682.1	782105	782696	592	782318	156	4.23472	1.37407	3.27557	XL280_V8_peak_1220
NC_006682.1	783604	784492	889	784049	183	11.8166	1.7421	10.4236	XL280_V8_peak_1221
NC_006682.1	784967	785435	469	785176	139	5.44919	1.48769	4.39292	XL280_V8_peak_1222
NC_006682.1	785816	787774	1959	787073	182	25.2116	2.40382	23.4341	XL280_V8_peak_1223
NC_006683.1	241	3234	2994	1436	410	84.36	3.12206	81.8713	XL280_V8_peak_1224
NC_006683.1	10184	11231	1048	10492	214	12.9963	1.71703	11.5586	XL280_V8_peak_1225
NC_006683.1	17042	17982	941	17402	240	23.0108	2.03958	21.2809	XL280_V8_peak_1226
NC_006683.1	20301	20945	645	20611	165	7.69974	1.5709	6.49857	XL280_V8_peak_1227
NC_006683.1	26582	27012	431	26631	117	3.79322	1.40735	2.87432	XL280_V8_peak_1228
NC_006683.1	29299	29823	525	29682	113	2.97825	1.3418	2.14294	XL280_V8_peak_1229
NC_006683.1	31650	32099	450	32005	127	3.84878	1.39239	2.92454	XL280_V8_peak_1230
NC_006683.1	34070	34480	411	34231	154	7.32893	1.5748	6.14897	XL280_V8_peak_1231
NC_006683.1	35864	36975	1112	36749	158	8.36771	1.62637	7.12995	XL280_V8_peak_1232
NC_006683.1	37960	38639	680	38129	151	5.96579	1.49664	4.8725	XL280_V8_peak_1233
NC_006683.1	47261	49064	1804	48393	217	18.5013	1.93838	16.886	XL280_V8_peak_1234
NC_006683.1	56220	57549	1330	56940	202	18.2531	1.97911	16.6449	XL280_V8_peak_1235
NC_006683.1	61951	62994	1044	62424	213	21.1778	2.06358	19.4918	XL280_V8_peak_1236
NC_006683.1	64869	65399	531	65231	133	3.34694	1.34173	2.47203	XL280_V8_peak_1237
NC_006683.1	68682	71010	2329	68884	137	6.86487	1.58942	5.71309	XL280_V8_peak_1238
NC_006683.1	75162	76266	1105	75831	135	5.70811	1.51502	4.63281	XL280_V8_peak_1239
NC_006683.1	79469	80018	550	79708	154	5.02191	1.4298	3.99805	XL280_V8_peak_1240
NC_006683.1	80739	81811	1073	81303	168	8.92901	1.63239	7.66267	XL280_V8_peak_1241
NC_006683.1	82837	83794	958	83271	177	10.5256	1.69367	9.18552	XL280_V8_peak_1242
NC_006683.1	89075	89784	710	89287	135	5.56347	1.5048	4.49857	XL280_V8_peak_1243
NC_006683.1	92021	92624	604	92320	196	13.6551	1.79246	12.1942	XL280_V8_peak_1244
NC_006683.1	95200	97142	1943	96605	240	23.6792	2.06454	21.934	XL280_V8_peak_1245
NC_006683.1	98187	98624	438	98319	172	5.83112	1.44999	4.74712	XL280_V8_peak_1246
NC_006683.1	102524	103029	506	102700	189	7.88541	1.53251	6.67379	XL280_V8_peak_1247
NC_006683.1	103726	104922	1197	104397	258	29.9385	2.22571	28.0725	XL280_V8_peak_1248
NC_006683.1	106522	107165	644	106871	189	7.32115	1.50357	6.14165	XL280_V8_peak_1249
NC_006683.1	114267	116590	2324	115464	404	53.9968	2.41225	51.7806	XL280_V8_peak_1250
NC_006683.1	123344	124847	1504	124460	198	16.3622	1.90899	14.8109	XL280_V8_peak_1251
NC_006683.1	131951	132521	571	132247	140	3.36093	1.33278	2.4846	XL280_V8_peak_1252
NC_006683.1	132929	134714	1786	133245	182	11.3738	1.72297	9.99876	XL280_V8_peak_1253
NC_006683.1	141381	143717	2337	142339	501	130.57	3.73765	127.757	XL280_V8_peak_1254
NC_006683.1	149674	151967	2294	150315	329	48.9871	2.54482	46.8303	XL280_V8_peak_1255
NC_006683.1	158136	158825	690	158301	150	5.11484	1.44299	4.08375	XL280_V8_peak_1256
NC_006683.1	160337	161609	1273	160402	144	5.03259	1.44859	4.00789	XL280_V8_peak_1257
NC_006683.1	162361	163149	789	162749	182	12.6166	1.78443	11.1931	XL280_V8_peak_1258
NC_006683.1	169821	171038	1218	170564	167	12.369	1.82062	10.9546	XL280_V8_peak_1259
NC_006683.1	176696	177806	1111	177526	141	5.28693	1.47216	4.2429	XL280_V8_peak_1260
NC_006683.1	181984	182704	721	182285	188	7.61781	1.5206	6.42107	XL280_V8_peak_1261
NC_006683.1	185587	187122	1536	186146	258	22.9829	1.98291	21.2537	XL280_V8_peak_1262
NC_006683.1	189052	189479	428	189290	155	2.83614	1.27421	2.01697	XL280_V8_peak_1263
NC_006683.1	198232	198979	748	198567	210	15.5941	1.83799	14.0674	XL280_V8_peak_1264
NC_006683.1	201603	203243	1641	202123	223	20.1256	1.98466	18.4662	XL280_V8_peak_1265
NC_006683.1	207139	207775	637	207391	140	5.68345	1.50165	4.60994	XL280_V8_peak_1266
NC_006683.1	214949	216248	1300	215974	230	11.9871	1.64177	10.5876	XL280_V8_peak_1267
NC_006683.1	218462	219574	1113	218794	330	41.5193	2.32942	39.4622	XL280_V8_peak_1268
NC_006683.1	227033	227548	516	227035	129	3.40146	1.35239	2.52094	XL280_V8_peak_1269
NC_006683.1	228283	229908	1626	229482	153	8.87599	1.67016	7.61223	XL280_V8_peak_1270
NC_006683.1	235045	236237	1193	235568	158	10.671	1.75827	9.32487	XL280_V8_peak_1271
NC_006683.1	241418	242480	1063	242005	231	25.2347	2.15708	23.4567	XL280_V8_peak_1272
NC_006683.1	243647	244073	427	243986	144	2.97039	1.29672	2.13602	XL280_V8_peak_1273
NC_006683.1	255102	255682	581	255279	168	4.32383	1.36371	3.35706	XL280_V8_peak_1274
NC_006683.1	257355	257772	418	257714	157	4.24272	1.37319	3.28287	XL280_V8_peak_1275
NC_006683.1	258927	260308	1382	259563	271	35.8219	2.37656	33.8533	XL280_V8_peak_1276
NC_006683.1	267955	268822	868	268672	143	6.23944	1.53218	5.1277	XL280_V8_peak_1277
NC_006683.1	270306	271377	1072	270466	154	9.43871	1.70028	8.14764	XL280_V8_peak_1278
NC_006683.1	277837	279264	1428	278140	147	7.84371	1.62473	6.63433	XL280_V8_peak_1279
NC_006683.1	281948	282816	869	282099	146	7.37206	1.59787	6.18952	XL280_V8_peak_1280
NC_006683.1	287040	287479	440	287276	130	3.09351	1.32509	2.24573	XL280_V8_peak_1281
NC_006683.1	290994	291459	466	291291	168	3.60606	1.31634	2.70519	XL280_V8_peak_1282
NC_006683.1	292342	293989	1648	293229	321	46.9804	2.51933	44.8488	XL280_V8_peak_1283
NC_006683.1	299799	300303	505	300062	153	9.40376	1.70134	8.11438	XL280_V8_peak_1284
NC_006683.1	305755	306865	1111	306090	184	10.4188	1.67031	9.08355	XL280_V8_peak_1285
NC_006683.1	309409	310809	1401	310247	236	18.6229	1.88669	17.0044	XL280_V8_peak_1286
NC_006683.1	312176	313307	1132	312722	192	9.03215	1.58409	7.76079	XL280_V8_peak_1287
NC_006683.1	320776	321758	983	321128	214	19.2906	1.98105	17.6534	XL280_V8_peak_1288
NC_006683.1	322233	323025	793	322631	163	7.89695	1.58676	6.68471	XL280_V8_peak_1289
NC_006683.1	327640	328086	447	327950	136	5.17551	1.47492	4.13984	XL280_V8_peak_1290
NC_006683.1	332466	334316	1851	333067	240	33.1546	2.42325	31.2316	XL280_V8_peak_1291
NC_006683.1	342711	345256	2546	343577	155	10.9263	1.78314	9.56956	XL280_V8_peak_1292
NC_006683.1	351564	352827	1264	352380	290	25.3182	1.97318	23.5384	XL280_V8_peak_1293
NC_006683.1	354630	356018	1389	355114	382	56.7188	2.54913	54.4764	XL280_V8_peak_1294
NC_006683.1	364060	365523	1464	365136	222	28.0052	2.30733	26.1741	XL280_V8_peak_1295
NC_006683.1	366000	366904	905	366467	146	7.11721	1.58169	5.95009	XL280_V8_peak_1296
NC_006683.1	379307	379903	597	379488	280	6.3226	1.3551	5.20523	XL280_V8_peak_1297
NC_006683.1	382544	383859	1316	382884	604	95.6812	2.66463	93.0909	XL280_V8_peak_1298
NC_006683.1	386293	386700	408	386462	291	7.71433	1.39991	6.51231	XL280_V8_peak_1299
NC_006683.1	390237	390644	408	390386	301	8.79481	1.43006	7.53514	XL280_V8_peak_1300
NC_006683.1	393300	394734	1435	394082	821	229.573	3.99085	226.391	XL280_V8_peak_1301
NC_006683.1	408497	409510	1014	409000	288	33.0763	2.22148	31.1548	XL280_V8_peak_1302
NC_006683.1	410961	411928	968	411198	195	9.53226	1.6023	8.23683	XL280_V8_peak_1303
NC_006683.1	417953	419660	1708	418494	134	5.4644	1.50009	4.40702	XL280_V8_peak_1304
NC_006683.1	425556	427711	2156	427233	273	43.9313	2.64704	41.8407	XL280_V8_peak_1305
NC_006683.1	432504	433327	824	432880	135	7.44808	1.63459	6.26117	XL280_V8_peak_1306
NC_006683.1	437959	441646	3688	441194	175	10.766	1.71152	9.41565	XL280_V8_peak_1307
NC_006683.1	444680	446069	1390	445649	184	16.81	1.98128	15.2445	XL280_V8_peak_1308
NC_006683.1	454933	456135	1203	455555	282	42.5275	2.55311	40.4559	XL280_V8_peak_1309
NC_006683.1	460591	461505	915	461149	320	50.6834	2.63354	48.5057	XL280_V8_peak_1310
NC_006683.1	463857	464260	404	464131	202	15.2802	1.84793	13.764	XL280_V8_peak_1311
NC_006683.1	469158	469934	777	469570	150	8.09919	1.63207	6.8757	XL280_V8_peak_1312
NC_006683.1	473765	476059	2295	474399	177	15.0685	1.92318	13.5594	XL280_V8_peak_1313
NC_006683.1	481186	481918	733	481637	128	4.61295	1.45055	3.62181	XL280_V8_peak_1314
NC_006683.1	482388	484142	1755	483748	140	4.74618	1.43612	3.74412	XL280_V8_peak_1315
NC_006683.1	488015	488539	525	488307	167	4.15033	1.35373	3.19858	XL280_V8_peak_1316
NC_006683.1	488962	490827	1866	490107	189	9.22016	1.59948	7.93963	XL280_V8_peak_1317
NC_006683.1	491193	492074	882	491610	232	19.4931	1.93145	17.8503	XL280_V8_peak_1318
NC_006683.1	497847	499247	1401	498947	193	13.184	1.77927	11.7398	XL280_V8_peak_1319
NC_006683.1	500945	502080	1136	501258	190	9.64165	1.6181	8.341	XL280_V8_peak_1320
NC_006683.1	504243	505069	827	504692	193	12.0512	1.72631	10.6491	XL280_V8_peak_1321
NC_006683.1	508294	508828	535	508622	197	11.9349	1.71073	10.5374	XL280_V8_peak_1322
NC_006683.1	510797	513555	2759	512867	174	8.89707	1.61611	7.6323	XL280_V8_peak_1323
NC_006683.1	517432	519694	2263	517572	193	11.3273	1.69221	9.95424	XL280_V8_peak_1324
NC_006683.1	520604	520965	362	520840	165	5.79429	1.45951	4.71277	XL280_V8_peak_1325
NC_006683.1	526388	528810	2423	527898	219	23.7862	2.14777	22.0386	XL280_V8_peak_1326
NC_006683.1	533738	534609	872	534281	156	8.28926	1.62708	7.05555	XL280_V8_peak_1327
NC_006683.1	536904	537604	701	537196	197	15.0355	1.85235	13.5274	XL280_V8_peak_1328
NC_006683.1	541376	542949	1574	542670	181	10.639	1.68891	9.29427	XL280_V8_peak_1329
NC_006683.1	550759	551660	902	551134	172	14.0926	1.89267	12.6161	XL280_V8_peak_1330
NC_006683.1	560131	561993	1863	561470	249	23.8791	2.042	22.1296	XL280_V8_peak_1331
NC_006683.1	567234	567939	706	567502	217	15.7968	1.82689	14.2634	XL280_V8_peak_1332
NC_006683.1	570485	571505	1021	570827	180	8.23357	1.56786	7.00286	XL280_V8_peak_1333
NC_006683.1	572912	573497	586	573245	168	7.10117	1.53042	5.93504	XL280_V8_peak_1334
NC_006683.1	578577	580146	1570	579545	174	7.63628	1.54812	6.4386	XL280_V8_peak_1335
NC_006683.1	581181	582166	986	582083	171	10.8383	1.72674	9.48501	XL280_V8_peak_1336
NC_006683.1	588512	589362	851	588785	197	21.2734	2.13444	19.5848	XL280_V8_peak_1337
NC_006683.1	590000	591499	1500	590261	243	33.8663	2.4355	31.9311	XL280_V8_peak_1338
NC_006683.1	593160	593605	446	593329	150	4.91598	1.42966	3.90046	XL280_V8_peak_1339
NC_006683.1	594289	595885	1597	594503	213	23.0355	2.14164	21.3051	XL280_V8_peak_1340
NC_006683.1	598105	598921	817	598260	147	6.04623	1.51036	4.94752	XL280_V8_peak_1341
NC_006683.1	601987	603375	1389	602183	215	28.8216	2.37714	26.9755	XL280_V8_peak_1342
NC_006683.1	608196	609788	1593	609349	228	24.4945	2.13993	22.7318	XL280_V8_peak_1343
NC_006683.1	610527	611718	1192	611361	200	14.5491	1.82135	13.0571	XL280_V8_peak_1344
NC_006683.1	615511	619292	3782	617502	205	20.2743	2.0562	18.6111	XL280_V8_peak_1345
NC_006683.1	623568	625896	2329	625629	206	31.2935	2.53898	29.4029	XL280_V8_peak_1346
NC_006683.1	630083	631165	1083	630897	175	23.3544	2.35388	21.6166	XL280_V8_peak_1347
NC_006683.1	635690	636246	557	636122	129	5.06694	1.4827	4.03965	XL280_V8_peak_1348
NC_006683.1	637867	638384	518	638173	138	4.86305	1.44838	3.85173	XL280_V8_peak_1349
NC_006683.1	639821	640979	1159	640605	147	5.65647	1.48476	4.585	XL280_V8_peak_1350
NC_006683.1	642588	643205	618	642967	164	8.7627	1.63333	7.50462	XL280_V8_peak_1351
NC_006683.1	651419	652283	865	652000	127	3.06179	1.32678	2.21746	XL280_V8_peak_1352
NC_006683.1	652643	653004	362	652881	144	4.71484	1.42649	3.71534	XL280_V8_peak_1353
NC_006683.1	656620	658126	1507	657147	219	27.4327	2.29824	25.612	XL280_V8_peak_1354
NC_006683.1	662888	663249	362	662999	134	7.00769	1.60777	5.84728	XL280_V8_peak_1355
NC_006683.1	664197	664680	484	664484	138	6.72428	1.5772	5.58122	XL280_V8_peak_1356
NC_006683.1	665795	666544	750	666324	136	5.18712	1.47575	4.15054	XL280_V8_peak_1357
NC_006683.1	668658	669753	1096	669210	149	6.27963	1.52104	5.16503	XL280_V8_peak_1358
NC_006683.1	676159	677445	1287	676898	208	12.1527	1.69434	10.7466	XL280_V8_peak_1359
NC_006683.1	679706	680589	884	680375	205	13.0729	1.7421	11.6325	XL280_V8_peak_1360
NC_006683.1	685938	686760	823	686242	135	4.02703	1.3921	3.08642	XL280_V8_peak_1361
NC_006683.1	687426	687909	484	687664	168	11.0977	1.74955	9.73393	XL280_V8_peak_1362
NC_006683.1	690303	690953	651	690619	158	4.68466	1.40118	3.68756	XL280_V8_peak_1363
NC_006683.1	694883	696279	1397	695798	453	110.375	3.53764	107.686	XL280_V8_peak_1364
NC_006683.1	701039	702840	1802	701872	194	10.3395	1.64302	9.00755	XL280_V8_peak_1365
NC_006683.1	706299	707224	926	706574	203	13.8964	1.78378	12.4268	XL280_V8_peak_1366
NC_006683.1	708810	709364	555	709133	142	4.16524	1.39061	3.21218	XL280_V8_peak_1367
NC_006683.1	714183	715483	1301	714592	417	98.9417	3.461	96.3265	XL280_V8_peak_1368
NC_006683.1	723023	723408	386	723252	149	3.94924	1.36417	3.01576	XL280_V8_peak_1369
NC_006683.1	725889	727118	1230	726499	212	17.762	1.92371	16.1681	XL280_V8_peak_1370
NC_006683.1	731399	732105	707	731731	227	21.717	2.03422	20.0174	XL280_V8_peak_1371
NC_006683.1	733820	734920	1101	734111	162	6.36008	1.49902	5.24036	XL280_V8_peak_1372
NC_006683.1	735884	736491	608	736154	162	5.93016	1.47306	4.8393	XL280_V8_peak_1373
NC_006683.1	746404	747490	1087	746699	192	9.41661	1.60288	8.1266	XL280_V8_peak_1374
NC_006683.1	751011	751627	617	751261	218	10.0483	1.58234	8.7293	XL280_V8_peak_1375
NC_006683.1	752977	753910	934	753512	198	7.59392	1.50251	6.39853	XL280_V8_peak_1376
NC_006683.1	759102	762601	3500	761558	469	136.112	4.08604	133.271	XL280_V8_peak_1377
NC_006684.1	79	3348	3270	300	321	81.0732	3.61014	78.6127	XL280_V8_peak_1378
NC_006684.1	7384	7972	589	7771	182	7.09499	1.50373	5.92922	XL280_V8_peak_1379
NC_006684.1	11187	11559	373	11368	145	4.77986	1.42923	3.77506	XL280_V8_peak_1380
NC_006684.1	15838	16446	609	15977	118	3.00731	1.33601	2.16881	XL280_V8_peak_1381
NC_006684.1	17895	18250	356	17982	119	3.84023	1.40723	2.91698	XL280_V8_peak_1382
NC_006684.1	21805	22334	530	21864	114	3.73623	1.40874	2.82278	XL280_V8_peak_1383
NC_006684.1	28116	28767	652	28272	148	10.3256	1.77302	8.99432	XL280_V8_peak_1384
NC_006684.1	30180	30687	508	30345	139	6.29227	1.54548	5.17681	XL280_V8_peak_1385
NC_006684.1	33368	34442	1075	34017	134	5.54198	1.50563	4.47885	XL280_V8_peak_1386
NC_006684.1	38789	40119	1331	39938	127	4.16443	1.41764	3.21145	XL280_V8_peak_1387
NC_006684.1	43567	44015	449	43690	137	5.30275	1.4818	4.25751	XL280_V8_peak_1388
NC_006684.1	46187	46969	783	46875	129	5.23435	1.49518	4.19424	XL280_V8_peak_1389
NC_006684.1	48058	48424	367	48238	115	3.01413	1.34169	2.1749	XL280_V8_peak_1390
NC_006684.1	49080	50413	1334	49886	132	6.58314	1.58428	5.44896	XL280_V8_peak_1391
NC_006684.1	53527	53950	424	53614	105	3.38799	1.39653	2.50884	XL280_V8_peak_1392
NC_006684.1	58667	60300	1634	59698	155	9.39083	1.69441	8.10207	XL280_V8_peak_1393
NC_006684.1	62010	62664	655	62483	124	2.55338	1.28547	1.76762	XL280_V8_peak_1394
NC_006684.1	67427	68015	589	67800	142	6.17593	1.53034	5.06836	XL280_V8_peak_1395
NC_006684.1	75051	75698	648	75486	183	5.27347	1.40161	4.2305	XL280_V8_peak_1396
NC_006684.1	77564	79065	1502	78458	250	11.216	1.57766	9.84739	XL280_V8_peak_1397
NC_006684.1	81103	81816	714	81455	243	9.53218	1.52183	8.23676	XL280_V8_peak_1398
NC_006684.1	82421	84305	1885	82650	223	7.60566	1.46673	6.40962	XL280_V8_peak_1399
NC_006684.1	89410	89903	494	89692	132	4.65292	1.44514	3.65854	XL280_V8_peak_1400
NC_006684.1	96956	98879	1924	98692	225	17.1416	1.85946	15.5661	XL280_V8_peak_1401
NC_006684.1	102470	102829	360	102649	181	7.50106	1.52721	6.31113	XL280_V8_peak_1402
NC_006684.1	104858	106038	1181	105097	178	8.15883	1.56804	6.93207	XL280_V8_peak_1403
NC_006684.1	109541	110815	1275	110011	233	23.7165	2.09068	21.9705	XL280_V8_peak_1404
NC_006684.1	115650	116691	1042	116069	328	57.2558	2.79215	55.0087	XL280_V8_peak_1405
NC_006684.1	119665	120190	526	119850	208	13.1564	1.73827	11.7131	XL280_V8_peak_1406
NC_006684.1	120582	120993	412	120746	158	3.92052	1.3498	2.98969	XL280_V8_peak_1407
NC_006684.1	122401	123008	608	122845	152	5.72004	1.47884	4.64393	XL280_V8_peak_1408
NC_006684.1	125803	126518	716	126133	158	7.67308	1.58569	6.47336	XL280_V8_peak_1409
NC_006684.1	131596	133003	1408	132112	166	8.27302	1.60095	7.04025	XL280_V8_peak_1410
NC_006684.1	138664	139690	1027	139296	157	5.54021	1.45794	4.47722	XL280_V8_peak_1411
NC_006684.1	141244	141818	575	141398	147	4.24373	1.38821	3.28381	XL280_V8_peak_1412
NC_006684.1	147406	148391	986	147958	226	21.1811	2.01653	19.4949	XL280_V8_peak_1413
NC_006684.1	152203	152609	407	152583	143	3.4958	1.33909	2.60564	XL280_V8_peak_1414
NC_006684.1	161424	163023	1600	162577	273	20.926	1.87429	19.2463	XL280_V8_peak_1415
NC_006684.1	164442	166067	1626	165321	224	11.2389	1.62222	9.86942	XL280_V8_peak_1416
NC_006684.1	174384	175968	1585	175020	209	15.5318	1.8382	14.0072	XL280_V8_peak_1417
NC_006684.1	177796	178789	994	178508	173	5.72797	1.44237	4.65129	XL280_V8_peak_1418
NC_006684.1	180244	180591	348	180489	149	3.45172	1.32778	2.56616	XL280_V8_peak_1419
NC_006684.1	191985	192420	436	192235	147	5.61348	1.48191	4.54504	XL280_V8_peak_1420
NC_006684.1	195146	195848	703	195404	171	7.39348	1.54082	6.20966	XL280_V8_peak_1421
NC_006684.1	197485	198766	1282	198323	155	5.31903	1.4474	4.27257	XL280_V8_peak_1422
NC_006684.1	205024	205719	696	205153	160	8.53099	1.63056	7.28473	XL280_V8_peak_1423
NC_006684.1	206547	206910	364	206550	124	2.69482	1.29849	1.89206	XL280_V8_peak_1424
NC_006684.1	212099	213256	1158	212949	188	14.0458	1.83483	12.5709	XL280_V8_peak_1425
NC_006684.1	216459	216852	394	216689	144	3.72766	1.3552	2.81499	XL280_V8_peak_1426
NC_006684.1	220865	223858	2994	221809	358	64.4546	2.85197	62.1419	XL280_V8_peak_1427
NC_006684.1	231188	234004	2817	232360	580	133.275	3.39848	130.449	XL280_V8_peak_1428
NC_006684.1	240105	240520	416	240246	194	6.3177	1.44364	5.20066	XL280_V8_peak_1429
NC_006684.1	243187	243854	668	243492	208	4.52432	1.33175	3.54056	XL280_V8_peak_1430
NC_006684.1	246372	248146	1775	246938	321	27.5278	1.96415	25.7053	XL280_V8_peak_1431
NC_006684.1	249560	250356	797	250032	244	9.80546	1.5314	8.49738	XL280_V8_peak_1432
NC_006684.1	253309	253848	540	253394	191	3.56062	1.29091	2.6642	XL280_V8_peak_1433
NC_006684.1	256196	257863	1668	257581	245	12.8468	1.648	11.4148	XL280_V8_peak_1434
NC_006684.1	262017	262748	732	262465	244	14.2987	1.70476	12.8153	XL280_V8_peak_1435
NC_006684.1	267555	268925	1371	268150	955	294.202	4.3542	290.877	XL280_V8_peak_1436
NC_006684.1	274771	277701	2931	275780	16541	2331.84	2.53295	2324.56	XL280_V8_peak_1437
NC_006684.1	281058	282117	1060	281803	13463	211.465	1.32333	208.329	XL280_V8_peak_1438
NC_006684.1	283200	284480	1281	283862	16494	661.703	1.58745	657.937	XL280_V8_peak_1439
NC_006684.1	287072	291067	3996	289885	13726	1416.51	2.17644	1412.03	XL280_V8_peak_1440
NC_006684.1	298382	299652	1271	298851	288	15.6092	1.67207	14.082	XL280_V8_peak_1441
NC_006684.1	304997	305598	602	305582	210	2.93881	1.23775	2.10794	XL280_V8_peak_1442
NC_006684.1	306685	307382	698	306964	237	6.40302	1.39627	5.28047	XL280_V8_peak_1443
NC_006684.1	308828	310573	1746	309968	313	19.8252	1.75995	18.1737	XL280_V8_peak_1444
NC_006684.1	312167	313092	926	312858	209	5.26999	1.37052	4.22726	XL280_V8_peak_1445
NC_006684.1	319222	320224	1003	319564	189	10.5556	1.66491	9.21421	XL280_V8_peak_1446
NC_006684.1	324116	324839	724	324288	185	8.5561	1.57435	7.30862	XL280_V8_peak_1447
NC_006684.1	329302	329874	573	329567	207	14.4869	1.79876	12.997	XL280_V8_peak_1448
NC_006684.1	335926	336922	997	336534	210	14.031	1.77107	12.5566	XL280_V8_peak_1449
NC_006684.1	339938	340814	877	340573	234	23.1796	2.06649	21.4458	XL280_V8_peak_1450
NC_006684.1	349054	351312	2259	350315	170	7.30856	1.5381	6.12978	XL280_V8_peak_1451
NC_006684.1	358185	359155	971	358513	175	5.41149	1.42079	4.358	XL280_V8_peak_1452
NC_006684.1	359562	360879	1318	359844	230	16.1877	1.80858	14.6418	XL280_V8_peak_1453
NC_006684.1	363618	363980	363	363888	154	2.52361	1.25038	1.74139	XL280_V8_peak_1454
NC_006684.1	366131	366537	407	366303	155	5.69445	1.47142	4.62012	XL280_V8_peak_1455
NC_006684.1	372618	373991	1374	373370	195	19.1824	2.0479	17.5483	XL280_V8_peak_1456
NC_006684.1	380713	382856	2144	381667	180	13.3183	1.82539	11.8694	XL280_V8_peak_1457
NC_006684.1	383979	384598	620	384504	130	2.48482	1.27176	1.70734	XL280_V8_peak_1458
NC_006684.1	388646	390047	1402	389357	182	12.1974	1.76376	10.7897	XL280_V8_peak_1459
NC_006684.1	393722	395431	1710	394280	202	14.1928	1.79971	12.713	XL280_V8_peak_1460
NC_006684.1	400120	401822	1703	400985	255	25.4288	2.0777	23.6467	XL280_V8_peak_1461
NC_006684.1	407226	407596	371	407330	144	3.37655	1.32859	2.49862	XL280_V8_peak_1462
NC_006684.1	408544	409119	576	408886	173	10.011	1.67758	8.6937	XL280_V8_peak_1463
NC_006684.1	410222	411158	937	410837	176	9.70843	1.654	8.40474	XL280_V8_peak_1464
NC_006684.1	414985	415372	388	414991	148	3.8066	1.35529	2.88647	XL280_V8_peak_1465
NC_006684.1	416069	416773	705	416538	155	5.99711	1.49052	4.90185	XL280_V8_peak_1466
NC_006684.1	417932	418545	614	418351	204	14.5949	1.81184	13.1015	XL280_V8_peak_1467
NC_006684.1	422060	422657	598	422371	171	6.52334	1.4917	5.39288	XL280_V8_peak_1468
NC_006684.1	429527	431774	2248	431065	535	94.2101	2.83381	91.632	XL280_V8_peak_1469
NC_006684.1	439644	440499	856	440139	153	6.21527	1.50831	5.10514	XL280_V8_peak_1470
NC_006684.1	449040	449422	383	449324	130	4.87227	1.46586	3.86022	XL280_V8_peak_1471
NC_006684.1	451467	452741	1275	452095	127	5.27224	1.50289	4.22934	XL280_V8_peak_1472
NC_006684.1	459628	461909	2282	460437	144	13.4482	1.97892	11.9947	XL280_V8_peak_1473
NC_006684.1	465662	467155	1494	466019	144	13.2718	1.96816	11.8244	XL280_V8_peak_1474
NC_006684.1	473459	473805	347	473647	113	3.11172	1.3543	2.26182	XL280_V8_peak_1475
NC_006684.1	475573	476481	909	476465	118	2.45711	1.28427	1.68305	XL280_V8_peak_1476
NC_006684.1	481029	482502	1474	481368	216	21.8481	2.07993	20.1454	XL280_V8_peak_1477
NC_006684.1	486935	488599	1665	487820	207	21.0702	2.08268	19.3869	XL280_V8_peak_1478
NC_006684.1	493454	495471	2018	493946	222	25.4948	2.2048	23.7115	XL280_V8_peak_1479
NC_006684.1	500103	501853	1751	500787	246	38.6171	2.6016	36.6039	XL280_V8_peak_1480
NC_006684.1	506196	507209	1014	506630	229	37.2823	2.65116	35.2905	XL280_V8_peak_1481
NC_006684.1	507983	508500	518	508290	121	2.64049	1.29762	1.84415	XL280_V8_peak_1482
NC_006684.1	512977	514426	1450	513806	320	54.1159	2.7372	51.8984	XL280_V8_peak_1483
NC_006684.1	519426	521257	1832	520670	216	22.6052	2.1113	20.8846	XL280_V8_peak_1484
NC_006684.1	524889	525992	1104	525104	157	7.91997	1.60272	6.70648	XL280_V8_peak_1485
NC_006684.1	532354	532864	511	532670	124	3.4428	1.36415	2.55813	XL280_V8_peak_1486
NC_006684.1	534295	535280	986	534933	146	7.78198	1.62369	6.57618	XL280_V8_peak_1487
NC_006684.1	541115	541487	373	541227	160	5.20864	1.43178	4.17041	XL280_V8_peak_1488
NC_006684.1	547102	547551	450	547431	1559	712.53	6.65185	708.709	XL280_V8_peak_1489
NC_006684.1	558523	560526	2004	558525	147	6.28413	1.52582	5.16922	XL280_V8_peak_1490
NC_006684.1	567702	568165	464	567819	125	4.29696	1.43224	3.33242	XL280_V8_peak_1491
NC_006684.1	570559	571372	814	570953	139	6.01555	1.52669	4.91907	XL280_V8_peak_1492
NC_006684.1	572860	573683	824	573155	138	6.94021	1.59167	5.7837	XL280_V8_peak_1493
NC_006684.1	578817	580007	1191	579163	153	10.3981	1.75958	9.06366	XL280_V8_peak_1494
NC_006684.1	581715	582656	942	582067	136	5.59728	1.50484	4.52998	XL280_V8_peak_1495
NC_006684.1	587579	589760	2182	587827	169	13.9214	1.89524	12.4511	XL280_V8_peak_1496
NC_006684.1	594798	596257	1460	595573	180	19.4732	2.1291	17.831	XL280_V8_peak_1497
NC_006684.1	598047	598551	505	598192	113	2.8973	1.33414	2.07119	XL280_V8_peak_1498
NC_006684.1	603627	604058	432	603811	126	5.27123	1.50531	4.22839	XL280_V8_peak_1499
NC_006684.1	604772	605815	1044	605174	136	8.03224	1.67039	6.81249	XL280_V8_peak_1500
NC_006684.1	607132	607497	366	607284	124	4.44409	1.44607	3.46708	XL280_V8_peak_1501
NC_006684.1	611952	613365	1414	612850	216	25.5795	2.23517	23.7944	XL280_V8_peak_1502
NC_006684.1	614744	615733	990	615540	140	4.9269	1.44897	3.91048	XL280_V8_peak_1503
NC_006684.1	620677	622410	1734	621264	156	11.5055	1.81261	10.1253	XL280_V8_peak_1504
NC_006684.1	628981	629665	685	629091	122	4.96446	1.49178	3.94505	XL280_V8_peak_1505
NC_006684.1	630754	631549	796	631326	140	6.32128	1.54493	5.204	XL280_V8_peak_1506
NC_006684.1	635160	635783	624	635462	193	12.3562	1.74061	10.9424	XL280_V8_peak_1507
NC_006684.1	636310	638835	2526	636898	218	21.0493	2.03951	19.3665	XL280_V8_peak_1508
NC_006684.1	642223	642588	366	642351	149	6.26707	1.52023	5.15351	XL280_V8_peak_1509
NC_006684.1	645449	646372	924	645872	150	10.4945	1.77584	9.15579	XL280_V8_peak_1510
NC_006684.1	652016	652473	458	652311	116	3.95664	1.42352	3.02243	XL280_V8_peak_1511
NC_006684.1	656941	658089	1149	657705	189	21.6986	2.19229	19.9995	XL280_V8_peak_1512
NC_006684.1	663126	663529	404	663255	128	4.27464	1.42432	3.31198	XL280_V8_peak_1513
NC_006684.1	665886	667539	1654	666773	157	10.656	1.76077	9.31056	XL280_V8_peak_1514
NC_006684.1	671668	672375	708	671966	140	6.88779	1.58269	5.73459	XL280_V8_peak_1515
NC_006684.1	679376	680398	1023	680066	252	24.6704	2.06064	22.904	XL280_V8_peak_1516
NC_006684.1	681547	682846	1300	681848	225	16.5414	1.83552	14.9844	XL280_V8_peak_1517
NC_006684.1	690439	691915	1477	691343	224	31.9186	2.45828	30.0169	XL280_V8_peak_1518
NC_006684.1	696212	698524	2313	697941	162	12.602	1.85136	11.1791	XL280_V8_peak_1519
NC_006684.1	710038	711567	1530	711237	146	9.35304	1.72104	8.06614	XL280_V8_peak_1520
NC_006684.1	715186	715560	375	715414	138	5.64849	1.50379	4.5776	XL280_V8_peak_1521
NC_006684.1	720650	721919	1270	721089	228	26.5901	2.22278	24.7855	XL280_V8_peak_1522
NC_006684.1	727540	728803	1264	728054	231	20.6108	1.9777	18.9392	XL280_V8_peak_1523
NC_006684.1	731186	731943	758	731502	229	17.0847	1.84633	15.5109	XL280_V8_peak_1524
NC_006684.1	737949	738462	514	738297	153	5.43528	1.45854	4.38004	XL280_V8_peak_1525
NC_006684.1	741047	741798	752	741544	178	13.6995	1.85107	12.237	XL280_V8_peak_1526
NC_006684.1	751524	752318	795	751939	149	12.7249	1.91173	11.2973	XL280_V8_peak_1527
NC_006684.1	757552	758093	542	757904	132	7.07131	1.61819	5.90695	XL280_V8_peak_1528
NC_006684.1	760793	761737	945	761551	162	6.02598	1.47888	4.9288	XL280_V8_peak_1529
NC_006684.1	764867	766069	1203	765337	259	27.7119	2.14412	25.886	XL280_V8_peak_1530
NC_006684.1	767447	767835	389	767585	155	3.8853	1.35131	2.95774	XL280_V8_peak_1531
NC_006684.1	771257	771663	407	771396	123	4.24712	1.43248	3.28677	XL280_V8_peak_1532
NC_006684.1	775813	776219	407	776031	120	4.38572	1.45036	3.41359	XL280_V8_peak_1533
NC_006684.1	779384	779949	566	779623	153	6.43482	1.52208	5.3102	XL280_V8_peak_1534
NC_006684.1	783135	783728	594	783391	227	14.8018	1.76108	13.3013	XL280_V8_peak_1535
NC_006684.1	786534	788489	1956	786842	245	16.3649	1.77967	14.8135	XL280_V8_peak_1536
NC_006684.1	795109	797159	2051	796209	871	209.428	3.5347	206.296	XL280_V8_peak_1537
NC_006684.1	802266	803720	1455	802994	222	17.4364	1.87977	15.8518	XL280_V8_peak_1538
NC_006684.1	807043	808179	1137	807476	164	8.47484	1.61715	7.23143	XL280_V8_peak_1539
NC_006684.1	811888	812838	951	812154	159	7.11658	1.55041	5.9495	XL280_V8_peak_1540
NC_006684.1	816973	817335	363	817181	168	5.27793	1.42332	4.23463	XL280_V8_peak_1541
NC_006684.1	817861	818699	839	818014	270	34.2352	2.32675	32.2935	XL280_V8_peak_1542
NC_006684.1	824290	826305	2016	825119	458	100.375	3.27032	97.7497	XL280_V8_peak_1543
NC_006684.1	833912	834385	474	834061	209	7.03685	1.45892	5.87457	XL280_V8_peak_1544
NC_006684.1	835750	837277	1528	836241	291	22.2736	1.87646	20.5606	XL280_V8_peak_1545
NC_006684.1	838321	839577	1257	839120	321	29.8148	2.02837	27.9508	XL280_V8_peak_1546
NC_006684.1	847088	848323	1236	847519	170	9.04229	1.63357	7.77047	XL280_V8_peak_1547
NC_006684.1	853156	854182	1027	853761	260	15.7343	1.72553	14.2031	XL280_V8_peak_1548
NC_006684.1	855834	858106	2273	856146	360	40.3712	2.20838	38.3308	XL280_V8_peak_1549
NC_006684.1	861311	862495	1185	861763	297	28.8465	2.06279	26.9999	XL280_V8_peak_1550
NC_006684.1	864693	865536	844	865182	185	11.047	1.69884	9.68529	XL280_V8_peak_1551
NC_006684.1	871594	872035	442	871672	117	3.48325	1.38039	2.59433	XL280_V8_peak_1552
NC_006684.1	873936	875924	1989	875681	162	11.043	1.76576	9.68156	XL280_V8_peak_1553
NC_006684.1	877681	878779	1099	878473	147	9.30197	1.71457	8.01752	XL280_V8_peak_1554
NC_006684.1	883954	884416	463	884332	131	5.86281	1.53603	4.77659	XL280_V8_peak_1555
NC_006684.1	886790	887952	1163	887465	214	21.0296	2.05356	19.3472	XL280_V8_peak_1556
NC_006684.1	888502	890053	1552	889452	171	9.92385	1.67831	8.61034	XL280_V8_peak_1557
NC_006684.1	891314	892281	968	892011	203	14.5515	1.81277	13.0594	XL280_V8_peak_1558
NC_006684.1	893877	894585	709	894149	192	13.2439	1.78492	11.7976	XL280_V8_peak_1559
NC_006684.1	896739	897114	376	896881	154	6.77537	1.54098	5.62907	XL280_V8_peak_1560
NC_006684.1	897780	898956	1177	898739	152	4.27191	1.38248	3.30946	XL280_V8_peak_1561
NC_006684.1	901355	901778	424	901509	170	6.00297	1.46335	4.90734	XL280_V8_peak_1562
NC_006684.1	902950	905412	2463	904242	224	17.8697	1.89135	16.2726	XL280_V8_peak_1563
NC_006684.1	906776	907537	762	907157	188	8.17843	1.54926	6.95067	XL280_V8_peak_1564
NC_006684.1	908874	909513	640	909054	159	4.93767	1.41608	3.92041	XL280_V8_peak_1565
NC_006684.1	914063	915065	1003	914698	186	11.9349	1.73952	10.5373	XL280_V8_peak_1566
NC_006684.1	917277	918162	886	917941	169	6.46801	1.49216	5.34127	XL280_V8_peak_1567
NC_006684.1	921309	921922	614	921396	190	9.52509	1.61239	8.22996	XL280_V8_peak_1568
NC_006684.1	923879	924772	894	924433	236	14.8082	1.74088	13.3075	XL280_V8_peak_1569
NC_006684.1	927687	928827	1141	928232	351	61.6527	2.80724	59.3638	XL280_V8_peak_1570
NC_006684.1	934294	936088	1795	935528	219	26.9533	2.27834	25.1416	XL280_V8_peak_1571
NC_006684.1	940305	941502	1198	941235	169	15.2176	1.9631	13.7034	XL280_V8_peak_1572
NC_006684.1	943342	943687	346	943442	122	4.12109	1.42437	3.17192	XL280_V8_peak_1573
NC_006684.1	949983	950368	386	950179	167	3.98116	1.34261	3.0448	XL280_V8_peak_1574
NC_006684.1	952085	954007	1923	952622	335	51.5714	2.59387	49.3826	XL280_V8_peak_1575
NC_006684.1	957186	958227	1042	957388	212	12.1581	1.68558	10.7518	XL280_V8_peak_1576
NC_006684.1	961762	962793	1032	962109	168	4.41696	1.36967	3.4422	XL280_V8_peak_1577
NC_006684.1	965956	966933	978	966387	259	31.5938	2.28004	29.6977	XL280_V8_peak_1578
NC_006684.1	971535	973608	2074	972069	238	22.992	2.04558	21.2625	XL280_V8_peak_1579
NC_006684.1	977514	978078	565	977897	152	5.11746	1.43957	4.08618	XL280_V8_peak_1580
NC_006684.1	982992	984994	2003	983725	182	15.0818	1.90513	13.572	XL280_V8_peak_1581
NC_006684.1	990407	990848	442	990412	146	2.73755	1.27566	1.92984	XL280_V8_peak_1582
NC_006684.1	992726	994146	1421	993406	390	84.4235	3.23139	81.9344	XL280_V8_peak_1583
NC_006684.1	996923	997485	563	997406	159	4.89377	1.41325	3.87993	XL280_V8_peak_1584
NC_006684.1	1001952	1002493	542	1002111	127	3.69121	1.37958	2.78199	XL280_V8_peak_1585
NC_006684.1	1003088	1004156	1069	1003902	187	19.9275	2.11771	18.2731	XL280_V8_peak_1586
NC_006684.1	1004728	1005341	614	1004872	131	4.04476	1.40061	3.1024	XL280_V8_peak_1587
NC_006684.1	1009578	1010360	783	1009970	180	12.802	1.79978	11.3718	XL280_V8_peak_1588
NC_006684.1	1013826	1014794	969	1014180	190	7.961	1.53454	6.74516	XL280_V8_peak_1589
NC_006684.1	1015843	1017343	1501	1016733	223	14.7545	1.76873	13.2555	XL280_V8_peak_1590
NC_006684.1	1019415	1019926	512	1019657	175	8.86094	1.61186	7.59797	XL280_V8_peak_1591
NC_006684.1	1020316	1020732	417	1020350	141	3.63077	1.35225	2.72753	XL280_V8_peak_1592
NC_006684.1	1027206	1027662	457	1027495	140	9.33476	1.74098	8.04876	XL280_V8_peak_1593
NC_006684.1	1031662	1032783	1122	1032383	173	5.89002	1.4518	4.80192	XL280_V8_peak_1594
NC_006684.1	1035101	1036480	1380	1035651	224	11.8408	1.64726	10.4469	XL280_V8_peak_1595
NC_006684.1	1038004	1039584	1581	1038467	194	6.06899	1.43054	4.96871	XL280_V8_peak_1596
NC_006684.1	1045399	1047591	2193	1045852	427	58.062	2.4365	55.8068	XL280_V8_peak_1597
NC_006684.1	1054312	1055597	1286	1054433	158	3.34523	1.30914	2.47051	XL280_V8_peak_1598
NC_006684.1	1063230	1063924	695	1063608	108	4.36313	1.47847	3.39289	XL280_V8_peak_1599
NC_006684.1	1066259	1066644	386	1066312	102	3.64354	1.42813	2.73906	XL280_V8_peak_1600
NC_006684.1	1069575	1070411	837	1070068	190	23.6128	2.278	21.869	XL280_V8_peak_1601
NC_006684.1	1073391	1075378	1988	1074928	187	15.2628	1.89598	13.7471	XL280_V8_peak_1602
NC_006684.1	1077026	1077496	471	1077215	132	2.88311	1.30441	2.05859	XL280_V8_peak_1603
NC_006684.1	1081713	1082204	492	1081854	135	4.43357	1.4228	3.45741	XL280_V8_peak_1604
NC_006684.1	1084920	1085709	790	1085222	157	10.608	1.75804	9.26464	XL280_V8_peak_1605
NC_006684.1	1087294	1087676	383	1087526	121	3.34122	1.36064	2.4669	XL280_V8_peak_1606
NC_006684.1	1092201	1093034	834	1092763	122	5.10267	1.50257	4.07253	XL280_V8_peak_1607
NC_006684.1	1103844	1104660	817	1104441	204	12.5859	1.72298	11.1636	XL280_V8_peak_1608
NC_006684.1	1105210	1107391	2182	1106077	296	44.6672	2.55724	42.5672	XL280_V8_peak_1609
NC_006684.1	1111756	1112806	1051	1112309	212	27.7644	2.34772	25.9375	XL280_V8_peak_1610
NC_006684.1	1118414	1119213	800	1119039	124	4.61165	1.45931	3.62063	XL280_V8_peak_1611
NC_006684.1	1121866	1122244	379	1122028	152	6.01154	1.4975	4.91534	XL280_V8_peak_1612
NC_006684.1	1125266	1128256	2991	1127029	257	22.2163	1.95906	20.5047	XL280_V8_peak_1613
NC_006684.1	1132333	1134082	1750	1132789	243	15.5421	1.75349	14.0172	XL280_V8_peak_1614
NC_006684.1	1137561	1139531	1971	1139020	245	20.2063	1.92078	18.545	XL280_V8_peak_1615
NC_006684.1	1150835	1153081	2247	1151318	180	16.7881	1.99655	15.2233	XL280_V8_peak_1616
NC_006684.1	1157614	1158232	619	1157731	122	5.03323	1.49715	4.0085	XL280_V8_peak_1617
NC_006684.1	1159005	1159458	454	1159078	114	4.31638	1.45886	3.35023	XL280_V8_peak_1618
NC_006684.1	1165198	1166427	1230	1165840	402	102.238	3.64946	99.6014	XL280_V8_peak_1619
NC_006684.1	1168821	1169182	362	1168986	170	5.89188	1.45684	4.80367	XL280_V8_peak_1620
NC_006684.1	1174549	1176247	1699	1174925	210	18.8231	1.97526	17.1989	XL280_V8_peak_1621
NC_006684.1	1180297	1181247	951	1180552	195	16.1995	1.91184	14.6533	XL280_V8_peak_1622
NC_006684.1	1188320	1189352	1033	1188848	260	26.4421	2.09665	24.6402	XL280_V8_peak_1623
NC_006684.1	1192855	1194464	1610	1193890	315	43.3369	2.43587	41.2542	XL280_V8_peak_1624
NC_006684.1	1200166	1202969	2804	1201224	211	18.2032	1.9456	16.5963	XL280_V8_peak_1625
NC_006684.1	1208365	1208938	574	1208471	112	3.35169	1.37836	2.47629	XL280_V8_peak_1626
NC_006684.1	1215105	1216622	1518	1215826	119	3.67983	1.39357	2.77172	XL280_V8_peak_1627
NC_006684.1	1220103	1221570	1468	1220743	134	6.85285	1.59716	5.70181	XL280_V8_peak_1628
NC_006684.1	1232494	1233424	931	1233221	166	9.15082	1.64971	7.87372	XL280_V8_peak_1629
NC_006684.1	1236964	1238322	1359	1237460	202	15.1943	1.84413	13.6808	XL280_V8_peak_1630
NC_006684.1	1242786	1243555	770	1243190	184	11.642	1.73073	10.256	XL280_V8_peak_1631
NC_006684.1	1244437	1245006	570	1244818	167	8.79253	1.62739	7.53296	XL280_V8_peak_1632
NC_006684.1	1247856	1248316	461	1248040	145	6.65144	1.55433	5.51305	XL280_V8_peak_1633
NC_006684.1	1254618	1255279	662	1254748	144	6.90338	1.57315	5.74913	XL280_V8_peak_1634
NC_006684.1	1259648	1261860	2213	1261112	208	13.5006	1.75326	12.045	XL280_V8_peak_1635
NC_006684.1	1265878	1266496	619	1266110	148	3.57865	1.33854	2.68049	XL280_V8_peak_1636
NC_006684.1	1267974	1268953	980	1268442	147	6.47236	1.53797	5.34532	XL280_V8_peak_1637
NC_006684.1	1276918	1278364	1447	1277671	356	61.293	2.77389	59.0071	XL280_V8_peak_1638
NC_006684.1	1281318	1281991	674	1281511	202	9.88587	1.6049	8.574	XL280_V8_peak_1639
NC_006684.1	1289403	1290422	1020	1289861	204	12.837	1.73415	11.4054	XL280_V8_peak_1640
NC_006684.1	1293628	1295171	1544	1294392	355	65.3504	2.89176	63.0301	XL280_V8_peak_1641
NC_006684.1	1300068	1301074	1007	1300362	176	8.89303	1.61125	7.62841	XL280_V8_peak_1642
NC_006684.1	1301502	1302339	838	1301832	225	22.6677	2.07907	20.9458	XL280_V8_peak_1643
NC_006684.1	1309645	1310623	979	1310063	152	9.29664	1.69813	8.01242	XL280_V8_peak_1644
NC_006684.1	1311156	1311723	568	1311613	132	4.7374	1.45146	3.73607	XL280_V8_peak_1645
NC_006684.1	1315449	1316370	922	1316114	136	4.7408	1.44352	3.73919	XL280_V8_peak_1646
NC_006684.1	1317186	1317953	768	1317355	126	2.99414	1.32238	2.1571	XL280_V8_peak_1647
NC_006684.1	1322193	1324404	2212	1324041	195	14.9111	1.85297	13.407	XL280_V8_peak_1648
NC_006684.1	1332180	1333719	1540	1333277	172	15.1447	1.94683	13.6327	XL280_V8_peak_1649
NC_006684.1	1341168	1341846	679	1341425	146	6.42596	1.53732	5.30188	XL280_V8_peak_1650
NC_006684.1	1347489	1348173	685	1347971	117	3.00658	1.3376	2.16816	XL280_V8_peak_1651
NC_006684.1	1348877	1349221	345	1348992	123	3.9749	1.41035	3.03908	XL280_V8_peak_1652
NC_006684.1	1354124	1355406	1283	1354630	136	9.44075	1.76287	8.14958	XL280_V8_peak_1653
NC_006684.1	1359572	1360018	447	1359912	109	2.57204	1.30894	1.78407	XL280_V8_peak_1654
NC_006684.1	1363000	1363388	389	1363216	136	5.28458	1.48271	4.24074	XL280_V8_peak_1655
NC_006684.1	1364295	1365369	1075	1365015	181	12.5971	1.78651	11.1744	XL280_V8_peak_1656
NC_006684.1	1368347	1368707	361	1368555	192	10.6422	1.66203	9.29734	XL280_V8_peak_1657
NC_006684.1	1370242	1371957	1716	1371329	197	12.7645	1.7489	11.3355	XL280_V8_peak_1658
NC_006684.1	1376494	1377026	533	1376991	141	2.88406	1.29326	2.05943	XL280_V8_peak_1659
NC_006684.1	1380954	1381775	822	1381449	288	25.8832	1.99592	24.0921	XL280_V8_peak_1660
NC_006684.1	1383266	1384383	1118	1383776	462	94.0211	3.10571	91.445	XL280_V8_peak_1661
NC_006684.1	1389259	1390233	975	1389754	156	5.6599	1.46735	4.58817	XL280_V8_peak_1662
NC_006684.1	1394238	1394642	405	1394595	130	6.5034	1.58445	5.37429	XL280_V8_peak_1663
NC_006684.1	1398006	1398459	454	1398209	136	7.84646	1.65807	6.63692	XL280_V8_peak_1664
NC_006684.1	1400583	1401656	1074	1401422	162	13.8109	1.91736	12.3443	XL280_V8_peak_1665
NC_006684.1	1407629	1410419	2791	1408158	189	12.3807	1.75266	10.966	XL280_V8_peak_1666
NC_006684.1	1412066	1412812	747	1412182	142	3.91309	1.37202	2.98293	XL280_V8_peak_1667
NC_006684.1	1421023	1422458	1436	1421544	320	37.6436	2.2527	35.646	XL280_V8_peak_1668
NC_006684.1	1424310	1425247	938	1424858	302	27.5775	2.01131	25.7541	XL280_V8_peak_1669
NC_006684.1	1429077	1429560	484	1429362	225	11.5908	1.63498	10.2069	XL280_V8_peak_1670
NC_006684.1	1432978	1434163	1186	1433764	192	8.00628	1.53323	6.78798	XL280_V8_peak_1671
NC_006684.1	1435416	1436062	647	1435653	215	16.4008	1.85758	14.8482	XL280_V8_peak_1672
NC_006684.1	1440581	1441635	1055	1441356	160	8.60131	1.6346	7.3515	XL280_V8_peak_1673
NC_006684.1	1445039	1445446	408	1445261	148	3.97422	1.36742	3.03848	XL280_V8_peak_1674
NC_006684.1	1446189	1447174	986	1446694	215	21.4743	2.06827	19.7807	XL280_V8_peak_1675
NC_006684.1	1447666	1448166	501	1447882	160	5.71938	1.46375	4.64332	XL280_V8_peak_1676
NC_006684.1	1452844	1454825	1982	1454077	337	43.3869	2.35759	41.3035	XL280_V8_peak_1677
NC_006684.1	1458671	1460851	2181	1460157	247	19.6042	1.89339	17.9584	XL280_V8_peak_1678
NC_006684.1	1465259	1467284	2026	1466172	184	10.0129	1.65006	8.69547	XL280_V8_peak_1679
NC_006684.1	1471706	1473176	1471	1472420	541	150.643	3.95344	147.73	XL280_V8_peak_1680
NC_006684.1	1482616	1485416	2801	1483299	334	49.5438	2.54038	47.38	XL280_V8_peak_1681
NC_006684.1	1492151	1493439	1289	1492971	223	20.7216	2.00853	19.0472	XL280_V8_peak_1682
NC_006684.1	1494785	1495645	861	1495198	196	11.037	1.6714	9.67589	XL280_V8_peak_1683
NC_006684.1	1500216	1501354	1139	1500918	214	18.6657	1.955	17.0461	XL280_V8_peak_1684
NC_006684.1	1505741	1507308	1568	1506284	146	6.23364	1.52482	5.1223	XL280_V8_peak_1685
NC_006684.1	1520601	1521936	1336	1521228	140	8.32574	1.67644	7.09013	XL280_V8_peak_1686
NC_006684.1	1526736	1528292	1557	1527903	200	18.6047	2.00212	16.9868	XL280_V8_peak_1687
NC_006684.1	1533178	1534108	931	1533337	145	5.62827	1.48704	4.55878	XL280_V8_peak_1688
NC_006684.1	1541731	1544055	2325	1542162	271	24.2758	1.99008	22.5178	XL280_V8_peak_1689
NC_006684.1	1544854	1545766	913	1545305	203	6.23291	1.42708	5.12161	XL280_V8_peak_1690
NC_006684.1	1547836	1548992	1157	1548642	222	16.4264	1.83899	14.8729	XL280_V8_peak_1691
NC_006684.1	1556078	1556669	592	1556497	130	5.17609	1.48849	4.14038	XL280_V8_peak_1692
NC_006684.1	1557994	1559619	1626	1558940	133	5.32569	1.49245	4.27874	XL280_V8_peak_1693
NC_006684.1	1564956	1566399	1444	1565702	210	23.3954	2.16987	21.6567	XL280_V8_peak_1694
NC_006684.1	1572908	1575260	2353	1573599	134	5.82614	1.52578	4.74248	XL280_V8_peak_1695
NC_006684.1	1580757	1581933	1177	1581147	167	13.9181	1.90288	12.4478	XL280_V8_peak_1696
NC_006684.1	1589606	1591290	1685	1590416	469	112.245	3.4917	109.546	XL280_V8_peak_1697
NC_006684.1	1595561	1596307	747	1596078	206	15.0912	1.82783	13.5811	XL280_V8_peak_1698
NC_006684.1	1604011	1604542	532	1604320	172	5.60948	1.43698	4.54132	XL280_V8_peak_1699
NC_006684.1	1605914	1606493	580	1606177	164	4.50182	1.38052	3.51991	XL280_V8_peak_1700
NC_006684.1	1607463	1609108	1646	1608144	177	7.14728	1.51558	5.97823	XL280_V8_peak_1701
NC_006684.1	1613956	1614649	694	1614559	171	6.61442	1.4969	5.47834	XL280_V8_peak_1702
NC_006684.1	1616400	1617881	1482	1617708	184	7.98946	1.54718	6.77205	XL280_V8_peak_1703
NC_006684.1	1624111	1626209	2099	1624356	231	11.9983	1.64035	10.5983	XL280_V8_peak_1704
NC_006684.1	1626569	1626982	414	1626781	193	3.59811	1.2915	2.69806	XL280_V8_peak_1705
NC_006684.1	1628806	1631655	2850	1629527	225	19.397	1.94913	17.7569	XL280_V8_peak_1706
NC_006685.1	1584	6217	4634	3260	190	16.6061	1.94849	15.0471	XL280_V8_peak_1707
NC_006685.1	9867	11212	1346	10323	242	20.8303	1.95232	19.1531	XL280_V8_peak_1708
NC_006685.1	14458	16259	1802	15776	253	28.2933	2.18635	26.4568	XL280_V8_peak_1709
NC_006685.1	22177	24295	2119	23648	340	71.6211	3.16029	69.2463	XL280_V8_peak_1710
NC_006685.1	33767	35311	1545	34577	451	116.821	3.712	114.091	XL280_V8_peak_1711
NC_006685.1	41473	42270	798	42047	150	6.23811	1.51618	5.12647	XL280_V8_peak_1712
NC_006685.1	47465	48896	1432	48394	239	15.0708	1.74439	13.5616	XL280_V8_peak_1713
NC_006685.1	51348	53449	2102	52973	324	41.1495	2.33939	39.0977	XL280_V8_peak_1714
NC_006685.1	62175	63552	1378	62594	251	29.5601	2.23965	27.7008	XL280_V8_peak_1715
NC_006685.1	66509	67166	658	66937	163	7.03241	1.53678	5.87038	XL280_V8_peak_1716
NC_006685.1	68258	69066	809	68462	136	4.67938	1.43903	3.68271	XL280_V8_peak_1717
NC_006685.1	81630	82640	1011	82250	243	22.9292	2.02673	21.2011	XL280_V8_peak_1718
NC_006685.1	86954	87541	588	87307	177	5.87939	1.44486	4.792	XL280_V8_peak_1719
NC_006685.1	91276	93085	1810	92445	298	40.9756	2.43185	38.9264	XL280_V8_peak_1720
NC_006685.1	93805	94377	573	93905	163	4.4104	1.37597	3.43621	XL280_V8_peak_1721
NC_006685.1	99295	100102	808	99706	198	15.6377	1.87638	14.1096	XL280_V8_peak_1722
NC_006685.1	102405	103056	652	102826	164	6.00503	1.47397	4.90928	XL280_V8_peak_1723
NC_006685.1	104982	105855	874	105436	182	12.8585	1.79633	11.4262	XL280_V8_peak_1724
NC_006685.1	115184	115922	739	115734	233	21.328	1.99891	19.6381	XL280_V8_peak_1725
NC_006685.1	116961	117684	724	117358	262	22.7628	1.96403	21.0386	XL280_V8_peak_1726
NC_006685.1	120364	121979	1616	121247	290	35.6668	2.29619	33.7008	XL280_V8_peak_1727
NC_006685.1	126438	127731	1294	126942	209	20.5617	2.05294	18.8913	XL280_V8_peak_1728
NC_006685.1	134513	135780	1268	134869	148	7.4037	1.59455	6.21928	XL280_V8_peak_1729
NC_006685.1	140646	142342	1697	141469	149	5.72398	1.4851	4.64758	XL280_V8_peak_1730
NC_006685.1	148813	149159	347	148964	138	3.58978	1.35355	2.69056	XL280_V8_peak_1731
NC_006685.1	151918	152361	444	152059	141	4.88778	1.44425	3.87438	XL280_V8_peak_1732
NC_006685.1	152811	154235	1425	153884	208	22.8644	2.15587	21.1379	XL280_V8_peak_1733
NC_006685.1	159024	159468	445	159274	130	5.42314	1.50668	4.36879	XL280_V8_peak_1734
NC_006685.1	164660	166492	1833	165318	646	204.432	4.44166	201.311	XL280_V8_peak_1735
NC_006685.1	183973	184559	587	184118	158	6.8227	1.53502	5.67358	XL280_V8_peak_1736
NC_006685.1	186193	187710	1518	186660	265	39.7841	2.54237	37.7525	XL280_V8_peak_1737
NC_006685.1	193524	194194	671	193952	145	7.60162	1.61513	6.40581	XL280_V8_peak_1738
NC_006685.1	195169	195615	447	195317	136	5.35162	1.48748	4.30259	XL280_V8_peak_1739
NC_006685.1	197159	197686	528	197584	142	5.13139	1.45933	4.09902	XL280_V8_peak_1740
NC_006685.1	200051	200552	502	200173	150	3.71081	1.34555	2.79973	XL280_V8_peak_1741
NC_006685.1	202576	204526	1951	203667	230	19.7363	1.94692	18.087	XL280_V8_peak_1742
NC_006685.1	210236	212859	2624	211547	712	171.784	3.53581	168.786	XL280_V8_peak_1743
NC_006685.1	216375	218363	1989	216892	578	135.719	3.45364	132.88	XL280_V8_peak_1744
NC_006685.1	223631	224003	373	223823	121	3.59078	1.38212	2.69145	XL280_V8_peak_1745
NC_006685.1	224480	225350	871	224836	142	7.18958	1.59702	6.01797	XL280_V8_peak_1746
NC_006685.1	231612	232804	1193	232071	223	23.1487	2.10589	21.4157	XL280_V8_peak_1747
NC_006685.1	233489	234137	649	233546	140	3.14784	1.31588	2.29405	XL280_V8_peak_1748
NC_006685.1	236160	236588	429	236415	171	5.52689	1.43366	4.46484	XL280_V8_peak_1749
NC_006685.1	239596	240005	410	239836	149	4.41956	1.39738	3.44458	XL280_V8_peak_1750
NC_006685.1	240374	240956	583	240620	209	17.4423	1.91988	15.8576	XL280_V8_peak_1751
NC_006685.1	249130	250135	1006	249572	222	20.8358	2.01657	19.1584	XL280_V8_peak_1752
NC_006685.1	250933	251741	809	251410	176	10.2408	1.68165	8.91332	XL280_V8_peak_1753
NC_006685.1	256579	258028	1450	257195	397	72.4598	2.88293	70.0776	XL280_V8_peak_1754
NC_006685.1	258687	259640	954	259325	211	9.57881	1.57396	8.28113	XL280_V8_peak_1755
NC_006685.1	266935	267728	794	267470	267	16.108	1.72512	14.5646	XL280_V8_peak_1756
NC_006685.1	270914	273574	2661	272488	722	202.603	3.99657	199.487	XL280_V8_peak_1757
NC_006685.1	280842	282003	1162	281368	152	7.48665	1.58936	6.29757	XL280_V8_peak_1758
NC_006685.1	285207	286313	1107	285527	155	5.46183	1.45658	4.40461	XL280_V8_peak_1759
NC_006685.1	289441	290212	772	289621	167	7.16574	1.53615	5.99555	XL280_V8_peak_1760
NC_006685.1	290710	291761	1052	291671	158	2.27927	1.22696	1.52798	XL280_V8_peak_1761
NC_006685.1	295644	296886	1243	296361	435	98.6331	3.34875	96.02	XL280_V8_peak_1762
NC_006685.1	301847	302387	541	302204	185	8.79045	1.58628	7.53097	XL280_V8_peak_1763
NC_006685.1	304658	306450	1793	304977	180	8.60454	1.58726	7.35458	XL280_V8_peak_1764
NC_006685.1	307105	308490	1386	307906	163	7.28896	1.55172	6.1115	XL280_V8_peak_1765
NC_006685.1	316495	318713	2219	316899	161	12.1622	1.83094	10.7558	XL280_V8_peak_1766
NC_006685.1	319627	320249	623	320077	124	2.56081	1.28616	1.77414	XL280_V8_peak_1767
NC_006685.1	323827	326103	2277	324280	161	10.1535	1.71956	8.82978	XL280_V8_peak_1768
NC_006685.1	334623	336493	1871	335650	148	10.9582	1.81094	9.60013	XL280_V8_peak_1769
NC_006685.1	341979	343175	1197	342508	238	31.7203	2.37774	29.822	XL280_V8_peak_1770
NC_006685.1	347972	349378	1407	348391	321	61.6826	2.96601	59.3934	XL280_V8_peak_1771
NC_006685.1	352396	352974	579	352535	138	4.71094	1.43742	3.71178	XL280_V8_peak_1772
NC_006685.1	357159	359776	2618	359188	157	12.3574	1.85703	10.9435	XL280_V8_peak_1773
NC_006685.1	368716	371482	2767	369791	216	20.6596	2.03077	18.9868	XL280_V8_peak_1774
NC_006685.1	376447	379761	3315	377696	184	12.0729	1.75186	10.6699	XL280_V8_peak_1775
NC_006685.1	387967	388345	379	388138	164	8.72757	1.63136	7.47114	XL280_V8_peak_1776
NC_006685.1	388825	389979	1155	389301	246	31.893	2.34671	29.9918	XL280_V8_peak_1777
NC_006685.1	393980	394382	403	394196	152	6.54088	1.53091	5.40936	XL280_V8_peak_1778
NC_006685.1	395015	395718	704	395395	205	25.1688	2.27057	23.3922	XL280_V8_peak_1779
NC_006685.1	401199	401810	612	401435	119	4.34429	1.44927	3.37568	XL280_V8_peak_1780
NC_006685.1	402985	403560	576	403272	149	8.22	1.64229	6.98999	XL280_V8_peak_1781
NC_006685.1	406032	406698	667	406358	135	5.83855	1.52418	4.75403	XL280_V8_peak_1782
NC_006685.1	407712	408131	420	407884	129	4.8689	1.46783	3.8571	XL280_V8_peak_1783
NC_006685.1	412643	414823	2181	413404	127	5.14236	1.49311	4.10918	XL280_V8_peak_1784
NC_006685.1	424755	425361	607	424821	103	3.67054	1.42819	2.76331	XL280_V8_peak_1785
NC_006685.1	426032	426615	584	426222	112	6.0458	1.60755	4.94709	XL280_V8_peak_1786
NC_006685.1	436000	437191	1192	436842	222	33.4735	2.53484	31.545	XL280_V8_peak_1787
NC_006685.1	437575	438945	1371	437850	144	7.17856	1.59089	6.00763	XL280_V8_peak_1788
NC_006685.1	442639	443366	728	442971	144	4.98888	1.44557	3.96754	XL280_V8_peak_1789
NC_006685.1	444334	445615	1282	445282	224	24.1539	2.1423	22.3984	XL280_V8_peak_1790
NC_006685.1	449497	450919	1423	450397	191	13.4476	1.79739	11.9941	XL280_V8_peak_1791
NC_006685.1	454099	455428	1330	455046	189	12.529	1.75973	11.1088	XL280_V8_peak_1792
NC_006685.1	459500	460329	830	459984	179	13.3207	1.8288	11.8717	XL280_V8_peak_1793
NC_006685.1	467413	468355	943	468173	158	6.83126	1.53554	5.68163	XL280_V8_peak_1794
NC_006685.1	469602	471727	2126	470009	166	10.7087	1.73479	9.36093	XL280_V8_peak_1795
NC_006685.1	476952	477651	700	477509	121	6.96143	1.64663	5.80365	XL280_V8_peak_1796
NC_006685.1	481172	481960	789	481815	158	15.9989	2.05657	14.4591	XL280_V8_peak_1797
NC_006685.1	489498	490111	614	489703	142	8.48347	1.68004	7.23962	XL280_V8_peak_1798
NC_006685.1	491678	492058	381	491784	119	3.50199	1.37823	2.61121	XL280_V8_peak_1799
NC_006685.1	497070	498727	1658	498199	263	41.1712	2.60255	39.1191	XL280_V8_peak_1800
NC_006685.1	502999	503591	593	503081	155	4.69075	1.40626	3.69319	XL280_V8_peak_1801
NC_006685.1	505574	506950	1377	506211	244	33.5737	2.4194	31.6435	XL280_V8_peak_1802
NC_006685.1	510331	510758	428	510370	131	3.31716	1.34231	2.44532	XL280_V8_peak_1803
NC_006685.1	514270	516023	1754	515698	164	8.83321	1.63728	7.57162	XL280_V8_peak_1804
NC_006685.1	519408	519852	445	519565	192	8.99988	1.5825	7.73001	XL280_V8_peak_1805
NC_006685.1	520273	521301	1029	520865	232	19.7549	1.94154	18.1052	XL280_V8_peak_1806
NC_006685.1	523839	524426	588	523839	164	4.19504	1.3605	3.23934	XL280_V8_peak_1807
NC_006685.1	525275	525655	381	525605	163	5.246	1.42923	4.20503	XL280_V8_peak_1808
NC_006685.1	531008	533319	2312	532376	419	92.5231	3.28251	89.9609	XL280_V8_peak_1809
NC_006685.1	540332	541401	1070	540916	174	15.3773	1.9506	13.8577	XL280_V8_peak_1810
NC_006685.1	541952	542640	689	542390	143	6.32994	1.53817	5.21214	XL280_V8_peak_1811
NC_006685.1	547079	547443	365	547221	131	4.94061	1.46875	3.92311	XL280_V8_peak_1812
NC_006685.1	549448	550473	1026	549602	148	8.24519	1.64673	7.01385	XL280_V8_peak_1813
NC_006685.1	557842	558480	639	558074	121	3.87366	1.40598	2.94711	XL280_V8_peak_1814
NC_006685.1	558932	560533	1602	559277	143	8.98256	1.70822	7.71351	XL280_V8_peak_1815
NC_006685.1	566273	567259	987	566655	382	95.0875	3.58425	92.5022	XL280_V8_peak_1816
NC_006685.1	568560	569272	713	568962	160	5.19813	1.43111	4.16067	XL280_V8_peak_1817
NC_006685.1	574254	574778	525	574451	146	5.86567	1.50069	4.77922	XL280_V8_peak_1818
NC_006685.1	575889	576675	787	576036	171	11.0868	1.73982	9.7234	XL280_V8_peak_1819
NC_006685.1	579261	579795	535	579731	131	4.26107	1.41737	3.29954	XL280_V8_peak_1820
NC_006685.1	583565	585741	2177	584192	140	7.65177	1.63282	6.45324	XL280_V8_peak_1821
NC_006685.1	586588	587193	606	586875	149	10.7168	1.79273	9.36874	XL280_V8_peak_1822
NC_006685.1	591088	592699	1612	592402	132	3.89839	1.38737	2.96959	XL280_V8_peak_1823
NC_006685.1	595208	596207	1000	595542	168	11.5476	1.77353	10.1656	XL280_V8_peak_1824
NC_006685.1	603111	603688	578	603519	129	5.46383	1.51214	4.40647	XL280_V8_peak_1825
NC_006685.1	604130	605018	889	604260	158	11.5863	1.80986	10.2027	XL280_V8_peak_1826
NC_006685.1	609110	610735	1626	609618	141	6.96743	1.58524	5.80926	XL280_V8_peak_1827
NC_006685.1	614735	615480	746	614939	171	9.6167	1.66193	8.31723	XL280_V8_peak_1828
NC_006685.1	617984	618892	909	618301	170	10.6444	1.7194	9.29941	XL280_V8_peak_1829
NC_006685.1	624989	626502	1514	625654	170	13.0676	1.84685	11.6273	XL280_V8_peak_1830
NC_006685.1	630377	630990	614	630607	169	11.2852	1.75642	9.91377	XL280_V8_peak_1831
NC_006685.1	636088	639769	3682	637259	352	51.43	2.52228	49.243	XL280_V8_peak_1832
NC_006685.1	648465	649577	1113	648925	132	8.68367	1.72806	7.42947	XL280_V8_peak_1833
NC_006685.1	656005	658069	2065	657314	201	14.9941	1.83825	13.4873	XL280_V8_peak_1834
NC_006685.1	658701	659365	665	659209	200	9.05202	1.56963	7.77975	XL280_V8_peak_1835
NC_006685.1	663201	666421	3221	663711	287	20.6111	1.8331	18.9394	XL280_V8_peak_1836
NC_006685.1	678408	680121	1714	679045	279	43.6863	2.60717	41.5989	XL280_V8_peak_1837
NC_006685.1	687828	689742	1915	688716	289	37.9663	2.37311	35.9636	XL280_V8_peak_1838
NC_006685.1	693653	695123	1471	694644	300	37.4255	2.31434	35.4313	XL280_V8_peak_1839
NC_006685.1	702880	703477	598	703434	180	4.60255	1.36607	3.61226	XL280_V8_peak_1840
NC_006685.1	707543	708534	992	707912	430	86.3272	3.07311	83.8207	XL280_V8_peak_1841
NC_006685.1	712441	713355	915	712653	185	4.19616	1.33584	3.24035	XL280_V8_peak_1842
NC_006685.1	716469	717754	1286	716650	226	13.1089	1.69519	11.6674	XL280_V8_peak_1843
NC_006685.1	723080	724151	1072	723768	262	10.1778	1.52164	8.85291	XL280_V8_peak_1844
NC_006685.1	724516	725517	1002	725080	326	25.2122	1.88888	23.4347	XL280_V8_peak_1845
NC_006685.1	726961	727353	393	727169	247	6.32419	1.383	5.20672	XL280_V8_peak_1846
NC_006685.1	729522	730290	769	729952	256	15.1497	1.7125	13.6377	XL280_V8_peak_1847
NC_006685.1	730681	731315	635	731073	199	5.85185	1.41253	4.76643	XL280_V8_peak_1848
NC_006685.1	735090	736237	1148	735365	180	9.19111	1.61765	7.91196	XL280_V8_peak_1849
NC_006685.1	739612	740430	819	740249	156	6.58162	1.52469	5.44753	XL280_V8_peak_1850
NC_006685.1	742029	742497	469	742297	177	5.62568	1.4303	4.55638	XL280_V8_peak_1851
NC_006685.1	745294	746400	1107	745840	480	117.28	3.54908	114.546	XL280_V8_peak_1852
NC_006685.1	750832	752818	1987	751446	320	49.6384	2.6023	47.4735	XL280_V8_peak_1853
NC_006685.1	758402	758972	571	758719	122	4.92434	1.48863	3.90817	XL280_V8_peak_1854
NC_006685.1	765342	766261	920	765772	244	35.1989	2.48129	33.2408	XL280_V8_peak_1855
NC_006685.1	769800	771255	1456	770751	162	9.26735	1.66699	7.98452	XL280_V8_peak_1856
NC_006685.1	776774	778051	1278	777544	236	34.7782	2.50777	32.8273	XL280_V8_peak_1857
NC_006685.1	783013	783484	472	783309	183	15.6451	1.92883	14.1167	XL280_V8_peak_1858
NC_006685.1	789319	790097	779	789451	143	4.56388	1.41763	3.57688	XL280_V8_peak_1859
NC_006685.1	792102	792926	825	792535	243	27.3493	2.19025	25.53	XL280_V8_peak_1860
NC_006685.1	795444	797017	1574	796086	206	13.1181	1.74157	11.6762	XL280_V8_peak_1861
NC_006685.1	798561	800086	1526	799307	206	16.7971	1.90184	15.232	XL280_V8_peak_1862
NC_006685.1	808128	809983	1856	808448	172	12.7144	1.82151	11.2872	XL280_V8_peak_1863
NC_006685.1	811102	812412	1311	811657	164	8.41617	1.61385	7.17573	XL280_V8_peak_1864
NC_006685.1	815977	816644	668	816242	173	7.97188	1.56852	6.75541	XL280_V8_peak_1865
NC_006685.1	817753	818178	426	817858	155	5.22889	1.44158	4.18916	XL280_V8_peak_1866
NC_006685.1	819512	822004	2493	820114	232	24.5458	2.12642	22.7821	XL280_V8_peak_1867
NC_006685.1	824070	824737	668	824526	155	7.46789	1.58076	6.2799	XL280_V8_peak_1868
NC_006685.1	826568	827116	549	826977	141	8.82309	1.70492	7.56203	XL280_V8_peak_1869
NC_006685.1	827583	828395	813	827889	139	8.03913	1.66111	6.81896	XL280_V8_peak_1870
NC_006685.1	829613	830516	904	830100	168	17.0038	2.06144	15.4324	XL280_V8_peak_1871
NC_006685.1	832100	832623	524	832318	123	5.46408	1.52779	4.40671	XL280_V8_peak_1872
NC_006685.1	833096	833819	724	833284	135	9.04278	1.74064	7.77094	XL280_V8_peak_1873
NC_006685.1	836394	837783	1390	837599	115	6.91798	1.6655	5.76279	XL280_V8_peak_1874
NC_006685.1	844202	846470	2269	845294	503	136.055	3.8535	133.215	XL280_V8_peak_1875
NC_006685.1	850368	851651	1284	850467	156	4.81421	1.41284	3.80669	XL280_V8_peak_1876
NC_006685.1	852175	852759	585	852722	140	5.40425	1.4824	4.35129	XL280_V8_peak_1877
NC_006685.1	856663	858903	2241	858539	209	24.8768	2.23817	23.1062	XL280_V8_peak_1878
NC_006685.1	861247	861800	554	861645	118	4.01387	1.42401	3.07447	XL280_V8_peak_1879
NC_006685.1	864386	865203	818	864891	110	10.4249	1.96346	9.08922	XL280_V8_peak_1880
NC_006685.1	869970	871122	1153	870390	137	6.61736	1.5727	5.48108	XL280_V8_peak_1881
NC_006685.1	871770	874238	2469	872803	351	95.6499	3.84804	93.0598	XL280_V8_peak_1882
NC_006685.1	882039	883261	1223	882749	171	11.8339	1.779	10.4403	XL280_V8_peak_1883
NC_006685.1	883841	886199	2359	884566	402	107.934	3.81307	105.262	XL280_V8_peak_1884
NC_006685.1	891460	892174	715	891761	163	16.6012	2.06449	15.0423	XL280_V8_peak_1885
NC_006685.1	893708	895464	1757	895139	165	10.3421	1.71787	9.01008	XL280_V8_peak_1886
NC_006685.1	897359	897964	606	897531	150	6.08982	1.50669	4.98812	XL280_V8_peak_1887
NC_006685.1	899414	900517	1104	900086	208	19.0328	1.99128	17.4028	XL280_V8_peak_1888
NC_006685.1	902600	903382	783	902638	150	4.65157	1.41173	3.65727	XL280_V8_peak_1889
NC_006685.1	907544	908145	602	907945	146	3.0365	1.29962	2.19487	XL280_V8_peak_1890
NC_006685.1	909152	910939	1788	909562	238	23.8809	2.07905	22.1314	XL280_V8_peak_1891
NC_006685.1	915277	915946	670	915648	123	5.86083	1.55788	4.77475	XL280_V8_peak_1892
NC_006685.1	922831	923478	648	923185	142	5.93991	1.51453	4.84841	XL280_V8_peak_1893
NC_006685.1	925261	926892	1632	926256	166	6.41872	1.49486	5.2951	XL280_V8_peak_1894
NC_006685.1	930690	933149	2460	931796	380	61.5269	2.67769	59.2391	XL280_V8_peak_1895
NC_006685.1	942863	944059	1197	943025	272	15.0005	1.67827	13.4935	XL280_V8_peak_1896
NC_006685.1	945217	946697	1481	946240	452	78.8188	2.80889	76.3786	XL280_V8_peak_1897
NC_006685.1	956581	957253	673	957018	153	16.63	2.11939	15.0702	XL280_V8_peak_1898
NC_006685.1	958028	958611	584	958307	136	6.01764	1.53419	4.92102	XL280_V8_peak_1899
NC_006685.1	962386	963825	1440	962877	276	44.9924	2.66794	42.888	XL280_V8_peak_1900
NC_006685.1	976515	977775	1261	976733	274	37.4747	2.41971	35.4797	XL280_V8_peak_1901
NC_006685.1	980076	980894	819	980515	171	9.25553	1.64257	7.97324	XL280_V8_peak_1902
NC_006685.1	987532	988129	598	987738	136	7.42406	1.62989	6.23851	XL280_V8_peak_1903
NC_006685.1	989276	989908	633	989800	129	5.09849	1.48506	4.06882	XL280_V8_peak_1904
NC_006685.1	993559	994128	570	993666	110	3.54686	1.40038	2.65176	XL280_V8_peak_1905
NC_006685.1	1001124	1002307	1184	1001840	145	9.34168	1.72375	8.05536	XL280_V8_peak_1906
NC_006685.1	1005345	1006073	729	1005576	120	4.89241	1.49115	3.87868	XL280_V8_peak_1907
NC_006685.1	1007108	1007796	689	1007418	123	6.03459	1.57095	4.93672	XL280_V8_peak_1908
NC_006685.1	1010895	1011790	896	1011375	130	7.98118	1.68756	6.76422	XL280_V8_peak_1909
NC_006685.1	1017124	1018559	1436	1018331	208	29.4866	2.44543	27.6285	XL280_V8_peak_1910
NC_006685.1	1019516	1019914	399	1019799	133	5.59069	1.51151	4.52387	XL280_V8_peak_1911
NC_006685.1	1024473	1025334	862	1024888	164	6.02029	1.47489	4.92349	XL280_V8_peak_1912
NC_006685.1	1026088	1028583	2496	1026744	299	49.9045	2.71116	47.7365	XL280_V8_peak_1913
NC_006685.1	1035708	1036227	520	1036014	159	15.5908	2.02882	14.0641	XL280_V8_peak_1914
NC_006685.1	1036591	1037135	545	1036773	138	9.67665	1.77036	8.37436	XL280_V8_peak_1915
NC_006685.1	1044235	1044814	580	1044437	138	8.67362	1.70565	7.41996	XL280_V8_peak_1916
NC_006685.1	1045557	1045992	436	1045677	134	7.17011	1.61885	5.99968	XL280_V8_peak_1917
NC_006685.1	1051324	1054269	2946	1053455	236	32.5265	2.41905	30.6148	XL280_V8_peak_1918
NC_006685.1	1059240	1060077	838	1059464	106	6.12601	1.63656	5.0218	XL280_V8_peak_1919
NC_006685.1	1064745	1066110	1366	1065756	168	18.9156	2.16252	17.2889	XL280_V8_peak_1920
NC_006685.1	1066792	1067258	467	1067215	120	4.41554	1.45279	3.44088	XL280_V8_peak_1921
NC_006685.1	1072009	1072364	356	1072061	151	5.73286	1.48165	4.65585	XL280_V8_peak_1922
NC_006685.1	1072785	1074193	1409	1074044	166	7.47232	1.55575	6.2841	XL280_V8_peak_1923
NC_006685.1	1074803	1075556	754	1074940	163	6.56763	1.50943	5.4344	XL280_V8_peak_1924
NC_006685.1	1076755	1077222	468	1077092	160	5.40025	1.44385	4.3476	XL280_V8_peak_1925
NC_006685.1	1080387	1080770	384	1080572	145	6.217	1.52603	5.10674	XL280_V8_peak_1926
NC_006685.1	1081551	1082188	638	1081932	140	6.35206	1.547	5.23284	XL280_V8_peak_1927
NC_006685.1	1088833	1090070	1238	1089182	140	8.54361	1.69044	7.29675	XL280_V8_peak_1928
NC_006685.1	1093128	1094900	1773	1093827	130	6.41904	1.57846	5.29539	XL280_V8_peak_1929
NC_006685.1	1100215	1100986	772	1100579	140	7.73816	1.63843	6.53483	XL280_V8_peak_1930
NC_006685.1	1101460	1102439	980	1101718	133	5.80099	1.5265	4.71901	XL280_V8_peak_1931
NC_006685.1	1106787	1108523	1737	1108184	186	16.7697	1.97144	15.2055	XL280_V8_peak_1932
NC_006685.1	1109269	1110086	818	1109474	159	8.77352	1.64717	7.51488	XL280_V8_peak_1933
NC_006685.1	1117122	1119583	2462	1119115	170	12.5956	1.82217	11.1729	XL280_V8_peak_1934
NC_006685.1	1122097	1123062	966	1122345	159	10.7699	1.76051	9.4194	XL280_V8_peak_1935
NC_006685.1	1127867	1129815	1949	1128667	160	17.7743	2.14477	16.1801	XL280_V8_peak_1936
NC_006685.1	1134787	1136861	2075	1136488	196	18.4391	2.01005	16.8257	XL280_V8_peak_1937
NC_006685.1	1137693	1138474	782	1138127	138	3.95653	1.38167	3.02234	XL280_V8_peak_1938
NC_006685.1	1143553	1144755	1203	1143830	201	19.6351	2.044	17.9884	XL280_V8_peak_1939
NC_006685.1	1147662	1148094	433	1147850	149	4.69612	1.41645	3.69813	XL280_V8_peak_1940
NC_006685.1	1148857	1149564	708	1149450	152	6.43494	1.52426	5.31031	XL280_V8_peak_1941
NC_006685.1	1151852	1152404	553	1152167	187	15.5949	1.91177	14.0681	XL280_V8_peak_1942
NC_006685.1	1156974	1159675	2702	1158921	231	28.2857	2.27654	26.4493	XL280_V8_peak_1943
NC_006685.1	1166691	1167576	886	1167188	151	9.92829	1.7388	8.61455	XL280_V8_peak_1944
NC_006685.1	1168108	1170257	2150	1169943	160	12.7887	1.86932	11.3589	XL280_V8_peak_1945
NC_006685.1	1177766	1178407	642	1178252	162	10.1085	1.71402	8.78694	XL280_V8_peak_1946
NC_006685.1	1180547	1181924	1378	1181107	216	21.7811	2.07715	20.0799	XL280_V8_peak_1947
NC_006685.1	1189573	1189988	416	1189784	128	6.25089	1.57219	5.13839	XL280_V8_peak_1948
NC_006685.1	1190783	1191687	905	1191401	137	6.23431	1.5466	5.12291	XL280_V8_peak_1949
NC_006685.1	1194143	1196396	2254	1195711	158	10.6172	1.75522	9.27336	XL280_V8_peak_1950
NC_006685.1	1203899	1205841	1943	1204384	184	14.9939	1.89367	13.4871	XL280_V8_peak_1951
NC_006685.1	1207528	1208551	1024	1208127	203	20.3664	2.06824	18.7009	XL280_V8_peak_1952
NC_006685.1	1211505	1212684	1180	1211926	150	11.0136	1.80656	9.65331	XL280_V8_peak_1953
NC_006685.1	1218453	1222373	3921	1220403	286	18.2077	1.75888	16.6007	XL280_V8_peak_1954
NC_006685.1	1225732	1227952	2221	1227435	406	27.7714	1.8164	25.9445	XL280_V8_peak_1955
NC_006685.1	1231354	1232524	1171	1231931	618	114.264	2.92825	111.55	XL280_V8_peak_1956
NC_006685.1	1234524	1235422	899	1235146	338	28.097	1.94275	26.2642	XL280_V8_peak_1957
NC_006685.1	1240309	1242004	1696	1241452	159	10.812	1.76287	9.4598	XL280_V8_peak_1958
NC_006685.1	1254556	1255671	1116	1255293	288	26.7956	2.02442	24.9871	XL280_V8_peak_1959
NC_006685.1	1259694	1260179	486	1260085	928	431.174	6.75225	427.578	XL280_V8_peak_1960
NC_006685.1	1266402	1267935	1534	1267662	147	10.3608	1.77882	9.02795	XL280_V8_peak_1961
NC_006685.1	1268943	1269409	467	1269025	119	5.46828	1.53929	4.41063	XL280_V8_peak_1962
NC_006685.1	1279776	1281600	1825	1280636	343	66.3093	2.9825	63.9805	XL280_V8_peak_1963
NC_006685.1	1286696	1287590	895	1287340	196	16.2395	1.91024	14.6921	XL280_V8_peak_1964
NC_006685.1	1289579	1291355	1777	1290545	174	9.7716	1.66237	8.46507	XL280_V8_peak_1965
NC_006685.1	1293143	1293580	438	1293254	147	6.92919	1.56719	5.77336	XL280_V8_peak_1966
NC_006685.1	1298601	1300052	1452	1298972	157	10.2709	1.73883	8.9421	XL280_V8_peak_1967
NC_006685.1	1301889	1302737	849	1302565	155	7.84571	1.6034	6.63623	XL280_V8_peak_1968
NC_006685.1	1309353	1310573	1221	1310074	234	26.2826	2.18568	24.4839	XL280_V8_peak_1969
NC_006685.1	1318843	1319467	625	1319171	160	13.2324	1.89384	11.7865	XL280_V8_peak_1970
NC_006685.1	1319992	1321229	1238	1320078	124	4.71435	1.46736	3.71489	XL280_V8_peak_1971
NC_006685.1	1324197	1324623	427	1324405	107	3.47918	1.4007	2.59066	XL280_V8_peak_1972
NC_006685.1	1328712	1331274	2563	1330469	141	13.6055	2.00421	12.1462	XL280_V8_peak_1973
NC_006685.1	1339584	1341849	2266	1340304	139	9.52751	1.75698	8.23229	XL280_V8_peak_1974
NC_006685.1	1344576	1345719	1144	1345007	112	4.21405	1.45503	3.25666	XL280_V8_peak_1975
NC_006685.1	1348262	1349037	776	1348708	111	7.45942	1.72452	6.27189	XL280_V8_peak_1976
NC_006685.1	1353921	1354545	625	1354070	130	6.92295	1.61404	5.76749	XL280_V8_peak_1977
NC_006685.1	1355048	1355999	952	1355279	122	4.75067	1.47495	3.74826	XL280_V8_peak_1978
NC_006685.1	1356471	1357903	1433	1357553	158	11.4275	1.80094	10.0503	XL280_V8_peak_1979
NC_006685.1	1366930	1367443	514	1367273	107	3.57121	1.4093	2.67379	XL280_V8_peak_1980
NC_006685.1	1369134	1371247	2114	1370709	150	15.1829	2.05154	13.6698	XL280_V8_peak_1981
NC_006685.1	1375011	1376357	1347	1376053	138	14.1027	2.05218	12.6258	XL280_V8_peak_1982
NC_006685.1	1381229	1382966	1738	1382395	281	51.8648	2.87989	49.6725	XL280_V8_peak_1983
NC_006685.1	1387474	1388964	1491	1387934	167	8.56101	1.61458	7.31327	XL280_V8_peak_1984
NC_006685.1	1390636	1391424	789	1391227	156	7.58902	1.58558	6.39391	XL280_V8_peak_1985
NC_006685.1	1396386	1398441	2056	1397208	185	39.2454	3.11544	37.222	XL280_V8_peak_1986
NC_006685.1	1406487	1407744	1258	1406889	130	15.484	2.19485	13.9609	XL280_V8_peak_1987
NC_006685.1	1410771	1411829	1059	1411034	214	20.7933	2.0437	19.1171	XL280_V8_peak_1988
NC_006685.1	1413568	1414889	1322	1414558	174	8.79985	1.61093	7.53992	XL280_V8_peak_1989
NC_006685.1	1417050	1417561	512	1417216	161	8.2908	1.61421	7.05702	XL280_V8_peak_1990
NC_006685.1	1423369	1424368	1000	1423940	228	31.501	2.41956	29.6066	XL280_V8_peak_1991
NC_006685.1	1434070	1435314	1245	1434569	155	8.21764	1.62552	6.98779	XL280_V8_peak_1992
NC_006685.1	1436687	1438392	1706	1437605	191	10.6272	1.66365	9.28299	XL280_V8_peak_1993
NC_006685.1	1440876	1441559	684	1441130	240	21.2704	1.97467	19.5819	XL280_V8_peak_1994
NC_006685.1	1444472	1445563	1092	1444833	228	23.5043	2.10094	21.7631	XL280_V8_peak_1995
NC_006685.1	1449067	1450075	1009	1449252	138	6.04601	1.5312	4.9473	XL280_V8_peak_1996
NC_006685.1	1451391	1452735	1345	1452081	142	7.90332	1.64305	6.6907	XL280_V8_peak_1997
NC_006685.1	1455306	1458407	3102	1455826	280	57.4464	3.08775	55.1973	XL280_V8_peak_1998
NC_006685.1	1463214	1466788	3575	1464525	190	14.2033	1.83593	12.7232	XL280_V8_peak_1999
[truncated: 1,808 more rows]

## Sheet: WT_YPD
chr	start	end	length	abs_summit	pileup	#NAME?	fold_enrichment	#NAME?	name
NC_006670.1	1918	2310	393	2118	194	36.6321	2.88724	34.826	XL280_YPD_peak_1
NC_006670.1	3260	4288	1029	4114	219	29.1186	2.36857	27.4226	XL280_YPD_peak_2
NC_006670.1	5300	6609	1310	5847	249	28.2941	2.20162	26.611	XL280_YPD_peak_3
NC_006670.1	7990	8875	886	8469	228	17.3749	1.86043	15.8974	XL280_YPD_peak_4
NC_006670.1	13659	14894	1236	13796	177	7.11524	1.51382	5.98592	XL280_YPD_peak_5
NC_006670.1	16869	17208	340	17004	164	4.99148	1.41173	3.98847	XL280_YPD_peak_6
NC_006670.1	20448	21041	594	20899	139	3.24244	1.32477	2.37871	XL280_YPD_peak_7
NC_006670.1	22451	22754	304	22627	160	7.06047	1.54487	5.93416	XL280_YPD_peak_8
NC_006670.1	23237	23677	441	23403	168	8.58349	1.6134	7.38454	XL280_YPD_peak_9
NC_006670.1	26920	27432	513	27186	156	6.96388	1.54798	5.84262	XL280_YPD_peak_10
NC_006670.1	27868	29520	1653	28541	165	10.8976	1.74814	9.60742	XL280_YPD_peak_11
NC_006670.1	30995	31418	424	31237	146	5.21799	1.45741	4.19951	XL280_YPD_peak_12
NC_006670.1	35491	36109	619	35757	209	23.3823	2.17374	21.7826	XL280_YPD_peak_13
NC_006670.1	36516	37007	492	36699	164	11.891	1.80538	10.5663	XL280_YPD_peak_14
NC_006670.1	37688	38350	663	38081	180	15.2304	1.91982	13.8056	XL280_YPD_peak_15
NC_006670.1	38701	39054	354	38937	155	9.16869	1.68145	7.94485	XL280_YPD_peak_16
NC_006670.1	48076	50025	1950	49735	246	22.9766	2.01888	21.3845	XL280_YPD_peak_17
NC_006670.1	51248	51759	512	51645	172	5.50012	1.43052	4.46322	XL280_YPD_peak_18
NC_006670.1	57229	59049	1821	57520	225	17.2878	1.86529	15.8123	XL280_YPD_peak_19
NC_006670.1	59794	60310	517	59978	227	16.1583	1.81504	14.7098	XL280_YPD_peak_20
NC_006670.1	65585	65984	400	65737	153	3.25708	1.30838	2.39196	XL280_YPD_peak_21
NC_006670.1	66335	66866	532	66639	200	13.0796	1.7553	11.717	XL280_YPD_peak_22
NC_006670.1	68184	68483	300	68457	178	7.039	1.50783	5.9138	XL280_YPD_peak_23
NC_006670.1	72716	73761	1046	73589	190	8.21841	1.54753	7.03591	XL280_YPD_peak_24
NC_006670.1	75230	75749	520	75501	218	12.0353	1.66747	10.7057	XL280_YPD_peak_25
NC_006670.1	78960	79867	908	79676	217	10.0104	1.58245	8.75341	XL280_YPD_peak_26
NC_006670.1	80915	81331	417	81149	242	13.6651	1.68471	12.2848	XL280_YPD_peak_27
NC_006670.1	85889	87462	1574	86646	656	149.344	3.38108	146.604	XL280_YPD_peak_28
NC_006670.1	91259	94198	2940	93012	726	170.31	3.46193	167.473	XL280_YPD_peak_29
NC_006670.1	98497	99554	1058	99372	251	21.796	1.96124	20.226	XL280_YPD_peak_30
NC_006670.1	104196	104583	388	104296	171	8.46066	1.59959	7.26697	XL280_YPD_peak_31
NC_006670.1	109534	110164	631	109864	155	4.13299	1.36852	3.19286	XL280_YPD_peak_32
NC_006670.1	111276	111650	375	111486	164	3.81373	1.335	2.89965	XL280_YPD_peak_33
NC_006670.1	112151	113150	1000	112485	261	25.4098	2.05782	23.7747	XL280_YPD_peak_34
NC_006670.1	118009	118795	787	118568	224	12.1182	1.65873	10.7858	XL280_YPD_peak_35
NC_006670.1	119394	119686	293	119522	197	6.91789	1.47021	5.79898	XL280_YPD_peak_36
NC_006670.1	127687	128988	1302	128120	260	21.2488	1.91736	19.6893	XL280_YPD_peak_37
NC_006670.1	129641	129987	347	129932	183	4.21926	1.3394	3.27249	XL280_YPD_peak_38
NC_006670.1	131242	131919	678	131648	295	30.3432	2.11416	28.6279	XL280_YPD_peak_39
NC_006670.1	132288	132904	617	132440	193	4.90884	1.3686	3.91146	XL280_YPD_peak_40
NC_006670.1	137602	138264	663	137896	231	21.5447	2.01385	19.9794	XL280_YPD_peak_41
NC_006670.1	143121	145427	2307	143665	386	65.5978	2.75678	63.4824	XL280_YPD_peak_42
NC_006670.1	145930	146588	659	146329	199	6.97479	1.4701	5.85298	XL280_YPD_peak_43
NC_006670.1	152782	153348	567	153163	193	16.1075	1.91455	14.6602	XL280_YPD_peak_44
NC_006670.1	155359	156292	934	155879	196	14.0077	1.8086	12.6173	XL280_YPD_peak_45
NC_006670.1	156750	157117	368	156848	155	4.25951	1.3772	3.30976	XL280_YPD_peak_46
NC_006670.1	161881	163097	1217	162549	366	63.378	2.78533	61.2828	XL280_YPD_peak_47
NC_006670.1	166198	167188	991	166726	280	32.2351	2.22237	30.4916	XL280_YPD_peak_48
NC_006670.1	172453	173339	887	172916	311	41.4199	2.39425	39.553	XL280_YPD_peak_49
NC_006670.1	173746	174539	794	174101	313	41.2238	2.38092	39.3593	XL280_YPD_peak_50
NC_006670.1	175032	175453	422	175168	203	8.93828	1.55879	7.72395	XL280_YPD_peak_51
NC_006670.1	182978	183771	794	183292	202	13.0467	1.74859	11.6851	XL280_YPD_peak_52
NC_006670.1	184258	184831	574	184452	188	10.4965	1.66442	9.221	XL280_YPD_peak_53
NC_006670.1	191391	192027	637	191781	219	14.7513	1.77847	13.3397	XL280_YPD_peak_54
NC_006670.1	194703	195311	609	195112	254	26.7891	2.12918	25.1307	XL280_YPD_peak_55
NC_006670.1	199999	202776	2778	202188	378	60.7557	2.66595	58.6858	XL280_YPD_peak_56
NC_006670.1	208627	208992	366	208634	132	3.47873	1.35396	2.59342	XL280_YPD_peak_57
NC_006670.1	214436	215281	846	214912	257	28.1003	2.16481	26.4204	XL280_YPD_peak_58
NC_006670.1	215685	216101	417	215934	168	5.60334	1.44299	4.5597	XL280_YPD_peak_59
NC_006670.1	217835	218721	887	218092	193	10.2387	1.64043	8.97306	XL280_YPD_peak_60
NC_006670.1	223498	223971	474	223757	145	3.89677	1.36624	2.97594	XL280_YPD_peak_61
NC_006670.1	224576	225530	955	224846	167	7.74819	1.56918	6.58756	XL280_YPD_peak_62
NC_006670.1	231689	234058	2370	233729	249	14.9452	1.71882	13.5281	XL280_YPD_peak_63
NC_006670.1	234391	234926	536	234721	309	24.6401	1.90815	23.018	XL280_YPD_peak_64
NC_006670.1	238058	239839	1782	238903	388	61.9071	2.65602	59.8262	XL280_YPD_peak_65
NC_006670.1	244701	245256	556	244879	149	4.32858	1.39103	3.37353	XL280_YPD_peak_66
NC_006670.1	248378	250190	1813	249301	172	8.75644	1.61328	7.54993	XL280_YPD_peak_67
NC_006670.1	250718	251509	792	251215	173	7.0126	1.51564	5.88877	XL280_YPD_peak_68
NC_006670.1	254273	255611	1339	255127	207	15.3722	1.83712	13.9438	XL280_YPD_peak_69
NC_006670.1	255900	256648	749	256162	177	8.61363	1.59425	7.41334	XL280_YPD_peak_70
NC_006670.1	261832	262440	609	262128	199	16.0482	1.89158	14.6024	XL280_YPD_peak_71
NC_006670.1	262890	263311	422	263134	157	4.97246	1.42156	3.97073	XL280_YPD_peak_72
NC_006670.1	267414	268705	1292	268436	212	16.6865	1.87842	15.225	XL280_YPD_peak_73
NC_006670.1	273223	275178	1956	273592	519	132.136	3.67047	129.489	XL280_YPD_peak_74
NC_006670.1	285848	286518	671	286168	221	8.47971	1.50865	7.28517	XL280_YPD_peak_75
NC_006670.1	288009	289462	1454	289124	455	88.8566	3.01996	86.5267	XL280_YPD_peak_76
NC_006670.1	290566	290990	425	290828	228	8.0022	1.47781	6.82959	XL280_YPD_peak_77
NC_006670.1	293593	293980	388	293761	195	6.04916	1.42813	4.97835	XL280_YPD_peak_78
NC_006670.1	294517	294847	331	294639	172	5.03656	1.40275	4.03047	XL280_YPD_peak_79
NC_006670.1	302938	303942	1005	303329	494	113.734	3.39457	111.209	XL280_YPD_peak_80
NC_006670.1	305230	305754	525	305636	236	10.1781	1.55819	8.91474	XL280_YPD_peak_81
NC_006670.1	308650	309661	1012	308905	294	38.0419	2.35589	36.2169	XL280_YPD_peak_82
NC_006670.1	313989	316460	2472	314813	378	68.3185	2.86224	66.1756	XL280_YPD_peak_83
NC_006670.1	317589	318213	625	317916	223	12.7479	1.68675	11.3956	XL280_YPD_peak_84
NC_006670.1	322616	323526	911	322710	168	6.67401	1.50593	5.56803	XL280_YPD_peak_85
NC_006670.1	325985	326814	830	326638	180	8.50225	1.58193	7.30673	XL280_YPD_peak_86
NC_006670.1	334540	335214	675	334728	165	8.15189	1.59652	6.97238	XL280_YPD_peak_87
NC_006670.1	340285	341381	1097	340946	298	45.687	2.58054	43.7727	XL280_YPD_peak_88
NC_006670.1	345765	346695	931	346105	171	9.46485	1.6538	8.22937	XL280_YPD_peak_89
NC_006670.1	352647	353246	600	353077	162	5.68654	1.45817	4.63768	XL280_YPD_peak_90
NC_006670.1	353891	354798	908	354472	178	6.50328	1.47835	5.40661	XL280_YPD_peak_91
NC_006670.1	355277	356175	899	355719	217	13.092	1.7142	11.729	XL280_YPD_peak_92
NC_006670.1	359061	359618	558	359342	270	29.9763	2.18301	28.2666	XL280_YPD_peak_93
NC_006670.1	367321	368262	942	367574	165	5.33223	1.43136	4.30609	XL280_YPD_peak_94
NC_006670.1	369736	370515	780	370080	225	16.9259	1.85086	15.4587	XL280_YPD_peak_95
NC_006670.1	375441	377030	1590	375790	357	47.2688	2.39456	45.3374	XL280_YPD_peak_96
NC_006670.1	380672	381261	590	380806	224	11.3268	1.62589	10.0213	XL280_YPD_peak_97
NC_006670.1	382407	382706	300	382681	154	3.939	1.35642	3.01458	XL280_YPD_peak_98
NC_006670.1	388051	389024	974	388398	205	13.011	1.73936	11.6504	XL280_YPD_peak_99
NC_006670.1	392032	392798	767	392037	192	5.22298	1.38732	4.20412	XL280_YPD_peak_100
NC_006670.1	395275	396524	1250	395511	421	84.6184	3.07426	82.3255	XL280_YPD_peak_101
NC_006670.1	404870	405734	865	405209	487	74.6172	2.6059	72.4135	XL280_YPD_peak_102
NC_006670.1	406202	407513	1312	407202	556	101.454	2.8994	99.0283	XL280_YPD_peak_103
NC_006670.1	412601	413691	1091	413025	445	79.8235	2.85782	77.5732	XL280_YPD_peak_104
NC_006670.1	415253	415571	319	415379	192	2.8462	1.24378	2.0211	XL280_YPD_peak_105
NC_006670.1	421892	423058	1167	422401	184	7.87576	1.54127	6.70894	XL280_YPD_peak_106
NC_006670.1	426291	426622	332	426499	159	4.72009	1.40197	3.736	XL280_YPD_peak_107
NC_006670.1	427979	428362	384	428248	164	5.69045	1.45494	4.64135	XL280_YPD_peak_108
NC_006670.1	432375	434028	1654	432841	189	8.34308	1.55569	7.15476	XL280_YPD_peak_109
NC_006670.1	440861	442979	2119	442437	263	27.5563	2.12503	25.8852	XL280_YPD_peak_110
NC_006670.1	448838	451670	2833	449486	618	151.765	3.57759	149.013	XL280_YPD_peak_111
NC_006670.1	459984	461395	1412	460647	1000	278.918	3.9905	275.716	XL280_YPD_peak_112
NC_006670.1	464441	466689	2249	466132	923	233.89	3.68471	230.803	XL280_YPD_peak_113
NC_006670.1	474532	475087	556	474809	363	55.1414	2.57901	53.1296	XL280_YPD_peak_114
NC_006670.1	476591	477216	626	476918	319	33.3736	2.13412	31.613	XL280_YPD_peak_115
NC_006670.1	481398	482651	1254	482333	526	126.039	3.5019	123.426	XL280_YPD_peak_116
NC_006670.1	492057	493637	1581	493209	661	159.312	3.52954	156.525	XL280_YPD_peak_117
NC_006670.1	500546	501155	610	500877	238	18.0974	1.86142	16.6037	XL280_YPD_peak_118
NC_006670.1	502344	503192	849	502870	381	62.6168	2.70146	60.5291	XL280_YPD_peak_119
NC_006670.1	507105	508297	1193	507564	518	148.639	4.05349	145.903	XL280_YPD_peak_120
NC_006670.1	513317	514213	897	513815	165	8.36391	1.60845	7.17453	XL280_YPD_peak_121
NC_006670.1	516221	517040	820	516451	183	12.0162	1.75193	10.6873	XL280_YPD_peak_122
NC_006670.1	518525	518875	351	518681	148	3.93722	1.36476	3.01293	XL280_YPD_peak_123
NC_006670.1	523629	524156	528	523814	263	23.1278	1.97373	21.5328	XL280_YPD_peak_124
NC_006670.1	525306	525684	379	525462	230	14.2474	1.73218	12.85	XL280_YPD_peak_125
NC_006670.1	526369	527928	1560	526627	210	9.20345	1.55873	7.97825	XL280_YPD_peak_126
NC_006670.1	531235	531598	364	531553	170	5.02433	1.40487	4.01907	XL280_YPD_peak_127
NC_006670.1	539062	539607	546	539283	150	3.66685	1.34236	2.76516	XL280_YPD_peak_128
NC_006670.1	540190	541662	1473	540721	249	28.9967	2.22718	27.3026	XL280_YPD_peak_129
NC_006670.1	548675	549022	348	548778	178	5.9779	1.4489	4.91124	XL280_YPD_peak_130
NC_006670.1	550968	552154	1187	551869	220	13.2438	1.71377	11.876	XL280_YPD_peak_131
NC_006670.1	556267	557408	1142	556447	209	6.06055	1.41091	4.98907	XL280_YPD_peak_132
NC_006670.1	558591	559926	1336	559452	429	88.4493	3.12921	86.1233	XL280_YPD_peak_133
NC_006670.1	565007	565304	298	565024	133	2.74882	1.29156	1.93361	XL280_YPD_peak_134
NC_006670.1	566705	567567	863	567502	150	4.37577	1.39275	3.41717	XL280_YPD_peak_135
NC_006670.1	572279	572619	341	572365	174	3.26836	1.28722	2.40219	XL280_YPD_peak_136
NC_006670.1	574290	575655	1366	575419	343	50.4138	2.52907	48.4494	XL280_YPD_peak_137
NC_006670.1	576327	576713	387	576710	196	6.30757	1.44031	5.22178	XL280_YPD_peak_138
NC_006670.1	580362	580646	285	580640	151	3.75082	1.3471	2.84201	XL280_YPD_peak_139
NC_006670.1	582039	582638	600	582378	145	3.52739	1.33875	2.63776	XL280_YPD_peak_140
NC_006670.1	588177	588893	717	588539	438	86.0267	3.02933	83.7216	XL280_YPD_peak_141
NC_006670.1	590819	591245	427	590981	289	15.0587	1.65271	13.6386	XL280_YPD_peak_142
NC_006670.1	593662	594964	1303	594307	483	96.662	3.07303	94.2706	XL280_YPD_peak_143
NC_006670.1	601178	601601	424	601298	226	20.7751	2.00047	19.2249	XL280_YPD_peak_144
NC_006670.1	604761	605417	657	605087	287	41.2835	2.48874	39.4182	XL280_YPD_peak_145
NC_006670.1	606440	607065	626	607059	172	6.29149	1.47664	5.20658	XL280_YPD_peak_146
NC_006670.1	611856	612563	708	612130	183	9.87746	1.64564	8.62568	XL280_YPD_peak_147
NC_006670.1	618622	620184	1563	619565	512	123.261	3.51288	120.665	XL280_YPD_peak_148
NC_006670.1	624974	625910	937	625645	258	17.2462	1.78282	15.7715	XL280_YPD_peak_149
NC_006670.1	626246	627412	1167	626765	239	13.3062	1.67675	11.9366	XL280_YPD_peak_150
NC_006670.1	632330	632793	464	632611	168	5.06043	1.41001	4.05266	XL280_YPD_peak_151
NC_006670.1	635844	636260	417	635960	149	4.41256	1.39689	3.45125	XL280_YPD_peak_152
NC_006670.1	637069	637998	930	637732	193	15.676	1.89465	14.2397	XL280_YPD_peak_153
NC_006670.1	638966	639244	279	639110	131	2.99461	1.31529	2.15476	XL280_YPD_peak_154
NC_006670.1	641801	642300	500	641894	143	5.12443	1.45687	4.11224	XL280_YPD_peak_155
NC_006670.1	644534	645757	1224	644829	136	5.44381	1.49401	4.41048	XL280_YPD_peak_156
NC_006670.1	653627	654604	978	654204	256	24.0764	2.02701	22.4641	XL280_YPD_peak_157
NC_006670.1	656139	656758	620	656544	317	32.636	2.11872	30.8865	XL280_YPD_peak_158
NC_006670.1	659109	659375	267	659208	190	4.59478	1.35404	3.61987	XL280_YPD_peak_159
NC_006670.1	660387	661625	1239	660614	341	47.042	2.44387	45.1131	XL280_YPD_peak_160
NC_006670.1	664875	665471	597	665226	191	7.17845	1.49289	6.04596	XL280_YPD_peak_161
NC_006670.1	666886	667824	939	667567	302	47.8436	2.63016	45.9064	XL280_YPD_peak_162
NC_006670.1	674676	675475	800	675009	358	45.0244	2.33317	43.1173	XL280_YPD_peak_163
NC_006670.1	676165	677065	901	676438	238	9.80098	1.53983	8.55219	XL280_YPD_peak_164
NC_006670.1	677649	678300	652	677898	301	25.8782	1.96306	24.235	XL280_YPD_peak_165
NC_006670.1	680051	680505	455	680218	209	8.99074	1.55073	7.7743	XL280_YPD_peak_166
NC_006670.1	688284	688767	484	688455	183	11.8681	1.74464	10.5441	XL280_YPD_peak_167
NC_006670.1	691197	691856	660	691611	204	14.4805	1.80681	13.0765	XL280_YPD_peak_168
NC_006670.1	695668	696838	1171	696033	191	8.7	1.56968	7.49591	XL280_YPD_peak_169
NC_006670.1	698981	699346	366	699175	214	10.3211	1.6015	9.05222	XL280_YPD_peak_170
NC_006670.1	701974	703116	1143	702453	245	18.411	1.85502	16.9104	XL280_YPD_peak_171
NC_006670.1	706238	707004	767	706507	166	3.5139	1.31221	2.62543	XL280_YPD_peak_172
NC_006670.1	709926	711006	1081	710083	169	7.14996	1.53118	6.01888	XL280_YPD_peak_173
NC_006670.1	714741	715156	416	714838	165	5.17394	1.42158	4.15848	XL280_YPD_peak_174
NC_006670.1	717970	718753	784	718315	298	41.0144	2.43307	39.1521	XL280_YPD_peak_175
NC_006670.1	722369	722892	524	722473	188	7.17666	1.49775	6.04425	XL280_YPD_peak_176
NC_006670.1	724630	725099	470	724645	158	4.13187	1.36427	3.19182	XL280_YPD_peak_177
NC_006670.1	730537	731501	965	731382	257	23.8687	2.01671	22.2602	XL280_YPD_peak_178
NC_006670.1	732294	732588	295	732529	181	5.46481	1.41528	4.43012	XL280_YPD_peak_179
NC_006670.1	737550	740225	2676	738579	311	39.2202	2.32888	37.3802	XL280_YPD_peak_180
NC_006670.1	741067	741550	484	741317	183	7.36464	1.51631	6.22274	XL280_YPD_peak_181
NC_006670.1	749205	750804	1600	749919	460	113.082	3.56312	110.564	XL280_YPD_peak_182
NC_006670.1	755110	755691	582	755497	157	4.18299	1.36913	3.239	XL280_YPD_peak_183
NC_006670.1	755971	756642	672	756299	155	4.14461	1.36932	3.20358	XL280_YPD_peak_184
NC_006670.1	761172	762336	1165	761865	374	68.0677	2.87418	65.9275	XL280_YPD_peak_185
NC_006670.1	764298	764864	567	764576	260	21.5105	1.92639	19.9459	XL280_YPD_peak_186
NC_006670.1	768546	769147	602	768819	183	7.00378	1.49711	5.8804	XL280_YPD_peak_187
NC_006670.1	774865	776075	1211	775564	720	246.909	4.80461	243.787	XL280_YPD_peak_188
NC_006670.1	782134	782919	786	782413	271	31.0524	2.21552	29.3264	XL280_YPD_peak_189
NC_006670.1	784417	784799	383	784629	179	5.25304	1.40584	4.23219	XL280_YPD_peak_190
NC_006670.1	786706	787313	608	787217	187	7.49215	1.51587	6.34397	XL280_YPD_peak_191
NC_006670.1	787934	788540	607	788466	176	6.47273	1.48004	5.37775	XL280_YPD_peak_192
NC_006670.1	792173	792843	671	792339	165	5.59816	1.44763	4.55484	XL280_YPD_peak_193
NC_006670.1	793616	794196	581	794104	158	5.55192	1.45688	4.5115	XL280_YPD_peak_194
NC_006670.1	794678	795107	430	794755	172	7.73444	1.55764	6.57449	XL280_YPD_peak_195
NC_006670.1	799117	799552	436	799295	196	11.9301	1.713	10.604	XL280_YPD_peak_196
NC_006670.1	803534	804968	1435	803894	211	16.1239	1.85761	14.6762	XL280_YPD_peak_197
NC_006670.1	809222	810227	1006	809591	367	82.93	3.3285	80.6526	XL280_YPD_peak_198
NC_006670.1	813603	814153	551	813835	182	9.41795	1.62471	8.18432	XL280_YPD_peak_199
NC_006670.1	815960	816683	724	816257	157	7.34387	1.56854	6.20306	XL280_YPD_peak_200
NC_006670.1	818348	818931	584	818579	201	15.0662	1.84146	13.6459	XL280_YPD_peak_201
NC_006670.1	822945	824385	1441	824025	221	19.2657	1.95664	17.7468	XL280_YPD_peak_202
NC_006670.1	829002	830368	1367	829362	430	85.2319	3.04683	82.9338	XL280_YPD_peak_203
NC_006670.1	833203	833470	268	833406	241	4.98168	1.32667	3.97932	XL280_YPD_peak_204
NC_006670.1	837882	839400	1519	838642	824	222.399	3.87388	219.343	XL280_YPD_peak_205
NC_006670.1	844683	845229	547	845044	278	20.1736	1.83835	18.6357	XL280_YPD_peak_206
NC_006670.1	847524	848392	869	848181	284	20.3266	1.8304	18.7856	XL280_YPD_peak_207
NC_006670.1	850182	851018	837	850870	258	7.27459	1.41275	6.13721	XL280_YPD_peak_208
NC_006670.1	853251	856003	2753	854122	443	66.1856	2.56517	64.0645	XL280_YPD_peak_209
NC_006670.1	861358	862114	757	861723	298	40.1299	2.40547	38.2786	XL280_YPD_peak_210
NC_006670.1	864423	865258	836	865040	272	23.577	1.96425	21.9737	XL280_YPD_peak_211
NC_006670.1	868304	871188	2885	870845	298	34.9822	2.24656	33.1987	XL280_YPD_peak_212
NC_006670.1	875199	876503	1305	875884	214	14.3248	1.77333	12.9253	XL280_YPD_peak_213
NC_006670.1	876835	877116	282	877041	165	5.00363	1.41097	3.99979	XL280_YPD_peak_214
NC_006670.1	878755	879153	399	878868	171	5.51532	1.43297	4.47728	XL280_YPD_peak_215
NC_006670.1	881752	882992	1241	882737	177	9.33634	1.63217	8.10598	XL280_YPD_peak_216
NC_006670.1	889239	890974	1736	889623	363	56.9064	2.62553	54.8765	XL280_YPD_peak_217
NC_006670.1	892520	892943	424	892647	291	19.7913	1.79927	18.2614	XL280_YPD_peak_218
NC_006670.1	897001	898455	1455	897621	378	53.2741	2.47728	51.2809	XL280_YPD_peak_219
NC_006670.1	898949	899422	474	899183	211	6.73682	1.44174	5.62754	XL280_YPD_peak_220
NC_006670.1	906443	906813	371	906596	186	8.04603	1.54629	6.8714	XL280_YPD_peak_221
NC_006670.1	907223	908204	982	907745	262	30.1709	2.21865	28.4583	XL280_YPD_peak_222
NC_006670.1	909694	910299	606	909967	158	4.05451	1.359	3.12075	XL280_YPD_peak_223
NC_006670.1	915784	917243	1460	916348	183	10.7407	1.68884	9.45627	XL280_YPD_peak_224
NC_006670.1	918568	919329	762	918871	213	18.5999	1.95559	17.0951	XL280_YPD_peak_225
NC_006670.1	919666	920111	446	919950	141	3.24197	1.32206	2.37827	XL280_YPD_peak_226
NC_006670.1	925909	928037	2129	927803	185	16.6535	1.96979	15.1928	XL280_YPD_peak_227
NC_006670.1	938866	939701	836	939306	257	39.9015	2.58863	38.0531	XL280_YPD_peak_228
NC_006670.1	942066	942488	423	942307	150	7.36304	1.58684	6.22122	XL280_YPD_peak_229
NC_006670.1	943480	943809	330	943542	124	3.24359	1.34713	2.37974	XL280_YPD_peak_230
NC_006670.1	948672	949261	590	948932	164	10.5189	1.73058	9.24262	XL280_YPD_peak_231
NC_006670.1	951116	952259	1144	951570	281	48.9464	2.77754	46.9972	XL280_YPD_peak_232
NC_006670.1	953637	954427	791	953869	151	5.91215	1.4932	4.84942	XL280_YPD_peak_233
NC_006670.1	958484	958781	298	958542	192	5.23254	1.38785	4.21304	XL280_YPD_peak_234
NC_006670.1	960502	962564	2063	961340	465	104.981	3.34234	102.526	XL280_YPD_peak_235
NC_006670.1	967422	968636	1215	967685	163	9.75315	1.6913	8.50619	XL280_YPD_peak_236
NC_006670.1	968948	969743	796	969485	177	14.1867	1.87898	12.7912	XL280_YPD_peak_237
NC_006670.1	975964	977668	1705	977213	124	4.69786	1.46607	3.71538	XL280_YPD_peak_238
NC_006670.1	978382	978850	469	978586	133	5.81568	1.52755	4.75886	XL280_YPD_peak_239
NC_006670.1	981016	981497	482	981150	169	12.5891	1.82529	11.2416	XL280_YPD_peak_240
NC_006670.1	983173	984471	1299	983840	188	16.0796	1.93111	14.633	XL280_YPD_peak_241
NC_006670.1	986174	987014	841	986368	170	9.01482	1.63208	7.79744	XL280_YPD_peak_242
NC_006670.1	990707	991087	381	990950	160	3.55506	1.32184	2.66303	XL280_YPD_peak_243
NC_006670.1	992533	992851	319	992813	160	3.32104	1.30517	2.45008	XL280_YPD_peak_244
NC_006670.1	993618	994313	696	994110	237	16.4135	1.80011	14.9587	XL280_YPD_peak_245
NC_006670.1	995053	996525	1473	995188	191	6.49796	1.45747	5.4016	XL280_YPD_peak_246
NC_006670.1	997575	998703	1129	997983	243	21.4457	1.97206	19.8822	XL280_YPD_peak_247
NC_006670.1	1004642	1006476	1835	1005333	309	52	2.72681	50.0197	XL280_YPD_peak_248
NC_006670.1	1010448	1011050	603	1010632	182	8.80022	1.59311	7.59192	XL280_YPD_peak_249
NC_006670.1	1013187	1013924	738	1013675	181	7.0694	1.50411	5.94261	XL280_YPD_peak_250
NC_006670.1	1016198	1016786	589	1016335	307	44.6658	2.50847	42.7625	XL280_YPD_peak_251
NC_006670.1	1023314	1024365	1052	1023662	188	5.01707	1.38061	4.01231	XL280_YPD_peak_252
NC_006670.1	1027382	1029332	1951	1028425	288	33.0587	2.22092	31.3029	XL280_YPD_peak_253
NC_006670.1	1033472	1034737	1266	1034231	266	28.6104	2.15079	26.9223	XL280_YPD_peak_254
NC_006670.1	1037877	1038436	560	1038196	223	11.2324	1.62381	9.93034	XL280_YPD_peak_255
NC_006670.1	1040264	1041863	1600	1041516	217	14.6084	1.7776	13.2008	XL280_YPD_peak_256
NC_006670.1	1048770	1049276	507	1048941	205	11.185	1.65799	9.88454	XL280_YPD_peak_257
NC_006670.1	1050334	1050993	660	1050389	183	6.92231	1.49275	5.80315	XL280_YPD_peak_258
NC_006670.1	1052288	1052945	658	1052619	263	24.8821	2.03358	23.2558	XL280_YPD_peak_259
NC_006670.1	1054372	1054794	423	1054747	180	4.88246	1.38276	3.887	XL280_YPD_peak_260
NC_006670.1	1059197	1059807	611	1059529	265	15.798	1.71821	14.3586	XL280_YPD_peak_261
NC_006670.1	1061798	1062246	449	1061974	290	6.2995	1.34683	5.21413	XL280_YPD_peak_262
NC_006670.1	1064882	1066494	1613	1066036	713	144.107	3.11114	141.395	XL280_YPD_peak_263
NC_006670.1	1067704	1068544	841	1067986	375	23.5734	1.7628	21.9702	XL280_YPD_peak_264
NC_006670.1	1075228	1075903	676	1075283	176	6.07363	1.4575	5.00137	XL280_YPD_peak_265
NC_006670.1	1078373	1079914	1542	1079098	238	20.9245	1.96783	19.3713	XL280_YPD_peak_266
NC_006670.1	1085554	1085856	303	1085581	158	2.82935	1.27073	2.00599	XL280_YPD_peak_267
NC_006670.1	1088618	1089587	970	1089025	277	26.8807	2.05833	25.2207	XL280_YPD_peak_268
NC_006670.1	1090209	1090746	538	1090314	284	28.3938	2.08613	26.7092	XL280_YPD_peak_269
NC_006670.1	1092310	1092807	498	1092395	180	5.38389	1.41203	4.35437	XL280_YPD_peak_270
NC_006670.1	1098362	1099435	1074	1098988	156	6.25492	1.50457	5.17201	XL280_YPD_peak_271
NC_006670.1	1101592	1102294	703	1101829	154	5.30529	1.4483	4.2809	XL280_YPD_peak_272
NC_006670.1	1104834	1105250	417	1105108	168	6.93435	1.52089	5.81454	XL280_YPD_peak_273
NC_006670.1	1105763	1106511	749	1106102	159	4.82358	1.4087	3.83222	XL280_YPD_peak_274
NC_006670.1	1107128	1108075	948	1107283	219	19.4496	1.97066	17.9269	XL280_YPD_peak_275
NC_006670.1	1110238	1110552	315	1110378	180	8.21694	1.56699	7.0345	XL280_YPD_peak_276
NC_006670.1	1111309	1111680	372	1111456	152	4.40376	1.39156	3.44308	XL280_YPD_peak_277
NC_006670.1	1112792	1113240	449	1113062	164	7.59655	1.56725	6.44313	XL280_YPD_peak_278
NC_006670.1	1113698	1114140	443	1113783	148	4.9134	1.43302	3.91571	XL280_YPD_peak_279
NC_006670.1	1117508	1118073	566	1117765	154	4.81955	1.41644	3.82847	XL280_YPD_peak_280
NC_006670.1	1119600	1120230	631	1119889	211	18.0966	1.94109	16.6029	XL280_YPD_peak_281
NC_006670.1	1122236	1122886	651	1122575	155	3.84144	1.34822	2.92511	XL280_YPD_peak_282
NC_006670.1	1123434	1123760	327	1123633	165	4.68953	1.39115	3.70769	XL280_YPD_peak_283
NC_006670.1	1127614	1129972	2359	1128765	274	38.1427	2.44238	36.3164	XL280_YPD_peak_284
NC_006670.1	1137306	1141019	3714	1140120	297	32.2492	2.16631	30.5055	XL280_YPD_peak_285
NC_006670.1	1146467	1148504	2038	1147041	557	139.017	3.61741	136.333	XL280_YPD_peak_286
NC_006670.1	1153415	1154836	1422	1153800	237	20.2526	1.94553	18.7131	XL280_YPD_peak_287
NC_006670.1	1164439	1165854	1416	1165423	456	110.275	3.51773	107.778	XL280_YPD_peak_288
NC_006670.1	1170675	1172399	1725	1171405	366	46.0247	2.33411	44.1068	XL280_YPD_peak_289
NC_006670.1	1174655	1175642	988	1175186	519	95.3897	2.90967	93.0074	XL280_YPD_peak_290
NC_006670.1	1176434	1177011	578	1176767	230	8.00403	1.47527	6.83136	XL280_YPD_peak_291
NC_006670.1	1177492	1177860	369	1177661	209	5.43781	1.37923	4.40485	XL280_YPD_peak_292
NC_006670.1	1183610	1183875	266	1183753	196	7.52048	1.5021	6.3709	XL280_YPD_peak_293
NC_006670.1	1186056	1187122	1067	1186386	291	34.4149	2.25319	32.6389	XL280_YPD_peak_294
NC_006670.1	1191718	1192457	740	1191967	225	17.6089	1.87807	16.1261	XL280_YPD_peak_295
NC_006670.1	1196926	1199837	2912	1199452	413	64.1538	2.61863	62.0516	XL280_YPD_peak_296
NC_006670.1	1207186	1207695	510	1207557	222	6.83573	1.4327	5.72123	XL280_YPD_peak_297
NC_006670.1	1208246	1209013	768	1208592	413	69.0842	2.73434	66.934	XL280_YPD_peak_298
NC_006670.1	1210952	1211754	803	1211270	355	36.2737	2.11711	34.4725	XL280_YPD_peak_299
NC_006670.1	1214642	1217063	2422	1216341	313	32.1482	2.11588	30.406	XL280_YPD_peak_300
NC_006670.1	1223038	1223474	437	1223243	196	8.83944	1.56693	7.62952	XL280_YPD_peak_301
NC_006670.1	1226847	1227241	395	1226945	189	7.75979	1.52611	6.59857	XL280_YPD_peak_302
NC_006670.1	1227863	1228907	1045	1228820	176	5.54613	1.42718	4.50608	XL280_YPD_peak_303
NC_006670.1	1233635	1234123	489	1233919	302	33.3048	2.18261	31.5452	XL280_YPD_peak_304
NC_006670.1	1234861	1235735	875	1235300	246	16.3076	1.77531	14.8552	XL280_YPD_peak_305
NC_006670.1	1238575	1239060	486	1238668	176	2.87963	1.25835	2.05123	XL280_YPD_peak_306
NC_006670.1	1240418	1240887	470	1240667	238	19.9955	1.9329	18.4614	XL280_YPD_peak_307
NC_006670.1	1247610	1249558	1949	1247942	209	12.737	1.71758	11.385	XL280_YPD_peak_308
NC_006670.1	1251362	1252090	729	1251773	154	3.98194	1.35943	3.05409	XL280_YPD_peak_309
NC_006670.1	1257582	1258081	500	1257774	221	16.659	1.85117	15.1981	XL280_YPD_peak_310
NC_006670.1	1259705	1260773	1069	1260197	279	31.6554	2.20703	29.9206	XL280_YPD_peak_311
NC_006670.1	1265603	1267427	1825	1266608	761	235.089	4.35387	231.999	XL280_YPD_peak_312
NC_006670.1	1271826	1272923	1098	1272329	852	248.394	4.13928	245.268	XL280_YPD_peak_313
NC_006670.1	1274556	1275263	708	1274695	320	6.38475	1.33025	5.29464	XL280_YPD_peak_314
NC_006670.1	1277213	1278446	1234	1277454	304	7.40379	1.37819	6.25997	XL280_YPD_peak_315
NC_006670.1	1278903	1280166	1264	1280057	384	34.6486	2.0123	32.8696	XL280_YPD_peak_316
NC_006670.1	1288604	1290997	2394	1289661	197	16.0754	1.89942	14.6289	XL280_YPD_peak_317
NC_006670.1	1295976	1296875	900	1296415	369	63.1715	2.76648	61.0783	XL280_YPD_peak_318
NC_006670.1	1297290	1297920	631	1297549	199	6.41077	1.44149	5.31915	XL280_YPD_peak_319
NC_006670.1	1299787	1300695	909	1299910	248	14.7132	1.71226	13.3026	XL280_YPD_peak_320
NC_006670.1	1306662	1307052	391	1306707	148	4.37265	1.3957	3.41428	XL280_YPD_peak_321
NC_006670.1	1311706	1312074	369	1311815	184	9.14572	1.60643	7.92278	XL280_YPD_peak_322
NC_006670.1	1314068	1314522	455	1314236	222	18.7207	1.93149	17.2133	XL280_YPD_peak_323
NC_006670.1	1314811	1316495	1685	1314840	198	9.96509	1.61671	8.70992	XL280_YPD_peak_324
NC_006670.1	1319293	1320448	1156	1319654	248	12.7816	1.64025	11.4282	XL280_YPD_peak_325
NC_006670.1	1323001	1324823	1823	1323549	357	46.8291	2.38311	44.9024	XL280_YPD_peak_326
NC_006670.1	1327079	1327371	293	1327270	179	3.50504	1.29834	2.61736	XL280_YPD_peak_327
NC_006670.1	1332105	1332571	467	1332342	208	11.4684	1.66414	10.158	XL280_YPD_peak_328
NC_006670.1	1334411	1334870	460	1334694	221	17.3428	1.87889	15.866	XL280_YPD_peak_329
NC_006670.1	1335248	1336067	820	1335454	213	14.6399	1.78922	13.2315	XL280_YPD_peak_330
NC_006670.1	1340737	1342636	1900	1342239	390	83.9536	3.21863	81.6669	XL280_YPD_peak_331
NC_006670.1	1343049	1343345	297	1343125	184	6.87138	1.48833	5.75488	XL280_YPD_peak_332
NC_006670.1	1351380	1352080	701	1351863	177	8.70392	1.59902	7.49965	XL280_YPD_peak_333
NC_006670.1	1352654	1353140	487	1352731	168	7.09468	1.53005	5.96658	XL280_YPD_peak_334
NC_006670.1	1353825	1354170	346	1353995	154	4.66828	1.40635	3.6881	XL280_YPD_peak_335
NC_006670.1	1357381	1358005	625	1357917	149	5.38563	1.46285	4.35598	XL280_YPD_peak_336
NC_006670.1	1362832	1364009	1178	1363224	277	31.2135	2.19957	29.4853	XL280_YPD_peak_337
NC_006670.1	1364999	1365307	309	1365016	183	3.88047	1.31846	2.96098	XL280_YPD_peak_338
NC_006670.1	1365663	1366195	533	1366055	251	16.3661	1.76649	14.9123	XL280_YPD_peak_339
NC_006670.1	1368616	1369666	1051	1369262	256	21.5395	1.93816	19.9743	XL280_YPD_peak_340
NC_006670.1	1375036	1376378	1343	1375703	668	219.974	4.61391	216.926	XL280_YPD_peak_341
NC_006670.1	1381274	1382887	1614	1381920	429	85.6317	3.06106	83.3301	XL280_YPD_peak_342
NC_006670.1	1383914	1384618	705	1384096	202	7.03865	1.46889	5.91348	XL280_YPD_peak_343
NC_006670.1	1388801	1389100	300	1388894	164	4.02304	1.34909	3.09184	XL280_YPD_peak_344
NC_006670.1	1395404	1397784	2381	1396815	277	25.6618	2.01877	24.0222	XL280_YPD_peak_345
NC_006670.1	1404467	1406309	1843	1404942	423	83.0058	3.02551	80.7279	XL280_YPD_peak_346
NC_006670.1	1409094	1409547	454	1409243	239	15.3009	1.75315	13.8743	XL280_YPD_peak_347
NC_006670.1	1415435	1417783	2349	1416070	535	108.144	3.09907	105.663	XL280_YPD_peak_348
NC_006670.1	1426538	1427811	1274	1426908	607	112.016	2.92397	109.505	XL280_YPD_peak_349
NC_006670.1	1428180	1428667	488	1428230	272	4.14114	1.26601	3.20039	XL280_YPD_peak_350
NC_006670.1	1429188	1430882	1695	1430572	673	138.09	3.14111	135.411	XL280_YPD_peak_351
NC_006670.1	1435849	1436573	725	1436101	209	12.4141	1.7035	11.0721	XL280_YPD_peak_352
NC_006670.1	1441462	1442024	563	1441747	191	11.2947	1.69561	9.99039	XL280_YPD_peak_353
NC_006670.1	1445962	1446242	281	1446152	170	4.38022	1.36475	3.42128	XL280_YPD_peak_354
NC_006670.1	1446561	1449265	2705	1448366	248	23.6025	2.03523	21.9988	XL280_YPD_peak_355
NC_006670.1	1453864	1455442	1579	1454515	738	248.579	4.72239	245.452	XL280_YPD_peak_356
NC_006670.1	1460368	1460643	276	1460368	147	2.84433	1.28322	2.01943	XL280_YPD_peak_357
NC_006670.1	1463326	1463865	540	1463442	157	7.52936	1.57959	6.37933	XL280_YPD_peak_358
NC_006670.1	1468806	1469996	1191	1469318	211	20.8786	2.05868	19.3263	XL280_YPD_peak_359
NC_006670.1	1474283	1474657	375	1474480	185	5.79206	1.42807	4.73664	XL280_YPD_peak_360
NC_006670.1	1476228	1477754	1527	1476825	344	47.6615	2.44994	45.726	XL280_YPD_peak_361
NC_006670.1	1480175	1481140	966	1480810	252	21.731	1.95607	20.1621	XL280_YPD_peak_362
NC_006670.1	1485405	1486454	1050	1486136	187	12.4287	1.76058	11.0862	XL280_YPD_peak_363
NC_006670.1	1487620	1488093	474	1488076	172	7.39761	1.53902	6.25407	XL280_YPD_peak_364
NC_006670.1	1488852	1489190	339	1489029	173	5.83601	1.44867	4.77794	XL280_YPD_peak_365
NC_006670.1	1493012	1493589	578	1493307	224	15.4221	1.79325	13.9925	XL280_YPD_peak_366
NC_006670.1	1494493	1494856	364	1494702	186	7.80367	1.5338	6.64032	XL280_YPD_peak_367
NC_006670.1	1495229	1495981	753	1495241	159	3.65478	1.33005	2.75413	XL280_YPD_peak_368
NC_006670.1	1503017	1504852	1836	1503151	175	7.50165	1.53876	6.35302	XL280_YPD_peak_369
NC_006670.1	1510970	1512703	1734	1511539	678	208.438	4.32794	205.43	XL280_YPD_peak_370
NC_006670.1	1515504	1515802	299	1515687	257	14.9493	1.70341	13.5321	XL280_YPD_peak_371
NC_006670.1	1523605	1524385	781	1523791	195	13.878	1.80559	12.4915	XL280_YPD_peak_372
NC_006670.1	1527413	1527842	430	1527656	189	7.62972	1.51945	6.47471	XL280_YPD_peak_373
NC_006670.1	1529898	1530987	1090	1530313	298	37.7799	2.33258	35.9584	XL280_YPD_peak_374
NC_006670.1	1534127	1534640	514	1534430	175	5.02436	1.39783	4.0191	XL280_YPD_peak_375
NC_006670.1	1540484	1541175	692	1540964	200	11.7605	1.69543	10.4401	XL280_YPD_peak_376
NC_006670.1	1544713	1545943	1231	1545532	275	22.035	1.90594	20.4603	XL280_YPD_peak_377
NC_006670.1	1547858	1548128	271	1547968	243	13.1919	1.66478	11.8259	XL280_YPD_peak_378
NC_006670.1	1550114	1550699	586	1550490	357	37.1885	2.13543	35.3749	XL280_YPD_peak_379
NC_006670.1	1553184	1554044	861	1553653	444	81.9356	2.90944	79.6669	XL280_YPD_peak_380
NC_006670.1	1554505	1555016	512	1554902	278	22.7023	1.92031	21.1153	XL280_YPD_peak_381
NC_006670.1	1561806	1562313	508	1561855	155	4.05242	1.36295	3.11881	XL280_YPD_peak_382
NC_006670.1	1562658	1563433	776	1562919	190	9.28276	1.60048	8.05454	XL280_YPD_peak_383
NC_006670.1	1563919	1564869	951	1563978	168	4.48281	1.37387	3.51626	XL280_YPD_peak_384
NC_006670.1	1567587	1568148	562	1567859	225	12.554	1.67464	11.2076	XL280_YPD_peak_385
NC_006670.1	1570007	1570738	732	1570396	206	12.1361	1.69822	10.8032	XL280_YPD_peak_386
NC_006670.1	1572031	1572544	514	1572401	197	10.3183	1.63544	9.04958	XL280_YPD_peak_387
NC_006670.1	1576612	1577554	943	1577263	143	5.20149	1.46218	4.18414	XL280_YPD_peak_388
NC_006670.1	1579080	1579672	593	1579463	132	4.64189	1.44432	3.66363	XL280_YPD_peak_389
NC_006670.1	1581945	1582305	361	1582183	128	4.42634	1.43614	3.464	XL280_YPD_peak_390
NC_006670.1	1587941	1589332	1392	1588308	246	31.3021	2.32469	29.5725	XL280_YPD_peak_391
NC_006670.1	1594746	1595222	477	1594963	188	13.2319	1.79613	11.8647	XL280_YPD_peak_392
NC_006670.1	1596199	1596665	467	1596482	172	9.0267	1.62782	7.80885	XL280_YPD_peak_393
NC_006670.1	1599756	1600037	282	1599827	152	4.18685	1.37657	3.24255	XL280_YPD_peak_394
NC_006670.1	1601398	1602151	754	1601812	160	6.20585	1.49359	5.12582	XL280_YPD_peak_395
NC_006670.1	1602578	1602870	293	1602634	158	5.1749	1.43296	4.15939	XL280_YPD_peak_396
NC_006670.1	1607660	1609185	1526	1608134	270	29.7538	2.17555	28.0478	XL280_YPD_peak_397
NC_006670.1	1614991	1616107	1117	1615142	189	9.61177	1.61881	8.37046	XL280_YPD_peak_398
NC_006670.1	1616717	1617625	909	1617264	242	26.7624	2.17229	25.1044	XL280_YPD_peak_399
NC_006670.1	1623415	1624610	1196	1623876	351	69.9976	3.04635	67.8388	XL280_YPD_peak_400
NC_006670.1	1628178	1628465	288	1628263	181	4.06084	1.3318	3.12655	XL280_YPD_peak_401
NC_006670.1	1628839	1629330	492	1629173	191	8.0602	1.53774	6.88492	XL280_YPD_peak_402
NC_006670.1	1629851	1630627	777	1630047	211	12.6606	1.70957	11.3108	XL280_YPD_peak_403
NC_006670.1	1634982	1635268	287	1634987	163	3.82519	1.33698	2.91017	XL280_YPD_peak_404
NC_006670.1	1636205	1637764	1560	1637488	176	8.59292	1.59537	7.39359	XL280_YPD_peak_405
NC_006670.1	1644181	1644574	394	1644212	129	4.18077	1.41501	3.23696	XL280_YPD_peak_406
NC_006670.1	1653073	1653736	664	1653505	332	65.4081	3.01774	63.2946	XL280_YPD_peak_407
NC_006670.1	1658430	1659190	761	1658714	174	9.88136	1.66814	8.62945	XL280_YPD_peak_408
NC_006670.1	1660421	1660862	442	1660775	166	7.48315	1.55636	6.33541	XL280_YPD_peak_409
NC_006670.1	1664771	1665138	368	1664891	177	8.03156	1.56334	6.85759	XL280_YPD_peak_410
NC_006670.1	1666676	1667190	515	1666981	181	6.36785	1.46592	5.27867	XL280_YPD_peak_411
NC_006670.1	1669400	1670891	1492	1670010	292	34.8925	2.26463	33.1102	XL280_YPD_peak_412
NC_006670.1	1674945	1675358	414	1675164	192	6.76275	1.46981	5.65206	XL280_YPD_peak_413
NC_006670.1	1678767	1679258	492	1679062	212	11.0582	1.63771	9.76227	XL280_YPD_peak_414
NC_006670.1	1682597	1683504	908	1682808	266	25.9876	2.06197	24.3427	XL280_YPD_peak_415
NC_006670.1	1687945	1688337	393	1688119	180	4.58045	1.36473	3.60658	XL280_YPD_peak_416
NC_006670.1	1691835	1692128	294	1691917	178	6.04153	1.4525	4.97114	XL280_YPD_peak_417
NC_006670.1	1692630	1692947	318	1692830	170	5.01427	1.40425	4.00971	XL280_YPD_peak_418
NC_006670.1	1698568	1699215	648	1698568	155	3.84808	1.34869	2.93122	XL280_YPD_peak_419
NC_006670.1	1703930	1706247	2318	1704500	366	53.5016	2.52507	51.5061	XL280_YPD_peak_420
NC_006670.1	1710556	1711645	1090	1710762	202	12.2343	1.71211	10.8983	XL280_YPD_peak_421
NC_006670.1	1717188	1719046	1859	1718728	331	63.5821	2.96754	61.4851	XL280_YPD_peak_422
NC_006670.1	1720211	1720615	405	1720406	157	5.25015	1.43948	4.2295	XL280_YPD_peak_423
NC_006670.1	1725617	1728429	2813	1726619	165	10.3152	1.7164	9.04652	XL280_YPD_peak_424
NC_006670.1	1731391	1731801	411	1731565	163	10.3119	1.72225	9.04341	XL280_YPD_peak_425
NC_006670.1	1737241	1737818	578	1737657	189	12.3046	1.74903	10.9663	XL280_YPD_peak_426
NC_006670.1	1739660	1740774	1115	1739915	216	18.1264	1.92612	16.6321	XL280_YPD_peak_427
NC_006670.1	1741123	1741861	739	1741716	175	6.75968	1.49783	5.64915	XL280_YPD_peak_428
NC_006670.1	1742849	1743188	340	1743003	166	5.55134	1.44313	4.51097	XL280_YPD_peak_429
NC_006670.1	1745724	1746239	516	1745950	138	3.32964	1.33309	2.45788	XL280_YPD_peak_430
NC_006670.1	1747309	1747778	470	1747612	155	6.75869	1.53772	5.64821	XL280_YPD_peak_431
NC_006670.1	1752298	1752741	444	1752562	173	7.6321	1.54994	6.47698	XL280_YPD_peak_432
NC_006670.1	1753282	1753703	422	1753431	178	7.31839	1.52302	6.17881	XL280_YPD_peak_433
NC_006670.1	1756641	1757748	1108	1757299	225	11.3164	1.6236	10.0113	XL280_YPD_peak_434
NC_006670.1	1758060	1760039	1980	1759211	266	23.3461	1.97281	21.7471	XL280_YPD_peak_435
NC_006670.1	1764379	1765045	667	1764599	163	5.21629	1.42737	4.1979	XL280_YPD_peak_436
NC_006670.1	1766170	1766466	297	1766280	168	6.79232	1.51275	5.68006	XL280_YPD_peak_437
NC_006670.1	1766978	1767262	285	1767220	168	4.73996	1.39011	3.75446	XL280_YPD_peak_438
NC_006670.1	1771674	1772726	1053	1772242	424	97.0529	3.37045	94.6589	XL280_YPD_peak_439
NC_006670.1	1777195	1777692	498	1777418	146	4.42005	1.4023	3.45821	XL280_YPD_peak_440
NC_006670.1	1784790	1785874	1085	1785192	486	122.395	3.63478	119.805	XL280_YPD_peak_441
NC_006670.1	1786779	1787976	1198	1787243	258	21.9551	1.94719	20.382	XL280_YPD_peak_442
NC_006670.1	1793905	1794258	354	1794008	158	4.4228	1.38386	3.46074	XL280_YPD_peak_443
NC_006670.1	1794688	1797502	2815	1795160	267	32.6786	2.2857	30.9286	XL280_YPD_peak_444
NC_006670.1	1805166	1805843	678	1805474	219	28.8203	2.35608	27.129	XL280_YPD_peak_445
NC_006670.1	1806692	1807328	637	1806901	173	12.7243	1.81863	11.3726	XL280_YPD_peak_446
NC_006670.1	1812869	1814813	1945	1814426	181	13.3591	1.82414	11.9879	XL280_YPD_peak_447
NC_006670.1	1819080	1820839	1760	1820308	281	43.0002	2.57387	41.1152	XL280_YPD_peak_448
NC_006670.1	1824163	1824534	372	1824410	190	6.53256	1.46079	5.43429	XL280_YPD_peak_449
NC_006670.1	1826270	1826864	595	1826528	190	8.54456	1.56388	7.34726	XL280_YPD_peak_450
NC_006670.1	1827483	1827826	344	1827663	194	7.7488	1.51684	6.58813	XL280_YPD_peak_451
NC_006670.1	1832176	1833424	1249	1833009	418	76.5203	2.89132	74.2995	XL280_YPD_peak_452
NC_006670.1	1837329	1838610	1282	1838036	213	14.7059	1.79201	13.2955	XL280_YPD_peak_453
NC_006670.1	1843302	1844879	1578	1843563	197	10.3566	1.63724	9.08639	XL280_YPD_peak_454
NC_006670.1	1845781	1846504	724	1846176	229	16.7376	1.83271	15.2749	XL280_YPD_peak_455
NC_006670.1	1849323	1850043	721	1849578	178	5.1162	1.39919	4.10456	XL280_YPD_peak_456
NC_006670.1	1851411	1851811	401	1851474	172	5.33459	1.42068	4.30831	XL280_YPD_peak_457
NC_006670.1	1852769	1853069	301	1852991	185	7.70979	1.53078	6.551	XL280_YPD_peak_458
NC_006670.1	1854103	1855136	1034	1854675	191	7.09187	1.48843	5.96393	XL280_YPD_peak_459
NC_006670.1	1858786	1859285	500	1859111	267	25.1676	2.0313	23.5364	XL280_YPD_peak_460
NC_006670.1	1863008	1864414	1407	1863294	212	15.0976	1.81128	13.6766	XL280_YPD_peak_461
NC_006670.1	1870525	1870830	306	1870785	131	3.16375	1.32956	2.30753	XL280_YPD_peak_462
NC_006670.1	1874234	1875318	1085	1874643	232	20.5967	1.97398	19.05	XL280_YPD_peak_463
NC_006670.1	1876604	1877614	1011	1877280	268	28.744	2.14848	27.0538	XL280_YPD_peak_464
NC_006670.1	1880522	1881354	833	1880633	187	6.67078	1.47275	5.56498	XL280_YPD_peak_465
NC_006670.1	1884061	1884873	813	1884451	193	6.77548	1.46894	5.66409	XL280_YPD_peak_466
NC_006670.1	1885785	1886370	586	1886220	188	4.68119	1.3613	3.7001	XL280_YPD_peak_467
NC_006670.1	1888425	1889085	661	1888892	206	5.90141	1.40646	4.83932	XL280_YPD_peak_468
NC_006670.1	1889393	1889841	449	1889442	196	4.71383	1.35431	3.73018	XL280_YPD_peak_469
NC_006670.1	1890237	1890754	518	1890427	250	15.3086	1.73012	13.8818	XL280_YPD_peak_470
NC_006670.1	1891481	1892326	846	1892230	249	15.4647	1.73789	14.0339	XL280_YPD_peak_471
NC_006670.1	1897901	1898546	646	1898281	188	8.79536	1.58038	7.58726	XL280_YPD_peak_472
NC_006670.1	1904120	1904794	675	1904313	199	15.7215	1.87694	14.284	XL280_YPD_peak_473
NC_006670.1	1913535	1914451	917	1913880	559	131.813	3.46286	129.168	XL280_YPD_peak_474
NC_006670.1	1917042	1917853	812	1917510	426	62.2311	2.53174	60.1472	XL280_YPD_peak_475
NC_006670.1	1923155	1924556	1402	1923646	470	91.3698	3.01262	89.019	XL280_YPD_peak_476
NC_006670.1	1931332	1931841	510	1931575	250	14.1537	1.68773	12.7591	XL280_YPD_peak_477
NC_006670.1	1934874	1935806	933	1935133	586	109.999	2.95471	107.504	XL280_YPD_peak_478
NC_006670.1	1937974	1939420	1447	1938703	600	117.969	3.04701	115.411	XL280_YPD_peak_479
NC_006670.1	1945981	1947366	1386	1946968	259	24.5235	2.0334	22.9035	XL280_YPD_peak_480
NC_006670.1	1949901	1950527	627	1950409	181	4.51491	1.35959	3.54583	XL280_YPD_peak_481
NC_006670.1	1954072	1954617	546	1954326	276	20.6118	1.85707	19.0649	XL280_YPD_peak_482
NC_006670.1	1954969	1957361	2393	1955442	445	90.2286	3.09582	87.8872	XL280_YPD_peak_483
NC_006670.1	1963405	1963902	498	1963640	261	18.5152	1.82047	17.0123	XL280_YPD_peak_484
NC_006670.1	1964779	1966350	1572	1965447	371	54.6156	2.53557	52.6092	XL280_YPD_peak_485
NC_006670.1	1967593	1968244	652	1968177	233	9.03962	1.51554	7.82122	XL280_YPD_peak_486
NC_006670.1	1975746	1977434	1689	1976433	418	64.7489	2.61505	62.6415	XL280_YPD_peak_487
NC_006670.1	1981449	1982116	668	1981804	284	22.855	1.9107	21.2651	XL280_YPD_peak_488
NC_006670.1	1983494	1984075	582	1983893	210	8.97331	1.54823	7.75757	XL280_YPD_peak_489
NC_006670.1	1984918	1985255	338	1985001	187	5.79686	1.42552	4.74116	XL280_YPD_peak_490
NC_006670.1	1990463	1991692	1230	1990915	196	13.8107	1.79959	12.4262	XL280_YPD_peak_491
NC_006670.1	1992954	1993740	787	1993674	168	6.00358	1.46682	4.93544	XL280_YPD_peak_492
NC_006670.1	1996977	1997943	967	1997257	222	17.831	1.89567	16.3432	XL280_YPD_peak_493
NC_006670.1	1998343	1998628	286	1998455	156	3.8553	1.34788	2.93786	XL280_YPD_peak_494
NC_006670.1	1999589	2000045	457	1999829	158	3.84151	1.34433	2.92516	XL280_YPD_peak_495
NC_006670.1	2001529	2001948	420	2001840	167	4.26029	1.36089	3.31048	XL280_YPD_peak_496
NC_006670.1	2010738	2011545	808	2011188	287	34.1557	2.25919	32.3839	XL280_YPD_peak_497
NC_006670.1	2016121	2018507	2387	2017770	618	131.826	3.22348	129.182	XL280_YPD_peak_498
NC_006670.1	2023006	2023967	962	2023444	214	12.0221	1.67536	10.693	XL280_YPD_peak_499
NC_006670.1	2024351	2025141	791	2024650	205	12.3778	1.7113	11.037	XL280_YPD_peak_500
NC_006670.1	2037209	2039389	2181	2037996	800	207.032	3.74156	204.029	XL280_YPD_peak_501
NC_006670.1	2043519	2044017	499	2043695	222	7.29063	1.45369	6.15243	XL280_YPD_peak_502
NC_006670.1	2044518	2045088	571	2044830	286	31.0877	2.16527	29.3613	XL280_YPD_peak_503
NC_006670.1	2051742	2052540	799	2052310	200	6.24585	1.43168	5.16346	XL280_YPD_peak_504
NC_006670.1	2053193	2054230	1038	2053743	419	79.295	2.95379	77.0496	XL280_YPD_peak_505
NC_006670.1	2055635	2056182	548	2056004	238	9.9051	1.54407	8.65223	XL280_YPD_peak_506
NC_006670.1	2059470	2059772	303	2059615	290	14.6559	1.63817	13.247	XL280_YPD_peak_507
NC_006670.1	2062590	2063678	1089	2063117	618	126.436	3.1313	123.82	XL280_YPD_peak_508
NC_006670.1	2064408	2064991	584	2064712	315	15.2034	1.62022	13.7794	XL280_YPD_peak_509
NC_006670.1	2065629	2066031	403	2065745	262	6.37323	1.37168	5.28376	XL280_YPD_peak_510
NC_006670.1	2066368	2066851	484	2066594	268	7.01457	1.39282	5.89063	XL280_YPD_peak_511
NC_006670.1	2070721	2071100	380	2070886	184	3.32969	1.28224	2.45793	XL280_YPD_peak_512
NC_006670.1	2072733	2073069	337	2072911	188	5.12387	1.38667	4.11172	XL280_YPD_peak_513
NC_006670.1	2077348	2077787	440	2077458	256	22.3162	1.96537	20.7364	XL280_YPD_peak_514
NC_006670.1	2081349	2082083	735	2081810	183	8.19382	1.55973	7.01243	XL280_YPD_peak_515
NC_006670.1	2087070	2088222	1153	2087586	199	9.43717	1.58979	8.20277	XL280_YPD_peak_516
NC_006670.1	2088582	2088973	392	2088911	177	5.09878	1.39952	4.0883	XL280_YPD_peak_517
NC_006670.1	2089451	2090067	617	2089874	182	5.61595	1.42247	4.57153	XL280_YPD_peak_518
NC_006670.1	2092336	2092706	371	2092426	172	4.28996	1.35652	3.33793	XL280_YPD_peak_519
NC_006670.1	2098724	2099332	609	2099020	201	6.95189	1.46603	5.83118	XL280_YPD_peak_520
NC_006670.1	2100370	2102982	2613	2101106	288	30.354	2.13578	28.6384	XL280_YPD_peak_521
NC_006670.1	2107844	2110184	2341	2109300	456	89.0099	3.01914	86.6788	XL280_YPD_peak_522
NC_006670.1	2110467	2110762	296	2110552	213	5.75892	1.39116	4.70552	XL280_YPD_peak_523
NC_006670.1	2116070	2116937	868	2116501	692	242.725	4.91097	239.614	XL280_YPD_peak_524
NC_006670.1	2123170	2123630	461	2123264	155	5.46425	1.45674	4.4296	XL280_YPD_peak_525
NC_006670.1	2126761	2127134	374	2126964	151	3.53517	1.33141	2.64487	XL280_YPD_peak_526
NC_006670.1	2129261	2130404	1144	2130278	180	8.6726	1.5908	7.46968	XL280_YPD_peak_527
NC_006670.1	2135961	2136633	673	2136380	307	29.8132	2.06435	28.1062	XL280_YPD_peak_528
NC_006670.1	2138239	2138731	493	2138355	222	6.79898	1.43098	5.68641	XL280_YPD_peak_529
NC_006670.1	2139623	2140819	1197	2140276	407	58.3303	2.50338	56.2856	XL280_YPD_peak_530
NC_006670.1	2143051	2143676	626	2143340	345	32.9231	2.05472	31.1694	XL280_YPD_peak_531
NC_006670.1	2148031	2149821	1791	2148759	458	80.1775	2.81631	77.924	XL280_YPD_peak_532
NC_006670.1	2155070	2155937	868	2155497	212	14.3115	1.7779	12.9123	XL280_YPD_peak_533
NC_006670.1	2156505	2156828	324	2156726	161	3.36291	1.30707	2.48808	XL280_YPD_peak_534
NC_006670.1	2160873	2163326	2454	2162547	256	31.607	2.2928	29.8728	XL280_YPD_peak_535
NC_006670.1	2168310	2169673	1364	2169235	173	11.2446	1.7421	9.94206	XL280_YPD_peak_536
NC_006670.1	2174425	2174749	325	2174531	146	4.88532	1.43471	3.88952	XL280_YPD_peak_537
NC_006670.1	2175811	2176370	560	2176258	152	5.78873	1.48325	4.73351	XL280_YPD_peak_538
NC_006670.1	2182783	2184523	1741	2182847	341	34.853	2.11552	33.0712	XL280_YPD_peak_539
NC_006670.1	2185552	2186005	454	2185839	343	31.8344	2.03081	30.0969	XL280_YPD_peak_540
NC_006670.1	2189800	2190190	391	2190105	228	11.0956	1.60902	9.79838	XL280_YPD_peak_541
NC_006670.1	2196836	2197556	721	2197331	295	24.561	1.93763	22.9403	XL280_YPD_peak_542
NC_006670.1	2199386	2200548	1163	2199890	306	31.3063	2.1111	29.5767	XL280_YPD_peak_543
NC_006670.1	2205523	2205945	423	2205724	199	9.99981	1.61627	8.74327	XL280_YPD_peak_544
NC_006670.1	2208775	2209225	451	2208994	188	6.264	1.44948	5.18057	XL280_YPD_peak_545
NC_006670.1	2211217	2212330	1114	2211853	275	28.3363	2.11195	26.6526	XL280_YPD_peak_546
NC_006670.1	2213907	2214358	452	2214084	202	7.87601	1.50987	6.70918	XL280_YPD_peak_547
NC_006670.1	2218094	2219558	1465	2218577	276	29.7601	2.15536	28.0539	XL280_YPD_peak_548
NC_006670.1	2223225	2223682	458	2223390	227	12.4686	1.66712	11.1248	XL280_YPD_peak_549
NC_006670.1	2224423	2224880	458	2224747	169	3.99672	1.34125	3.06766	XL280_YPD_peak_550
NC_006670.1	2225151	2226022	872	2225500	374	68.7848	2.89336	66.6374	XL280_YPD_peak_551
NC_006670.1	2235482	2236417	936	2235785	242	20.0009	1.92163	18.4667	XL280_YPD_peak_552
NC_006670.1	2237080	2237745	666	2237222	181	5.74355	1.43112	4.69107	XL280_YPD_peak_553
NC_006670.1	2239139	2239550	412	2239348	176	4.55667	1.36819	3.58458	XL280_YPD_peak_554
NC_006670.1	2240635	2241241	607	2240740	186	7.26994	1.50603	6.13278	XL280_YPD_peak_555
NC_006670.1	2243864	2244193	330	2244086	184	7.48241	1.52072	6.33469	XL280_YPD_peak_556
NC_006670.1	2246043	2247004	962	2246722	203	11.3205	1.66851	10.0153	XL280_YPD_peak_557
NC_006670.1	2250086	2250762	677	2250683	184	5.73587	1.42636	4.68382	XL280_YPD_peak_558
NC_006670.1	2252766	2253057	292	2252927	193	6.444	1.45169	5.35055	XL280_YPD_peak_559
NC_006670.1	2254853	2255511	659	2255277	208	9.95286	1.59635	8.69814	XL280_YPD_peak_560
NC_006670.1	2255857	2256645	789	2256090	298	39.3678	2.38177	37.526	XL280_YPD_peak_561
NC_006670.1	2262875	2263383	509	2263101	141	3.70691	1.35805	2.80186	XL280_YPD_peak_562
NC_006670.1	2264060	2265044	985	2264816	201	17.3044	1.94077	15.8285	XL280_YPD_peak_563
NC_006670.1	2269566	2270744	1179	2269804	173	7.34521	1.53412	6.20433	XL280_YPD_peak_564
NC_006670.1	2271772	2272112	341	2272062	147	3.52547	1.3359	2.63599	XL280_YPD_peak_565
NC_006670.1	2274061	2274484	424	2274307	197	13.3319	1.77486	11.9615	XL280_YPD_peak_566
NC_006670.1	2279888	2280349	462	2280170	159	7.384	1.56626	6.24112	XL280_YPD_peak_567
NC_006670.1	2280795	2281440	646	2281157	322	61.8701	2.96609	59.7896	XL280_YPD_peak_568
NC_006670.1	2285868	2286239	372	2286027	177	4.15304	1.34198	3.21136	XL280_YPD_peak_569
NC_006670.1	2290725	2291939	1215	2291362	310	23.4221	1.87051	21.8217	XL280_YPD_peak_570
NC_006670.1	2295966	2296962	997	2296340	298	23.4288	1.89634	21.8282	XL280_YPD_peak_571
NC_006670.1	2297278	2298527	1250	2297986	256	24.7515	2.05068	23.1275	XL280_YPD_peak_572
NC_006670.1	2298864	2300249	1386	2299199	170	8.57933	1.60839	7.38056	XL280_YPD_peak_573
NC_006679.1	119	2702	2584	2389	1326	454.348	4.83223	450.907	XL280_YPD_peak_574
NC_006679.1	8084	8467	384	8172	197	3.3777	1.27448	2.50151	XL280_YPD_peak_575
NC_006679.1	10564	11279	716	11075	362	52.5555	2.51504	50.5697	XL280_YPD_peak_576
NC_006679.1	13509	13808	300	13548	181	3.37901	1.28817	2.50271	XL280_YPD_peak_577
NC_006679.1	16463	17588	1126	17256	209	12.5112	1.70773	11.1661	XL280_YPD_peak_578
NC_006679.1	19646	20118	473	19866	200	11.0123	1.66114	9.71811	XL280_YPD_peak_579
NC_006679.1	26334	27949	1616	27112	356	67.9251	2.95949	65.7864	XL280_YPD_peak_580
NC_006679.1	34300	35407	1108	35037	352	53.4538	2.57684	51.4587	XL280_YPD_peak_581
NC_006679.1	38778	39514	737	39238	301	32.6377	2.16565	30.8882	XL280_YPD_peak_582
NC_006679.1	40554	41492	939	41198	310	44.6846	2.4964	42.7811	XL280_YPD_peak_583
NC_006679.1	45471	46055	585	45844	194	16.7597	1.94098	15.2965	XL280_YPD_peak_584
NC_006679.1	49303	50988	1686	49971	144	7.98053	1.64199	6.80889	XL280_YPD_peak_585
NC_006679.1	53479	54014	536	53652	170	10.1046	1.69067	8.84408	XL280_YPD_peak_586
NC_006679.1	55472	56247	776	56042	156	7.3709	1.57252	6.22871	XL280_YPD_peak_587
NC_006679.1	56584	57288	705	56816	173	10.3118	1.69339	9.04325	XL280_YPD_peak_588
NC_006679.1	58563	59196	634	58871	184	12.8926	1.79186	11.5358	XL280_YPD_peak_589
NC_006679.1	64429	65104	676	64761	289	47.5846	2.68701	45.6499	XL280_YPD_peak_590
NC_006679.1	67085	67685	601	67409	185	9.46184	1.62016	8.22649	XL280_YPD_peak_591
NC_006679.1	73586	75014	1429	73959	567	119.405	3.1906	116.837	XL280_YPD_peak_592
NC_006679.1	75488	76342	855	75868	425	54.1323	2.35599	52.1304	XL280_YPD_peak_593
NC_006679.1	82515	83478	964	83190	235	18.5775	1.88772	17.0733	XL280_YPD_peak_594
NC_006679.1	85325	85616	292	85507	166	4.52706	1.37939	3.5571	XL280_YPD_peak_595
NC_006679.1	92827	93360	534	92980	167	7.57316	1.5593	6.42094	XL280_YPD_peak_596
NC_006679.1	99367	100587	1221	100223	373	76.6839	3.11415	74.4618	XL280_YPD_peak_597
NC_006679.1	108139	109284	1146	108709	293	38.3284	2.36879	36.4997	XL280_YPD_peak_598
NC_006679.1	109988	111475	1488	110196	208	11.9124	1.68376	10.5869	XL280_YPD_peak_599
NC_006679.1	116127	116607	481	116340	394	50.2384	2.35389	48.2757	XL280_YPD_peak_600
NC_006679.1	119010	120675	1666	120096	515	103.447	3.08399	101.005	XL280_YPD_peak_601
NC_006679.1	130163	130633	471	130223	189	5.70377	1.41767	4.65384	XL280_YPD_peak_602
NC_006679.1	130998	133139	2142	131864	322	45.1073	2.46058	43.1993	XL280_YPD_peak_603
NC_006679.1	137084	137962	879	137843	221	16.1786	1.83167	14.7296	XL280_YPD_peak_604
NC_006679.1	141623	142293	671	142071	249	21.9343	1.97201	20.3617	XL280_YPD_peak_605
NC_006679.1	147494	148081	588	147813	223	17.6435	1.8852	16.1598	XL280_YPD_peak_606
NC_006679.1	152588	154548	1961	153212	232	18.4628	1.8917	16.961	XL280_YPD_peak_607
NC_006679.1	157261	157948	688	157653	211	11.2942	1.65011	9.98995	XL280_YPD_peak_608
NC_006679.1	160173	161098	926	161002	172	5.04154	1.40305	4.03509	XL280_YPD_peak_609
NC_006679.1	166574	167351	778	166801	305	29.1953	2.05149	27.4981	XL280_YPD_peak_610
NC_006679.1	170718	171414	697	170980	479	89.6189	2.93916	87.2828	XL280_YPD_peak_611
NC_006679.1	174847	175664	818	175086	371	53.2109	2.49977	51.2182	XL280_YPD_peak_612
NC_006679.1	180415	182249	1835	181754	313	43.825	2.45828	41.931	XL280_YPD_peak_613
NC_006679.1	190225	190940	716	190429	213	6.98112	1.45088	5.85898	XL280_YPD_peak_614
NC_006679.1	192766	193770	1005	193104	617	168.641	3.90011	165.811	XL280_YPD_peak_615
NC_006679.1	201859	202850	992	202364	489	102.629	3.17548	100.193	XL280_YPD_peak_616
NC_006679.1	206891	207363	473	207034	300	21.1528	1.82335	19.5951	XL280_YPD_peak_617
NC_006679.1	210197	211092	896	210736	374	54.4137	2.5197	52.4091	XL280_YPD_peak_618
NC_006679.1	211774	212098	325	211896	197	4.54531	1.34373	3.57401	XL280_YPD_peak_619
NC_006679.1	212602	213181	580	212815	207	7.07731	1.46365	5.95013	XL280_YPD_peak_620
NC_006679.1	217194	217556	363	217218	163	4.03794	1.35134	3.1055	XL280_YPD_peak_621
NC_006679.1	219141	219566	426	219360	190	10.1476	1.64278	8.8854	XL280_YPD_peak_622
NC_006679.1	223477	223759	283	223606	163	3.9154	1.3431	2.99302	XL280_YPD_peak_623
NC_006679.1	227230	227560	331	227481	288	24.2851	1.94602	22.6693	XL280_YPD_peak_624
NC_006679.1	231196	234119	2924	233690	519	100.453	3.00887	98.034	XL280_YPD_peak_625
NC_006679.1	237784	238151	368	238054	212	9.50512	1.56888	8.26799	XL280_YPD_peak_626
NC_006679.1	240863	241143	281	241032	158	4.82666	1.41047	3.83509	XL280_YPD_peak_627
NC_006679.1	244136	244854	719	244634	173	8.04451	1.57248	6.86994	XL280_YPD_peak_628
NC_006679.1	245454	245945	492	245457	135	2.30044	1.24949	1.53492	XL280_YPD_peak_629
NC_006679.1	247000	247399	400	247225	169	7.91997	1.57437	6.7511	XL280_YPD_peak_630
NC_006679.1	252591	253810	1220	253335	238	24.0313	2.08472	22.4199	XL280_YPD_peak_631
NC_006679.1	255652	256153	502	255929	220	14.4186	1.7623	13.0164	XL280_YPD_peak_632
NC_006679.1	257954	258532	579	258056	189	6.52235	1.46177	5.42462	XL280_YPD_peak_633
NC_006679.1	260670	261390	721	260915	239	19.23	1.90131	17.7117	XL280_YPD_peak_634
NC_006679.1	262557	263031	475	262708	194	8.30153	1.54433	7.11511	XL280_YPD_peak_635
NC_006679.1	267615	267920	306	267720	186	6.2925	1.45401	5.20752	XL280_YPD_peak_636
NC_006679.1	273082	275538	2457	274200	581	99.4546	2.7884	97.0436	XL280_YPD_peak_637
NC_006679.1	276162	277247	1086	277006	306	12.0554	1.5337	10.7251	XL280_YPD_peak_638
NC_006679.1	283960	284759	800	284245	196	14.9288	1.85063	13.5122	XL280_YPD_peak_639
NC_006679.1	286951	287849	899	287649	180	9.91643	1.65484	8.66314	XL280_YPD_peak_640
NC_006679.1	290332	290673	342	290643	164	5.9035	1.46785	4.84129	XL280_YPD_peak_641
NC_006679.1	291330	291694	365	291543	157	4.13216	1.36567	3.19208	XL280_YPD_peak_642
NC_006679.1	293633	293974	342	293824	149	3.78076	1.35201	2.86944	XL280_YPD_peak_643
NC_006679.1	294906	295194	289	294912	143	2.96494	1.29746	2.12799	XL280_YPD_peak_644
NC_006679.1	305744	307077	1334	306158	636	186.016	4.13526	183.102	XL280_YPD_peak_645
NC_006679.1	312033	312881	849	312333	223	14.1428	1.74387	12.7485	XL280_YPD_peak_646
NC_006679.1	318668	319017	350	318837	169	2.69967	1.25106	1.88964	XL280_YPD_peak_647
NC_006679.1	319287	320699	1413	320443	250	16.0597	1.75752	14.6136	XL280_YPD_peak_648
NC_006679.1	325469	326437	969	325981	275	21.5995	1.89169	20.0332	XL280_YPD_peak_649
NC_006679.1	331021	333220	2200	332061	491	44.448	2.02393	42.547	XL280_YPD_peak_650
NC_006679.1	333489	334572	1084	334015	837	187.838	3.35547	184.916	XL280_YPD_peak_651
NC_006679.1	341533	342211	679	341860	250	16.4777	1.77271	15.0212	XL280_YPD_peak_652
NC_006679.1	350818	351168	351	350942	188	7.05923	1.49162	5.93298	XL280_YPD_peak_653
NC_006679.1	352023	353890	1868	352361	238	20.2512	1.94251	18.7117	XL280_YPD_peak_654
NC_006679.1	362727	363811	1085	362941	168	9.29181	1.65221	8.06321	XL280_YPD_peak_655
NC_006679.1	367067	367916	850	367709	170	10.9463	1.7354	9.65436	XL280_YPD_peak_656
NC_006679.1	368545	369318	774	368708	197	20.5626	2.10221	19.0167	XL280_YPD_peak_657
NC_006679.1	374105	374583	479	374405	206	15.7545	1.85665	14.3162	XL280_YPD_peak_658
NC_006679.1	374972	375476	505	375301	196	11.9686	1.71479	10.6413	XL280_YPD_peak_659
NC_006679.1	377724	378275	552	377892	189	8.75033	1.57612	7.54407	XL280_YPD_peak_660
NC_006679.1	385374	386758	1385	386045	514	125.339	3.5479	122.731	XL280_YPD_peak_661
NC_006679.1	390064	390477	414	390298	187	5.68006	1.41908	4.63162	XL280_YPD_peak_662
NC_006679.1	397306	397593	288	397521	125	4.94184	1.48266	3.94217	XL280_YPD_peak_663
NC_006679.1	405529	407137	1609	406174	271	37.1279	2.42117	35.3152	XL280_YPD_peak_664
NC_006679.1	411769	412931	1163	412215	205	17.1091	1.91864	15.6377	XL280_YPD_peak_665
NC_006679.1	418998	420174	1177	419597	263	30.2282	2.21688	28.5146	XL280_YPD_peak_666
NC_006679.1	422674	423046	373	422950	198	5.71628	1.40664	4.66557	XL280_YPD_peak_667
NC_006679.1	423384	424083	700	423698	249	16.3013	1.76847	14.849	XL280_YPD_peak_668
NC_006679.1	425436	426681	1246	426006	241	16.3643	1.78879	14.9105	XL280_YPD_peak_669
NC_006679.1	427102	427544	443	427497	180	4.50366	1.3601	3.5354	XL280_YPD_peak_670
NC_006679.1	432816	433537	722	433029	287	39.8017	2.4405	37.9546	XL280_YPD_peak_671
NC_006679.1	434552	435101	550	435007	167	5.61433	1.44529	4.57001	XL280_YPD_peak_672
NC_006679.1	435936	436689	754	436498	162	4.53473	1.38547	3.56422	XL280_YPD_peak_673
NC_006679.1	442043	442539	497	442449	158	3.33534	1.30842	2.46304	XL280_YPD_peak_674
NC_006679.1	442822	443758	937	442830	183	7.18415	1.50673	6.05137	XL280_YPD_peak_675
NC_006679.1	445805	446297	493	445922	208	13.0654	1.73431	11.7032	XL280_YPD_peak_676
NC_006679.1	452109	453366	1258	452892	183	10.8906	1.69629	9.60061	XL280_YPD_peak_677
NC_006679.1	457902	459670	1769	458351	271	25.0429	2.0155	23.414	XL280_YPD_peak_678
NC_006679.1	461252	462036	785	461631	235	14.427	1.7283	13.0245	XL280_YPD_peak_679
NC_006679.1	466646	467518	873	467148	177	8.31885	1.57865	7.13162	XL280_YPD_peak_680
NC_006679.1	472778	474033	1256	473176	326	61.2783	2.92494	59.2034	XL280_YPD_peak_681
NC_006679.1	482846	483126	281	483095	181	2.84957	1.25222	2.02415	XL280_YPD_peak_682
NC_006679.1	484323	485339	1017	484999	323	34.2725	2.14822	32.4988	XL280_YPD_peak_683
NC_006679.1	487148	487897	750	487404	307	28.3524	2.02146	26.6684	XL280_YPD_peak_684
NC_006679.1	490585	490945	361	490745	168	3.39015	1.30154	2.51284	XL280_YPD_peak_685
NC_006679.1	493606	493912	307	493755	160	5.2648	1.43533	4.24319	XL280_YPD_peak_686
NC_006679.1	494724	495076	353	494874	181	7.02955	1.50197	5.90482	XL280_YPD_peak_687
NC_006679.1	498719	500542	1824	499864	354	57.7339	2.68504	55.6955	XL280_YPD_peak_688
NC_006679.1	508461	509252	792	508854	272	31.2746	2.21933	29.5455	XL280_YPD_peak_689
NC_006679.1	511487	512105	619	511821	218	11.4436	1.64236	10.134	XL280_YPD_peak_690
NC_006679.1	513849	514508	660	514116	196	6.51726	1.45117	5.41981	XL280_YPD_peak_691
NC_006679.1	514891	515317	427	515209	177	3.5701	1.30457	2.67664	XL280_YPD_peak_692
NC_006679.1	517299	517655	357	517603	178	3.54602	1.30199	2.65478	XL280_YPD_peak_693
NC_006679.1	518315	518610	296	518422	215	8.58324	1.52237	7.38432	XL280_YPD_peak_694
NC_006679.1	520235	520927	693	520492	204	8.37545	1.5305	7.18556	XL280_YPD_peak_695
NC_006679.1	522298	524103	1806	523608	258	23.3269	1.99487	21.7282	XL280_YPD_peak_696
NC_006679.1	528085	528918	834	528734	201	12.7402	1.73739	11.3881	XL280_YPD_peak_697
NC_006679.1	529271	530031	761	529856	214	15.2169	1.81088	13.7925	XL280_YPD_peak_698
NC_006679.1	530852	531394	543	531093	218	9.79261	1.57121	8.54412	XL280_YPD_peak_699
NC_006679.1	535328	536855	1528	536304	715	223.074	4.38997	220.017	XL280_YPD_peak_700
NC_006679.1	543849	545444	1596	544846	726	176.175	3.55238	173.309	XL280_YPD_peak_701
NC_006679.1	547770	548248	479	548001	414	28.8188	1.82811	27.1275	XL280_YPD_peak_702
NC_006679.1	551769	552621	853	552181	597	151.236	3.66409	148.487	XL280_YPD_peak_703
NC_006679.1	557528	558000	473	557652	201	7.2484	1.48075	6.1123	XL280_YPD_peak_704
NC_006679.1	558359	559508	1150	558692	203	7.34893	1.48269	6.20777	XL280_YPD_peak_705
NC_006679.1	561273	562964	1692	562529	278	22.5344	1.91487	20.9505	XL280_YPD_peak_706
NC_006679.1	566133	567377	1245	566775	237	17.2222	1.83087	15.7481	XL280_YPD_peak_707
NC_006679.1	573683	575190	1508	574703	254	29.5706	2.22816	27.8675	XL280_YPD_peak_708
NC_006679.1	576478	576749	272	576660	163	4.74521	1.3976	3.75931	XL280_YPD_peak_709
NC_006679.1	581757	582151	395	581882	168	6.74545	1.51005	5.6357	XL280_YPD_peak_710
NC_006679.1	583817	584424	608	584178	230	16.8341	1.83388	15.3691	XL280_YPD_peak_711
NC_006679.1	588157	590498	2342	589413	546	144.242	3.78466	141.529	XL280_YPD_peak_712
NC_006679.1	596331	596605	275	596502	164	4.19476	1.36048	3.24988	XL280_YPD_peak_713
NC_006679.1	598526	600705	2180	599497	209	12.1139	1.69036	10.7817	XL280_YPD_peak_714
NC_006679.1	603902	604226	325	604149	170	4.85322	1.39435	3.8598	XL280_YPD_peak_715
NC_006679.1	608452	609473	1022	609013	342	59.192	2.78028	57.1383	XL280_YPD_peak_716
NC_006679.1	611742	612012	271	611938	160	3.39783	1.31068	2.51969	XL280_YPD_peak_717
NC_006679.1	612491	613425	935	613104	258	26.7684	2.11467	25.1103	XL280_YPD_peak_718
NC_006679.1	618060	618638	579	618602	158	3.7252	1.33621	2.81865	XL280_YPD_peak_719
NC_006679.1	619224	619904	681	619898	160	3.35632	1.30771	2.48213	XL280_YPD_peak_720
NC_006679.1	621210	621704	495	621691	179	2.83695	1.2529	2.0128	XL280_YPD_peak_721
NC_006679.1	625597	626590	994	625941	353	50.4533	2.49242	48.4886	XL280_YPD_peak_722
NC_006679.1	635536	635878	343	635784	152	3.49065	1.32687	2.60424	XL280_YPD_peak_723
NC_006679.1	636263	636883	621	636635	241	24.34	2.08572	22.7232	XL280_YPD_peak_724
NC_006679.1	639275	639948	674	639555	291	33.5034	2.22465	31.7407	XL280_YPD_peak_725
NC_006679.1	644244	644647	404	644334	267	15.7559	1.71302	14.3176	XL280_YPD_peak_726
NC_006679.1	645183	646281	1099	645881	458	89.9556	3.03182	87.6165	XL280_YPD_peak_727
NC_006679.1	648591	648940	350	648878	193	3.23836	1.26883	2.37501	XL280_YPD_peak_728
NC_006679.1	653439	654181	743	653726	222	8.73527	1.51847	7.52965	XL280_YPD_peak_729
NC_006679.1	656902	658369	1468	657523	412	68.2006	2.71723	66.0591	XL280_YPD_peak_730
NC_006679.1	659012	659325	314	659017	175	2.50323	1.23167	1.71457	XL280_YPD_peak_731
NC_006679.1	659810	660176	367	660098	190	4.69246	1.35968	3.7104	XL280_YPD_peak_732
NC_006679.1	666627	667563	937	667323	206	15.0427	1.82572	13.6231	XL280_YPD_peak_733
NC_006679.1	671569	671893	325	671679	183	6.07569	1.44669	5.00331	XL280_YPD_peak_734
NC_006679.1	672181	673372	1192	672774	283	34.7334	2.2924	32.9532	XL280_YPD_peak_735
NC_006679.1	679176	679668	493	679353	248	12.1519	1.61645	10.8185	XL280_YPD_peak_736
NC_006679.1	681649	682416	768	682048	537	93.3333	2.8112	90.9669	XL280_YPD_peak_737
NC_006679.1	684049	685800	1752	684579	589	113.134	2.99953	110.615	XL280_YPD_peak_738
NC_006679.1	689316	689769	454	689581	277	9.81108	1.49012	8.56188	XL280_YPD_peak_739
NC_006679.1	691025	691787	763	691664	219	6.56407	1.42352	5.46409	XL280_YPD_peak_740
NC_006679.1	692068	692972	905	692577	314	30.6357	2.06957	28.916	XL280_YPD_peak_741
NC_006679.1	693429	694670	1242	693725	267	16.6195	1.74265	15.1596	XL280_YPD_peak_742
NC_006679.1	697814	698200	387	698026	161	3.39245	1.30918	2.51494	XL280_YPD_peak_743
NC_006679.1	698573	699057	485	698917	209	15.6009	1.84116	14.1666	XL280_YPD_peak_744
NC_006679.1	699440	700069	630	699737	225	24.7942	2.16389	23.1695	XL280_YPD_peak_745
NC_006679.1	705352	706507	1156	706042	330	70.3798	3.18546	68.2173	XL280_YPD_peak_746
NC_006679.1	710327	710952	626	710833	180	8.78389	1.59659	7.57625	XL280_YPD_peak_747
NC_006679.1	711579	711881	303	711642	136	3.23945	1.32866	2.37601	XL280_YPD_peak_748
NC_006679.1	712409	713176	768	712956	221	24.3635	2.16305	22.7463	XL280_YPD_peak_749
NC_006679.1	715529	716267	739	715543	142	3.68663	1.35503	2.78325	XL280_YPD_peak_750
NC_006679.1	718278	718679	402	718549	155	7.51157	1.58339	6.36244	XL280_YPD_peak_751
NC_006679.1	722866	723610	745	723193	171	11.9878	1.78704	10.6598	XL280_YPD_peak_752
NC_006679.1	725328	725673	346	725408	145	4.90126	1.43764	3.90439	XL280_YPD_peak_753
NC_006679.1	728794	729264	471	728954	176	5.84924	1.44469	4.79037	XL280_YPD_peak_754
NC_006679.1	731939	732776	838	732589	230	10.1856	1.56797	8.92192	XL280_YPD_peak_755
NC_006679.1	733217	734635	1419	734387	335	39.3403	2.25322	37.4989	XL280_YPD_peak_756
NC_006679.1	735160	735519	360	735201	207	5.8074	1.40047	4.75109	XL280_YPD_peak_757
NC_006679.1	744719	745677	959	745179	399	80.0324	3.06673	77.7802	XL280_YPD_peak_758
NC_006679.1	748123	748460	338	748288	217	7.31936	1.46152	6.17972	XL280_YPD_peak_759
NC_006679.1	750633	751844	1212	750970	201	6.07216	1.42143	4.99998	XL280_YPD_peak_760
NC_006679.1	755938	758071	2134	757624	326	40.9985	2.32827	39.1365	XL280_YPD_peak_761
NC_006679.1	764407	765071	665	764546	169	7.03086	1.52442	5.90606	XL280_YPD_peak_762
NC_006679.1	767518	767897	380	767692	173	5.51952	1.43014	4.48117	XL280_YPD_peak_763
NC_006679.1	771683	773493	1811	773215	273	30.4738	2.18912	28.7565	XL280_YPD_peak_764
NC_006679.1	783092	783756	665	783414	349	53.9618	2.60271	51.9616	XL280_YPD_peak_765
NC_006679.1	786961	788070	1110	787581	264	23.2447	1.97492	21.6476	XL280_YPD_peak_766
NC_006679.1	792539	793795	1257	792950	246	22.3627	1.99653	20.782	XL280_YPD_peak_767
NC_006679.1	799668	800295	628	799897	181	7.19924	1.51109	6.06566	XL280_YPD_peak_768
NC_006679.1	800616	801014	399	800755	183	8.46844	1.57393	7.27441	XL280_YPD_peak_769
NC_006679.1	802170	803224	1055	802416	206	12.4441	1.71185	11.1011	XL280_YPD_peak_770
NC_006679.1	806945	807563	619	807363	204	11.0882	1.65579	9.7912	XL280_YPD_peak_771
NC_006679.1	807926	808268	343	808008	184	8.85984	1.5919	7.64904	XL280_YPD_peak_772
NC_006679.1	808945	811128	2184	810526	229	22.2972	2.04998	20.7178	XL280_YPD_peak_773
NC_006679.1	817549	819245	1697	818414	337	51.157	2.57381	49.185	XL280_YPD_peak_774
NC_006679.1	821649	822278	630	821831	201	7.5267	1.49445	6.37681	XL280_YPD_peak_775
NC_006679.1	824359	826210	1852	825305	278	38.2581	2.42856	36.4302	XL280_YPD_peak_776
NC_006679.1	829506	830095	590	829821	266	38.8718	2.50508	37.0362	XL280_YPD_peak_777
NC_006679.1	830723	831394	672	830963	154	5.57949	1.46597	4.53733	XL280_YPD_peak_778
NC_006679.1	839508	839931	424	839741	459	94.1483	3.12208	91.7752	XL280_YPD_peak_779
NC_006679.1	843333	846037	2705	845380	593	136.545	3.40483	133.875	XL280_YPD_peak_780
NC_006679.1	851525	851929	405	851772	551	161.619	4.13634	158.82	XL280_YPD_peak_781
NC_006679.1	852221	853048	828	852769	375	63.535	2.75008	61.4384	XL280_YPD_peak_782
NC_006679.1	861625	862156	532	862151	156	3.8137	1.34496	2.89963	XL280_YPD_peak_783
NC_006679.1	862484	863021	538	862742	335	61.0736	2.87021	59.0007	XL280_YPD_peak_784
NC_006679.1	864789	865219	431	865062	169	6.55955	1.49745	5.4598	XL280_YPD_peak_785
NC_006679.1	868204	868658	455	868225	138	3.58194	1.35294	2.68748	XL280_YPD_peak_786
NC_006679.1	873274	874536	1263	874293	222	19.5593	1.96522	18.0342	XL280_YPD_peak_787
NC_006679.1	875231	876389	1159	875330	157	4.25767	1.3742	3.30808	XL280_YPD_peak_788
NC_006679.1	881378	882312	935	881907	425	108.051	3.65272	105.571	XL280_YPD_peak_789
NC_006679.1	886889	887377	489	887018	209	12.7199	1.71683	11.3683	XL280_YPD_peak_790
NC_006679.1	891189	891913	725	891687	225	8.322	1.49595	7.13465	XL280_YPD_peak_791
NC_006679.1	892238	892875	638	892427	362	47.2288	2.37725	45.2977	XL280_YPD_peak_792
NC_006679.1	893339	894020	682	893806	203	3.597	1.28311	2.70128	XL280_YPD_peak_793
NC_006679.1	898528	899127	600	898722	213	4.35718	1.31811	3.4	XL280_YPD_peak_794
NC_006679.1	900123	901476	1354	900550	409	63.3656	2.61422	61.2705	XL280_YPD_peak_795
NC_006679.1	908342	911668	3327	909977	689	153.671	3.33281	150.911	XL280_YPD_peak_796
NC_006679.1	918081	918837	757	918623	193	10.1427	1.63583	8.88071	XL280_YPD_peak_797
NC_006679.1	920004	920903	900	920678	217	11.4905	1.64635	10.1793	XL280_YPD_peak_798
NC_006679.1	923111	925846	2736	925014	262	22.8162	1.96586	21.227	XL280_YPD_peak_799
NC_006679.1	931057	932124	1068	931804	181	9.37206	1.62466	8.14038	XL280_YPD_peak_800
NC_006679.1	936977	938320	1344	937989	331	44.5097	2.40974	42.6079	XL280_YPD_peak_801
NC_006679.1	938921	939537	617	939140	211	9.09842	1.55224	7.87762	XL280_YPD_peak_802
NC_006679.1	939983	940724	742	940290	228	12.4782	1.66552	11.1342	XL280_YPD_peak_803
NC_006679.1	945095	945361	267	945149	192	6.35354	1.44839	5.26516	XL280_YPD_peak_804
NC_006679.1	946403	946678	276	946655	175	3.15237	1.27832	2.29717	XL280_YPD_peak_805
NC_006679.1	947912	949039	1128	948859	234	11.7949	1.6267	10.4734	XL280_YPD_peak_806
NC_006679.1	951046	951832	787	951382	314	32.6644	2.12796	30.9145	XL280_YPD_peak_807
NC_006679.1	959924	960362	439	960093	233	7.46775	1.44805	6.32077	XL280_YPD_peak_808
NC_006679.1	961486	962599	1114	961976	542	117.624	3.25676	115.07	XL280_YPD_peak_809
NC_006679.1	965062	965457	396	965185	227	5.91627	1.38393	4.8533	XL280_YPD_peak_810
NC_006679.1	966578	966940	363	966838	219	6.28946	1.41041	5.20465	XL280_YPD_peak_811
NC_006679.1	975056	976071	1016	975170	196	10.4726	1.64489	9.19798	XL280_YPD_peak_812
NC_006679.1	982909	984207	1299	983688	528	120.46	3.37556	117.885	XL280_YPD_peak_813
NC_006679.1	987012	987885	874	987332	306	18.6642	1.73748	17.158	XL280_YPD_peak_814
NC_006679.1	989099	989942	844	989629	283	25.401	1.99397	23.766	XL280_YPD_peak_815
NC_006679.1	990935	991598	664	991307	241	13.5385	1.68181	12.162	XL280_YPD_peak_816
NC_006679.1	996076	997738	1663	996490	228	17.1361	1.85103	15.664	XL280_YPD_peak_817
NC_006679.1	998790	999987	1198	999772	192	9.69361	1.61634	8.449	XL280_YPD_peak_818
NC_006679.1	1004994	1005928	935	1005580	168	8.63194	1.61607	7.43089	XL280_YPD_peak_819
NC_006679.1	1007907	1008375	469	1008252	135	3.602	1.35911	2.70585	XL280_YPD_peak_820
NC_006679.1	1014611	1014934	324	1014926	139	2.86206	1.29383	2.03541	XL280_YPD_peak_821
NC_006679.1	1015284	1017039	1756	1016227	250	28.4301	2.20268	26.7449	XL280_YPD_peak_822
NC_006679.1	1020485	1021063	579	1020798	180	8.69764	1.59211	7.49366	XL280_YPD_peak_823
NC_006679.1	1024712	1025267	556	1024917	156	4.92926	1.42038	3.9305	XL280_YPD_peak_824
NC_006679.1	1026646	1027624	979	1027123	237	26.8469	2.19519	25.1876	XL280_YPD_peak_825
NC_006679.1	1034983	1036200	1218	1035669	354	45.1019	2.34776	43.194	XL280_YPD_peak_826
NC_006679.1	1038253	1039198	946	1038752	453	82.5568	2.88743	80.2829	XL280_YPD_peak_827
NC_006679.1	1045754	1046444	691	1046179	196	16.0359	1.90099	14.5904	XL280_YPD_peak_828
NC_006679.1	1052204	1053192	989	1052482	192	11.9615	1.7247	10.6344	XL280_YPD_peak_829
NC_006679.1	1055210	1055914	705	1055402	199	10.5057	1.63989	9.22986	XL280_YPD_peak_830
NC_006679.1	1060593	1061537	945	1060982	491	122.789	3.61539	120.196	XL280_YPD_peak_831
NC_006679.1	1068276	1068673	398	1068363	154	3.09308	1.29493	2.24358	XL280_YPD_peak_832
NC_006679.1	1070492	1071122	631	1070843	193	8.02467	1.53237	6.85101	XL280_YPD_peak_833
NC_006679.1	1072587	1073028	442	1072872	193	5.54518	1.40377	4.50519	XL280_YPD_peak_834
NC_006679.1	1074268	1075256	989	1074900	233	9.88218	1.55067	8.63023	XL280_YPD_peak_835
NC_006679.1	1076421	1077216	796	1076721	256	12.587	1.61958	11.2396	XL280_YPD_peak_836
NC_006679.1	1078150	1078755	606	1078546	308	14.0107	1.59291	12.6202	XL280_YPD_peak_837
NC_006679.1	1081724	1085278	3555	1084297	1015	330.202	4.58408	326.918	XL280_YPD_peak_838
NC_006680.1	238	1748	1511	520	178	29.4153	2.65034	27.7146	XL280_YPD_peak_839
NC_006680.1	2219	3542	1324	3313	171	14.3929	1.91202	12.9913	XL280_YPD_peak_840
NC_006680.1	7254	7769	516	7574	186	9.83723	1.63665	8.58698	XL280_YPD_peak_841
NC_006680.1	8147	8787	641	8357	182	9.58872	1.63339	8.34833	XL280_YPD_peak_842
NC_006680.1	16113	17011	899	16686	389	40.8799	2.14757	39.0194	XL280_YPD_peak_843
NC_006680.1	21577	23216	1640	22379	605	106.168	2.83281	103.704	XL280_YPD_peak_844
NC_006680.1	25682	26154	473	26004	295	14.2056	1.61645	12.8095	XL280_YPD_peak_845
NC_006680.1	31371	31679	309	31563	144	4.70939	1.42611	3.72605	XL280_YPD_peak_846
NC_006680.1	35343	35711	369	35641	150	3.82137	1.35356	2.90666	XL280_YPD_peak_847
NC_006680.1	38242	39490	1249	38598	295	40.4219	2.42678	38.5669	XL280_YPD_peak_848
NC_006680.1	41312	41705	394	41529	209	10.2301	1.60692	8.96472	XL280_YPD_peak_849
NC_006680.1	45476	46009	534	45840	237	19.7808	1.92772	18.2511	XL280_YPD_peak_850
NC_006680.1	46884	48167	1284	47146	159	4.19128	1.36692	3.24666	XL280_YPD_peak_851
NC_006680.1	48921	49225	305	49176	160	4.47038	1.38412	3.50475	XL280_YPD_peak_852
NC_006680.1	57211	58746	1536	58081	354	39.4359	2.20082	37.5934	XL280_YPD_peak_853
NC_006680.1	59524	60358	835	60018	318	30.2339	2.04771	28.5203	XL280_YPD_peak_854
NC_006680.1	67726	68841	1116	68387	218	23.8208	2.15335	22.2132	XL280_YPD_peak_855
NC_006680.1	73529	74108	580	73837	172	10.691	1.71609	9.40824	XL280_YPD_peak_856
NC_006680.1	76654	77041	388	76883	160	6.82711	1.531	5.71307	XL280_YPD_peak_857
NC_006680.1	78784	79270	487	78929	165	6.37949	1.49443	5.28969	XL280_YPD_peak_858
NC_006680.1	82375	83362	988	83144	192	9.01735	1.58336	7.79987	XL280_YPD_peak_859
NC_006680.1	83942	84581	640	84223	181	6.94126	1.4972	5.82109	XL280_YPD_peak_860
NC_006680.1	85123	85613	491	85279	206	10.677	1.633	9.39478	XL280_YPD_peak_861
NC_006680.1	94403	96148	1746	95757	406	49.1144	2.2948	47.1633	XL280_YPD_peak_862
NC_006680.1	97093	98069	977	97529	478	77.7743	2.69691	75.5426	XL280_YPD_peak_863
NC_006680.1	103794	104726	933	104399	155	6.96162	1.55012	5.84046	XL280_YPD_peak_864
NC_006680.1	109812	111079	1268	110520	158	7.07241	1.55002	5.94547	XL280_YPD_peak_865
NC_006680.1	116130	116882	753	116602	167	7.63802	1.56297	6.48261	XL280_YPD_peak_866
NC_006680.1	122141	122658	518	122340	149	4.77586	1.4219	3.78783	XL280_YPD_peak_867
NC_006680.1	123179	124092	914	123712	217	22.8719	2.11831	21.2817	XL280_YPD_peak_868
NC_006680.1	129769	131671	1903	130570	174	12.4369	1.80055	11.0941	XL280_YPD_peak_869
NC_006680.1	139544	140036	493	139764	165	6.39162	1.49515	5.30113	XL280_YPD_peak_870
NC_006680.1	141268	142502	1235	141729	227	20.1152	1.97116	18.5786	XL280_YPD_peak_871
NC_006680.1	144450	145150	701	144745	199	13.0264	1.75554	11.6654	XL280_YPD_peak_872
NC_006680.1	147370	148779	1410	147943	189	16.3184	1.93869	14.8657	XL280_YPD_peak_873
NC_006680.1	150775	152340	1566	151900	153	13.1936	1.9213	11.8275	XL280_YPD_peak_874
NC_006680.1	153031	153554	524	153225	108	5.94692	1.61389	4.88211	XL280_YPD_peak_875
NC_006680.1	154646	155160	515	154662	140	14.85	2.0877	13.4357	XL280_YPD_peak_876
NC_006680.1	156693	157003	311	156853	103	4.88527	1.53986	3.88948	XL280_YPD_peak_877
NC_006680.1	164231	164967	737	164746	137	13.8728	2.04328	12.4864	XL280_YPD_peak_878
NC_006680.1	166763	167581	819	167267	182	31.1638	2.70957	29.4363	XL280_YPD_peak_879
NC_006680.1	173647	174389	743	173910	108	5.94692	1.61389	4.88211	XL280_YPD_peak_880
NC_006680.1	180498	181742	1245	181124	242	30.4081	2.30901	28.6918	XL280_YPD_peak_881
NC_006680.1	184401	185477	1077	185007	223	19.3854	1.95502	17.864	XL280_YPD_peak_882
NC_006680.1	196925	198118	1194	197815	258	31.9739	2.29756	30.2343	XL280_YPD_peak_883
NC_006680.1	198907	199909	1003	199119	246	27.1236	2.17037	25.4596	XL280_YPD_peak_884
NC_006680.1	204566	204876	311	204685	171	6.38211	1.48361	5.29216	XL280_YPD_peak_885
NC_006680.1	205957	206685	729	206555	192	10.687	1.66417	9.40441	XL280_YPD_peak_886
NC_006680.1	207916	209046	1131	208593	269	33.4882	2.30537	31.7258	XL280_YPD_peak_887
NC_006680.1	214516	215270	755	214932	173	8.91431	1.61939	7.70104	XL280_YPD_peak_888
NC_006680.1	218424	219296	873	219069	312	48.9565	2.61782	47.0071	XL280_YPD_peak_889
NC_006680.1	221107	222495	1389	221505	279	35.3784	2.32887	33.5894	XL280_YPD_peak_890
NC_006680.1	226177	226482	306	226401	186	11.039	1.69587	9.74385	XL280_YPD_peak_891
NC_006680.1	227591	228278	688	227879	243	33.722	2.43	31.9563	XL280_YPD_peak_892
NC_006680.1	235075	235408	334	235310	140	5.25288	1.47188	4.23204	XL280_YPD_peak_893
NC_006680.1	236652	237511	860	237347	182	13.881	1.84647	12.4943	XL280_YPD_peak_894
NC_006680.1	242502	243244	743	242842	160	5.18707	1.43041	4.1707	XL280_YPD_peak_895
NC_006680.1	244547	246255	1709	245632	223	15.379	1.79403	13.9505	XL280_YPD_peak_896
NC_006680.1	249723	250087	365	249847	174	4.48187	1.36608	3.5154	XL280_YPD_peak_897
NC_006680.1	253435	254290	856	253860	248	24.1151	2.05376	22.5021	XL280_YPD_peak_898
NC_006680.1	256221	256893	673	256431	158	4.97641	1.42019	3.97441	XL280_YPD_peak_899
NC_006680.1	260084	260389	306	260258	129	4.52013	1.4413	3.55069	XL280_YPD_peak_900
NC_006680.1	264174	265920	1747	264793	144	7.73318	1.62631	6.57328	XL280_YPD_peak_901
NC_006680.1	271684	272656	973	272351	260	30.5065	2.23793	28.7887	XL280_YPD_peak_902
NC_006680.1	275932	276475	544	276049	183	6.53671	1.47194	5.43819	XL280_YPD_peak_903
NC_006680.1	277523	278162	640	277950	187	6.71705	1.47521	5.60882	XL280_YPD_peak_904
NC_006680.1	281100	281957	858	281394	251	26.1749	2.11777	24.5269	XL280_YPD_peak_905
NC_006680.1	282283	282653	371	282446	173	6.87832	1.50812	5.76142	XL280_YPD_peak_906
NC_006680.1	287523	287795	273	287528	134	3.48387	1.35127	2.59806	XL280_YPD_peak_907
NC_006680.1	289605	289874	270	289611	123	2.98727	1.32627	2.14813	XL280_YPD_peak_908
NC_006680.1	290730	291241	512	290818	141	6.15664	1.53143	5.07959	XL280_YPD_peak_909
NC_006680.1	296556	297054	499	297020	132	4.73435	1.45123	3.74923	XL280_YPD_peak_910
NC_006680.1	301625	302540	916	302318	269	48.698	2.84137	46.7514	XL280_YPD_peak_911
NC_006680.1	306760	307725	966	307447	160	11.3061	1.7871	10.0014	XL280_YPD_peak_912
NC_006680.1	308258	309106	849	308409	167	13.0145	1.85494	11.6537	XL280_YPD_peak_913
NC_006680.1	314716	316559	1844	315554	251	30.0996	2.25919	28.388	XL280_YPD_peak_914
NC_006680.1	324915	327001	2087	326686	444	82.9234	2.93188	80.6462	XL280_YPD_peak_915
NC_006680.1	328363	329215	853	328815	347	44.7635	2.3615	42.8591	XL280_YPD_peak_916
NC_006680.1	334327	335225	899	334718	261	25.1796	2.04989	23.5482	XL280_YPD_peak_917
NC_006680.1	336785	337849	1065	337475	311	43.0789	2.44389	41.193	XL280_YPD_peak_918
NC_006680.1	342185	343032	848	342689	265	32.0196	2.27096	30.2794	XL280_YPD_peak_919
NC_006680.1	344764	345227	464	345032	162	5.59388	1.45247	4.55083	XL280_YPD_peak_920
NC_006680.1	350264	350952	689	350524	221	24.0075	2.14857	22.3965	XL280_YPD_peak_921
NC_006680.1	358451	358846	396	358615	225	16.3422	1.82757	14.889	XL280_YPD_peak_922
NC_006680.1	364976	367105	2130	365436	800	209.181	3.77297	206.171	XL280_YPD_peak_923
NC_006680.1	373537	373886	350	373734	156	4.57037	1.39668	3.59724	XL280_YPD_peak_924
NC_006680.1	378859	380857	1999	380354	262	26.2884	2.08484	24.6385	XL280_YPD_peak_925
NC_006680.1	385597	386876	1280	386273	473	109.052	3.39551	106.565	XL280_YPD_peak_926
NC_006680.1	387241	387565	325	387396	190	4.97297	1.3757	3.97119	XL280_YPD_peak_927
NC_006680.1	394207	395511	1305	394619	425	106.099	3.60057	103.635	XL280_YPD_peak_928
NC_006680.1	397272	397603	332	397511	165	4.45024	1.37582	3.4861	XL280_YPD_peak_929
NC_006680.1	401746	402165	420	402061	144	5.50048	1.48053	4.46355	XL280_YPD_peak_930
NC_006680.1	406957	408264	1308	407648	377	85.8583	3.34964	83.5547	XL280_YPD_peak_931
NC_006680.1	413014	414035	1022	413637	211	19.4917	2.00004	17.9681	XL280_YPD_peak_932
NC_006680.1	415057	415945	889	415298	240	31.2069	2.34848	29.4787	XL280_YPD_peak_933
NC_006680.1	424977	425649	673	425341	199	16.4182	1.90814	14.9632	XL280_YPD_peak_934
NC_006680.1	427900	428227	328	428217	175	5.99599	1.45469	4.9283	XL280_YPD_peak_935
NC_006680.1	431616	433871	2256	433084	236	17.4485	1.84202	15.9692	XL280_YPD_peak_936
NC_006680.1	437224	437574	351	437528	179	5.46407	1.41806	4.42943	XL280_YPD_peak_937
NC_006680.1	438739	439356	618	438822	161	4.49532	1.38433	3.52767	XL280_YPD_peak_938
NC_006680.1	444641	445623	983	445222	306	42.014	2.43158	40.1401	XL280_YPD_peak_939
NC_006680.1	446447	447472	1026	447179	189	6.53365	1.46237	5.43531	XL280_YPD_peak_940
NC_006680.1	450398	451353	956	451073	216	13.4485	1.73151	12.0747	XL280_YPD_peak_941
NC_006680.1	453244	453555	312	453416	235	12.3968	1.6488	11.0554	XL280_YPD_peak_942
NC_006680.1	456618	459303	2686	457292	390	66.3584	2.75939	64.2357	XL280_YPD_peak_943
NC_006680.1	464462	465199	738	464949	152	4.6539	1.4086	3.67479	XL280_YPD_peak_944
NC_006680.1	466110	466550	441	466418	150	4.24665	1.38375	3.29785	XL280_YPD_peak_945
NC_006680.1	467347	468014	668	467536	169	6.92902	1.51862	5.80951	XL280_YPD_peak_946
NC_006680.1	474332	475455	1124	474883	455	87.1729	2.98214	84.8577	XL280_YPD_peak_947
NC_006680.1	477496	478113	618	477911	408	66.7838	2.69871	64.6566	XL280_YPD_peak_948
NC_006680.1	482681	483171	491	482865	203	12.1647	1.70656	10.8308	XL280_YPD_peak_949
NC_006680.1	484151	484672	522	484347	165	6.7254	1.51475	5.61675	XL280_YPD_peak_950
NC_006680.1	486571	487388	818	487290	162	6.40597	1.50177	5.3146	XL280_YPD_peak_951
NC_006680.1	491164	491432	269	491231	168	8.38089	1.60221	7.19077	XL280_YPD_peak_952
NC_006680.1	495440	495819	380	495553	154	6.31085	1.5122	5.22487	XL280_YPD_peak_953
NC_006680.1	496484	496818	335	496731	136	3.58152	1.35594	2.68712	XL280_YPD_peak_954
NC_006680.1	501856	502430	575	502097	184	9.76861	1.63783	8.52106	XL280_YPD_peak_955
NC_006680.1	502882	503949	1068	503479	245	26.3795	2.14678	24.7279	XL280_YPD_peak_956
NC_006680.1	505189	505579	391	505387	171	6.00815	1.46197	4.93972	XL280_YPD_peak_957
NC_006680.1	510459	512678	2220	512077	284	29.5653	2.12334	27.8623	XL280_YPD_peak_958
NC_006680.1	519770	520515	746	519954	186	8.96949	1.59325	7.75389	XL280_YPD_peak_959
NC_006680.1	526880	527978	1099	527437	480	98.0536	3.11582	95.6527	XL280_YPD_peak_960
NC_006680.1	530648	530928	281	530838	215	5.48824	1.37538	4.45209	XL280_YPD_peak_961
NC_006680.1	531395	532216	822	531739	303	27.0511	1.99312	25.3882	XL280_YPD_peak_962
NC_006680.1	538160	539657	1498	538748	320	58.5401	2.87332	56.493	XL280_YPD_peak_963
NC_006680.1	546977	547874	898	547215	154	7.69561	1.59695	6.53748	XL280_YPD_peak_964
NC_006680.1	555579	556191	613	555897	325	64.7765	3.03968	62.6688	XL280_YPD_peak_965
NC_006680.1	556753	557047	295	556976	164	5.51031	1.44393	4.47274	XL280_YPD_peak_966
NC_006680.1	561828	562841	1014	561950	263	26.0071	2.07201	24.3618	XL280_YPD_peak_967
NC_006680.1	564248	564799	552	564516	208	5.36667	1.37663	4.3383	XL280_YPD_peak_968
NC_006680.1	567838	569640	1803	569230	332	36.6669	2.18898	34.8603	XL280_YPD_peak_969
NC_006680.1	573060	573660	601	573368	322	25.6696	1.90984	24.03	XL280_YPD_peak_970
NC_006680.1	575386	576576	1191	576125	542	128.968	3.48501	126.338	XL280_YPD_peak_971
NC_006680.1	578984	579264	281	579147	214	7.87373	1.49141	6.70702	XL280_YPD_peak_972
NC_006680.1	581525	582424	900	582269	174	6.65412	1.49372	5.54921	XL280_YPD_peak_973
NC_006680.1	587110	588115	1006	587635	580	133.694	3.40641	131.04	XL280_YPD_peak_974
NC_006680.1	588613	589902	1290	589136	491	87.1666	2.84423	84.8515	XL280_YPD_peak_975
NC_006680.1	593951	594259	309	594164	227	11.8391	1.64141	10.5161	XL280_YPD_peak_976
NC_006680.1	594994	595876	883	595633	203	11.4655	1.67507	10.1552	XL280_YPD_peak_977
NC_006680.1	598344	598772	429	598419	178	7.35983	1.52526	6.21816	XL280_YPD_peak_978
NC_006680.1	603719	605194	1476	604822	204	13.6384	1.76967	12.2589	XL280_YPD_peak_979
NC_006680.1	606003	606623	621	606067	177	8.47778	1.58707	7.28333	XL280_YPD_peak_980
NC_006680.1	607031	607301	271	607297	145	2.08636	1.22082	1.34649	XL280_YPD_peak_981
NC_006680.1	611413	612278	866	611555	207	16.6437	1.89203	15.1832	XL280_YPD_peak_982
NC_006680.1	612961	614369	1409	613781	196	16.6078	1.92696	15.1482	XL280_YPD_peak_983
NC_006680.1	618922	619419	498	619030	125	3.37073	1.35635	2.4952	XL280_YPD_peak_984
NC_006680.1	621960	622422	463	622214	159	10.0493	1.71988	8.79076	XL280_YPD_peak_985
NC_006680.1	624137	624603	467	624353	156	6.19006	1.50055	5.11103	XL280_YPD_peak_986
NC_006680.1	628499	629542	1044	629010	216	17.1256	1.88473	15.6538	XL280_YPD_peak_987
NC_006680.1	633881	635334	1454	634716	384	78.227	3.09668	75.9915	XL280_YPD_peak_988
NC_006680.1	640484	641265	782	640645	146	4.2755	1.39206	3.32456	XL280_YPD_peak_989
NC_006680.1	642206	643337	1132	643068	189	13.6746	1.81411	12.294	XL280_YPD_peak_990
NC_006680.1	648703	649432	730	649190	200	15.8247	1.87835	14.3847	XL280_YPD_peak_991
NC_006680.1	651333	651856	524	651411	156	5.55111	1.46045	4.51075	XL280_YPD_peak_992
NC_006680.1	653962	654527	566	654238	145	4.93951	1.44028	3.94001	XL280_YPD_peak_993
NC_006680.1	659959	662679	2721	661279	235	27.3897	2.22422	25.7213	XL280_YPD_peak_994
NC_006680.1	671696	672421	726	672048	301	42.6947	2.473	40.813	XL280_YPD_peak_995
NC_006680.1	672799	673699	901	673381	182	7.47434	1.52394	6.32702	XL280_YPD_peak_996
NC_006680.1	674117	674847	731	674776	167	4.21746	1.35811	3.27081	XL280_YPD_peak_997
NC_006680.1	678307	678700	394	678580	169	10.7957	1.73039	9.50929	XL280_YPD_peak_998
NC_006680.1	679056	679817	762	679315	188	17.7148	2.00835	16.2295	XL280_YPD_peak_999
NC_006680.1	685118	686673	1556	686508	175	8.31504	1.58275	7.12799	XL280_YPD_peak_1000
NC_006680.1	688561	690504	1944	689650	250	26.8495	2.14558	25.1901	XL280_YPD_peak_1001
NC_006680.1	696781	698042	1262	697396	401	94.0074	3.427	91.6354	XL280_YPD_peak_1002
NC_006680.1	700964	701421	458	701188	172	6.16102	1.46914	5.08372	XL280_YPD_peak_1003
NC_006680.1	702292	702674	383	702298	141	2.59646	1.26925	1.79744	XL280_YPD_peak_1004
NC_006680.1	703758	704150	393	703797	136	4.59861	1.43311	3.62342	XL280_YPD_peak_1005
NC_006680.1	710080	710348	269	710098	118	2.56335	1.29453	1.76812	XL280_YPD_peak_1006
NC_006680.1	711285	711810	526	711709	158	8.42071	1.62946	7.22882	XL280_YPD_peak_1007
NC_006680.1	713675	714623	949	714201	182	13.1084	1.8086	11.7448	XL280_YPD_peak_1008
NC_006680.1	715476	715768	293	715589	138	4.0108	1.38577	3.08064	XL280_YPD_peak_1009
NC_006680.1	721449	723340	1892	722193	275	43.1632	2.60972	41.2765	XL280_YPD_peak_1010
NC_006680.1	724393	724729	337	724469	157	5.44597	1.45197	4.41252	XL280_YPD_peak_1011
NC_006680.1	725397	726275	879	725526	169	6.82193	1.51251	5.70817	XL280_YPD_peak_1012
NC_006680.1	729872	731206	1335	731028	161	8.17594	1.60761	6.99533	XL280_YPD_peak_1013
NC_006680.1	731575	732046	472	731994	147	5.38858	1.46694	4.35873	XL280_YPD_peak_1014
NC_006680.1	736891	737317	427	737174	165	6.68145	1.51218	5.57509	XL280_YPD_peak_1015
NC_006680.1	740003	740703	701	740487	173	5.68297	1.43974	4.63434	XL280_YPD_peak_1016
NC_006680.1	741677	742212	536	742055	164	3.83711	1.33659	2.92114	XL280_YPD_peak_1017
NC_006680.1	743275	743700	426	743402	194	8.7754	1.56761	7.56811	XL280_YPD_peak_1018
NC_006680.1	748129	749546	1418	749301	385	73.1041	2.95518	70.9152	XL280_YPD_peak_1019
NC_006680.1	759893	763545	3653	761331	278	27.0124	2.05965	25.3501	XL280_YPD_peak_1020
NC_006680.1	772055	773521	1467	772608	452	97.0193	3.22144	94.6255	XL280_YPD_peak_1021
NC_006680.1	777130	777812	683	777333	211	7.42159	1.47455	6.27687	XL280_YPD_peak_1022
NC_006680.1	778463	779447	985	779186	202	12.031	1.70294	10.7015	XL280_YPD_peak_1023
NC_006680.1	782137	782585	449	782300	187	8.50313	1.56766	7.30757	XL280_YPD_peak_1024
NC_006680.1	787934	789457	1524	788794	352	47.6251	2.42077	45.6899	XL280_YPD_peak_1025
NC_006680.1	790686	791540	855	791184	194	4.95873	1.37025	3.95794	XL280_YPD_peak_1026
NC_006680.1	792986	793610	625	793109	203	9.81381	1.5996	8.56452	XL280_YPD_peak_1027
NC_006680.1	795220	795647	428	795443	158	4.26621	1.37336	3.31595	XL280_YPD_peak_1028
NC_006680.1	798389	798959	571	798649	192	8.93662	1.5794	7.72235	XL280_YPD_peak_1029
NC_006680.1	799321	799668	348	799561	160	2.84464	1.26998	2.01969	XL280_YPD_peak_1030
NC_006680.1	800904	801656	753	801383	228	13.1759	1.6937	11.8104	XL280_YPD_peak_1031
NC_006680.1	801928	802650	723	802269	382	61.0915	2.65876	59.0184	XL280_YPD_peak_1032
NC_006680.1	804297	804958	662	804528	249	9.5619	1.5149	8.32253	XL280_YPD_peak_1033
NC_006680.1	808605	811790	3186	809028	411	57.8026	2.47857	55.7634	XL280_YPD_peak_1034
NC_006680.1	815244	816601	1358	815903	330	44.3381	2.40853	42.4384	XL280_YPD_peak_1035
NC_006680.1	820687	822230	1544	821426	215	14.7173	1.78726	13.3066	XL280_YPD_peak_1036
NC_006680.1	830209	830478	270	830460	140	3.05465	1.30838	2.20894	XL280_YPD_peak_1037
NC_006680.1	832809	833794	986	833607	170	6.99343	1.52033	5.87061	XL280_YPD_peak_1038
NC_006680.1	838852	839314	463	839199	192	11.6349	1.70926	10.3188	XL280_YPD_peak_1039
NC_006680.1	842133	842769	637	842406	164	5.72979	1.45733	4.6781	XL280_YPD_peak_1040
NC_006680.1	843497	843936	440	843689	143	3.08036	1.3067	2.2321	XL280_YPD_peak_1041
NC_006680.1	844323	844931	609	844500	173	8.85079	1.61599	7.64041	XL280_YPD_peak_1042
NC_006680.1	849354	849709	356	849432	147	3.24241	1.31444	2.37867	XL280_YPD_peak_1043
NC_006680.1	849977	850386	410	850381	141	2.3727	1.24993	1.59876	XL280_YPD_peak_1044
NC_006680.1	852769	853847	1079	853023	184	8.60848	1.57907	7.40855	XL280_YPD_peak_1045
NC_006680.1	854273	854660	388	854306	159	4.46461	1.38518	3.49942	XL280_YPD_peak_1046
NC_006680.1	855291	855739	449	855483	159	4.79312	1.40673	3.80386	XL280_YPD_peak_1047
NC_006680.1	859293	859792	500	859553	160	5.68298	1.46149	4.63435	XL280_YPD_peak_1048
NC_006680.1	864385	864652	268	864465	153	4.42387	1.3914	3.46172	XL280_YPD_peak_1049
NC_006680.1	865396	865712	317	865502	141	3.43221	1.33696	2.55106	XL280_YPD_peak_1050
NC_006680.1	866526	867812	1287	866720	193	15.0046	1.86367	13.5859	XL280_YPD_peak_1051
NC_006680.1	874794	875302	509	874892	155	4.21706	1.37429	3.27045	XL280_YPD_peak_1052
NC_006680.1	875628	877700	2073	875875	322	53.8684	2.71992	51.8692	XL280_YPD_peak_1053
NC_006680.1	882217	883226	1010	882978	155	4.13531	1.36868	3.19501	XL280_YPD_peak_1054
NC_006680.1	888750	889607	858	889270	286	31.3633	2.174	29.6328	XL280_YPD_peak_1055
NC_006680.1	890242	890701	460	890533	223	11.1542	1.62053	9.85472	XL280_YPD_peak_1056
NC_006680.1	894046	894827	782	894313	271	21.4879	1.89767	19.9237	XL280_YPD_peak_1057
NC_006680.1	895907	896349	443	896019	175	3.20084	1.28166	2.34113	XL280_YPD_peak_1058
NC_006680.1	898893	899335	443	899283	328	51.1938	2.61299	49.2214	XL280_YPD_peak_1059
NC_006680.1	906338	906668	331	906564	173	7.95801	1.56777	6.78736	XL280_YPD_peak_1060
NC_006680.1	907295	908016	722	907783	204	14.8696	1.82391	13.4546	XL280_YPD_peak_1061
NC_006680.1	908517	908859	343	908801	166	6.23839	1.48424	5.15647	XL280_YPD_peak_1062
NC_006680.1	915614	916132	519	915707	180	4.88721	1.38304	3.89129	XL280_YPD_peak_1063
NC_006680.1	917084	918813	1730	918553	260	20.6532	1.89679	19.1055	XL280_YPD_peak_1064
NC_006680.1	923408	924780	1373	924162	836	288.55	4.84499	285.327	XL280_YPD_peak_1065
NC_006680.1	929646	930705	1060	930368	407	17.329	1.57505	15.8526	XL280_YPD_peak_1066
NC_006680.1	931931	933852	1922	933506	837	176.178	3.20524	173.313	XL280_YPD_peak_1067
NC_006680.1	941574	943196	1623	941904	507	93.9543	2.92391	91.5828	XL280_YPD_peak_1068
NC_006680.1	946826	947437	612	947046	239	13.1176	1.66946	11.7538	XL280_YPD_peak_1069
NC_006680.1	950859	951558	700	951397	190	10.2681	1.64863	9.00118	XL280_YPD_peak_1070
NC_006680.1	958217	959414	1198	958931	324	46.5557	2.49477	44.632	XL280_YPD_peak_1071
NC_006680.1	964062	965781	1720	964990	304	27.9202	2.01638	26.2432	XL280_YPD_peak_1072
NC_006680.1	969561	971151	1591	970016	385	52.5712	2.43701	50.5852	XL280_YPD_peak_1073
NC_006680.1	974509	976423	1915	975835	349	49.0996	2.47074	47.1487	XL280_YPD_peak_1074
NC_006680.1	983274	983758	485	983532	265	28.246	2.14181	26.5637	XL280_YPD_peak_1075
NC_006680.1	984711	985293	583	985054	278	35.5862	2.33971	33.7944	XL280_YPD_peak_1076
NC_006680.1	985589	986219	631	985989	185	8.67537	1.58043	7.47233	XL280_YPD_peak_1077
NC_006680.1	991889	993062	1174	992388	260	33.9093	2.35758	32.141	XL280_YPD_peak_1078
NC_006680.1	998196	998550	355	998393	163	5.37947	1.43752	4.35023	XL280_YPD_peak_1079
NC_006680.1	1005505	1006278	774	1005866	321	37.5453	2.24671	35.727	XL280_YPD_peak_1080
NC_006680.1	1006596	1007471	876	1006922	249	14.9666	1.71961	13.5489	XL280_YPD_peak_1081
NC_006680.1	1011605	1012010	406	1011740	219	5.34331	1.364	4.31648	XL280_YPD_peak_1082
NC_006680.1	1012969	1014212	1244	1013383	276	18.2599	1.77993	16.7626	XL280_YPD_peak_1083
NC_006680.1	1014576	1017707	3132	1016292	288	37.3484	2.35731	35.5327	XL280_YPD_peak_1084
NC_006681.1	2107	3339	1233	3006	122	9.41413	1.82118	8.18065	XL280_YPD_peak_1085
NC_006681.1	8590	8884	295	8737	106	5.51065	1.58428	4.47292	XL280_YPD_peak_1086
NC_006681.1	18783	19346	564	19068	109	6.17076	1.6287	5.09282	XL280_YPD_peak_1087
NC_006681.1	19991	20527	537	20501	95	3.39352	1.42141	2.51578	XL280_YPD_peak_1088
NC_006681.1	22213	22588	376	22360	98	3.92233	1.46583	2.99926	XL280_YPD_peak_1089
NC_006681.1	25696	26098	403	25953	107	5.72687	1.59909	4.67535	XL280_YPD_peak_1090
NC_006681.1	34928	35708	781	35257	237	38.3195	2.64336	36.4909	XL280_YPD_peak_1091
NC_006681.1	37984	38924	941	38233	208	26.7504	2.32471	25.0926	XL280_YPD_peak_1092
NC_006681.1	42316	42642	327	42529	131	8.63528	1.72858	7.43408	XL280_YPD_peak_1093
NC_006681.1	51471	51800	330	51731	112	6.86487	1.67312	5.74873	XL280_YPD_peak_1094
NC_006681.1	54248	54545	298	54367	121	7.65907	1.69819	6.50265	XL280_YPD_peak_1095
NC_006681.1	56729	57718	990	57168	171	25.3687	2.48815	23.7342	XL280_YPD_peak_1096
NC_006681.1	60235	60526	292	60457	116	4.61768	1.47908	3.64112	XL280_YPD_peak_1097
NC_006681.1	64387	64854	468	64504	134	4.11112	1.4003	3.17275	XL280_YPD_peak_1098
NC_006681.1	65277	66209	933	65938	189	13.8212	1.82105	12.4364	XL280_YPD_peak_1099
NC_006681.1	71871	73472	1602	73325	219	8.88754	1.52977	7.67539	XL280_YPD_peak_1100
NC_006681.1	77394	79101	1708	77824	360	53.0202	2.53459	51.0296	XL280_YPD_peak_1101
NC_006681.1	82300	82632	333	82380	200	5.45703	1.39045	4.42287	XL280_YPD_peak_1102
NC_006681.1	85972	87626	1655	87261	232	18.9762	1.91152	17.4633	XL280_YPD_peak_1103
NC_006681.1	91097	91452	356	91213	213	10.1997	1.59801	8.93556	XL280_YPD_peak_1104
NC_006681.1	93730	95581	1852	94847	327	44.1215	2.41333	42.2241	XL280_YPD_peak_1105
NC_006681.1	96916	97579	664	97152	249	19.8872	1.89832	18.3554	XL280_YPD_peak_1106
NC_006681.1	103856	104538	683	104403	158	5.80703	1.47286	4.75074	XL280_YPD_peak_1107
NC_006681.1	109095	109808	714	109736	208	9.93496	1.59554	8.68094	XL280_YPD_peak_1108
NC_006681.1	111379	112521	1143	111939	365	60.9288	2.72411	58.8573	XL280_YPD_peak_1109
NC_006681.1	119306	120103	798	119663	275	31.261	2.20814	29.5321	XL280_YPD_peak_1110
NC_006681.1	122736	123564	829	123122	254	23.1924	2.002	21.5963	XL280_YPD_peak_1111
NC_006681.1	127136	127769	634	127449	203	10.8122	1.64541	9.52517	XL280_YPD_peak_1112
NC_006681.1	129133	129558	426	129369	163	4.02908	1.35075	3.09738	XL280_YPD_peak_1113
NC_006681.1	130410	130869	460	130704	189	7.78218	1.52725	6.61989	XL280_YPD_peak_1114
NC_006681.1	132054	132827	774	132120	185	6.7009	1.47756	5.5935	XL280_YPD_peak_1115
NC_006681.1	138087	138469	383	138311	290	17.9948	1.74478	16.5033	XL280_YPD_peak_1116
NC_006681.1	139118	141375	2258	140557	424	55.9026	2.39754	53.883	XL280_YPD_peak_1117
NC_006681.1	145576	148625	3050	146765	700	147.407	3.1997	144.678	XL280_YPD_peak_1118
NC_006681.1	148906	149287	382	149208	305	11.3196	1.51104	10.0144	XL280_YPD_peak_1119
NC_006681.1	155725	156596	872	156214	269	32.9307	2.28642	31.1769	XL280_YPD_peak_1120
NC_006681.1	158057	159654	1598	158351	195	9.36446	1.59423	8.13306	XL280_YPD_peak_1121
NC_006681.1	159961	160442	482	160177	204	9.85964	1.59976	8.60854	XL280_YPD_peak_1122
NC_006681.1	164653	165463	811	165200	182	7.92989	1.54794	6.76055	XL280_YPD_peak_1123
NC_006681.1	165992	166878	887	166252	225	18.3457	1.90737	16.8465	XL280_YPD_peak_1124
NC_006681.1	168097	168642	546	168520	174	6.10959	1.46283	5.0352	XL280_YPD_peak_1125
NC_006681.1	170881	171322	442	171136	183	6.80287	1.48633	5.6901	XL280_YPD_peak_1126
NC_006681.1	174583	175938	1356	175045	254	26.3323	2.11299	24.6817	XL280_YPD_peak_1127
NC_006681.1	181949	182491	543	182205	179	6.44299	1.47333	5.34958	XL280_YPD_peak_1128
NC_006681.1	184129	184652	524	184337	201	9.23709	1.57651	8.01062	XL280_YPD_peak_1129
NC_006681.1	187597	188162	566	187828	243	17.1349	1.81284	15.6629	XL280_YPD_peak_1130
NC_006681.1	189706	190692	987	190378	293	35.5465	2.2815	33.7552	XL280_YPD_peak_1131
NC_006681.1	196537	197217	681	196781	228	19.6509	1.94976	18.1241	XL280_YPD_peak_1132
NC_006681.1	200236	200906	671	200825	171	6.65577	1.49926	5.55078	XL280_YPD_peak_1133
NC_006681.1	201408	201769	362	201578	170	6.43256	1.4883	5.33971	XL280_YPD_peak_1134
NC_006681.1	207084	208372	1289	208106	350	80.4326	3.3663	78.1768	XL280_YPD_peak_1135
NC_006681.1	213120	215223	2104	214924	172	10.5665	1.70955	9.28841	XL280_YPD_peak_1136
NC_006681.1	220753	222480	1728	222074	237	20.3031	1.94744	18.7625	XL280_YPD_peak_1137
NC_006681.1	227839	229052	1214	228868	146	5.72583	1.49144	4.6745	XL280_YPD_peak_1138
NC_006681.1	232250	233112	863	232655	147	4.19318	1.38461	3.24841	XL280_YPD_peak_1139
NC_006681.1	236594	237494	901	237356	194	7.50705	1.5047	6.35816	XL280_YPD_peak_1140
NC_006681.1	237832	238982	1151	238587	370	64.9939	2.81058	62.8841	XL280_YPD_peak_1141
NC_006681.1	242069	242838	770	242226	227	13.2846	1.70019	11.9157	XL280_YPD_peak_1142
NC_006681.1	245355	245981	627	245575	175	7.60044	1.54415	6.44682	XL280_YPD_peak_1143
NC_006681.1	250245	251214	970	250801	155	5.13826	1.43569	4.12518	XL280_YPD_peak_1144
NC_006681.1	252691	253075	385	252749	142	3.68663	1.35503	2.78325	XL280_YPD_peak_1145
NC_006681.1	253843	254384	542	253935	168	9.06137	1.63963	7.84209	XL280_YPD_peak_1146
NC_006681.1	260555	262618	2064	261394	156	8.49421	1.63912	7.29903	XL280_YPD_peak_1147
NC_006681.1	263654	264104	451	263764	215	22.7032	2.11942	21.1162	XL280_YPD_peak_1148
NC_006681.1	267365	267818	454	267449	154	6.20771	1.50575	5.12756	XL280_YPD_peak_1149
NC_006681.1	272759	274147	1389	273658	620	147.013	3.48285	144.286	XL280_YPD_peak_1150
NC_006681.1	276379	277222	844	276953	343	22.7346	1.79065	21.147	XL280_YPD_peak_1151
NC_006681.1	278768	279864	1097	279081	324	32.9018	2.1071	31.1485	XL280_YPD_peak_1152
NC_006681.1	285727	286974	1248	286644	198	16.8449	1.93069	15.3797	XL280_YPD_peak_1153
NC_006681.1	291829	292131	303	291982	173	4.13425	1.34542	3.19401	XL280_YPD_peak_1154
NC_006681.1	294536	296987	2452	296175	266	22.4075	1.94114	20.826	XL280_YPD_peak_1155
NC_006681.1	303766	304929	1164	304317	218	12.362	1.68127	11.0217	XL280_YPD_peak_1156
NC_006681.1	306266	307636	1371	307241	267	26.2831	2.06885	24.6333	XL280_YPD_peak_1157
NC_006681.1	310920	311267	348	311058	179	5.03313	1.39296	4.02727	XL280_YPD_peak_1158
NC_006681.1	312303	313135	833	312687	170	5.67712	1.44416	4.62888	XL280_YPD_peak_1159
NC_006681.1	314941	315281	341	315008	173	3.27964	1.28894	2.41241	XL280_YPD_peak_1160
NC_006681.1	317659	318972	1314	318266	286	32.2588	2.2024	30.5149	XL280_YPD_peak_1161
NC_006681.1	325818	326483	666	325975	202	14.0696	1.79423	12.6774	XL280_YPD_peak_1162
NC_006681.1	330996	331313	318	331162	236	18.7124	1.89009	17.2052	XL280_YPD_peak_1163
NC_006681.1	334756	335323	568	335066	192	10.1314	1.6375	8.86979	XL280_YPD_peak_1164
NC_006681.1	340395	340676	282	340454	196	5.28385	1.38586	4.26099	XL280_YPD_peak_1165
NC_006681.1	341446	342732	1287	342241	462	97.5055	3.18471	95.1082	XL280_YPD_peak_1166
NC_006681.1	352013	352900	888	352289	349	47.0019	2.41452	45.0734	XL280_YPD_peak_1167
NC_006681.1	356450	358479	2030	357868	462	71.168	2.61152	68.9978	XL280_YPD_peak_1168
NC_006681.1	362252	364236	1985	363472	323	33.2265	2.11889	31.4682	XL280_YPD_peak_1169
NC_006681.1	373538	374414	877	374111	301	39.9132	2.38695	38.0646	XL280_YPD_peak_1170
NC_006681.1	377589	378441	853	378231	249	17.1479	1.79928	15.6756	XL280_YPD_peak_1171
NC_006681.1	378934	379248	315	378970	174	3.02481	1.27032	2.18193	XL280_YPD_peak_1172
NC_006681.1	380184	380961	778	380477	228	13.8249	1.71975	12.4399	XL280_YPD_peak_1173
NC_006681.1	383131	384544	1414	384338	174	5.65101	1.43632	4.60442	XL280_YPD_peak_1174
NC_006681.1	389393	390868	1476	389581	184	8.28717	1.56257	7.10143	XL280_YPD_peak_1175
NC_006681.1	395396	396801	1406	395613	185	7.37679	1.51338	6.23428	XL280_YPD_peak_1176
NC_006681.1	398697	398971	275	398807	166	4.7658	1.39456	3.77847	XL280_YPD_peak_1177
NC_006681.1	399614	399925	312	399916	162	3.83469	1.33885	2.91892	XL280_YPD_peak_1178
NC_006681.1	402982	403604	623	403481	184	4.77802	1.37165	3.78982	XL280_YPD_peak_1179
NC_006681.1	406719	408324	1606	407016	350	58.3031	2.71822	56.2587	XL280_YPD_peak_1180
NC_006681.1	413343	414034	692	413915	209	10.7726	1.63116	9.48706	XL280_YPD_peak_1181
NC_006681.1	416909	417731	823	417321	341	36.6594	2.16358	34.8529	XL280_YPD_peak_1182
NC_006681.1	421240	422146	907	421604	466	73.2878	2.64301	71.0971	XL280_YPD_peak_1183
NC_006681.1	423660	424564	905	424124	413	56.9902	2.45388	54.9595	XL280_YPD_peak_1184
NC_006681.1	427274	428115	842	427477	194	4.12293	1.3223	3.18359	XL280_YPD_peak_1185
NC_006681.1	431963	433701	1739	432579	405	70.3404	2.79622	68.1782	XL280_YPD_peak_1186
NC_006681.1	440754	442136	1383	440978	228	14.9202	1.76344	13.5038	XL280_YPD_peak_1187
NC_006681.1	442423	443407	985	442965	245	19.0949	1.8801	17.5795	XL280_YPD_peak_1188
NC_006681.1	445109	445718	610	445184	189	5.77856	1.42176	4.72397	XL280_YPD_peak_1189
NC_006681.1	451838	452203	366	451976	180	7.53417	1.53085	6.38389	XL280_YPD_peak_1190
NC_006681.1	456671	457727	1057	457249	198	12.4788	1.7332	11.1347	XL280_YPD_peak_1191
NC_006681.1	462240	462554	315	462493	214	7.74066	1.48525	6.58041	XL280_YPD_peak_1192
NC_006681.1	463849	464914	1066	464324	402	68.5167	2.76391	66.3719	XL280_YPD_peak_1193
NC_006681.1	466517	466865	349	466660	214	6.31032	1.41727	5.22437	XL280_YPD_peak_1194
NC_006681.1	474640	475580	941	474992	170	4.91225	1.39799	3.91464	XL280_YPD_peak_1195
NC_006681.1	477207	477552	346	477371	212	11.108	1.63989	9.81026	XL280_YPD_peak_1196
NC_006681.1	480686	482021	1336	481777	307	36.4564	2.26064	34.6528	XL280_YPD_peak_1197
NC_006681.1	482407	483107	701	482721	326	45.679	2.46162	43.7647	XL280_YPD_peak_1198
NC_006681.1	490373	491717	1345	491403	180	9.47023	1.63201	8.23455	XL280_YPD_peak_1199
NC_006681.1	497279	498689	1411	497790	463	117.124	3.64438	114.574	XL280_YPD_peak_1200
NC_006681.1	504836	506132	1297	505368	250	17.9521	1.82605	16.4615	XL280_YPD_peak_1201
NC_006681.1	507178	508056	879	507782	262	10.9981	1.55214	9.7044	XL280_YPD_peak_1202
NC_006681.1	511145	512819	1675	512231	500	86.7399	2.80482	84.4286	XL280_YPD_peak_1203
NC_006681.1	516093	516979	887	516657	527	106.44	3.09663	103.975	XL280_YPD_peak_1204
NC_006681.1	522031	523271	1241	522928	189	6.33803	1.45196	5.25049	XL280_YPD_peak_1205
NC_006681.1	527152	528042	891	527506	220	13.1037	1.70796	11.7404	XL280_YPD_peak_1206
NC_006681.1	529174	529692	519	529575	286	32.9806	2.22534	31.226	XL280_YPD_peak_1207
NC_006681.1	531176	532148	973	532009	204	8.49467	1.53614	7.29948	XL280_YPD_peak_1208
NC_006681.1	534217	534742	526	534286	186	6.22329	1.45026	5.14221	XL280_YPD_peak_1209
NC_006681.1	537977	538461	485	538107	172	5.12698	1.40822	4.11462	XL280_YPD_peak_1210
NC_006681.1	539648	540174	527	540041	195	8.88989	1.57128	7.67765	XL280_YPD_peak_1211
NC_006681.1	544769	545551	783	545236	218	10.5874	1.60568	9.30853	XL280_YPD_peak_1212
NC_006681.1	547053	548353	1301	547507	198	7.60413	1.50302	6.45032	XL280_YPD_peak_1213
NC_006681.1	553504	554336	833	553631	166	5.52134	1.4413	4.48288	XL280_YPD_peak_1214
NC_006681.1	555000	555411	412	555065	166	6.72364	1.51267	5.61506	XL280_YPD_peak_1215
NC_006681.1	564923	566220	1298	566039	184	6.56372	1.4718	5.46376	XL280_YPD_peak_1216
NC_006681.1	567869	568461	593	568053	231	15.0838	1.76289	13.6631	XL280_YPD_peak_1217
NC_006681.1	569284	570296	1013	569379	217	11.3557	1.64059	10.0491	XL280_YPD_peak_1218
NC_006681.1	570870	571318	449	571227	199	8.98342	1.56823	7.76729	XL280_YPD_peak_1219
NC_006681.1	579716	582596	2881	580278	780	204.712	3.7833	201.718	XL280_YPD_peak_1220
NC_006681.1	591891	592267	377	592067	171	5.41714	1.42712	4.38549	XL280_YPD_peak_1221
NC_006681.1	593278	594207	930	593639	362	67.4123	2.91443	65.2791	XL280_YPD_peak_1222
NC_006681.1	603029	603375	347	603168	181	6.29966	1.46216	5.21428	XL280_YPD_peak_1223
NC_006681.1	604649	606084	1436	605288	193	9.45672	1.60276	8.22157	XL280_YPD_peak_1224
NC_006681.1	610804	611817	1014	611008	196	16.4647	1.92046	15.0086	XL280_YPD_peak_1225
NC_006681.1	616192	616592	401	616294	151	6.11516	1.50619	5.04047	XL280_YPD_peak_1226
NC_006681.1	617203	618200	998	617812	221	22.5364	2.08888	20.9525	XL280_YPD_peak_1227
NC_006681.1	621377	622341	965	622242	171	5.88701	1.4549	4.82581	XL280_YPD_peak_1228
NC_006681.1	626020	626360	341	626214	209	8.14751	1.51168	6.96822	XL280_YPD_peak_1229
NC_006681.1	627097	628407	1311	627431	316	39.8781	2.33057	38.03	XL280_YPD_peak_1230
NC_006681.1	629114	629478	365	629214	167	3.00362	1.27516	2.16289	XL280_YPD_peak_1231
NC_006681.1	634136	635489	1354	635054	210	15.1241	1.81792	13.7023	XL280_YPD_peak_1232
NC_006681.1	641940	642374	435	642283	174	4.78582	1.38477	3.79706	XL280_YPD_peak_1233
NC_006681.1	645396	646145	750	645912	229	13.4711	1.70344	12.0966	XL280_YPD_peak_1234
NC_006681.1	647055	647511	457	647426	184	6.20482	1.45228	5.12486	XL280_YPD_peak_1235
NC_006681.1	648133	649077	945	648887	203	9.47892	1.58407	8.24291	XL280_YPD_peak_1236
NC_006681.1	653796	655941	2146	655264	228	10.2382	1.57343	8.97258	XL280_YPD_peak_1237
NC_006681.1	658601	659726	1126	659032	342	41.4933	2.28995	39.6253	XL280_YPD_peak_1238
NC_006681.1	663011	663433	423	663291	180	4.74144	1.37438	3.75583	XL280_YPD_peak_1239
NC_006681.1	670779	671918	1140	671611	303	44.8526	2.53157	42.9472	XL280_YPD_peak_1240
NC_006681.1	678492	679814	1323	678969	303	45.2864	2.5451	43.3764	XL280_YPD_peak_1241
NC_006681.1	684694	686159	1466	685112	210	12.9542	1.72463	11.5955	XL280_YPD_peak_1242
NC_006681.1	686543	687459	917	686998	199	12.1807	1.71705	10.8463	XL280_YPD_peak_1243
NC_006681.1	688299	688796	498	688716	166	3.77671	1.33014	2.86573	XL280_YPD_peak_1244
NC_006681.1	693027	694169	1143	693721	343	58.6634	2.76041	56.6151	XL280_YPD_peak_1245
NC_006681.1	695315	695832	518	695356	183	6.00746	1.44292	4.93909	XL280_YPD_peak_1246
NC_006681.1	700442	700936	495	700659	176	7.42015	1.53236	6.27551	XL280_YPD_peak_1247
NC_006681.1	701853	702226	374	701970	154	3.83867	1.34935	2.92257	XL280_YPD_peak_1248
NC_006681.1	705418	705737	320	705558	193	10.2773	1.64228	9.01005	XL280_YPD_peak_1249
NC_006681.1	708499	709088	590	708731	191	7.28399	1.49831	6.14614	XL280_YPD_peak_1250
NC_006681.1	711195	712158	964	711811	230	13.9445	1.72017	12.556	XL280_YPD_peak_1251
NC_006681.1	714351	714959	609	714716	207	9.72549	1.5879	8.47962	XL280_YPD_peak_1252
NC_006681.1	719617	720490	874	720036	289	21.4007	1.85364	19.8381	XL280_YPD_peak_1253
NC_006681.1	723547	724659	1113	724145	426	54.1591	2.3539	52.1571	XL280_YPD_peak_1254
NC_006681.1	727545	729620	2076	729165	519	108.292	3.16578	105.811	XL280_YPD_peak_1255
NC_006681.1	735458	735829	372	735534	179	4.32151	1.35015	3.367	XL280_YPD_peak_1256
NC_006681.1	736388	737321	934	736702	204	9.05487	1.56246	7.83585	XL280_YPD_peak_1257
NC_006681.1	738345	739342	998	738614	201	9.92933	1.60892	8.67556	XL280_YPD_peak_1258
NC_006681.1	744302	745827	1526	745056	367	68.7275	2.92582	66.5804	XL280_YPD_peak_1259
NC_006681.1	748911	749431	521	749167	236	14.4932	1.72872	13.0889	XL280_YPD_peak_1260
NC_006681.1	751830	752100	271	751986	198	5.11053	1.37409	4.09928	XL280_YPD_peak_1261
NC_006681.1	753982	755614	1633	755041	413	79.3826	2.98303	77.1365	XL280_YPD_peak_1262
NC_006681.1	756116	756440	325	756440	175	2.81341	1.25444	1.9916	XL280_YPD_peak_1263
NC_006681.1	761167	762054	888	761609	187	9.59857	1.62255	8.3578	XL280_YPD_peak_1264
NC_006681.1	766438	767307	870	766928	206	12.1319	1.69803	10.7992	XL280_YPD_peak_1265
NC_006681.1	772710	773880	1171	773020	415	83.2081	3.06831	80.9279	XL280_YPD_peak_1266
NC_006681.1	782724	783680	957	783369	324	39.3105	2.28717	37.4694	XL280_YPD_peak_1267
NC_006681.1	784070	784673	604	784148	190	4.66788	1.35827	3.68774	XL280_YPD_peak_1268
NC_006681.1	790391	791261	871	790758	589	109.759	2.94106	107.266	XL280_YPD_peak_1269
NC_006681.1	793477	794410	934	793967	538	96.4487	2.86583	94.0589	XL280_YPD_peak_1270
NC_006681.1	800772	801196	425	801120	210	4.72472	1.34071	3.74029	XL280_YPD_peak_1271
NC_006681.1	801484	803970	2487	803100	562	140.055	3.61368	137.365	XL280_YPD_peak_1272
NC_006681.1	809111	810268	1158	809443	211	12.8869	1.71935	11.5302	XL280_YPD_peak_1273
NC_006681.1	811163	811752	590	811587	182	6.0211	1.44518	4.9519	XL280_YPD_peak_1274
NC_006681.1	815588	816300	713	815965	241	21.4308	1.97758	19.8677	XL280_YPD_peak_1275
NC_006681.1	817328	818089	762	817523	195	11.13	1.67811	9.83138	XL280_YPD_peak_1276
NC_006681.1	818664	819350	687	819343	162	4.70296	1.39636	3.72008	XL280_YPD_peak_1277
NC_006681.1	824186	824517	332	824342	174	7.51517	1.54149	6.36586	XL280_YPD_peak_1278
NC_006681.1	826537	827772	1236	826687	176	6.48448	1.4807	5.38885	XL280_YPD_peak_1279
NC_006681.1	830710	831167	458	830836	195	9.79049	1.61467	8.5421	XL280_YPD_peak_1280
NC_006681.1	832792	833634	843	833343	176	6.4904	1.48103	5.39443	XL280_YPD_peak_1281
NC_006681.1	836614	837032	419	836923	213	17.3947	1.90511	15.9166	XL280_YPD_peak_1282
NC_006681.1	844611	845854	1244	845074	289	39.7749	2.43114	37.9282	XL280_YPD_peak_1283
NC_006681.1	850570	851817	1248	851101	330	52.8589	2.65269	50.8699	XL280_YPD_peak_1284
NC_006681.1	858898	859320	423	859154	189	4.89951	1.37271	3.90275	XL280_YPD_peak_1285
NC_006681.1	862644	863566	923	863137	420	68.3394	2.69075	66.1963	XL280_YPD_peak_1286
NC_006681.1	864533	866133	1601	865783	300	24.1372	1.91322	22.5238	XL280_YPD_peak_1287
NC_006681.1	871073	871435	363	871076	159	3.34583	1.30806	2.4726	XL280_YPD_peak_1288
NC_006681.1	876272	877621	1350	876687	208	13.6816	1.76113	12.3008	XL280_YPD_peak_1289
NC_006681.1	883608	884326	719	883862	225	17.7344	1.88306	16.2486	XL280_YPD_peak_1290
NC_006681.1	886869	888198	1330	887032	237	19.6875	1.92419	18.1599	XL280_YPD_peak_1291
NC_006681.1	890931	891201	271	891058	185	8.33637	1.56312	7.14835	XL280_YPD_peak_1292
NC_006681.1	895760	896175	416	895849	176	4.08786	1.33901	3.15147	XL280_YPD_peak_1293
NC_006681.1	898678	899967	1290	899605	315	27.5038	1.9773	25.8336	XL280_YPD_peak_1294
NC_006681.1	901613	902485	873	901796	255	10.7472	1.55251	9.46249	XL280_YPD_peak_1295
NC_006681.1	903287	906476	3190	904154	285	31.7569	2.18981	30.0205	XL280_YPD_peak_1296
NC_006682.1	480	2814	2335	2440	204	25.94	2.30995	24.2959	XL280_YPD_peak_1297
NC_006682.1	4226	5034	809	4412	169	6.91634	1.5179	5.79751	XL280_YPD_peak_1298
NC_006682.1	6393	8103	1711	6783	166	5.10794	1.41595	4.09687	XL280_YPD_peak_1299
NC_006682.1	9237	9607	371	9443	147	3.46159	1.33111	2.57783	XL280_YPD_peak_1300
NC_006682.1	12934	13689	756	13066	172	8.99261	1.62599	7.77611	XL280_YPD_peak_1301
NC_006682.1	16800	17601	802	17131	249	33.6038	2.39643	31.8398	XL280_YPD_peak_1302
NC_006682.1	19457	20222	766	20023	178	14.5075	1.8914	13.1028	XL280_YPD_peak_1303
NC_006682.1	20919	21655	737	20941	133	4.85277	1.45791	3.85938	XL280_YPD_peak_1304
NC_006682.1	22707	23035	329	22731	107	4.43533	1.48762	3.47234	XL280_YPD_peak_1305
NC_006682.1	24349	24727	379	24582	101	4.48803	1.51025	3.52092	XL280_YPD_peak_1306
NC_006682.1	30923	31860	938	31021	125	10.2468	1.8656	8.98072	XL280_YPD_peak_1307
NC_006682.1	36038	36389	352	36168	164	8.67024	1.62814	7.46742	XL280_YPD_peak_1308
NC_006682.1	37215	37938	724	37315	137	4.20937	1.40239	3.26334	XL280_YPD_peak_1309
NC_006682.1	38773	39915	1143	39256	174	11.298	1.7419	9.99365	XL280_YPD_peak_1310
NC_006682.1	40704	41158	455	40997	151	6.04696	1.50183	4.97628	XL280_YPD_peak_1311
NC_006682.1	44104	45015	912	44340	143	8.72146	1.69182	7.51643	XL280_YPD_peak_1312
NC_006682.1	50231	52384	2154	51072	216	26.1694	2.25989	24.5214	XL280_YPD_peak_1313
NC_006682.1	56366	57381	1016	56680	162	11.8392	1.80957	10.5161	XL280_YPD_peak_1314
NC_006682.1	63370	64943	1574	64547	166	9.09795	1.64679	7.87717	XL280_YPD_peak_1315
NC_006682.1	65708	67270	1563	66976	164	7.46618	1.55976	6.31928	XL280_YPD_peak_1316
NC_006682.1	68962	69331	370	69120	177	9.72395	1.65232	8.47813	XL280_YPD_peak_1317
NC_006682.1	71151	71448	298	71312	146	4.79388	1.4284	3.80456	XL280_YPD_peak_1318
NC_006682.1	73103	74391	1289	73406	186	15.216	1.89727	13.7916	XL280_YPD_peak_1319
NC_006682.1	80407	81009	603	80816	156	8.33625	1.62985	7.14823	XL280_YPD_peak_1320
NC_006682.1	81780	82478	699	82056	160	8.7833	1.64502	7.57568	XL280_YPD_peak_1321
NC_006682.1	85772	86180	409	86049	164	6.87068	1.52524	5.75422	XL280_YPD_peak_1322
NC_006682.1	88054	88403	350	88241	174	6.992	1.51261	5.86924	XL280_YPD_peak_1323
NC_006682.1	89493	90674	1182	90432	190	8.37196	1.55524	7.18222	XL280_YPD_peak_1324
NC_006682.1	90956	91398	443	91398	155	2.43002	1.24187	1.64962	XL280_YPD_peak_1325
NC_006682.1	92632	94136	1505	93931	195	8.05747	1.53048	6.88231	XL280_YPD_peak_1326
NC_006682.1	95635	95956	322	95735	180	4.49243	1.35942	3.525	XL280_YPD_peak_1327
NC_006682.1	99537	101358	1822	100179	278	41.2154	2.52807	39.351	XL280_YPD_peak_1328
NC_006682.1	101643	103131	1489	102403	173	18.9429	2.13748	17.4307	XL280_YPD_peak_1329
NC_006682.1	107750	109266	1517	108038	151	7.63383	1.60093	6.47863	XL280_YPD_peak_1330
NC_006682.1	112268	113435	1168	112889	605	174.102	4.07402	171.248	XL280_YPD_peak_1331
NC_006682.1	118481	119859	1379	119252	301	47.5335	2.62511	45.5994	XL280_YPD_peak_1332
NC_006682.1	120813	121546	734	121139	174	12.2033	1.78855	10.8682	XL280_YPD_peak_1333
NC_006682.1	122548	122955	408	122770	163	14.9848	1.97684	13.5666	XL280_YPD_peak_1334
NC_006682.1	131052	134549	3498	133360	171	26.4481	2.5467	24.7953	XL280_YPD_peak_1335
NC_006682.1	140980	142937	1958	142255	321	104.865	4.50883	102.412	XL280_YPD_peak_1336
NC_006682.1	147753	150321	2569	148326	171	26.4481	2.5467	24.7953	XL280_YPD_peak_1337
NC_006682.1	153705	154126	422	153710	130	5.75305	1.53071	4.69999	XL280_YPD_peak_1338
NC_006682.1	156039	156495	457	156329	151	14.5512	2.00938	13.1452	XL280_YPD_peak_1339
NC_006682.1	156909	157207	299	157090	174	23.2416	2.35442	21.6445	XL280_YPD_peak_1340
NC_006682.1	157584	158623	1040	157857	191	33.179	2.73848	31.4214	XL280_YPD_peak_1341
NC_006682.1	159686	160956	1271	160400	160	22.0343	2.38383	20.4596	XL280_YPD_peak_1342
NC_006682.1	165692	167533	1842	166724	222	50.597	3.30182	48.6307	XL280_YPD_peak_1343
NC_006682.1	168654	168939	286	168746	129	11.4039	1.92483	10.0956	XL280_YPD_peak_1344
NC_006682.1	169690	170116	427	169818	127	10.8187	1.89522	9.53135	XL280_YPD_peak_1345
NC_006682.1	171353	172420	1068	171571	208	43.4123	3.09453	41.5229	XL280_YPD_peak_1346
NC_006682.1	179736	180455	720	179968	127	10.8187	1.89522	9.53135	XL280_YPD_peak_1347
NC_006682.1	181637	184247	2611	181921	151	15.0925	2.04096	13.6715	XL280_YPD_peak_1348
NC_006682.1	186964	187302	339	187298	154	3.82762	1.34857	2.9124	XL280_YPD_peak_1349
NC_006682.1	190238	191397	1160	190860	234	18.4427	1.88534	16.9414	XL280_YPD_peak_1350
NC_006682.1	193238	193829	592	193391	182	4.55311	1.36071	3.58128	XL280_YPD_peak_1351
NC_006682.1	194915	195590	676	195470	174	4.29718	1.35454	3.34446	XL280_YPD_peak_1352
NC_006682.1	195862	197161	1300	196882	247	25.0668	2.09164	23.4374	XL280_YPD_peak_1353
NC_006682.1	204044	204651	608	204345	159	9.70184	1.70019	8.4569	XL280_YPD_peak_1354
NC_006682.1	207225	207651	427	207478	220	24.679	2.18015	23.0563	XL280_YPD_peak_1355
NC_006682.1	209237	209882	646	209615	175	5.9626	1.45277	4.89683	XL280_YPD_peak_1356
NC_006682.1	213219	214645	1427	213994	345	55.0983	2.65083	53.087	XL280_YPD_peak_1357
NC_006682.1	218920	219946	1027	219794	185	8.63333	1.57829	7.43222	XL280_YPD_peak_1358
NC_006682.1	224716	226311	1596	225011	240	16.9684	1.81386	15.5002	XL280_YPD_peak_1359
NC_006682.1	226723	227186	464	227005	203	7.8593	1.50746	6.69328	XL280_YPD_peak_1360
NC_006682.1	228540	229100	561	228736	184	3.7835	1.31138	2.87195	XL280_YPD_peak_1361
NC_006682.1	231639	231961	323	231956	154	2.45896	1.24512	1.67517	XL280_YPD_peak_1362
NC_006682.1	232293	232889	597	232755	209	10.5546	1.62144	9.27697	XL280_YPD_peak_1363
NC_006682.1	236692	239000	2309	238013	499	128.744	3.70715	126.115	XL280_YPD_peak_1364
NC_006682.1	246914	248264	1351	247996	260	27.4204	2.13053	25.7516	XL280_YPD_peak_1365
NC_006682.1	249268	249708	441	249412	174	5.21215	1.41045	4.19406	XL280_YPD_peak_1366
NC_006682.1	249998	250265	268	250149	173	5.03403	1.40119	4.02812	XL280_YPD_peak_1367
NC_006682.1	260813	263167	2355	262251	597	113.97	2.98807	111.443	XL280_YPD_peak_1368
NC_006682.1	270164	272730	2567	271385	687	119.251	2.81849	116.684	XL280_YPD_peak_1369
NC_006682.1	274387	274996	610	274672	430	30.7256	1.84624	29.0045	XL280_YPD_peak_1370
NC_006682.1	286245	286768	524	286450	314	32.5717	2.12529	30.8232	XL280_YPD_peak_1371
NC_006682.1	289767	290594	828	290136	362	38.838	2.16439	37.0028	XL280_YPD_peak_1372
NC_006682.1	290881	291451	571	291195	351	29.1029	1.94244	27.4071	XL280_YPD_peak_1373
NC_006682.1	294392	296257	1866	295418	355	36.7549	2.12941	34.9471	XL280_YPD_peak_1374
NC_006682.1	298747	299175	429	298966	263	17.7519	1.7897	16.2657	XL280_YPD_peak_1375
NC_006682.1	304604	304939	336	304723	198	5.28118	1.38336	4.25851	XL280_YPD_peak_1376
NC_006682.1	306582	308870	2289	307925	321	36.0053	2.20296	34.2077	XL280_YPD_peak_1377
NC_006682.1	314335	314653	319	314437	169	4.69484	1.3859	3.7126	XL280_YPD_peak_1378
NC_006682.1	316266	317431	1166	316670	249	25.0561	2.08442	23.427	XL280_YPD_peak_1379
NC_006682.1	321673	323914	2242	322840	259	22.9599	1.97925	21.3682	XL280_YPD_peak_1380
NC_006682.1	329298	330405	1108	329635	232	12.5731	1.6615	11.2261	XL280_YPD_peak_1381
NC_006682.1	330703	331121	419	330958	185	4.74301	1.3684	3.75727	XL280_YPD_peak_1382
NC_006682.1	332932	334582	1651	333823	309	43.2704	2.45767	41.3825	XL280_YPD_peak_1383
NC_006682.1	338593	339136	544	338738	190	10.8375	1.67614	9.54936	XL280_YPD_peak_1384
NC_006682.1	341320	342668	1349	341565	217	13.8589	1.74634	12.473	XL280_YPD_peak_1385
NC_006682.1	343745	344405	661	344069	206	11.3813	1.66461	10.0738	XL280_YPD_peak_1386
NC_006682.1	344673	345688	1016	344945	214	13.3025	1.73005	11.933	XL280_YPD_peak_1387
NC_006682.1	352134	353110	977	353035	171	6.45649	1.48787	5.36237	XL280_YPD_peak_1388
NC_006682.1	354157	354627	471	354319	184	7.90532	1.54281	6.73714	XL280_YPD_peak_1389
NC_006682.1	357096	357370	275	357259	176	6.61186	1.48781	5.50935	XL280_YPD_peak_1390
NC_006682.1	358059	358697	639	358300	213	16.7635	1.87864	15.3002	XL280_YPD_peak_1391
NC_006682.1	359341	359738	398	359549	149	3.56435	1.33615	2.67152	XL280_YPD_peak_1392
NC_006682.1	365883	366546	664	366072	189	11.3343	1.70254	10.0285	XL280_YPD_peak_1393
NC_006682.1	367302	367714	413	367374	166	5.80976	1.45872	4.75329	XL280_YPD_peak_1394
NC_006682.1	370812	371151	340	370914	178	6.65965	1.487	5.55445	XL280_YPD_peak_1395
NC_006682.1	376402	377244	843	377087	243	21.9159	1.98939	20.3436	XL280_YPD_peak_1396
NC_006682.1	383853	384160	308	383859	201	4.38669	1.33076	3.42728	XL280_YPD_peak_1397
NC_006682.1	385783	386724	942	386224	510	100.266	3.03937	97.849	XL280_YPD_peak_1398
NC_006682.1	389211	389513	303	389340	228	6.33977	1.4028	5.25216	XL280_YPD_peak_1399
NC_006682.1	390591	391217	627	390772	315	26.7527	1.95581	25.0949	XL280_YPD_peak_1400
NC_006682.1	396112	396796	685	396277	168	4.75943	1.39132	3.77253	XL280_YPD_peak_1401
NC_006682.1	397961	398364	404	398175	166	4.37723	1.36976	3.41854	XL280_YPD_peak_1402
NC_006682.1	403254	403869	616	403661	206	8.99768	1.55625	7.78097	XL280_YPD_peak_1403
NC_006682.1	404420	405889	1470	404973	302	36.3152	2.27344	34.5135	XL280_YPD_peak_1404
NC_006682.1	406926	407364	439	407333	189	5.16059	1.38751	4.14605	XL280_YPD_peak_1405
NC_006682.1	410508	410876	369	410675	176	3.31763	1.28869	2.44698	XL280_YPD_peak_1406
NC_006682.1	412016	414006	1991	412539	281	29.3295	2.12521	27.6301	XL280_YPD_peak_1407
NC_006682.1	418333	419209	877	418950	336	50.8527	2.56931	48.8837	XL280_YPD_peak_1408
NC_006682.1	420343	420664	322	420528	192	6.80871	1.47219	5.69565	XL280_YPD_peak_1409
NC_006682.1	422608	423001	394	422823	187	6.11923	1.44313	5.04431	XL280_YPD_peak_1410
NC_006682.1	425069	425761	693	425493	203	13.7843	1.77881	12.4006	XL280_YPD_peak_1411
NC_006682.1	426168	426444	277	426258	150	3.73033	1.34697	2.82335	XL280_YPD_peak_1412
NC_006682.1	428863	429152	290	428975	140	3.96444	1.37901	3.03799	XL280_YPD_peak_1413
NC_006682.1	433781	434699	919	434313	323	64.9642	3.05781	62.8546	XL280_YPD_peak_1414
NC_006682.1	435112	435408	297	435267	173	9.42695	1.64671	8.19296	XL280_YPD_peak_1415
NC_006682.1	440114	440641	528	440429	194	12.4419	1.74195	11.099	XL280_YPD_peak_1416
NC_006682.1	441066	441567	502	441317	240	21.308	1.97607	19.7473	XL280_YPD_peak_1417
NC_006682.1	443803	444372	570	444079	182	6.34377	1.46301	5.25593	XL280_YPD_peak_1418
NC_006682.1	445056	446407	1352	446273	277	30.5759	2.1787	28.8571	XL280_YPD_peak_1419
NC_006682.1	449470	450121	652	449756	206	11.8668	1.68626	10.5428	XL280_YPD_peak_1420
NC_006682.1	457383	457672	290	457541	178	11.1512	1.72287	9.85182	XL280_YPD_peak_1421
NC_006682.1	462117	463141	1025	462604	304	59.3636	2.99348	57.308	XL280_YPD_peak_1422
NC_006682.1	467179	467624	446	467424	161	6.75648	1.5247	5.64612	XL280_YPD_peak_1423
NC_006682.1	470976	471819	844	471637	190	13.5528	1.80532	12.1759	XL280_YPD_peak_1424
NC_006682.1	476816	477229	414	477058	173	8.54904	1.59979	7.35155	XL280_YPD_peak_1425
NC_006682.1	477959	478416	458	478121	213	17.5296	1.91077	16.0486	XL280_YPD_peak_1426
NC_006682.1	486736	487920	1185	487570	162	6.51738	1.50843	5.41992	XL280_YPD_peak_1427
NC_006682.1	492204	493238	1035	492472	189	12.2822	1.74796	10.9446	XL280_YPD_peak_1428
NC_006682.1	493546	493957	412	493563	148	4.84368	1.42827	3.85094	XL280_YPD_peak_1429
NC_006682.1	500031	500340	310	500309	131	4.29152	1.41972	3.3394	XL280_YPD_peak_1430
NC_006682.1	505310	506401	1092	505682	179	7.81292	1.54764	6.64912	XL280_YPD_peak_1431
NC_006682.1	507054	507993	940	507362	196	9.11286	1.58014	7.89144	XL280_YPD_peak_1432
NC_006682.1	508354	508666	313	508525	168	3.55649	1.31297	2.66434	XL280_YPD_peak_1433
NC_006682.1	509786	510063	278	509839	170	3.26576	1.29089	2.39984	XL280_YPD_peak_1434
NC_006682.1	512070	512545	476	512200	180	4.85641	1.38122	3.86276	XL280_YPD_peak_1435
NC_006682.1	515455	515919	465	515819	183	6.03471	1.44443	4.96472	XL280_YPD_peak_1436
NC_006682.1	518423	519575	1153	519064	219	13.1011	1.71007	11.7378	XL280_YPD_peak_1437
NC_006682.1	523115	524177	1063	523756	209	12.2759	1.69745	10.9386	XL280_YPD_peak_1438
NC_006682.1	525630	525976	347	525840	163	4.52844	1.38365	3.55837	XL280_YPD_peak_1439
NC_006682.1	530356	530665	310	530509	161	5.72451	1.46227	4.67327	XL280_YPD_peak_1440
NC_006682.1	533909	534562	654	534332	176	4.92945	1.39078	3.93068	XL280_YPD_peak_1441
NC_006682.1	536349	537279	931	536601	222	11.2354	1.62581	9.93318	XL280_YPD_peak_1442
NC_006682.1	538693	540021	1329	539779	258	22	1.94875	20.426	XL280_YPD_peak_1443
NC_006682.1	546547	547066	520	546877	227	18.2053	1.89595	16.7092	XL280_YPD_peak_1444
NC_006682.1	547440	547937	498	547679	197	10.3222	1.63562	9.05326	XL280_YPD_peak_1445
NC_006682.1	550354	551377	1024	550919	290	31.3395	2.16033	29.6095	XL280_YPD_peak_1446
NC_006682.1	551775	552225	451	551914	179	4.39636	1.35475	3.43624	XL280_YPD_peak_1447
NC_006682.1	555497	556081	585	555505	165	3.1135	1.28501	2.26203	XL280_YPD_peak_1448
NC_006682.1	556690	556976	287	556826	161	5.77882	1.46562	4.72421	XL280_YPD_peak_1449
NC_006682.1	561856	562171	316	561993	125	2.96766	1.32153	2.13045	XL280_YPD_peak_1450
NC_006682.1	566031	566526	496	566379	164	5.3155	1.43193	4.29044	XL280_YPD_peak_1451
NC_006682.1	567275	567912	638	567359	205	12.8133	1.73061	11.4589	XL280_YPD_peak_1452
NC_006682.1	572009	573040	1032	572963	202	8.04406	1.51798	6.8695	XL280_YPD_peak_1453
NC_006682.1	576847	577220	374	577093	194	4.57517	1.34857	3.6017	XL280_YPD_peak_1454
NC_006682.1	577803	579171	1369	578224	369	61.0733	2.71094	59.0004	XL280_YPD_peak_1455
NC_006682.1	580578	581168	591	580588	180	4.6169	1.36693	3.64039	XL280_YPD_peak_1456
NC_006682.1	587018	590457	3440	589196	436	66.2413	2.58858	64.1197	XL280_YPD_peak_1457
NC_006682.1	597364	597744	381	597633	159	6.15171	1.49224	5.07493	XL280_YPD_peak_1458
NC_006682.1	598160	599636	1477	598395	215	22.3079	2.10295	20.7282	XL280_YPD_peak_1459
NC_006682.1	604546	605566	1021	604857	188	13.3659	1.8025	11.9945	XL280_YPD_peak_1460
NC_006682.1	612471	613988	1518	612830	439	92.4454	3.17677	90.0858	XL280_YPD_peak_1461
NC_006682.1	614351	614795	445	614480	212	6.82599	1.44475	5.71203	XL280_YPD_peak_1462
NC_006682.1	619144	620122	979	619729	299	21.8202	1.84554	20.2498	XL280_YPD_peak_1463
NC_006682.1	620470	621534	1065	620795	348	37.2675	2.16077	35.4528	XL280_YPD_peak_1464
NC_006682.1	622125	622999	875	622554	415	55.6793	2.41827	53.6619	XL280_YPD_peak_1465
NC_006682.1	627674	628863	1190	627945	424	70.9813	2.73702	68.8131	XL280_YPD_peak_1466
NC_006682.1	636716	639348	2633	637805	915	228.035	3.63622	224.962	XL280_YPD_peak_1467
NC_006682.1	645286	645817	532	645629	279	24.4335	1.97363	22.815	XL280_YPD_peak_1468
NC_006682.1	649434	650170	737	649793	256	21.852	1.94911	20.281	XL280_YPD_peak_1469
NC_006682.1	650845	651483	639	651141	241	22.1583	2.0046	20.5814	XL280_YPD_peak_1470
NC_006682.1	652418	652978	561	652641	192	8.6292	1.56424	7.42827	XL280_YPD_peak_1471
NC_006682.1	660596	661024	429	660714	211	7.55487	1.48085	6.40357	XL280_YPD_peak_1472
NC_006682.1	662343	664170	1828	663187	331	39.706	2.27572	37.8601	XL280_YPD_peak_1473
NC_006682.1	664654	664936	283	664735	226	9.82079	1.55912	8.57121	XL280_YPD_peak_1474
NC_006682.1	667905	668418	514	668036	203	8.64187	1.54482	7.44036	XL280_YPD_peak_1475
NC_006682.1	672428	673176	749	673104	175	6.35515	1.47512	5.26666	XL280_YPD_peak_1476
NC_006682.1	677397	677723	327	677527	198	3.84458	1.30209	2.92799	XL280_YPD_peak_1477
NC_006682.1	678050	679700	1651	679268	488	89.8224	2.90944	87.4844	XL280_YPD_peak_1478
NC_006682.1	682496	683559	1064	682596	250	8.84622	1.48517	7.63603	XL280_YPD_peak_1479
NC_006682.1	684048	684651	604	684294	340	40.3345	2.26493	38.4804	XL280_YPD_peak_1480
NC_006682.1	689835	690412	578	690165	164	4.92536	1.40756	3.92685	XL280_YPD_peak_1481
NC_006682.1	692092	692684	593	692310	248	26.9607	2.15693	25.2994	XL280_YPD_peak_1482
NC_006682.1	698332	699072	741	698492	150	5.52546	1.47012	4.48673	XL280_YPD_peak_1483
NC_006682.1	703845	704229	385	704146	237	13.5538	1.69026	12.1768	XL280_YPD_peak_1484
NC_006682.1	704716	706348	1633	706131	354	44.6377	2.33564	42.7347	XL280_YPD_peak_1485
NC_006682.1	709127	709838	712	709375	267	19.2824	1.83319	17.7631	XL280_YPD_peak_1486
NC_006682.1	717154	717843	690	717390	193	9.92268	1.62526	8.66913	XL280_YPD_peak_1487
NC_006682.1	719854	720885	1032	720340	282	33.9622	2.27116	32.1931	XL280_YPD_peak_1488
NC_006682.1	721234	721851	618	721553	202	9.0931	1.56788	7.87253	XL280_YPD_peak_1489
NC_006682.1	722430	723139	710	722660	216	12.9195	1.7092	11.5618	XL280_YPD_peak_1490
NC_006682.1	729981	731488	1508	730782	398	63.9828	2.66904	61.8819	XL280_YPD_peak_1491
NC_006682.1	736390	738111	1722	737564	462	81.9877	2.84062	79.7185	XL280_YPD_peak_1492
NC_006682.1	739639	740230	592	739960	298	21.8737	1.84923	20.3023	XL280_YPD_peak_1493
NC_006682.1	744224	746302	2079	745778	325	48.6888	2.55275	46.7422	XL280_YPD_peak_1494
NC_006682.1	751859	752320	462	752080	163	4.6469	1.3913	3.66829	XL280_YPD_peak_1495
NC_006682.1	754821	755597	777	755387	204	8.09354	1.51709	6.91674	XL280_YPD_peak_1496
NC_006682.1	757365	758321	957	758315	182	4.75621	1.37279	3.76952	XL280_YPD_peak_1497
NC_006682.1	758883	759337	455	759066	211	8.90356	1.54337	7.69075	XL280_YPD_peak_1498
NC_006682.1	763067	764069	1003	763787	204	8.49467	1.53614	7.29948	XL280_YPD_peak_1499
NC_006682.1	764858	765575	718	765128	251	21.7109	1.9582	20.1424	XL280_YPD_peak_1500
NC_006682.1	774470	776097	1628	774825	471	101.361	3.22977	98.9357	XL280_YPD_peak_1501
NC_006682.1	780554	780837	284	780562	202	5.63001	1.39721	4.5847	XL280_YPD_peak_1502
NC_006682.1	783510	784798	1289	784490	319	45.2777	2.47739	43.3679	XL280_YPD_peak_1503
NC_006682.1	786031	787783	1753	786694	220	24.3731	2.16763	22.7558	XL280_YPD_peak_1504
NC_006683.1	208	3024	2817	2289	498	105.122	3.18927	102.666	XL280_YPD_peak_1505
NC_006683.1	7314	7789	476	7602	262	13.2566	1.63411	11.8884	XL280_YPD_peak_1506
NC_006683.1	10190	10669	480	10433	300	24.8398	1.93431	23.2143	XL280_YPD_peak_1507
NC_006683.1	17042	17998	957	17499	273	24.182	1.98149	22.5678	XL280_YPD_peak_1508
NC_006683.1	20539	21485	947	20725	170	5.23571	1.41773	4.21601	XL280_YPD_peak_1509
NC_006683.1	29364	30336	973	29815	145	6.51577	1.54553	5.4184	XL280_YPD_peak_1510
NC_006683.1	30627	30944	318	30733	126	3.41665	1.35855	2.53687	XL280_YPD_peak_1511
NC_006683.1	33687	34452	766	34154	164	7.6173	1.56844	6.46287	XL280_YPD_peak_1512
NC_006683.1	35904	36292	389	35998	151	5.68449	1.47852	4.63576	XL280_YPD_peak_1513
NC_006683.1	36613	37299	687	36856	187	13.3807	1.80626	12.0089	XL280_YPD_peak_1514
NC_006683.1	38007	38420	414	38241	176	8.80384	1.60654	7.5954	XL280_YPD_peak_1515
NC_006683.1	46185	48908	2724	48597	271	25.2957	2.02388	23.6625	XL280_YPD_peak_1516
NC_006683.1	53665	54003	339	53921	165	4.13199	1.35505	3.19194	XL280_YPD_peak_1517
NC_006683.1	56413	57864	1452	56940	205	12.3438	1.70979	11.0041	XL280_YPD_peak_1518
NC_006683.1	61775	63391	1617	62346	353	60.3649	2.76194	58.299	XL280_YPD_peak_1519
NC_006683.1	68608	69269	662	68890	202	16.7091	1.91105	15.2471	XL280_YPD_peak_1520
NC_006683.1	69757	70138	382	70085	180	10.5672	1.68788	9.2891	XL280_YPD_peak_1521
NC_006683.1	70751	71078	328	70894	140	3.05066	1.30806	2.20534	XL280_YPD_peak_1522
NC_006683.1	75247	75894	648	75436	169	8.57022	1.61027	7.37182	XL280_YPD_peak_1523
NC_006683.1	81120	81785	666	81590	186	9.09918	1.59977	7.87835	XL280_YPD_peak_1524
NC_006683.1	82722	83681	960	83271	259	30.8473	2.25378	29.1244	XL280_YPD_peak_1525
NC_006683.1	89027	90145	1119	89717	221	21.7166	2.05569	20.1481	XL280_YPD_peak_1526
NC_006683.1	91962	92603	642	92159	245	17.6823	1.82825	16.1977	XL280_YPD_peak_1527
NC_006683.1	95433	97128	1696	96729	471	103.347	3.27478	100.906	XL280_YPD_peak_1528
NC_006683.1	98129	98619	491	98319	238	10.7216	1.577	9.43776	XL280_YPD_peak_1529
NC_006683.1	101745	102187	443	101836	250	12.8271	1.63849	11.4722	XL280_YPD_peak_1530
NC_006683.1	102506	102900	395	102700	251	12.0296	1.60693	10.7002	XL280_YPD_peak_1531
NC_006683.1	103749	104819	1071	104552	311	32.8297	2.14137	31.0774	XL280_YPD_peak_1532
NC_006683.1	106687	107300	614	107079	343	36.5745	2.15591	34.7692	XL280_YPD_peak_1533
NC_006683.1	110664	112057	1394	111151	309	19.2099	1.74867	17.6921	XL280_YPD_peak_1534
NC_006683.1	114265	116444	2180	115346	377	44.4536	2.26334	42.5525	XL280_YPD_peak_1535
NC_006683.1	123320	124770	1451	124533	205	11.0671	1.65268	9.7709	XL280_YPD_peak_1536
NC_006683.1	125594	126036	443	125861	168	4.58635	1.38044	3.61206	XL280_YPD_peak_1537
NC_006683.1	127342	127608	267	127349	160	3.24162	1.29942	2.37795	XL280_YPD_peak_1538
NC_006683.1	134542	135029	488	134713	161	5.58613	1.45372	4.54356	XL280_YPD_peak_1539
NC_006683.1	141602	143826	2225	142338	592	164.956	3.96147	162.141	XL280_YPD_peak_1540
NC_006683.1	145218	146181	964	145797	252	10.5981	1.55108	9.31883	XL280_YPD_peak_1541
NC_006683.1	149769	150677	909	150321	337	41.8534	2.31558	39.9814	XL280_YPD_peak_1542
NC_006683.1	151075	151962	888	151250	197	5.04662	1.37172	4.03981	XL280_YPD_peak_1543
NC_006683.1	154093	155233	1141	154387	281	23.2661	1.93106	21.6686	XL280_YPD_peak_1544
NC_006683.1	158190	158458	269	158385	164	3.03153	1.28004	2.18803	XL280_YPD_peak_1545
NC_006683.1	160245	160723	479	160361	194	11.199	1.68373	9.89807	XL280_YPD_peak_1546
NC_006683.1	161026	161510	485	161235	148	3.06508	1.29953	2.21824	XL280_YPD_peak_1547
NC_006683.1	162703	163355	653	163008	164	4.58948	1.38617	3.61494	XL280_YPD_peak_1548
NC_006683.1	167247	167772	526	167565	176	4.69115	1.3764	3.70917	XL280_YPD_peak_1549
NC_006683.1	169744	171170	1427	170453	370	72.0085	3.00077	69.83	XL280_YPD_peak_1550
NC_006683.1	182102	182891	790	182492	427	61.8163	2.51939	59.7364	XL280_YPD_peak_1551
NC_006683.1	185177	187020	1844	185624	470	78.2221	2.7325	75.9867	XL280_YPD_peak_1552
NC_006683.1	198293	199409	1117	198625	305	37.2776	2.29206	35.4628	XL280_YPD_peak_1553
NC_006683.1	201850	202262	413	202122	234	12.2854	1.64625	10.9478	XL280_YPD_peak_1554
NC_006683.1	202661	203243	583	203008	221	9.00349	1.53177	7.78657	XL280_YPD_peak_1555
NC_006683.1	204140	204535	396	204288	226	13.1769	1.69795	11.8114	XL280_YPD_peak_1556
NC_006683.1	206671	207585	915	207147	251	22.3998	1.98279	20.8184	XL280_YPD_peak_1557
NC_006683.1	212195	212465	271	212341	177	3.79521	1.31923	2.8827	XL280_YPD_peak_1558
NC_006683.1	215639	216858	1220	215972	384	64.5985	2.73968	62.4924	XL280_YPD_peak_1559
NC_006683.1	217155	217462	308	217373	185	4.13778	1.33229	3.1973	XL280_YPD_peak_1560
NC_006683.1	222341	222870	530	222359	182	8.27768	1.56609	7.09238	XL280_YPD_peak_1561
NC_006683.1	225272	226021	750	225592	209	14.7766	1.80578	13.3643	XL280_YPD_peak_1562
NC_006683.1	228794	229892	1099	229484	241	26.8772	2.18046	25.2173	XL280_YPD_peak_1563
NC_006683.1	235059	236345	1287	235576	304	50.8107	2.71459	48.8421	XL280_YPD_peak_1564
NC_006683.1	241396	242569	1174	241731	400	70.3622	2.81754	68.1999	XL280_YPD_peak_1565
NC_006683.1	243562	244034	473	243734	203	5.02412	1.36389	4.01888	XL280_YPD_peak_1566
NC_006683.1	245998	246602	605	246142	273	19.5251	1.82799	18.0007	XL280_YPD_peak_1567
NC_006683.1	248354	248808	455	248608	200	9.50789	1.59117	8.27065	XL280_YPD_peak_1568
NC_006683.1	254694	255540	847	255055	201	8.62676	1.5476	7.42593	XL280_YPD_peak_1569
NC_006683.1	257218	257852	635	257644	186	7.56031	1.52119	6.40875	XL280_YPD_peak_1570
NC_006683.1	259101	260077	977	259811	200	10.5208	1.63844	9.24441	XL280_YPD_peak_1571
NC_006683.1	263071	263432	362	263252	147	3.58147	1.34009	2.68708	XL280_YPD_peak_1572
NC_006683.1	265462	265781	320	265775	156	4.36796	1.3831	3.40995	XL280_YPD_peak_1573
NC_006683.1	270006	271436	1431	270455	320	52.9718	2.70247	50.9817	XL280_YPD_peak_1574
NC_006683.1	277677	278369	693	278251	160	5.60656	1.45675	4.56272	XL280_YPD_peak_1575
NC_006683.1	279257	279547	291	279440	145	3.18929	1.31281	2.33067	XL280_YPD_peak_1576
NC_006683.1	281875	282539	665	282238	218	17.8877	1.91005	16.3987	XL280_YPD_peak_1577
NC_006683.1	286801	287156	356	287042	159	3.72863	1.33521	2.82178	XL280_YPD_peak_1578
NC_006683.1	290485	291293	809	290831	208	7.48018	1.48165	6.33258	XL280_YPD_peak_1579
NC_006683.1	292461	294102	1642	292913	384	63.307	2.70689	61.2124	XL280_YPD_peak_1580
NC_006683.1	299037	300299	1263	299939	184	12.7415	1.7845	11.3894	XL280_YPD_peak_1581
NC_006683.1	305380	306895	1516	306041	251	24.8248	2.06943	23.1995	XL280_YPD_peak_1582
NC_006683.1	310087	310602	516	310501	236	8.71615	1.49781	7.51134	XL280_YPD_peak_1583
NC_006683.1	312118	313792	1675	313230	331	33.4498	2.10368	31.6879	XL280_YPD_peak_1584
NC_006683.1	320868	321584	717	321144	255	23.251	2.00107	21.6538	XL280_YPD_peak_1585
NC_006683.1	322272	322860	589	322545	189	9.01076	1.58909	7.79354	XL280_YPD_peak_1586
NC_006683.1	327683	328026	344	327794	173	9.03479	1.62583	7.81662	XL280_YPD_peak_1587
NC_006683.1	332520	333937	1418	333060	435	102.623	3.44896	100.187	XL280_YPD_peak_1588
NC_006683.1	334563	334946	384	334789	161	3.55502	1.32068	2.663	XL280_YPD_peak_1589
NC_006683.1	342813	344617	1805	343759	200	16.4899	1.90799	15.0332	XL280_YPD_peak_1590
NC_006683.1	347573	347947	375	347860	174	5.29124	1.41515	4.2679	XL280_YPD_peak_1591
NC_006683.1	351845	353254	1410	352460	324	37.933	2.24824	36.1095	XL280_YPD_peak_1592
NC_006683.1	354689	356018	1330	355127	282	21.8226	1.88252	20.2521	XL280_YPD_peak_1593
NC_006683.1	360076	360416	341	360185	197	5.91426	1.41838	4.85141	XL280_YPD_peak_1594
NC_006683.1	364144	365591	1448	365097	429	94.7706	3.28501	92.3929	XL280_YPD_peak_1595
NC_006683.1	366462	367031	570	366892	177	5.05438	1.39689	4.04701	XL280_YPD_peak_1596
NC_006683.1	376076	376968	893	376531	410	53.6908	2.38772	51.6933	XL280_YPD_peak_1597
NC_006683.1	382510	384112	1603	383536	808	158.386	3.05209	155.604	XL280_YPD_peak_1598
NC_006683.1	384872	385543	672	385163	433	25.6029	1.73336	23.9643	XL280_YPD_peak_1599
NC_006683.1	386205	386542	338	386507	317	3.31429	1.2071	2.44393	XL280_YPD_peak_1600
NC_006683.1	389992	390958	967	390386	594	107.698	2.89048	105.222	XL280_YPD_peak_1601
NC_006683.1	393669	395991	2323	394082	430	40.8031	2.05892	38.9435	XL280_YPD_peak_1602
NC_006683.1	400928	401427	500	401424	172	2.78796	1.25507	1.96873	XL280_YPD_peak_1603
NC_006683.1	408510	409510	1001	408878	307	37.5903	2.29447	35.7713	XL280_YPD_peak_1604
NC_006683.1	410919	411728	810	411162	178	4.39169	1.35564	3.43189	XL280_YPD_peak_1605
NC_006683.1	413421	413969	549	413685	164	2.92611	1.27229	2.09292	XL280_YPD_peak_1606
NC_006683.1	414317	414666	350	414414	182	7.17611	1.50807	6.04372	XL280_YPD_peak_1607
NC_006683.1	418144	418545	402	418319	162	6.1723	1.48773	5.09428	XL280_YPD_peak_1608
NC_006683.1	419505	419790	286	419642	150	5.42728	1.46368	4.39498	XL280_YPD_peak_1609
NC_006683.1	425586	427631	2046	427279	216	15.8247	1.8308	14.3847	XL280_YPD_peak_1610
NC_006683.1	431598	432979	1382	431878	170	6.28135	1.47956	5.19697	XL280_YPD_peak_1611
NC_006683.1	438767	441530	2764	440556	259	22.8098	1.97405	21.2208	XL280_YPD_peak_1612
NC_006683.1	445059	446203	1145	445649	227	18.5698	1.91031	17.0658	XL280_YPD_peak_1613
NC_006683.1	455097	456063	967	455556	388	70.2365	2.86664	68.0753	XL280_YPD_peak_1614
NC_006683.1	457826	458127	302	457942	229	5.79096	1.37596	4.73559	XL280_YPD_peak_1615
NC_006683.1	460663	464411	3749	461154	482	84.4677	2.82061	82.1762	XL280_YPD_peak_1616
NC_006683.1	469207	469777	571	469669	147	4.5982	1.4131	3.62304	XL280_YPD_peak_1617
NC_006683.1	473849	475024	1176	474232	192	14.2891	1.83367	12.8906	XL280_YPD_peak_1618
NC_006683.1	475335	476142	808	475969	153	5.96299	1.49237	4.8972	XL280_YPD_peak_1619
NC_006683.1	482155	482796	642	482393	158	6.22834	1.4989	5.14698	XL280_YPD_peak_1620
NC_006683.1	483823	484142	320	483888	152	3.16018	1.30224	2.30428	XL280_YPD_peak_1621
NC_006683.1	488199	488909	711	488539	284	27.8287	2.06821	26.1532	XL280_YPD_peak_1622
NC_006683.1	489664	490230	567	490051	177	4.04674	1.33528	3.11359	XL280_YPD_peak_1623
NC_006683.1	491363	492093	731	491694	269	25.8223	2.04729	24.1801	XL280_YPD_peak_1624
NC_006683.1	492406	493020	615	492635	200	7.90385	1.51447	6.73574	XL280_YPD_peak_1625
NC_006683.1	498246	499335	1090	499026	235	21.0061	1.98021	19.4514	XL280_YPD_peak_1626
NC_006683.1	500815	501795	981	501410	244	21.1679	1.95888	19.61	XL280_YPD_peak_1627
NC_006683.1	504472	505062	591	504663	188	7.80416	1.53017	6.64079	XL280_YPD_peak_1628
NC_006683.1	508148	508856	709	508611	264	25.0497	2.03628	23.4206	XL280_YPD_peak_1629
NC_006683.1	510916	512586	1671	511334	188	7.97272	1.53879	6.8014	XL280_YPD_peak_1630
NC_006683.1	512866	513498	633	513063	216	13.431	1.73077	12.0578	XL280_YPD_peak_1631
NC_006683.1	517414	519653	2240	518717	192	10.5678	1.65846	9.28967	XL280_YPD_peak_1632
NC_006683.1	520602	520964	363	520770	154	2.9711	1.28564	2.13354	XL280_YPD_peak_1633
NC_006683.1	526785	528885	2101	527733	223	16.1202	1.82395	14.6726	XL280_YPD_peak_1634
NC_006683.1	534279	534779	501	534555	160	6.3896	1.50474	5.29921	XL280_YPD_peak_1635
NC_006683.1	536939	537723	785	537411	275	38.6739	2.4559	36.8408	XL280_YPD_peak_1636
NC_006683.1	541375	542902	1528	542670	171	8.71413	1.61336	7.5094	XL280_YPD_peak_1637
NC_006683.1	550781	551669	889	551135	220	25.0731	2.19629	23.4436	XL280_YPD_peak_1638
NC_006683.1	560961	562339	1379	561523	332	54.1511	2.68129	52.1491	XL280_YPD_peak_1639
NC_006683.1	567240	568072	833	567495	206	12.4696	1.71298	11.1259	XL280_YPD_peak_1640
NC_006683.1	570395	571446	1052	570596	215	14.4055	1.77418	13.0035	XL280_YPD_peak_1641
NC_006683.1	572871	573365	495	573118	175	5.72412	1.43903	4.6729	XL280_YPD_peak_1642
NC_006683.1	578367	579745	1379	578773	184	7.82657	1.53872	6.66214	XL280_YPD_peak_1643
NC_006683.1	581567	582802	1236	582086	176	10.2616	1.68272	8.9949	XL280_YPD_peak_1644
NC_006683.1	588616	589385	770	588893	196	14.9491	1.85156	13.5319	XL280_YPD_peak_1645
NC_006683.1	590000	590500	501	590234	286	42.9398	2.54775	41.0554	XL280_YPD_peak_1646
NC_006683.1	591042	591551	510	591283	215	16.9018	1.87843	15.4352	XL280_YPD_peak_1647
NC_006683.1	593143	593836	694	593587	191	10.3803	1.65176	9.10919	XL280_YPD_peak_1648
NC_006683.1	594312	594801	490	594504	261	34.3207	2.36776	32.5463	XL280_YPD_peak_1649
NC_006683.1	595265	595906	642	595510	148	5.44193	1.46853	4.4087	XL280_YPD_peak_1650
NC_006683.1	598105	598896	792	598260	174	8.39695	1.58935	7.20616	XL280_YPD_peak_1651
NC_006683.1	601958	602552	595	602185	344	80.0478	3.39627	77.7955	XL280_YPD_peak_1652
NC_006683.1	603132	603459	328	603312	130	2.30041	1.25477	1.53489	XL280_YPD_peak_1653
NC_006683.1	608009	608386	378	608061	171	5.34889	1.42303	4.32168	XL280_YPD_peak_1654
NC_006683.1	608763	609668	906	609028	223	17.7859	1.89092	16.2991	XL280_YPD_peak_1655
NC_006683.1	610543	611724	1182	611322	230	19.2258	1.92707	17.7077	XL280_YPD_peak_1656
NC_006683.1	613002	613454	453	613132	168	3.64277	1.31883	2.74313	XL280_YPD_peak_1657
NC_006683.1	615626	616038	413	615856	173	7.19992	1.52607	6.06631	XL280_YPD_peak_1658
NC_006683.1	616314	616851	538	616724	155	5.26092	1.44365	4.23955	XL280_YPD_peak_1659
NC_006683.1	617237	619292	2056	617628	219	23.4139	2.13251	21.8136	XL280_YPD_peak_1660
NC_006683.1	623715	626169	2455	625630	245	43.6022	2.80345	41.7107	XL280_YPD_peak_1661
NC_006683.1	630018	631101	1084	630695	173	20.1551	2.20002	18.6176	XL280_YPD_peak_1662
NC_006683.1	635586	636590	1005	635811	150	8.87854	1.67932	7.66679	XL280_YPD_peak_1663
NC_006683.1	640392	641076	685	640940	174	8.77441	1.60957	7.56716	XL280_YPD_peak_1664
NC_006683.1	642495	643252	758	642715	177	8.64969	1.59616	7.44781	XL280_YPD_peak_1665
NC_006683.1	651148	652546	1399	651640	153	4.53262	1.3988	3.56226	XL280_YPD_peak_1666
NC_006683.1	656848	657487	640	657148	200	17.916	1.97147	16.4263	XL280_YPD_peak_1667
NC_006683.1	660699	660994	296	660745	119	2.42539	1.27985	1.64551	XL280_YPD_peak_1668
NC_006683.1	662830	663916	1087	663106	162	13.17	1.88239	11.8046	XL280_YPD_peak_1669
NC_006683.1	664394	664685	292	664538	147	8.58966	1.67093	7.39047	XL280_YPD_peak_1670
NC_006683.1	666283	666622	340	666540	128	3.88197	1.39323	2.96236	XL280_YPD_peak_1671
NC_006683.1	668684	669064	381	668917	139	4.48404	1.41907	3.51739	XL280_YPD_peak_1672
NC_006683.1	669736	670491	756	670280	144	4.1155	1.38375	3.17679	XL280_YPD_peak_1673
NC_006683.1	675029	676247	1219	675678	204	6.62515	1.44552	5.52195	XL280_YPD_peak_1674
NC_006683.1	676810	677702	893	676896	210	7.07143	1.45922	5.94455	XL280_YPD_peak_1675
NC_006683.1	679943	680894	952	680276	371	62.5296	2.74082	60.4429	XL280_YPD_peak_1676
NC_006683.1	685598	686760	1163	686599	196	11.0701	1.67295	9.77378	XL280_YPD_peak_1677
NC_006683.1	687567	687955	389	687731	198	11.4958	1.68803	10.1844	XL280_YPD_peak_1678
NC_006683.1	690283	690885	603	690497	226	13.9818	1.73049	12.5922	XL280_YPD_peak_1679
NC_006683.1	695202	696515	1314	695873	537	128.576	3.50104	125.949	XL280_YPD_peak_1680
NC_006683.1	700876	702840	1965	702360	292	25.8785	1.98541	24.2354	XL280_YPD_peak_1681
NC_006683.1	706263	707118	856	706677	256	20.4201	1.89892	18.8772	XL280_YPD_peak_1682
NC_006683.1	713924	715373	1450	714594	428	87.1474	3.10241	84.8324	XL280_YPD_peak_1683
NC_006683.1	722903	723347	445	723091	191	8.02119	1.53577	6.84769	XL280_YPD_peak_1684
NC_006683.1	725839	727045	1207	726424	295	37.0696	2.32171	35.2578	XL280_YPD_peak_1685
NC_006683.1	731322	732082	761	731707	285	31.4638	2.18049	29.7316	XL280_YPD_peak_1686
NC_006683.1	734109	734427	319	734267	189	6.90812	1.48209	5.7897	XL280_YPD_peak_1687
NC_006683.1	734785	735137	353	735135	155	2.43805	1.24253	1.65673	XL280_YPD_peak_1688
NC_006683.1	736129	736407	279	736175	170	4.04726	1.34336	3.11407	XL280_YPD_peak_1689
NC_006683.1	746403	747580	1178	747057	219	12.1168	1.66884	10.7845	XL280_YPD_peak_1690
NC_006683.1	751016	751461	446	751219	218	8.84878	1.5296	7.63847	XL280_YPD_peak_1691
NC_006683.1	753047	753904	858	753512	223	11.2474	1.62444	9.94473	XL280_YPD_peak_1692
NC_006683.1	759105	762605	3501	759684	420	83.261	3.04573	80.9804	XL280_YPD_peak_1693
NC_006684.1	79	3116	3038	303	387	111.261	4.03626	108.757	XL280_YPD_peak_1694
NC_006684.1	7608	8192	585	7853	202	8.98399	1.56274	7.76785	XL280_YPD_peak_1695
NC_006684.1	11187	11641	455	11527	158	5.11346	1.42902	4.10203	XL280_YPD_peak_1696
NC_006684.1	15805	16521	717	16085	156	10.1563	1.73553	8.89373	XL280_YPD_peak_1697
NC_006684.1	17047	17335	289	17206	123	4.34846	1.44064	3.39192	XL280_YPD_peak_1698
NC_006684.1	24458	24826	369	24675	142	5.68833	1.49754	4.63937	XL280_YPD_peak_1699
NC_006684.1	28149	28843	695	28538	193	14.9634	1.86176	13.5458	XL280_YPD_peak_1700
NC_006684.1	29867	30736	870	30051	165	7.14038	1.53884	6.00979	XL280_YPD_peak_1701
NC_006684.1	33361	34445	1085	34021	177	9.0645	1.61796	7.8451	XL280_YPD_peak_1702
NC_006684.1	37939	38859	921	38625	158	4.54403	1.39191	3.57283	XL280_YPD_peak_1703
NC_006684.1	43744	45508	1765	44951	271	27.6723	2.10275	25.9993	XL280_YPD_peak_1704
NC_006684.1	46111	47170	1060	46873	193	8.03433	1.53285	6.86024	XL280_YPD_peak_1705
NC_006684.1	49144	50387	1244	50199	205	13.4044	1.75672	12.0319	XL280_YPD_peak_1706
NC_006684.1	51672	52459	788	52176	164	5.89774	1.46751	4.83586	XL280_YPD_peak_1707
NC_006684.1	55060	56234	1175	55953	166	6.11451	1.47691	5.03984	XL280_YPD_peak_1708
NC_006684.1	58666	59491	826	59251	181	5.52131	1.41851	4.48285	XL280_YPD_peak_1709
NC_006684.1	59880	60300	421	60076	187	5.45142	1.40637	4.41762	XL280_YPD_peak_1710
NC_006684.1	61835	62435	601	62156	212	10.0287	1.59228	8.771	XL280_YPD_peak_1711
NC_006684.1	63902	65123	1222	65115	191	5.34059	1.39507	4.31392	XL280_YPD_peak_1712
NC_006684.1	67251	68061	811	67570	184	6.61577	1.4746	5.51306	XL280_YPD_peak_1713
NC_006684.1	74790	75424	635	75141	240	16.776	1.80662	15.3124	XL280_YPD_peak_1714
NC_006684.1	77509	77780	272	77565	254	13.4485	1.65454	12.0747	XL280_YPD_peak_1715
NC_006684.1	78151	79651	1501	78343	270	15.5967	1.7021	14.1626	XL280_YPD_peak_1716
NC_006684.1	80296	80704	409	80492	223	5.63444	1.37441	4.58887	XL280_YPD_peak_1717
NC_006684.1	81197	81598	402	81312	249	10.0849	1.53544	8.82504	XL280_YPD_peak_1718
NC_006684.1	83699	84365	667	84060	267	18.7796	1.81617	17.271	XL280_YPD_peak_1719
NC_006684.1	89476	90055	580	89699	188	12.4183	1.75725	11.0761	XL280_YPD_peak_1720
NC_006684.1	97246	98865	1620	98692	232	17.3675	1.84936	15.8901	XL280_YPD_peak_1721
NC_006684.1	104704	106537	1834	105098	273	22.8395	1.93733	21.2499	XL280_YPD_peak_1722
NC_006684.1	109536	110547	1012	110004	301	31.2171	2.12293	29.4888	XL280_YPD_peak_1723
NC_006684.1	115731	116616	886	116032	446	80.5129	2.86937	78.2565	XL280_YPD_peak_1724
NC_006684.1	119658	120317	660	119850	419	60.3893	2.51242	58.3231	XL280_YPD_peak_1725
NC_006684.1	122141	123202	1062	122846	271	18.7342	1.80599	17.2265	XL280_YPD_peak_1726
NC_006684.1	126184	126573	390	126475	231	14.2007	1.72813	12.8047	XL280_YPD_peak_1727
NC_006684.1	127483	127776	294	127587	181	4.61202	1.36543	3.63587	XL280_YPD_peak_1728
NC_006684.1	130288	130819	532	130634	189	6.77682	1.4752	5.66535	XL280_YPD_peak_1729
NC_006684.1	131600	132239	640	131933	201	9.42968	1.58557	8.19559	XL280_YPD_peak_1730
NC_006684.1	138115	138419	305	138158	180	4.42774	1.35549	3.46529	XL280_YPD_peak_1731
NC_006684.1	138901	139689	789	139446	201	7.2835	1.48248	6.14568	XL280_YPD_peak_1732
NC_006684.1	147124	148114	991	147845	334	41.7657	2.32297	39.8946	XL280_YPD_peak_1733
NC_006684.1	161097	163093	1997	162356	384	32.1076	1.95244	30.366	XL280_YPD_peak_1734
NC_006684.1	164281	166171	1891	165322	294	12.1055	1.54943	10.7736	XL280_YPD_peak_1735
NC_006684.1	174414	175362	949	175085	246	15.4416	1.74331	14.0115	XL280_YPD_peak_1736
NC_006684.1	177897	178763	867	178508	205	4.85597	1.35272	3.86236	XL280_YPD_peak_1737
NC_006684.1	179984	180643	660	180489	209	6.20507	1.41813	5.12511	XL280_YPD_peak_1738
NC_006684.1	185093	185884	792	185232	214	9.10888	1.54768	7.88765	XL280_YPD_peak_1739
NC_006684.1	186274	186556	283	186332	173	3.37868	1.29571	2.5024	XL280_YPD_peak_1740
NC_006684.1	188403	188692	290	188608	184	4.34027	1.34564	3.38435	XL280_YPD_peak_1741
NC_006684.1	191536	192830	1295	191562	209	9.14444	1.55777	7.92155	XL280_YPD_peak_1742
NC_006684.1	197606	198769	1164	198550	225	10.3128	1.58158	9.0442	XL280_YPD_peak_1743
NC_006684.1	201356	202040	685	201510	192	4.60008	1.35215	3.62481	XL280_YPD_peak_1744
NC_006684.1	204974	205721	748	205384	223	10.6319	1.59853	9.35136	XL280_YPD_peak_1745
NC_006684.1	207717	208622	906	208389	236	10.9446	1.58918	9.65275	XL280_YPD_peak_1746
NC_006684.1	209079	209522	444	209155	212	6.18497	1.4135	5.10622	XL280_YPD_peak_1747
NC_006684.1	212160	213149	990	212862	231	10.4925	1.57904	9.21715	XL280_YPD_peak_1748
NC_006684.1	216354	216922	569	216530	244	13.4244	1.67175	12.0514	XL280_YPD_peak_1749
NC_006684.1	220918	222583	1666	221755	447	67.1239	2.57285	64.9933	XL280_YPD_peak_1750
NC_006684.1	222860	223640	781	223497	253	7.83882	1.44099	6.67384	XL280_YPD_peak_1751
NC_006684.1	231630	234022	2393	232360	530	79.4399	2.5774	77.1933	XL280_YPD_peak_1752
NC_006684.1	240133	240630	498	240245	280	9.96126	1.49216	8.70624	XL280_YPD_peak_1753
NC_006684.1	241870	243765	1896	243048	347	20.5725	1.72694	19.0264	XL280_YPD_peak_1754
NC_006684.1	246634	247396	763	247098	298	10.1034	1.47793	8.84289	XL280_YPD_peak_1755
NC_006684.1	247743	248088	346	247906	267	6.10048	1.35608	5.02664	XL280_YPD_peak_1756
NC_006684.1	249514	250215	702	250032	294	10.3123	1.48919	9.04372	XL280_YPD_peak_1757
NC_006684.1	253091	254046	956	253289	280	7.29856	1.39354	6.15997	XL280_YPD_peak_1758
NC_006684.1	256570	256919	350	256578	259	3.91538	1.26249	2.99301	XL280_YPD_peak_1759
NC_006684.1	257249	257863	615	257584	348	16.9613	1.6286	15.4932	XL280_YPD_peak_1760
NC_006684.1	258842	259215	374	259063	278	5.88735	1.33884	4.82614	XL280_YPD_peak_1761
NC_006684.1	262146	262748	603	262459	353	18.2942	1.65821	16.7962	XL280_YPD_peak_1762
NC_006684.1	267479	269425	1947	268235	1528	570.013	5.27622	566.446	XL280_YPD_peak_1763
NC_006684.1	274812	282120	7309	281727	24846	937.384	1.56408	933.52	XL280_YPD_peak_1764
NC_006684.1	283443	284704	1262	283932	21050	330.574	1.3239	327.29	XL280_YPD_peak_1765
NC_006684.1	285123	290318	5196	289809	24989	3326.8	2.45828	3320.36	XL280_YPD_peak_1766
NC_006684.1	297875	298167	293	297967	322	6.0235	1.31576	4.95414	XL280_YPD_peak_1767
NC_006684.1	298586	299530	945	298895	388	21.176	1.68738	19.6179	XL280_YPD_peak_1768
NC_006684.1	301060	302245	1186	301976	325	10.696	1.47123	9.41306	XL280_YPD_peak_1769
NC_006684.1	304971	305465	495	305194	347	16.0979	1.60619	14.6509	XL280_YPD_peak_1770
NC_006684.1	306806	308065	1260	306964	336	14.1206	1.563	12.727	XL280_YPD_peak_1771
NC_006684.1	308881	309355	475	309198	320	8.83554	1.41544	7.62578	XL280_YPD_peak_1772
NC_006684.1	309785	310739	955	310451	344	14.6837	1.57027	13.274	XL280_YPD_peak_1773
NC_006684.1	312317	313155	839	312980	289	8.25383	1.42148	7.06964	XL280_YPD_peak_1774
NC_006684.1	313577	313878	302	313771	286	8.73904	1.44193	7.53326	XL280_YPD_peak_1775
NC_006684.1	317074	317501	428	317450	236	3.78134	1.26972	2.86997	XL280_YPD_peak_1776
NC_006684.1	318946	320280	1335	319842	291	15.4892	1.66348	14.0578	XL280_YPD_peak_1777
NC_006684.1	329280	329758	479	329568	260	12.985	1.6276	11.6252	XL280_YPD_peak_1778
NC_006684.1	333323	333615	293	333487	207	2.72677	1.22601	1.91398	XL280_YPD_peak_1779
NC_006684.1	335758	336950	1193	336532	314	20.2142	1.76957	18.6754	XL280_YPD_peak_1780
NC_006684.1	339937	340840	904	340522	282	16.0828	1.69735	14.6361	XL280_YPD_peak_1781
NC_006684.1	342218	342657	440	342395	209	5.69864	1.39261	4.64903	XL280_YPD_peak_1782
NC_006684.1	349239	351312	2074	349851	251	13.1914	1.65032	11.8254	XL280_YPD_peak_1783
NC_006684.1	358117	360422	2306	360004	389	48.1182	2.31803	46.1778	XL280_YPD_peak_1784
NC_006684.1	363065	363380	316	363217	235	5.64593	1.36336	4.59967	XL280_YPD_peak_1785
NC_006684.1	363711	364075	365	363898	228	5.70906	1.37304	4.65879	XL280_YPD_peak_1786
NC_006684.1	366296	366604	309	366300	190	4.23903	1.33317	3.2908	XL280_YPD_peak_1787
NC_006684.1	372759	373991	1233	373370	296	34.7015	2.24477	32.9218	XL280_YPD_peak_1788
NC_006684.1	380739	381105	367	381077	179	3.0663	1.26888	2.21934	XL280_YPD_peak_1789
NC_006684.1	381389	382731	1343	381662	262	19.7565	1.86095	18.2274	XL280_YPD_peak_1790
NC_006684.1	383937	384649	713	384313	209	7.25885	1.46961	6.12222	XL280_YPD_peak_1791
NC_006684.1	388636	389920	1285	389443	250	15.6058	1.74098	14.1714	XL280_YPD_peak_1792
NC_006684.1	393796	395587	1792	394150	309	26.4455	1.96081	24.7928	XL280_YPD_peak_1793
NC_006684.1	400315	401652	1338	400575	291	23.1889	1.90481	21.5929	XL280_YPD_peak_1794
NC_006684.1	402254	403000	747	402366	201	4.8038	1.35401	3.81378	XL280_YPD_peak_1795
NC_006684.1	405386	405972	587	405465	176	2.30975	1.21626	1.54304	XL280_YPD_peak_1796
NC_006684.1	407450	407883	434	407626	183	6.0456	1.44503	4.975	XL280_YPD_peak_1797
NC_006684.1	408713	409048	336	408809	161	3.67889	1.32933	2.77618	XL280_YPD_peak_1798
NC_006684.1	410956	411385	430	411016	172	4.1226	1.34585	3.18328	XL280_YPD_peak_1799
NC_006684.1	414617	416651	2035	415293	212	8.41336	1.51931	7.22182	XL280_YPD_peak_1800
NC_006684.1	418044	418783	740	418448	289	24.3618	1.94596	22.7446	XL280_YPD_peak_1801
NC_006684.1	421960	422791	832	422235	228	9.51097	1.54283	8.2736	XL280_YPD_peak_1802
NC_006684.1	429642	431971	2330	431277	714	154.654	3.26479	151.889	XL280_YPD_peak_1803
NC_006684.1	440073	440488	416	440308	184	8.18882	1.5575	7.00765	XL280_YPD_peak_1804
NC_006684.1	441361	441771	411	441642	162	5.09943	1.42163	4.08891	XL280_YPD_peak_1805
NC_006684.1	445351	445700	350	445493	152	3.83103	1.35151	2.91554	XL280_YPD_peak_1806
NC_006684.1	446686	447061	376	446847	155	4.11683	1.3674	3.17799	XL280_YPD_peak_1807
NC_006684.1	449059	449509	451	449415	204	11.4746	1.67323	10.164	XL280_YPD_peak_1808
NC_006684.1	451434	452753	1320	452193	180	7.28551	1.51754	6.14758	XL280_YPD_peak_1809
NC_006684.1	459861	460994	1134	460226	191	16.4278	1.9365	14.9726	XL280_YPD_peak_1810
NC_006684.1	462630	463136	507	462635	137	2.77174	1.28865	1.95417	XL280_YPD_peak_1811
NC_006684.1	465868	467316	1449	466227	199	18.5501	2.00348	17.0465	XL280_YPD_peak_1812
NC_006684.1	468795	469070	276	468963	141	3.6234	1.35169	2.72544	XL280_YPD_peak_1813
NC_006684.1	473219	474304	1086	473426	174	7.66778	1.54985	6.51094	XL280_YPD_peak_1814
NC_006684.1	481105	481954	850	481477	304	32.748	2.15977	30.9969	XL280_YPD_peak_1815
NC_006684.1	487309	488707	1399	487608	244	17.6205	1.82841	16.1374	XL280_YPD_peak_1816
NC_006684.1	493239	495354	2116	495183	246	21.1292	1.95162	19.572	XL280_YPD_peak_1817
NC_006684.1	500058	501625	1568	500866	310	52.0961	2.72477	50.1149	XL280_YPD_peak_1818
NC_006684.1	506103	507188	1086	506625	293	46.93	2.64487	45.0023	XL280_YPD_peak_1819
NC_006684.1	507983	508709	727	508516	177	7.24124	1.5207	6.10551	XL280_YPD_peak_1820
NC_006684.1	513283	514427	1145	514063	347	56.1527	2.6716	54.1304	XL280_YPD_peak_1821
NC_006684.1	519401	521475	2075	520670	432	73.4527	2.76369	71.2605	XL280_YPD_peak_1822
NC_006684.1	524846	525402	557	525104	288	22.7087	1.89676	21.1215	XL280_YPD_peak_1823
NC_006684.1	526076	526405	330	526195	184	5.36453	1.40547	4.33629	XL280_YPD_peak_1824
NC_006684.1	529100	529717	618	529372	173	3.62623	1.31235	2.72804	XL280_YPD_peak_1825
NC_006684.1	534225	535337	1113	534823	234	17.022	1.83083	15.5526	XL280_YPD_peak_1826
NC_006684.1	536082	536418	337	536361	181	5.10718	1.39465	4.09616	XL280_YPD_peak_1827
NC_006684.1	541219	541842	624	541425	204	6.42623	1.43556	5.33373	XL280_YPD_peak_1828
NC_006684.1	545121	545465	345	545291	391	14.5199	1.52031	13.1148	XL280_YPD_peak_1829
NC_006684.1	547101	547551	451	547415	1846	886.666	7.08906	882.843	XL280_YPD_peak_1830
NC_006684.1	558232	559805	1574	558524	192	10.2741	1.64437	9.0069	XL280_YPD_peak_1831
NC_006684.1	560443	560764	322	560534	162	4.5227	1.38469	3.55305	XL280_YPD_peak_1832
NC_006684.1	566498	567035	538	566766	184	6.55798	1.47148	5.45832	XL280_YPD_peak_1833
NC_006684.1	567802	568279	478	568057	189	8.23267	1.55012	7.04951	XL280_YPD_peak_1834
NC_006684.1	570434	571373	940	571141	220	14.5829	1.76906	13.176	XL280_YPD_peak_1835
NC_006684.1	572860	573548	689	573214	172	6.76826	1.50379	5.65727	XL280_YPD_peak_1836
NC_006684.1	579056	579995	940	579163	189	11.1749	1.69487	9.87477	XL280_YPD_peak_1837
NC_006684.1	587477	589667	2191	587826	290	39.063	2.40414	37.225	XL280_YPD_peak_1838
NC_006684.1	592745	593232	488	592963	179	7.82621	1.54835	6.66181	XL280_YPD_peak_1839
NC_006684.1	594858	596333	1476	595569	193	13.6577	1.80129	12.2776	XL280_YPD_peak_1840
NC_006684.1	598130	598735	606	598373	147	4.60077	1.41328	3.62544	XL280_YPD_peak_1841
NC_006684.1	603632	604033	402	603955	144	3.83015	1.36282	2.91473	XL280_YPD_peak_1842
NC_006684.1	605049	605979	931	605608	182	11.4962	1.72905	10.1848	XL280_YPD_peak_1843
NC_006684.1	607176	607763	588	607491	181	9.9464	1.65392	8.69195	XL280_YPD_peak_1844
NC_006684.1	612575	613536	962	612944	421	92.5965	3.27346	90.236	XL280_YPD_peak_1845
NC_006684.1	615111	615851	741	615687	190	7.54009	1.51313	6.38954	XL280_YPD_peak_1846
NC_006684.1	620910	621758	849	621263	274	38.2107	2.44469	36.3835	XL280_YPD_peak_1847
NC_006684.1	623271	623742	472	623296	153	4.26179	1.38029	3.31188	XL280_YPD_peak_1848
NC_006684.1	628991	629619	629	629307	211	17.4244	1.91267	15.9456	XL280_YPD_peak_1849
NC_006684.1	630830	631549	720	631371	201	11.4842	1.68048	10.1733	XL280_YPD_peak_1850
NC_006684.1	635162	635943	782	635462	233	15.0993	1.75888	13.6782	XL280_YPD_peak_1851
NC_006684.1	636477	637326	850	636830	237	17.3459	1.83556	15.8691	XL280_YPD_peak_1852
NC_006684.1	637603	638189	587	638070	189	6.08464	1.43836	5.01173	XL280_YPD_peak_1853
NC_006684.1	645252	646299	1048	645938	186	9.45548	1.61763	8.22037	XL280_YPD_peak_1854
NC_006684.1	650916	651455	540	651007	158	4.91665	1.41632	3.91875	XL280_YPD_peak_1855
NC_006684.1	656244	656527	284	656363	170	4.9469	1.40012	3.94689	XL280_YPD_peak_1856
NC_006684.1	656976	658015	1040	657700	291	39.6165	2.41771	37.7716	XL280_YPD_peak_1857
NC_006684.1	659997	660348	352	660071	168	3.82373	1.33098	2.90883	XL280_YPD_peak_1858
NC_006684.1	662919	663285	367	662926	172	3.39828	1.29804	2.52011	XL280_YPD_peak_1859
NC_006684.1	665562	666286	725	665969	305	36.6966	2.27461	34.8896	XL280_YPD_peak_1860
NC_006684.1	666563	666991	429	666613	178	4.02714	1.33294	3.0956	XL280_YPD_peak_1861
NC_006684.1	671412	672375	964	672065	200	10.59	1.64165	9.31101	XL280_YPD_peak_1862
NC_006684.1	672998	673428	431	673293	173	6.37414	1.47964	5.28463	XL280_YPD_peak_1863
NC_006684.1	679828	680462	635	680238	244	15.629	1.75456	14.1941	XL280_YPD_peak_1864
NC_006684.1	681434	683069	1636	681849	312	36.6458	2.24968	34.8395	XL280_YPD_peak_1865
NC_006684.1	684140	684910	771	684262	190	5.37946	1.39848	4.35022	XL280_YPD_peak_1866
NC_006684.1	690471	691876	1406	691230	266	28.5291	2.14803	26.8423	XL280_YPD_peak_1867
NC_006684.1	694875	695394	520	695190	222	11.6801	1.64447	10.3625	XL280_YPD_peak_1868
NC_006684.1	696210	696758	549	696366	210	11.8404	1.67616	10.5173	XL280_YPD_peak_1869
NC_006684.1	697445	698329	885	698027	241	22.6261	2.02198	21.0405	XL280_YPD_peak_1870
NC_006684.1	700173	700473	301	700383	175	7.01224	1.51186	5.88843	XL280_YPD_peak_1871
NC_006684.1	706969	707713	745	707414	158	5.57169	1.45813	4.53001	XL280_YPD_peak_1872
NC_006684.1	710425	711421	997	711237	176	7.41042	1.53183	6.26627	XL280_YPD_peak_1873
NC_006684.1	715147	715844	698	715326	185	8.20754	1.55651	7.02553	XL280_YPD_peak_1874
NC_006684.1	720607	722127	1521	721069	438	95.88	3.26486	93.4945	XL280_YPD_peak_1875
NC_006684.1	727552	728649	1098	728142	395	73.8558	2.9274	71.6598	XL280_YPD_peak_1876
NC_006684.1	731268	731574	307	731500	255	17.572	1.80091	16.09	XL280_YPD_peak_1877
NC_006684.1	733130	733403	274	733145	180	4.71818	1.373	3.73422	XL280_YPD_peak_1878
NC_006684.1	738084	738662	579	738561	168	3.61855	1.31719	2.72098	XL280_YPD_peak_1879
NC_006684.1	739077	739385	309	739222	196	8.51524	1.55118	7.31917	XL280_YPD_peak_1880
NC_006684.1	741149	741742	594	741502	276	33.6653	2.28396	31.9004	XL280_YPD_peak_1881
NC_006684.1	748749	749288	540	748943	150	4.87745	1.42706	3.88232	XL280_YPD_peak_1882
NC_006684.1	751651	752168	518	751987	162	8.08269	1.5998	6.9064	XL280_YPD_peak_1883
NC_006684.1	757420	758092	673	757796	157	5.37367	1.44737	4.34483	XL280_YPD_peak_1884
NC_006684.1	760993	761716	724	761429	201	7.19306	1.47801	6.05982	XL280_YPD_peak_1885
NC_006684.1	763301	763581	281	763423	215	8.51097	1.51909	7.31506	XL280_YPD_peak_1886
NC_006684.1	764911	765655	745	765316	364	52.5227	2.50695	50.5372	XL280_YPD_peak_1887
NC_006684.1	766682	767153	472	766865	179	3.56422	1.30221	2.6714	XL280_YPD_peak_1888
NC_006684.1	767578	767957	380	767869	186	5.0862	1.38702	4.07671	XL280_YPD_peak_1889
NC_006684.1	769866	770249	384	770059	166	5.07453	1.41387	4.06581	XL280_YPD_peak_1890
NC_006684.1	771183	771634	452	771314	145	4.56889	1.41448	3.59587	XL280_YPD_peak_1891
NC_006684.1	775793	776341	549	776027	154	7.2127	1.56774	6.07842	XL280_YPD_peak_1892
NC_006684.1	778066	778465	400	778386	182	10.461	1.6774	9.18671	XL280_YPD_peak_1893
NC_006684.1	779299	780045	747	779747	184	8.70343	1.58393	7.4992	XL280_YPD_peak_1894
NC_006684.1	780698	781374	677	781240	161	3.84217	1.34059	2.92577	XL280_YPD_peak_1895
NC_006684.1	782699	783606	908	783302	243	15.7065	1.75963	14.2694	XL280_YPD_peak_1896
NC_006684.1	786390	787151	762	786793	288	24.2016	1.94341	22.5871	XL280_YPD_peak_1897
NC_006684.1	788032	788326	295	788195	207	4.71947	1.34333	3.73542	XL280_YPD_peak_1898
NC_006684.1	789620	789916	297	789693	242	10.0436	1.54378	8.78533	XL280_YPD_peak_1899
NC_006684.1	795112	797109	1998	796209	676	139.629	3.15568	136.941	XL280_YPD_peak_1900
NC_006684.1	802252	803725	1474	802905	470	102.274	3.25522	99.8414	XL280_YPD_peak_1901
NC_006684.1	807373	808046	674	807729	189	7.02338	1.48811	5.89899	XL280_YPD_peak_1902
NC_006684.1	811824	812301	478	811913	207	13.77	1.76756	12.3867	XL280_YPD_peak_1903
NC_006684.1	812648	813070	423	812942	162	4.75254	1.39955	3.76612	XL280_YPD_peak_1904
NC_006684.1	813400	814240	841	813652	163	3.71134	1.3292	2.80595	XL280_YPD_peak_1905
NC_006684.1	817067	817337	271	817173	177	4.45191	1.36053	3.48765	XL280_YPD_peak_1906
NC_006684.1	817864	818859	996	818014	321	44.9429	2.45969	43.0366	XL280_YPD_peak_1907
NC_006684.1	822833	823259	427	823150	246	9.14368	1.50217	7.92083	XL280_YPD_peak_1908
NC_006684.1	824310	826303	1994	825118	546	126.009	3.40629	123.396	XL280_YPD_peak_1909
NC_006684.1	833796	834436	641	834220	250	13.2275	1.65342	11.8604	XL280_YPD_peak_1910
NC_006684.1	835584	836687	1104	836008	317	30.4367	2.05604	28.7199	XL280_YPD_peak_1911
NC_006684.1	837054	837380	327	837205	204	4.2082	1.31784	3.26227	XL280_YPD_peak_1912
NC_006684.1	838418	839505	1088	839285	222	7.75763	1.47492	6.59652	XL280_YPD_peak_1913
NC_006684.1	841401	841847	447	841517	193	6.56903	1.45822	5.46876	XL280_YPD_peak_1914
NC_006684.1	847088	848036	949	847423	211	15.084	1.81344	13.6633	XL280_YPD_peak_1915
NC_006684.1	849570	850058	489	849742	190	7.52141	1.51217	6.37178	XL280_YPD_peak_1916
NC_006684.1	853566	854002	437	853761	270	18.0596	1.78548	16.5667	XL280_YPD_peak_1917
NC_006684.1	855744	856647	904	856151	378	49.6099	2.38661	47.6538	XL280_YPD_peak_1918
NC_006684.1	857169	857464	296	857270	232	5.59926	1.36395	4.55588	XL280_YPD_peak_1919
NC_006684.1	857844	858232	389	858155	223	4.11734	1.29693	3.17846	XL280_YPD_peak_1920
NC_006684.1	860309	860760	452	860371	213	4.54425	1.32823	3.57303	XL280_YPD_peak_1921
NC_006684.1	861300	862326	1027	861742	269	20.4779	1.8688	18.9338	XL280_YPD_peak_1922
NC_006684.1	864680	865247	568	864832	206	14.1484	1.78673	12.754	XL280_YPD_peak_1923
NC_006684.1	867423	867697	275	867503	135	5.07537	1.46989	4.0666	XL280_YPD_peak_1924
NC_006684.1	871600	872047	448	871716	139	4.81558	1.443	3.82476	XL280_YPD_peak_1925
NC_006684.1	874590	875153	564	874777	166	9.04331	1.64378	7.82476	XL280_YPD_peak_1926
NC_006684.1	875528	875944	417	875681	200	18.5968	2.00176	17.0921	XL280_YPD_peak_1927
NC_006684.1	878046	878838	793	878521	151	8.09054	1.62877	6.91387	XL280_YPD_peak_1928
NC_006684.1	882328	882917	590	882539	174	15.8833	1.97635	14.4417	XL280_YPD_peak_1929
NC_006684.1	884100	884501	402	884328	132	4.51245	1.43458	3.54356	XL280_YPD_peak_1930
NC_006684.1	886792	887740	949	887459	229	21.0458	2.00111	19.4903	XL280_YPD_peak_1931
NC_006684.1	888692	890427	1736	889451	216	16.8122	1.87176	15.3478	XL280_YPD_peak_1932
NC_006684.1	891502	892355	854	891853	211	11.4745	1.658	10.1639	XL280_YPD_peak_1933
NC_006684.1	893845	894672	828	894149	239	21.0356	1.96895	19.4803	XL280_YPD_peak_1934
NC_006684.1	895340	895610	271	895409	171	7.09939	1.52435	5.97104	XL280_YPD_peak_1935
NC_006684.1	897986	898956	971	898739	164	4.54144	1.38308	3.57042	XL280_YPD_peak_1936
NC_006684.1	902950	905490	2541	904314	266	22.8052	1.95456	21.2162	XL280_YPD_peak_1937
NC_006684.1	906985	907521	537	907323	311	31.3156	2.09733	29.5859	XL280_YPD_peak_1938
NC_006684.1	909050	909647	598	909305	200	6.84571	1.46216	5.73066	XL280_YPD_peak_1939
NC_006684.1	911409	912230	822	911812	180	4.26343	1.34544	3.31338	XL280_YPD_peak_1940
NC_006684.1	914431	915807	1377	914799	249	21.7795	1.96644	20.2098	XL280_YPD_peak_1941
NC_006684.1	916455	916831	377	916775	159	3.08325	1.28886	2.23468	XL280_YPD_peak_1942
NC_006684.1	917237	918147	911	917942	229	17.9898	1.88177	16.4984	XL280_YPD_peak_1943
NC_006684.1	923764	925082	1319	924287	289	27.2826	2.03686	25.6159	XL280_YPD_peak_1944
NC_006684.1	927691	928846	1156	928125	403	73.4157	2.88034	71.2238	XL280_YPD_peak_1945
NC_006684.1	933933	934893	961	934734	161	6.96744	1.5372	5.84598	XL280_YPD_peak_1946
NC_006684.1	935346	935876	531	935495	261	38.1602	2.50443	36.3336	XL280_YPD_peak_1947
NC_006684.1	940298	941426	1129	941111	194	15.383	1.87783	13.9544	XL280_YPD_peak_1948
NC_006684.1	943241	943689	449	943320	142	3.99795	1.37831	3.06879	XL280_YPD_peak_1949
NC_006684.1	946371	946911	541	946814	166	7.00357	1.52888	5.8802	XL280_YPD_peak_1950
NC_006684.1	949421	950095	675	949787	199	8.85722	1.5622	7.64656	XL280_YPD_peak_1951
NC_006684.1	952408	954074	1667	953742	268	23.7009	1.97922	22.0954	XL280_YPD_peak_1952
NC_006684.1	957144	957528	385	957388	242	16.3608	1.78635	14.9071	XL280_YPD_peak_1953
NC_006684.1	957910	958206	297	957963	169	3.10086	1.28025	2.25061	XL280_YPD_peak_1954
NC_006684.1	961273	962225	953	961826	207	9.40745	1.57336	8.17432	XL280_YPD_peak_1955
NC_006684.1	966047	966987	941	966440	196	10.2039	1.63221	8.93962	XL280_YPD_peak_1956
NC_006684.1	971507	973017	1511	971814	355	56.1575	2.63793	54.1352	XL280_YPD_peak_1957
NC_006684.1	977260	978609	1350	977717	389	68.4414	2.81631	66.2973	XL280_YPD_peak_1958
NC_006684.1	982972	983930	959	983137	190	10.4883	1.65929	9.2131	XL280_YPD_peak_1959
NC_006684.1	984596	985244	649	984921	171	8.2697	1.58917	7.08477	XL280_YPD_peak_1960
NC_006684.1	990407	990812	406	990698	186	6.50048	1.46523	5.40397	XL280_YPD_peak_1961
NC_006684.1	991872	994094	2223	993406	576	171.946	4.20425	169.101	XL280_YPD_peak_1962
NC_006684.1	996699	997719	1021	997477	189	6.82914	1.47795	5.71501	XL280_YPD_peak_1963
NC_006684.1	1003123	1004156	1034	1003302	199	15.9158	1.88565	14.4733	XL280_YPD_peak_1964
NC_006684.1	1004683	1005230	548	1004811	184	10.3099	1.66488	9.04141	XL280_YPD_peak_1965
NC_006684.1	1009586	1010380	795	1009968	232	18.3467	1.88722	16.8474	XL280_YPD_peak_1966
NC_006684.1	1013748	1014961	1214	1014180	270	20.969	1.88283	19.415	XL280_YPD_peak_1967
NC_006684.1	1015275	1016957	1683	1016071	262	18.1293	1.8049	16.6349	XL280_YPD_peak_1968
NC_006684.1	1019327	1020535	1209	1019477	257	24.6232	2.04305	23.0014	XL280_YPD_peak_1969
NC_006684.1	1025424	1025858	435	1025545	142	5.82167	1.50656	4.76449	XL280_YPD_peak_1970
NC_006684.1	1026247	1026677	431	1026535	160	9.53335	1.68768	8.29511	XL280_YPD_peak_1971
NC_006684.1	1027203	1027780	578	1027443	169	9.14217	1.6415	7.91948	XL280_YPD_peak_1972
NC_006684.1	1028946	1029244	299	1029106	164	5.04533	1.41511	4.03861	XL280_YPD_peak_1973
NC_006684.1	1031833	1032907	1075	1032108	217	9.00945	1.53834	7.79228	XL280_YPD_peak_1974
NC_006684.1	1035608	1036672	1065	1035893	275	16.1484	1.71177	14.7001	XL280_YPD_peak_1975
NC_006684.1	1038369	1039680	1312	1038607	262	12.7649	1.61647	11.412	XL280_YPD_peak_1976
NC_006684.1	1041605	1042002	398	1041784	308	13.046	1.5628	11.6844	XL280_YPD_peak_1977
NC_006684.1	1045272	1047804	2533	1046852	663	125.577	2.97696	122.967	XL280_YPD_peak_1978
NC_006684.1	1054215	1054923	709	1054513	179	4.31275	1.34961	3.35888	XL280_YPD_peak_1979
NC_006684.1	1055618	1055961	344	1055831	181	6.22081	1.4578	5.13988	XL280_YPD_peak_1980
NC_006684.1	1056797	1057136	340	1056915	177	6.87708	1.50075	5.76027	XL280_YPD_peak_1981
NC_006684.1	1063522	1063975	454	1063590	146	4.6277	1.41687	3.65045	XL280_YPD_peak_1982
NC_006684.1	1064465	1065004	540	1064616	151	5.56724	1.4709	4.52586	XL280_YPD_peak_1983
NC_006684.1	1065588	1066315	728	1065753	146	5.36997	1.46767	4.34138	XL280_YPD_peak_1984
NC_006684.1	1069781	1070384	604	1070067	219	19.5015	1.97278	17.9777	XL280_YPD_peak_1985
NC_006684.1	1073225	1073751	527	1073437	201	8.79331	1.55552	7.58527	XL280_YPD_peak_1986
NC_006684.1	1074424	1075378	955	1075016	258	22.045	1.95031	20.47	XL280_YPD_peak_1987
NC_006684.1	1076876	1077682	807	1077405	237	14.3395	1.72066	12.9395	XL280_YPD_peak_1988
NC_006684.1	1081760	1082061	302	1081760	165	3.23055	1.2934	2.36792	XL280_YPD_peak_1989
NC_006684.1	1084994	1085703	710	1085504	224	18.7642	1.92705	17.2559	XL280_YPD_peak_1990
NC_006684.1	1087373	1087825	453	1087432	162	4.39424	1.37629	3.43426	XL280_YPD_peak_1991
NC_006684.1	1091029	1091585	557	1091544	152	4.25113	1.38104	3.302	XL280_YPD_peak_1992
NC_006684.1	1091927	1093031	1105	1092245	189	11.9363	1.73144	10.61	XL280_YPD_peak_1993
NC_006684.1	1102084	1102511	428	1102410	219	7.82486	1.48207	6.66051	XL280_YPD_peak_1994
NC_006684.1	1104028	1106480	2453	1106050	423	80.0045	2.9532	77.7525	XL280_YPD_peak_1995
NC_006684.1	1111653	1112721	1069	1112189	283	40.8075	2.49111	38.9478	XL280_YPD_peak_1996
NC_006684.1	1118306	1119047	742	1118755	162	6.36301	1.4992	5.27411	XL280_YPD_peak_1997
NC_006684.1	1121691	1122307	617	1122219	179	7.98382	1.55672	6.81203	XL280_YPD_peak_1998
NC_006684.1	1125137	1125764	628	1125380	186	7.74234	1.53063	6.582	XL280_YPD_peak_1999
[truncated: 2,774 more rows]

## Sheet: dZNF2
chr	start	end	length	abs_summit	pileup	#NAME?	fold_enrichment	#NAME?	name
NC_006670.1	3541	4303	763	4114	211	43.6036	3.07511	41.8999	dZNF2_peak_1
NC_006670.1	5313	6352	1040	5646	165	16.2856	2.03768	14.9182	dZNF2_peak_2
NC_006670.1	7991	9508	1518	8559	248	43.9882	2.79866	42.2811	dZNF2_peak_3
NC_006670.1	16591	17063	473	16785	113	4.81593	1.50354	3.81332	dZNF2_peak_4
NC_006670.1	22427	23674	1248	23368	122	7.58036	1.68858	6.44788	dZNF2_peak_5
NC_006670.1	25899	26214	316	26103	101	3.31486	1.39857	2.41413	dZNF2_peak_6
NC_006670.1	27936	29655	1720	28324	125	11.9177	1.98225	10.6469	dZNF2_peak_7
NC_006670.1	34106	34623	518	34368	118	7.75327	1.71722	6.6142	dZNF2_peak_8
NC_006670.1	35209	36155	947	35757	163	24.138	2.48068	22.6444	dZNF2_peak_9
NC_006670.1	36582	37037	456	36701	99	5.27456	1.58922	4.24655	dZNF2_peak_10
NC_006670.1	37737	38268	532	38216	104	5.96166	1.63048	4.89951	dZNF2_peak_11
NC_006670.1	44015	44530	516	44380	86	3.45307	1.45385	2.54143	dZNF2_peak_12
NC_006670.1	45153	45731	579	45401	91	3.01081	1.39129	2.13503	dZNF2_peak_13
NC_006670.1	46226	47115	890	46823	105	4.68113	1.5153	3.68675	dZNF2_peak_14
NC_006670.1	49525	50226	702	49876	128	10.3822	1.86033	9.15491	dZNF2_peak_15
NC_006670.1	51579	51874	296	51743	105	5.71609	1.60554	4.66556	dZNF2_peak_16
NC_006670.1	57381	58115	735	57741	113	5.71757	1.5776	4.66696	dZNF2_peak_17
NC_006670.1	58768	59085	318	58776	104	3.47303	1.40695	2.55989	dZNF2_peak_18
NC_006670.1	59679	60401	723	60062	191	27.1909	2.44349	25.6582	dZNF2_peak_19
NC_006670.1	66103	66919	817	66639	165	22.061	2.3505	20.5973	dZNF2_peak_20
NC_006670.1	72815	73781	967	73171	138	9.52547	1.76064	8.32503	dZNF2_peak_21
NC_006670.1	75044	75815	772	75346	165	17.6289	2.1098	16.2366	dZNF2_peak_22
NC_006670.1	80923	81548	626	81363	146	8.12802	1.64533	6.97515	dZNF2_peak_23
NC_006670.1	84845	85408	564	85071	182	8.56174	1.58081	7.39349	dZNF2_peak_24
NC_006670.1	86127	87435	1309	86966	354	67.9093	2.96957	66.0226	dZNF2_peak_25
NC_006670.1	90957	91524	568	91165	178	8.2207	1.57133	7.06441	dZNF2_peak_26
NC_006670.1	92181	94128	1948	93012	145	8.92713	1.69811	7.7463	dZNF2_peak_27
NC_006670.1	98610	99524	915	99315	123	8.95364	1.78362	7.7719	dZNF2_peak_28
NC_006670.1	104059	104627	569	104412	172	29.2017	2.68952	27.6451	dZNF2_peak_29
NC_006670.1	109526	110003	478	109602	89	3.10356	1.40666	2.22006	dZNF2_peak_30
NC_006670.1	112157	112984	828	112486	176	28.4353	2.6143	26.8875	dZNF2_peak_31
NC_006670.1	118327	120184	1858	119522	422	141.892	4.66762	139.656	dZNF2_peak_32
NC_006670.1	127714	129104	1391	128610	227	38.291	2.7067	36.6368	dZNF2_peak_33
NC_006670.1	131322	131884	563	131743	153	10.1772	1.74669	8.95611	dZNF2_peak_34
NC_006670.1	136766	138343	1578	137891	191	35.4784	2.85533	33.8528	dZNF2_peak_35
NC_006670.1	143119	145482	2364	143685	243	48.9113	3.03509	47.1618	dZNF2_peak_36
NC_006670.1	145995	146329	335	146164	112	4.70645	1.49712	3.71029	dZNF2_peak_37
NC_006670.1	152687	153394	708	152988	118	14.5769	2.22258	13.2436	dZNF2_peak_38
NC_006670.1	155529	156231	703	155880	140	18.8323	2.34051	17.4196	dZNF2_peak_39
NC_006670.1	161742	163102	1361	162594	269	57.278	3.16446	55.4629	dZNF2_peak_40
NC_006670.1	166198	167195	998	166625	256	54.3712	3.15414	52.5778	dZNF2_peak_41
NC_006670.1	172472	173128	657	172841	150	18.7262	2.26112	17.3154	dZNF2_peak_42
NC_006670.1	173723	174554	832	174103	185	33.4926	2.80587	31.8874	dZNF2_peak_43
NC_006670.1	174873	175284	412	175040	112	7.70506	1.73942	6.56792	dZNF2_peak_44
NC_006670.1	183053	184631	1579	183607	113	8.14881	1.76942	6.99519	dZNF2_peak_45
NC_006670.1	187445	187960	516	187769	128	9.69434	1.81321	8.48854	dZNF2_peak_46
NC_006670.1	191304	191663	360	191409	122	7.51445	1.68376	6.38459	dZNF2_peak_47
NC_006670.1	194655	195478	824	195132	154	20.1622	2.31843	18.7279	dZNF2_peak_48
NC_006670.1	201079	202842	1764	201906	695	272.15	5.51037	269.443	dZNF2_peak_49
NC_006670.1	214498	215588	1091	214740	140	17.2225	2.23763	15.8375	dZNF2_peak_50
NC_006670.1	217861	218385	525	218045	94	4.58384	1.54299	3.59518	dZNF2_peak_51
NC_006670.1	224871	225784	914	225173	109	10.3673	1.96537	9.14041	dZNF2_peak_52
NC_006670.1	231636	233805	2170	232325	147	10.8851	1.81044	9.64299	dZNF2_peak_53
NC_006670.1	234462	235016	555	234721	233	23.8417	2.0955	22.3524	dZNF2_peak_54
NC_006670.1	238249	239837	1589	238903	502	182.173	5.05526	179.783	dZNF2_peak_55
NC_006670.1	244600	245037	438	244760	180	35.7285	2.97434	34.1003	dZNF2_peak_56
NC_006670.1	248662	249855	1194	248935	110	9.85888	1.91891	8.64782	dZNF2_peak_57
NC_006670.1	254327	256318	1992	255180	137	17.6879	2.28958	16.2946	dZNF2_peak_58
NC_006670.1	260326	260732	407	260578	89	3.46675	1.44604	2.55408	dZNF2_peak_59
NC_006670.1	261905	262401	497	262020	122	13.7034	2.128	12.3892	dZNF2_peak_60
NC_006670.1	267547	268833	1287	267901	130	14.6619	2.13909	13.3268	dZNF2_peak_61
NC_006670.1	273188	274393	1206	273747	578	254.328	6.27152	251.679	dZNF2_peak_62
NC_006670.1	280919	281374	456	281141	94	5.8345	1.66199	4.77838	dZNF2_peak_63
NC_006670.1	288177	289809	1633	289124	513	185.957	5.05164	183.553	dZNF2_peak_64
NC_006670.1	290612	290943	332	290720	155	6.63731	1.53027	5.54353	dZNF2_peak_65
NC_006670.1	302941	303860	920	303324	272	67.0983	3.52783	65.2166	dZNF2_peak_66
NC_006670.1	308518	309729	1212	309092	471	157.233	4.64634	154.938	dZNF2_peak_67
NC_006670.1	314412	315250	839	314812	336	85.4579	3.63443	83.4763	dZNF2_peak_68
NC_006670.1	315629	316058	430	315912	120	3.41341	1.3687	2.50483	dZNF2_peak_69
NC_006670.1	317441	318243	803	317915	264	51.1647	2.96707	49.3966	dZNF2_peak_70
NC_006670.1	326293	327032	740	326616	118	16.0724	2.33493	14.7092	dZNF2_peak_71
NC_006670.1	332313	332798	486	332604	84	6.12604	1.7432	5.056	dZNF2_peak_72
NC_006670.1	336983	337312	330	337177	83	4.62503	1.5919	3.63396	dZNF2_peak_73
NC_006670.1	340362	341062	701	340707	108	9.46285	1.89949	8.26441	dZNF2_peak_74
NC_006670.1	342944	343742	799	343094	140	18.0808	2.29235	16.6808	dZNF2_peak_75
NC_006670.1	345766	346435	670	346068	117	12.0321	2.04044	10.7582	dZNF2_peak_76
NC_006670.1	354215	354834	620	354566	95	3.0353	1.38413	2.1575	dZNF2_peak_77
NC_006670.1	355354	356228	875	355764	151	16.7483	2.13784	15.3722	dZNF2_peak_78
NC_006670.1	358965	359728	764	359501	162	26.4425	2.62083	24.919	dZNF2_peak_79
NC_006670.1	367490	368491	1002	368103	103	6.74161	1.70152	5.64333	dZNF2_peak_80
NC_006670.1	369690	370607	918	370086	124	10.9451	1.91974	9.70131	dZNF2_peak_81
NC_006670.1	375456	375929	474	375706	129	8.5167	1.72814	7.34997	dZNF2_peak_82
NC_006670.1	376393	377596	1204	376862	144	11.3751	1.85237	10.119	dZNF2_peak_83
NC_006670.1	380467	381289	823	380685	136	11.3565	1.88694	10.1009	dZNF2_peak_84
NC_006670.1	388007	389285	1279	388846	161	21.3605	2.33874	19.9071	dZNF2_peak_85
NC_006670.1	394939	396164	1226	395508	725	325.064	6.44045	322.199	dZNF2_peak_86
NC_006670.1	404786	407621	2836	407076	1049	295.619	4.02763	292.834	dZNF2_peak_87
NC_006670.1	412592	413699	1108	413105	590	193.501	4.58712	191.071	dZNF2_peak_88
NC_006670.1	415152	415859	708	415569	198	9.3123	1.58581	8.11892	dZNF2_peak_89
NC_006670.1	422067	422616	550	422403	107	7.36653	1.73525	6.24248	dZNF2_peak_90
NC_006670.1	425626	426674	1049	426153	101	9.04185	1.90825	7.85737	dZNF2_peak_91
NC_006670.1	432366	433249	884	432605	95	7.65458	1.82395	6.5193	dZNF2_peak_92
NC_006670.1	441304	442701	1398	442439	162	28.7287	2.75473	27.1775	dZNF2_peak_93
NC_006670.1	448896	451834	2939	449595	719	237.504	4.63253	234.919	dZNF2_peak_94
NC_006670.1	460152	461299	1148	460652	1294	441.329	4.80917	438.185	dZNF2_peak_95
NC_006670.1	464288	466630	2343	465531	993	218.733	3.31596	216.213	dZNF2_peak_96
NC_006670.1	474464	475153	690	474809	297	83.9669	3.95127	81.9929	dZNF2_peak_97
NC_006670.1	476700	477198	499	476996	175	17.1808	2.03786	15.7966	dZNF2_peak_98
NC_006670.1	481601	482648	1048	482156	646	300.659	6.72806	297.86	dZNF2_peak_99
NC_006670.1	491981	494058	2078	493428	563	214.751	5.33758	212.244	dZNF2_peak_100
NC_006670.1	500464	501155	692	500802	160	20.7542	2.31138	19.3103	dZNF2_peak_101
NC_006670.1	502499	503141	643	502869	308	67.1045	3.22825	65.2227	dZNF2_peak_102
NC_006670.1	507112	508297	1186	507564	688	355.78	7.71953	352.833	dZNF2_peak_103
NC_006670.1	516232	517115	884	516670	147	28.1603	2.87955	26.6157	dZNF2_peak_104
NC_006670.1	523448	524323	876	523728	164	18.662	2.17106	17.2522	dZNF2_peak_105
NC_006670.1	525076	525743	668	525461	233	49.6906	3.15374	47.9348	dZNF2_peak_106
NC_006670.1	531235	531827	593	531669	110	9.46999	1.88828	8.27134	dZNF2_peak_107
NC_006670.1	532420	532861	442	532615	91	5.72183	1.66548	4.67102	dZNF2_peak_108
NC_006670.1	540168	541549	1382	540793	193	46.4091	3.418	44.6808	dZNF2_peak_109
NC_006670.1	547439	547790	352	547786	83	2.98482	1.41003	2.11123	dZNF2_peak_110
NC_006670.1	548292	549178	887	548806	121	12.0339	2.01467	10.76	dZNF2_peak_111
NC_006670.1	551155	552154	1000	551379	112	8.39925	1.7937	7.23657	dZNF2_peak_112
NC_006670.1	556633	557163	531	556987	117	5.14815	1.51959	4.12714	dZNF2_peak_113
NC_006670.1	558706	559946	1241	559322	340	110.54	4.49567	108.439	dZNF2_peak_114
NC_006670.1	567507	567996	490	567857	129	15.7434	2.21993	14.3868	dZNF2_peak_115
NC_006670.1	572407	572942	536	572410	109	2.80852	1.33249	1.95037	dZNF2_peak_116
NC_006670.1	574149	575655	1507	575416	289	71.8242	3.5546	69.9144	dZNF2_peak_117
NC_006670.1	581789	582525	737	582244	86	4.01839	1.51493	3.06606	dZNF2_peak_118
NC_006670.1	588207	588924	718	588539	564	213.925	5.30591	211.421	dZNF2_peak_119
NC_006670.1	590799	591259	461	590981	255	21.6104	1.9434	20.1533	dZNF2_peak_120
NC_006670.1	593783	594959	1177	594211	395	107.861	3.86533	105.772	dZNF2_peak_121
NC_006670.1	601156	601611	456	601317	159	24.0783	2.50891	22.5857	dZNF2_peak_122
NC_006670.1	604234	605404	1171	605090	204	43.9214	3.15993	42.2148	dZNF2_peak_123
NC_006670.1	611798	612529	732	611942	145	22.6692	2.54361	21.1964	dZNF2_peak_124
NC_006670.1	619025	620232	1208	619566	354	124.055	4.83989	121.895	dZNF2_peak_125
NC_006670.1	624974	625653	680	625357	122	12.5137	2.04273	11.2276	dZNF2_peak_126
NC_006670.1	626322	626765	444	626344	81	3.07915	1.42712	2.19768	dZNF2_peak_127
NC_006670.1	635585	636451	867	635888	97	9.02496	1.93362	7.84093	dZNF2_peak_128
NC_006670.1	637248	637916	669	637676	96	10.1684	2.04296	8.94756	dZNF2_peak_129
NC_006670.1	644342	645143	802	644462	73	5.65448	1.76317	4.60732	dZNF2_peak_130
NC_006670.1	653388	654644	1257	654080	152	20.3068	2.34119	18.8699	dZNF2_peak_131
NC_006670.1	657043	657422	380	657190	121	6.75384	1.63116	5.65507	dZNF2_peak_132
NC_006670.1	658983	659613	631	659206	123	9.52915	1.82467	8.32861	dZNF2_peak_133
NC_006670.1	660476	661482	1007	660614	106	6.08192	1.63284	5.01395	dZNF2_peak_134
NC_006670.1	666885	667926	1042	667566	261	77.4635	4.1045	75.5227	dZNF2_peak_135
NC_006670.1	674556	675556	1001	675168	465	159.931	4.78218	157.624	dZNF2_peak_136
NC_006670.1	676207	676624	418	676439	145	5.96372	1.50935	4.90148	dZNF2_peak_137
NC_006670.1	677889	678183	295	677977	140	5.59269	1.49542	4.54858	dZNF2_peak_138
NC_006670.1	686559	686897	339	686586	75	2.82456	1.41513	1.96501	dZNF2_peak_139
NC_006670.1	688343	688859	517	688569	100	7.52325	1.78369	6.39306	dZNF2_peak_140
NC_006670.1	695693	696559	867	695925	130	9.50318	1.79144	8.30344	dZNF2_peak_141
NC_006670.1	699034	699346	313	699176	129	4.87805	1.46852	3.87211	dZNF2_peak_142
NC_006670.1	701696	703116	1421	702494	245	43.7088	2.80771	42.0042	dZNF2_peak_143
NC_006670.1	706500	707088	589	706740	140	9.92251	1.77826	8.70943	dZNF2_peak_144
NC_006670.1	714835	715165	331	715003	140	8.05424	1.65892	6.90399	dZNF2_peak_145
NC_006670.1	717589	719118	1530	718232	331	83.4274	3.60716	81.4561	dZNF2_peak_146
NC_006670.1	724522	724963	442	724767	115	5.75135	1.57382	4.6991	dZNF2_peak_147
NC_006670.1	730564	731583	1020	731387	222	40.2887	2.8289	38.615	dZNF2_peak_148
NC_006670.1	737556	740066	2511	738577	285	60.921	3.17835	59.0802	dZNF2_peak_149
NC_006670.1	741071	741549	479	741281	129	5.54084	1.5178	4.49922	dZNF2_peak_150
NC_006670.1	749222	750859	1638	749919	318	90.3809	3.97685	88.3753	dZNF2_peak_151
NC_006670.1	755430	756605	1176	756521	139	5.68196	1.50382	4.63339	dZNF2_peak_152
NC_006670.1	757434	757750	317	757574	185	6.73854	1.47958	5.64041	dZNF2_peak_153
NC_006670.1	761024	762630	1607	761865	724	269.175	5.21654	266.478	dZNF2_peak_154
NC_006670.1	764290	764828	539	764574	254	19.6767	1.87785	18.2501	dZNF2_peak_155
NC_006670.1	774872	776116	1245	775564	578	251.653	6.19359	249.014	dZNF2_peak_156
NC_006670.1	782117	783223	1107	782601	887	404.056	6.58555	400.999	dZNF2_peak_157
NC_006670.1	791961	792558	598	792339	85	3.03845	1.41046	2.16038	dZNF2_peak_158
NC_006670.1	793688	795227	1540	794824	111	9.0131	1.8468	7.82939	dZNF2_peak_159
NC_006670.1	803598	804909	1312	803895	134	17.3209	2.28844	15.9341	dZNF2_peak_160
NC_006670.1	809174	810302	1129	809599	320	115.672	4.97885	113.549	dZNF2_peak_161
NC_006670.1	818280	818944	665	818579	102	7.06817	1.73417	5.9562	dZNF2_peak_162
NC_006670.1	822945	824390	1446	824024	252	62.5963	3.53836	60.7442	dZNF2_peak_163
NC_006670.1	829045	830236	1192	829568	524	190.618	5.07214	188.198	dZNF2_peak_164
NC_006670.1	837790	839311	1522	838642	1297	579.834	6.46461	576.411	dZNF2_peak_165
NC_006670.1	844663	845211	549	845025	170	13.5814	1.87367	12.2698	dZNF2_peak_166
NC_006670.1	847456	848406	951	848179	210	25.9653	2.28033	24.4479	dZNF2_peak_167
NC_006670.1	853238	856013	2776	854438	598	154.454	3.72136	152.169	dZNF2_peak_168
NC_006670.1	861114	862156	1043	861723	292	77.1883	3.73453	75.2491	dZNF2_peak_169
NC_006670.1	868435	869389	955	868878	203	26.4089	2.33628	24.8858	dZNF2_peak_170
NC_006670.1	870075	871121	1047	870799	233	41.5665	2.80321	39.8811	dZNF2_peak_171
NC_006670.1	875145	876503	1359	876105	148	17.9124	2.22571	16.5152	dZNF2_peak_172
NC_006670.1	876932	877228	297	877111	96	3.94406	1.47387	2.99695	dZNF2_peak_173
NC_006670.1	881830	882190	361	881961	87	3.46621	1.45213	2.55359	dZNF2_peak_174
NC_006670.1	889228	890275	1048	889686	698	278.608	5.62769	275.878	dZNF2_peak_175
NC_006670.1	896956	898991	2036	897621	406	97.2619	3.48442	95.2226	dZNF2_peak_176
NC_006670.1	904928	905592	665	905261	131	8.28047	1.70445	7.12212	dZNF2_peak_177
NC_006670.1	906229	906813	585	906493	120	6.48791	1.61458	5.40093	dZNF2_peak_178
NC_006670.1	907229	908158	930	907745	173	23.4753	2.37319	21.991	dZNF2_peak_179
NC_006670.1	915672	917251	1580	916501	230	40.3157	2.77172	38.6417	dZNF2_peak_180
NC_006670.1	918236	919091	856	918419	170	16.6951	2.03579	15.32	dZNF2_peak_181
NC_006670.1	925968	928025	2058	926856	121	13.29	2.10527	11.9851	dZNF2_peak_182
NC_006670.1	931942	932384	443	932208	84	4.35323	1.55851	3.37874	dZNF2_peak_183
NC_006670.1	937714	938134	421	937815	86	4.38867	1.55402	3.41204	dZNF2_peak_184
NC_006670.1	938570	939608	1039	939213	160	30.5277	2.8835	28.9553	dZNF2_peak_185
NC_006670.1	948945	949351	407	949117	83	4.93128	1.62445	3.92239	dZNF2_peak_186
NC_006670.1	951116	952499	1384	951713	143	24.5367	2.68428	23.0378	dZNF2_peak_187
NC_006670.1	960641	962485	1845	961459	242	67.0674	3.85998	65.1859	dZNF2_peak_188
NC_006670.1	967284	968586	1303	968133	95	9.33738	1.97603	8.14307	dZNF2_peak_189
NC_006670.1	969064	969764	701	969685	90	7.47549	1.83873	6.34702	dZNF2_peak_190
NC_006670.1	972996	973638	643	973003	68	3.2109	1.4916	2.31849	dZNF2_peak_191
NC_006670.1	976900	977349	450	977116	73	4.4648	1.62374	3.48325	dZNF2_peak_192
NC_006670.1	978288	978922	635	978582	90	9.00926	1.98444	7.82565	dZNF2_peak_193
NC_006670.1	980966	981428	463	981253	93	8.90568	1.95162	7.72559	dZNF2_peak_194
NC_006670.1	983189	983853	665	983837	83	5.35136	1.66867	4.31951	dZNF2_peak_195
NC_006670.1	986450	987330	881	986782	109	10.7825	1.99834	9.54346	dZNF2_peak_196
NC_006670.1	992574	993023	450	992953	112	3.58019	1.39912	2.65895	dZNF2_peak_197
NC_006670.1	993701	994227	527	994109	145	8.82322	1.69167	7.64599	dZNF2_peak_198
NC_006670.1	995050	995416	367	995188	133	6.22053	1.55612	5.14604	dZNF2_peak_199
NC_006670.1	997364	998548	1185	997819	155	13.5705	1.93402	12.2592	dZNF2_peak_200
NC_006670.1	1004568	1006443	1876	1005333	190	35.2852	2.85436	33.6616	dZNF2_peak_201
NC_006670.1	1010347	1010905	559	1010631	126	11.1483	1.92318	9.89854	dZNF2_peak_202
NC_006670.1	1015835	1016859	1025	1016340	312	94.6083	4.20664	92.5818	dZNF2_peak_203
NC_006670.1	1022544	1023867	1324	1023476	114	5.80073	1.58101	4.74612	dZNF2_peak_204
NC_006670.1	1027408	1029053	1646	1028426	340	115.824	4.70152	113.7	dZNF2_peak_205
NC_006670.1	1033787	1034525	739	1034288	237	52.2596	3.231	50.4827	dZNF2_peak_206
NC_006670.1	1037803	1038466	664	1038100	208	28.7436	2.41247	27.1923	dZNF2_peak_207
NC_006670.1	1040470	1041863	1394	1041601	140	11.7832	1.89538	10.5158	dZNF2_peak_208
NC_006670.1	1048691	1049186	496	1048903	118	9.2984	1.8322	8.10543	dZNF2_peak_209
NC_006670.1	1050387	1051217	831	1050639	97	4.21548	1.4972	3.24984	dZNF2_peak_210
NC_006670.1	1052441	1053003	563	1052619	150	17.4315	2.18416	16.0428	dZNF2_peak_211
NC_006670.1	1054441	1054846	406	1054567	103	5.03835	1.55352	4.02318	dZNF2_peak_212
NC_006670.1	1055556	1055921	366	1055639	110	6.36219	1.64056	5.28089	dZNF2_peak_213
NC_006670.1	1059219	1059706	488	1059382	118	6.56143	1.62701	5.47107	dZNF2_peak_214
NC_006670.1	1061587	1062009	423	1061806	122	4.3424	1.44234	3.36858	dZNF2_peak_215
NC_006670.1	1064912	1066188	1277	1065726	175	12.9824	1.82511	11.6849	dZNF2_peak_216
NC_006670.1	1067651	1068622	972	1067975	207	25.1867	2.26137	23.6792	dZNF2_peak_217
NC_006670.1	1072588	1072906	319	1072898	108	3.95249	1.44185	3.00482	dZNF2_peak_218
NC_006670.1	1077684	1079484	1801	1079098	231	39.8678	2.74594	38.1981	dZNF2_peak_219
NC_006670.1	1088626	1089659	1034	1089166	184	21.921	2.22894	20.4593	dZNF2_peak_220
NC_006670.1	1090151	1090626	476	1090314	204	28.7722	2.4371	27.2205	dZNF2_peak_221
NC_006670.1	1100559	1100862	304	1100693	105	8.04889	1.8014	6.89883	dZNF2_peak_222
NC_006670.1	1101515	1101905	391	1101594	92	4.30436	1.52266	3.333	dZNF2_peak_223
NC_006670.1	1104834	1105344	511	1105056	111	8.52025	1.80817	7.35339	dZNF2_peak_224
NC_006670.1	1106017	1106606	590	1106505	100	5.65152	1.61929	4.60451	dZNF2_peak_225
NC_006670.1	1107136	1107606	471	1107234	113	9.02858	1.83737	7.84444	dZNF2_peak_226
NC_006670.1	1121572	1122955	1384	1122448	210	34.3798	2.65212	32.7654	dZNF2_peak_227
NC_006670.1	1127622	1129993	2372	1128786	182	31.5167	2.72813	29.933	dZNF2_peak_228
NC_006670.1	1137951	1140810	2860	1140172	470	127.676	3.86244	125.5	dZNF2_peak_229
NC_006670.1	1146519	1148163	1645	1147039	794	347.075	6.25655	344.15	dZNF2_peak_230
NC_006670.1	1153448	1154565	1118	1153795	147	15.9198	2.1121	14.5597	dZNF2_peak_231
NC_006670.1	1158759	1159531	773	1159236	140	10.4835	1.81369	9.25323	dZNF2_peak_232
NC_006670.1	1164760	1166734	1975	1165474	485	161.148	4.6281	158.836	dZNF2_peak_233
NC_006670.1	1170781	1172398	1618	1171319	380	66.5386	2.80665	64.6603	dZNF2_peak_234
NC_006670.1	1174665	1175649	985	1175103	599	181.529	4.26414	179.14	dZNF2_peak_235
NC_006670.1	1183532	1184344	813	1183759	140	11.2721	1.8633	10.0188	dZNF2_peak_236
NC_006670.1	1186065	1186757	693	1186213	180	26.0201	2.45818	24.502	dZNF2_peak_237
NC_006670.1	1191668	1192527	860	1191942	118	10.1944	1.89836	8.97283	dZNF2_peak_238
NC_006670.1	1197364	1198246	883	1197685	274	48.1574	2.79096	46.4141	dZNF2_peak_239
NC_006670.1	1198947	1200800	1854	1199503	355	85.7408	3.49573	83.7578	dZNF2_peak_240
NC_006670.1	1208240	1208959	720	1208560	281	67.6561	3.46603	65.771	dZNF2_peak_241
NC_006670.1	1211013	1211754	742	1211223	218	32.2918	2.5085	30.6995	dZNF2_peak_242
NC_006670.1	1215962	1216753	792	1216341	149	14.4969	2.01637	13.1653	dZNF2_peak_243
NC_006670.1	1222520	1223426	907	1223159	129	10.8864	1.88977	9.64429	dZNF2_peak_244
NC_006670.1	1228012	1228570	559	1228018	89	2.48461	1.33666	1.65722	dZNF2_peak_245
NC_006670.1	1233687	1234303	617	1234010	213	35.1492	2.66587	33.5269	dZNF2_peak_246
NC_006670.1	1238441	1239175	735	1238809	211	26.3915	2.29372	24.8686	dZNF2_peak_247
NC_006670.1	1240027	1240963	937	1240705	244	48.2517	2.99974	46.5076	dZNF2_peak_248
NC_006670.1	1247701	1248164	464	1247877	99	6.89605	1.7341	5.7911	dZNF2_peak_249
NC_006670.1	1248850	1249601	752	1249188	101	8.0431	1.82292	6.89326	dZNF2_peak_250
NC_006670.1	1257613	1257965	353	1257707	97	4.89704	1.56187	3.89006	dZNF2_peak_251
NC_006670.1	1259672	1260831	1160	1260319	192	34.6382	2.80375	33.0209	dZNF2_peak_252
NC_006670.1	1265510	1267291	1782	1266608	1073	518.502	7.10841	515.196	dZNF2_peak_253
NC_006670.1	1271804	1272978	1175	1272329	978	445.882	6.60065	442.726	dZNF2_peak_254
NC_006670.1	1277899	1278306	408	1278097	186	6.0792	1.44242	5.01134	dZNF2_peak_255
NC_006670.1	1278903	1280733	1831	1280057	347	63.5756	2.88158	61.7168	dZNF2_peak_256
NC_006670.1	1287502	1287819	318	1287651	101	6.68839	1.70621	5.59241	dZNF2_peak_257
NC_006670.1	1288818	1290810	1993	1289661	124	16.3881	2.30514	15.0188	dZNF2_peak_258
NC_006670.1	1295757	1297869	2113	1296419	246	67.4259	3.82666	65.5421	dZNF2_peak_259
NC_006670.1	1303976	1304485	510	1304217	103	8.14612	1.82039	6.9926	dZNF2_peak_260
NC_006670.1	1305834	1306201	368	1306148	82	4.49804	1.58278	3.51445	dZNF2_peak_261
NC_006670.1	1313901	1316623	2723	1314458	198	37.2036	2.88032	35.5601	dZNF2_peak_262
NC_006670.1	1319050	1320516	1467	1319653	141	11.9812	1.90311	10.7087	dZNF2_peak_263
NC_006670.1	1323135	1323701	567	1323221	120	8.51365	1.76505	7.34701	dZNF2_peak_264
NC_006670.1	1326810	1327313	504	1327201	104	6.25211	1.65536	5.17614	dZNF2_peak_265
NC_006670.1	1332111	1332408	298	1332158	110	5.00216	1.5279	3.98896	dZNF2_peak_266
NC_006670.1	1334218	1336273	2056	1335378	182	30.9016	2.69581	29.3249	dZNF2_peak_267
NC_006670.1	1340682	1342758	2077	1342240	278	86.5443	4.29271	84.5573	dZNF2_peak_268
NC_006670.1	1351323	1352050	728	1351722	147	26.4154	2.76498	24.8923	dZNF2_peak_269
NC_006670.1	1352641	1353182	542	1352849	90	6.71821	1.76644	5.62097	dZNF2_peak_270
NC_006670.1	1362862	1364125	1264	1363316	180	23.6213	2.33627	22.1349	dZNF2_peak_271
NC_006670.1	1365715	1366320	606	1366058	244	38.8443	2.62203	37.1844	dZNF2_peak_272
NC_006670.1	1368616	1369497	882	1369055	239	44.3529	2.87611	42.6425	dZNF2_peak_273
NC_006670.1	1374967	1376143	1177	1375594	664	320.024	7.03398	317.173	dZNF2_peak_274
NC_006670.1	1381356	1382831	1476	1381987	555	204.869	5.15506	202.396	dZNF2_peak_275
NC_006670.1	1384092	1384812	721	1384530	197	15.6267	1.87913	14.2724	dZNF2_peak_276
NC_006670.1	1395430	1397542	2113	1396057	211	33.7894	2.61861	32.181	dZNF2_peak_277
NC_006670.1	1403956	1405426	1471	1404925	598	267.213	6.39226	264.522	dZNF2_peak_278
NC_006670.1	1415570	1418043	2474	1416231	866	264.208	4.31132	261.526	dZNF2_peak_279
NC_006670.1	1426777	1427800	1024	1426945	297	41.7688	2.46088	40.0816	dZNF2_peak_280
NC_006670.1	1429282	1430955	1674	1430572	500	144.181	4.06821	141.936	dZNF2_peak_281
NC_006670.1	1435791	1436664	874	1436034	188	35.0592	2.86077	33.4379	dZNF2_peak_282
NC_006670.1	1441470	1442007	538	1441745	95	7.43509	1.80404	6.30828	dZNF2_peak_283
NC_006670.1	1446541	1446941	401	1446708	125	9.50373	1.81356	8.30396	dZNF2_peak_284
NC_006670.1	1447634	1449018	1385	1448243	240	56.2324	3.37898	54.4252	dZNF2_peak_285
NC_006670.1	1453791	1455442	1652	1454515	527	199.145	5.27807	196.692	dZNF2_peak_286
NC_006670.1	1460858	1461333	476	1461139	160	24.2558	2.5111	22.7607	dZNF2_peak_287
NC_006670.1	1463003	1463753	751	1463346	127	17.237	2.3399	15.8518	dZNF2_peak_288
NC_006670.1	1468844	1469743	900	1469396	190	47.602	3.52517	45.8635	dZNF2_peak_289
NC_006670.1	1476325	1477548	1224	1476729	316	86.0097	3.83376	84.0255	dZNF2_peak_290
NC_006670.1	1480336	1481140	805	1480700	136	9.36384	1.75786	8.16865	dZNF2_peak_291
NC_006670.1	1485361	1486255	895	1485655	110	8.90152	1.84344	7.72157	dZNF2_peak_292
NC_006670.1	1487803	1489405	1603	1489028	108	7.74137	1.76101	6.60278	dZNF2_peak_293
NC_006670.1	1493131	1493791	661	1493307	113	8.40524	1.78927	7.24236	dZNF2_peak_294
NC_006670.1	1494606	1495817	1212	1494705	100	5.66885	1.62084	4.62094	dZNF2_peak_295
NC_006670.1	1498594	1499134	541	1498863	131	14.7347	2.13723	13.3981	dZNF2_peak_296
NC_006670.1	1502102	1502430	329	1502321	91	4.95446	1.59085	3.94391	dZNF2_peak_297
NC_006670.1	1503150	1504213	1064	1503924	90	6.01875	1.69914	4.95367	dZNF2_peak_298
NC_006670.1	1510895	1512228	1334	1511539	1135	612.984	8.25785	609.493	dZNF2_peak_299
NC_006670.1	1526828	1527948	1121	1527581	266	64.2705	3.46966	62.407	dZNF2_peak_300
NC_006670.1	1529803	1530747	945	1530312	196	29.1097	2.50285	27.554	dZNF2_peak_301
NC_006670.1	1540278	1541278	1001	1540709	96	9.89273	2.01827	8.6806	dZNF2_peak_302
NC_006670.1	1550083	1550694	612	1550397	502	109.913	3.27335	107.814	dZNF2_peak_303
NC_006670.1	1553291	1555018	1728	1553780	874	363.851	5.91907	360.884	dZNF2_peak_304
NC_006670.1	1562802	1563475	674	1562921	96	6.00238	1.66829	4.93808	dZNF2_peak_305
NC_006670.1	1564378	1565068	691	1564651	95	4.6156	1.54245	3.62503	dZNF2_peak_306
NC_006670.1	1567673	1568147	475	1567996	130	8.808	1.7442	7.6313	dZNF2_peak_307
NC_006670.1	1570007	1570781	775	1570312	163	23.532	2.44651	22.0469	dZNF2_peak_308
NC_006670.1	1572069	1572549	481	1572360	141	15.5328	2.12446	14.1803	dZNF2_peak_309
NC_006670.1	1576513	1577661	1149	1577099	109	14.4528	2.29231	13.1221	dZNF2_peak_310
NC_006670.1	1581597	1582384	788	1582180	88	10.3263	2.12893	9.10069	dZNF2_peak_311
NC_006670.1	1587943	1588901	959	1588310	122	21.2194	2.684	19.7681	dZNF2_peak_312
NC_006670.1	1594793	1595173	381	1594966	88	8.30016	1.93204	7.14111	dZNF2_peak_313
NC_006670.1	1600950	1602586	1637	1602069	75	3.46306	1.49428	2.55067	dZNF2_peak_314
NC_006670.1	1607663	1609289	1627	1608729	220	48.8275	3.23784	47.0785	dZNF2_peak_315
NC_006670.1	1617019	1617625	607	1617265	105	14.5278	2.33812	13.1956	dZNF2_peak_316
NC_006670.1	1623415	1624600	1186	1623820	472	216.66	6.57003	214.147	dZNF2_peak_317
NC_006670.1	1629000	1630482	1483	1630047	109	8.37239	1.80673	7.21062	dZNF2_peak_318
NC_006670.1	1636146	1636700	555	1636584	77	4.57131	1.61493	3.58335	dZNF2_peak_319
NC_006670.1	1637363	1637905	543	1637512	81	6.15409	1.76468	5.08271	dZNF2_peak_320
NC_006670.1	1653092	1654110	1019	1653565	219	63.7607	4.01079	61.9006	dZNF2_peak_321
NC_006670.1	1658592	1658968	377	1658607	77	3.42908	1.48238	2.51926	dZNF2_peak_322
NC_006670.1	1660422	1660964	543	1660773	120	18.6931	2.51374	17.2827	dZNF2_peak_323
NC_006670.1	1666857	1667185	329	1667033	88	4.26256	1.53306	3.2939	dZNF2_peak_324
NC_006670.1	1669546	1670576	1031	1670103	185	35.8655	2.93167	34.2359	dZNF2_peak_325
NC_006670.1	1674893	1675519	627	1675163	145	15.2122	2.08091	13.8661	dZNF2_peak_326
NC_006670.1	1676341	1677256	916	1676562	140	16.0213	2.16151	14.6591	dZNF2_peak_327
NC_006670.1	1678757	1679258	502	1679071	113	5.7216	1.57793	4.6708	dZNF2_peak_328
NC_006670.1	1682446	1683499	1054	1682806	170	28.229	2.6529	26.6836	dZNF2_peak_329
NC_006670.1	1685760	1686408	649	1686213	99	4.58079	1.52532	3.59229	dZNF2_peak_330
NC_006670.1	1695082	1695685	604	1695463	132	16.3921	2.24152	15.0227	dZNF2_peak_331
NC_006670.1	1703930	1706093	2164	1704501	191	35.8751	2.87571	34.2454	dZNF2_peak_332
NC_006670.1	1710346	1711603	1258	1710761	104	10.389	2.00117	9.16154	dZNF2_peak_333
NC_006670.1	1717431	1717749	319	1717459	79	5.04598	1.65736	4.03042	dZNF2_peak_334
NC_006670.1	1718056	1719161	1106	1718728	154	35.3777	3.27068	33.7531	dZNF2_peak_335
NC_006670.1	1720256	1720569	314	1720547	72	3.6177	1.526	2.69372	dZNF2_peak_336
NC_006670.1	1725869	1728448	2580	1726619	132	22.6079	2.6705	21.136	dZNF2_peak_337
NC_006670.1	1737374	1737710	337	1737622	82	5.41865	1.68113	4.38346	dZNF2_peak_338
NC_006670.1	1739610	1740706	1097	1739914	146	29.0571	2.95161	27.502	dZNF2_peak_339
NC_006670.1	1745882	1746207	326	1746167	65	2.98258	1.47372	2.10919	dZNF2_peak_340
NC_006670.1	1747267	1747762	496	1747610	68	3.66523	1.55103	2.73787	dZNF2_peak_341
NC_006670.1	1758067	1759538	1472	1759153	174	28.1737	2.61642	26.6289	dZNF2_peak_342
NC_006670.1	1766165	1766466	302	1766281	97	7.24467	1.77554	6.1255	dZNF2_peak_343
NC_006670.1	1771735	1772827	1093	1772242	407	155.042	5.29273	152.755	dZNF2_peak_344
NC_006670.1	1784781	1785693	913	1785192	779	303.679	5.4928	300.872	dZNF2_peak_345
NC_006670.1	1787098	1788129	1032	1787546	798	317.66	5.62188	314.817	dZNF2_peak_346
NC_006670.1	1794762	1796448	1687	1795160	161	29.3071	2.79912	27.7492	dZNF2_peak_347
NC_006670.1	1797284	1797641	358	1797427	85	3.67758	1.48176	2.74933	dZNF2_peak_348
NC_006670.1	1804449	1805866	1418	1805474	163	39.6711	3.424	38.0032	dZNF2_peak_349
NC_006670.1	1806714	1807078	365	1806865	94	9.23409	1.97421	8.04323	dZNF2_peak_350
NC_006670.1	1813030	1815118	2089	1814427	176	41.3961	3.3487	39.7123	dZNF2_peak_351
NC_006670.1	1819452	1820800	1349	1820290	205	59.4601	3.98723	57.6297	dZNF2_peak_352
NC_006670.1	1827340	1827777	438	1827596	80	3.36237	1.46359	2.45771	dZNF2_peak_353
NC_006670.1	1832197	1833516	1320	1833010	414	164.612	5.54531	162.287	dZNF2_peak_354
NC_006670.1	1837661	1838729	1069	1838099	142	22.1238	2.53609	20.6592	dZNF2_peak_355
NC_006670.1	1845405	1846522	1118	1846047	155	26.2733	2.6748	24.752	dZNF2_peak_356
NC_006670.1	1852804	1854762	1959	1853734	207	38.3103	2.85723	36.6558	dZNF2_peak_357
NC_006670.1	1858789	1860021	1233	1859114	212	36.1921	2.72003	34.5592	dZNF2_peak_358
NC_006670.1	1863279	1864496	1218	1864237	127	12.6871	2.02367	11.3966	dZNF2_peak_359
NC_006670.1	1874234	1875173	940	1874644	121	13.9315	2.15172	12.6123	dZNF2_peak_360
NC_006670.1	1876843	1877614	772	1877174	127	12.3718	2.00198	11.0892	dZNF2_peak_361
NC_006670.1	1880384	1881354	971	1880681	126	10.6987	1.89203	9.46213	dZNF2_peak_362
NC_006670.1	1884105	1884680	576	1884411	123	6.17808	1.58169	5.10557	dZNF2_peak_363
NC_006670.1	1888430	1890721	2292	1890368	261	44.113	2.72155	42.4047	dZNF2_peak_364
NC_006670.1	1891453	1892188	736	1891867	148	7.55232	1.60383	6.42098	dZNF2_peak_365
NC_006670.1	1897965	1898546	582	1898439	101	6.40921	1.68191	5.32574	dZNF2_peak_366
NC_006670.1	1904130	1904608	479	1904395	111	13.3798	2.18863	12.0728	dZNF2_peak_367
NC_006670.1	1913498	1914283	786	1913881	280	70.228	3.57683	68.3274	dZNF2_peak_368
NC_006670.1	1917042	1917740	699	1917405	141	6.83052	1.57623	5.72832	dZNF2_peak_369
NC_006670.1	1923204	1924644	1441	1923646	841	349.937	5.91266	347.004	dZNF2_peak_370
NC_006670.1	1934827	1935906	1080	1935236	1004	402.646	5.6846	399.592	dZNF2_peak_371
NC_006670.1	1938170	1939083	914	1938487	481	81.6042	2.76525	79.6424	dZNF2_peak_372
NC_006670.1	1946182	1947367	1186	1946970	121	12.1861	2.02563	10.9082	dZNF2_peak_373
NC_006670.1	1950076	1950410	335	1950166	90	3.60743	1.45792	2.68425	dZNF2_peak_374
NC_006670.1	1954080	1954554	475	1954430	173	20.1352	2.19899	18.7012	dZNF2_peak_375
NC_006670.1	1955025	1955935	911	1955526	339	108.267	4.42086	106.176	dZNF2_peak_376
NC_006670.1	1956640	1957284	645	1956948	134	9.30543	1.76182	8.11225	dZNF2_peak_377
NC_006670.1	1963302	1963934	633	1963607	144	15.0872	2.07901	13.7436	dZNF2_peak_378
NC_006670.1	1964792	1965783	992	1965449	199	36.2531	2.82477	34.6196	dZNF2_peak_379
NC_006670.1	1967893	1968239	347	1968077	129	8.54159	1.72986	7.374	dZNF2_peak_380
NC_006670.1	1975781	1977339	1559	1976735	484	143.436	4.16441	141.194	dZNF2_peak_381
NC_006670.1	1981544	1982099	556	1981893	183	18.2401	2.05467	16.8373	dZNF2_peak_382
NC_006670.1	1983544	1984508	965	1983766	103	3.23144	1.38581	2.33738	dZNF2_peak_383
NC_006670.1	1990296	1991502	1207	1990920	100	9.3133	1.93814	8.11975	dZNF2_peak_384
NC_006670.1	1996822	1997889	1068	1997257	230	58.6779	3.60205	56.8529	dZNF2_peak_385
NC_006670.1	2010777	2011528	752	2011188	157	25.9472	2.63639	24.43	dZNF2_peak_386
NC_006670.1	2017462	2018977	1516	2017927	194	35.1439	2.81212	33.5217	dZNF2_peak_387
NC_006670.1	2023324	2023721	398	2023599	100	5.64721	1.61891	4.60039	dZNF2_peak_388
NC_006670.1	2024329	2025367	1039	2024745	120	12.8386	2.07947	11.5446	dZNF2_peak_389
NC_006670.1	2026124	2026571	448	2026376	83	3.56008	1.4757	2.64027	dZNF2_peak_390
NC_006670.1	2037320	2038921	1602	2038001	432	136.771	4.41116	134.557	dZNF2_peak_391
NC_006670.1	2043384	2043963	580	2043811	97	5.38138	1.60688	4.348	dZNF2_peak_392
NC_006670.1	2044506	2045070	565	2044673	111	10.759	1.98317	9.52069	dZNF2_peak_393
NC_006670.1	2051790	2052170	381	2051875	104	4.1771	1.47278	3.21419	dZNF2_peak_394
NC_006670.1	2053330	2054277	948	2053744	284	77.24	3.81963	75.3004	dZNF2_peak_395
NC_006670.1	2059353	2059895	543	2059752	272	51.3782	2.92029	49.6085	dZNF2_peak_396
NC_006670.1	2062786	2063573	788	2063117	369	93.4394	3.63002	91.4186	dZNF2_peak_397
NC_006670.1	2064590	2064904	315	2064710	132	4.02598	1.39733	3.07316	dZNF2_peak_398
NC_006670.1	2065391	2066026	636	2065745	137	6.05624	1.53437	4.98941	dZNF2_peak_399
NC_006670.1	2066512	2066845	334	2066717	128	4.20709	1.41903	3.24225	dZNF2_peak_400
NC_006670.1	2076393	2076831	439	2076764	101	5.04605	1.56115	4.03048	dZNF2_peak_401
NC_006670.1	2077294	2077787	494	2077454	194	37.763	2.94494	36.1138	dZNF2_peak_402
NC_006670.1	2078157	2078490	334	2078383	99	4.92824	1.55752	3.91951	dZNF2_peak_403
NC_006670.1	2087382	2087865	484	2087586	100	6.08322	1.65769	5.01519	dZNF2_peak_404
NC_006670.1	2088387	2090206	1820	2089684	110	8.87844	1.84162	7.6993	dZNF2_peak_405
NC_006670.1	2092453	2092768	316	2092688	85	3.12075	1.41983	2.23555	dZNF2_peak_406
NC_006670.1	2100369	2102262	1894	2100980	187	33.4957	2.78843	31.8904	dZNF2_peak_407
NC_006670.1	2108451	2110024	1574	2109242	798	361.224	6.52511	358.263	dZNF2_peak_408
NC_006670.1	2116020	2116948	929	2116385	769	400.332	7.80526	397.284	dZNF2_peak_409
NC_006670.1	2123392	2124106	715	2124054	86	5.13993	1.63172	4.11942	dZNF2_peak_410
NC_006670.1	2129124	2129422	299	2129204	77	3.49999	1.49082	2.5849	dZNF2_peak_411
NC_006670.1	2129893	2130269	377	2130109	93	7.13778	1.78848	6.02275	dZNF2_peak_412
NC_006670.1	2135966	2136670	705	2136322	301	55.5604	2.88531	53.7584	dZNF2_peak_413
NC_006670.1	2139765	2140849	1085	2140505	544	188.794	4.83989	186.381	dZNF2_peak_414
NC_006670.1	2148163	2149967	1805	2149135	652	274.532	5.97033	271.817	dZNF2_peak_415
NC_006670.1	2155082	2155980	899	2155501	92	5.20928	1.61147	4.18459	dZNF2_peak_416
NC_006670.1	2160847	2163218	2372	2162545	215	49.6081	3.32796	47.8529	dZNF2_peak_417
NC_006670.1	2168782	2170226	1445	2169234	113	14.2536	2.2401	12.9273	dZNF2_peak_418
NC_006670.1	2174317	2174867	551	2174525	98	8.51539	1.88201	7.34869	dZNF2_peak_419
NC_006670.1	2175898	2176254	357	2176044	69	2.47125	1.38768	1.64515	dZNF2_peak_420
NC_006670.1	2182730	2184377	1648	2182866	188	23.5182	2.28451	22.0332	dZNF2_peak_421
NC_006670.1	2185536	2186015	480	2185815	242	39.3302	2.65306	37.6654	dZNF2_peak_422
NC_006670.1	2189759	2190422	664	2190066	169	18.0712	2.11265	16.6713	dZNF2_peak_423
NC_006670.1	2196976	2197542	567	2197331	160	12.069	1.82948	10.7942	dZNF2_peak_424
NC_006670.1	2199388	2200710	1323	2199885	225	36.7309	2.65387	35.0925	dZNF2_peak_425
NC_006670.1	2205418	2206032	615	2205724	99	3.82938	1.45398	2.89019	dZNF2_peak_426
NC_006670.1	2208758	2209280	523	2208995	142	11.4602	1.86623	10.2016	dZNF2_peak_427
NC_006670.1	2211247	2212324	1078	2211854	240	52.4842	3.21325	50.7055	dZNF2_peak_428
NC_006670.1	2217972	2219419	1448	2218604	406	145.586	4.97055	143.335	dZNF2_peak_429
NC_006670.1	2224744	2226123	1380	2225499	299	81.1475	3.81868	79.1878	dZNF2_peak_430
NC_006670.1	2235327	2236395	1069	2235792	271	67.9886	3.57406	66.1014	dZNF2_peak_431
NC_006670.1	2240614	2241048	435	2240740	152	16.8898	2.14024	15.511	dZNF2_peak_432
NC_006670.1	2246096	2246985	890	2246406	142	11.2857	1.85541	10.032	dZNF2_peak_433
NC_006670.1	2250081	2250828	748	2250561	221	30.6933	2.42378	29.1188	dZNF2_peak_434
NC_006670.1	2252697	2253196	500	2252929	255	35.9472	2.45386	34.3167	dZNF2_peak_435
NC_006670.1	2255168	2256619	1452	2256090	321	75.2799	3.41022	73.3513	dZNF2_peak_436
NC_006670.1	2262283	2263303	1021	2263100	120	10.695	1.92387	9.45846	dZNF2_peak_437
NC_006670.1	2264475	2264932	458	2264631	101	5.67272	1.61718	4.62462	dZNF2_peak_438
NC_006670.1	2269599	2270136	538	2269804	164	15.5475	2.0027	14.1947	dZNF2_peak_439
NC_006670.1	2271669	2272332	664	2272062	187	21.583	2.19689	20.1263	dZNF2_peak_440
NC_006670.1	2273925	2274575	651	2274301	177	17.6376	2.05182	16.2451	dZNF2_peak_441
NC_006670.1	2275600	2275935	336	2275765	157	13.1493	1.90158	11.8477	dZNF2_peak_442
NC_006670.1	2279954	2280358	405	2280171	122	6.37618	1.59962	5.2942	dZNF2_peak_443
NC_006670.1	2280780	2281475	696	2281232	363	126.088	4.80078	123.918	dZNF2_peak_444
NC_006670.1	2288328	2288629	302	2288391	144	6.25471	1.53083	5.17863	dZNF2_peak_445
NC_006670.1	2290440	2291797	1358	2291430	252	21.1033	1.93374	19.6539	dZNF2_peak_446
NC_006670.1	2295760	2296992	1233	2296339	639	211.848	4.64075	209.35	dZNF2_peak_447
NC_006670.1	2297690	2298379	690	2297986	217	17.4437	1.89486	16.0549	dZNF2_peak_448
NC_006679.1	119	2695	2577	2389	958	285.373	4.22417	282.621	dZNF2_peak_449
NC_006679.1	4746	5197	452	4963	351	8.86271	1.39336	7.68417	dZNF2_peak_450
NC_006679.1	10585	11392	808	11069	395	109.072	3.90163	106.978	dZNF2_peak_451
NC_006679.1	16231	17646	1416	16564	249	49.7639	3.02292	48.0075	dZNF2_peak_452
NC_006679.1	26450	27944	1495	27112	349	105.248	4.19882	103.171	dZNF2_peak_453
NC_006679.1	34548	35471	924	35037	292	64.9496	3.27184	63.0818	dZNF2_peak_454
NC_006679.1	38736	39779	1044	39117	296	59.9852	3.06662	58.1511	dZNF2_peak_455
NC_006679.1	41003	41495	493	41318	232	43.0387	2.87272	41.3401	dZNF2_peak_456
NC_006679.1	45541	46280	740	45873	121	12.9935	2.08385	11.6957	dZNF2_peak_457
NC_006679.1	49303	50374	1072	50087	72	3.41181	1.50031	2.50333	dZNF2_peak_458
NC_006679.1	53471	54075	605	53756	107	7.9355	1.78172	6.78962	dZNF2_peak_459
NC_006679.1	55233	57512	2280	56755	139	18.1972	2.30737	16.7953	dZNF2_peak_460
NC_006679.1	64286	65209	924	64758	171	33.1666	2.92302	31.5648	dZNF2_peak_461
NC_006679.1	67406	68073	668	67595	105	6.0306	1.63242	4.96494	dZNF2_peak_462
NC_006679.1	73599	74968	1370	73905	777	230.327	4.19596	227.768	dZNF2_peak_463
NC_006679.1	75538	76570	1033	75911	772	222.171	4.08789	219.64	dZNF2_peak_464
NC_006679.1	82616	83568	953	83190	180	23.1362	2.31182	21.6565	dZNF2_peak_465
NC_006679.1	88180	88611	432	88425	115	7.46412	1.70769	6.33607	dZNF2_peak_466
NC_006679.1	93018	93467	450	93229	108	6.26407	1.64025	5.18725	dZNF2_peak_467
NC_006679.1	99544	100636	1093	100231	328	101.127	4.27618	99.0689	dZNF2_peak_468
NC_006679.1	108477	109599	1123	109374	131	15.3197	2.17659	13.9715	dZNF2_peak_469
NC_006679.1	110018	111087	1070	110587	98	5.36085	1.60099	4.32849	dZNF2_peak_470
NC_006679.1	116002	116618	617	116428	328	80.385	3.52832	78.4293	dZNF2_peak_471
NC_006679.1	119234	120738	1505	120096	351	94.1127	3.79681	92.0884	dZNF2_peak_472
NC_006679.1	130015	130624	610	130221	126	7.91665	1.69767	6.77151	dZNF2_peak_473
NC_006679.1	130956	133048	2093	131795	262	64.6051	3.52267	62.7393	dZNF2_peak_474
NC_006679.1	137213	138756	1544	137800	185	30.9152	2.672	29.3383	dZNF2_peak_475
NC_006679.1	141750	142367	618	142069	193	32.6796	2.69748	31.0832	dZNF2_peak_476
NC_006679.1	147494	148624	1131	148073	520	212.186	5.73675	209.687	dZNF2_peak_477
NC_006679.1	152945	154549	1605	153507	306	68.249	3.28243	66.3604	dZNF2_peak_478
NC_006679.1	157331	157903	573	157653	218	26.6795	2.27172	25.1531	dZNF2_peak_479
NC_006679.1	160669	161125	457	161002	148	14.1771	2.00252	12.8524	dZNF2_peak_480
NC_006679.1	166585	166984	400	166860	202	15.4285	1.8545	14.0781	dZNF2_peak_481
NC_006679.1	170656	171420	765	170979	815	347.817	6.08519	344.89	dZNF2_peak_482
NC_006679.1	174797	175574	778	175137	392	83.9885	3.2083	82.0143	dZNF2_peak_483
NC_006679.1	180430	182274	1845	181308	206	39.6103	2.92795	37.943	dZNF2_peak_484
NC_006679.1	187934	188446	513	188307	146	8.04914	1.64041	6.89907	dZNF2_peak_485
NC_006679.1	192744	194215	1472	193203	712	292.349	5.81006	289.574	dZNF2_peak_486
NC_006679.1	201851	202867	1017	202370	535	213.167	5.59024	210.666	dZNF2_peak_487
NC_006679.1	206891	207366	476	207062	209	22.4533	2.13386	20.9838	dZNF2_peak_488
NC_006679.1	210456	211121	666	210845	215	40.5652	2.89661	38.8889	dZNF2_peak_489
NC_006679.1	212672	213181	510	212902	106	5.25758	1.56253	4.23046	dZNF2_peak_490
NC_006679.1	216609	217541	933	217364	92	3.86824	1.47868	2.92637	dZNF2_peak_491
NC_006679.1	219005	219706	702	219365	168	29.8838	2.76429	28.319	dZNF2_peak_492
NC_006679.1	227034	227657	624	227342	255	59.4344	3.3724	57.6041	dZNF2_peak_493
NC_006679.1	231924	232521	598	232257	137	4.38888	1.41575	3.41222	dZNF2_peak_494
NC_006679.1	233092	234098	1007	233714	358	99.666	3.91954	97.6143	dZNF2_peak_495
NC_006679.1	237804	238117	314	238020	122	7.29179	1.66744	6.17071	dZNF2_peak_496
NC_006679.1	240959	241639	681	241485	82	4.14396	1.54419	3.18319	dZNF2_peak_497
NC_006679.1	247080	247400	321	247218	92	7.84178	1.86011	6.69944	dZNF2_peak_498
NC_006679.1	252711	253777	1067	253504	141	17.9328	2.27555	16.5353	dZNF2_peak_499
NC_006679.1	255561	256119	559	255826	113	7.23184	1.69798	6.11322	dZNF2_peak_500
NC_006679.1	260676	261049	374	260918	118	7.04641	1.66394	5.93533	dZNF2_peak_501
NC_006679.1	262497	263308	812	262622	151	15.3006	2.05312	13.9528	dZNF2_peak_502
NC_006679.1	273665	275851	2187	274114	1155	361.656	4.42791	358.694	dZNF2_peak_503
NC_006679.1	276392	277087	696	276871	363	12.3038	1.48525	11.0229	dZNF2_peak_504
NC_006679.1	283911	284765	855	284431	129	14.375	2.12638	13.046	dZNF2_peak_505
NC_006679.1	285169	285468	300	285359	96	4.6704	1.5441	3.67667	dZNF2_peak_506
NC_006679.1	289258	290643	1386	289535	99	5.40806	1.60135	4.37339	dZNF2_peak_507
NC_006679.1	298662	299073	412	298898	106	7.40783	1.74338	6.28219	dZNF2_peak_508
NC_006679.1	305739	307028	1290	306162	775	344.117	6.37215	341.199	dZNF2_peak_509
NC_006679.1	312022	312881	860	312334	175	23.3584	2.35409	21.8756	dZNF2_peak_510
NC_006679.1	316409	316955	547	316635	160	15.8412	2.03777	14.4826	dZNF2_peak_511
NC_006679.1	319938	320546	609	320321	113	5.27692	1.5417	4.2488	dZNF2_peak_512
NC_006679.1	324640	325012	373	324921	102	4.75488	1.53142	3.75581	dZNF2_peak_513
NC_006679.1	325361	326170	810	325857	134	14.1413	2.07855	12.8174	dZNF2_peak_514
NC_006679.1	331731	334686	2956	334018	589	198.845	4.71675	196.393	dZNF2_peak_515
NC_006679.1	341433	342406	974	341907	241	48.3365	3.02703	46.5916	dZNF2_peak_516
NC_006679.1	350774	351197	424	350926	102	5.79339	1.62383	4.73909	dZNF2_peak_517
NC_006679.1	352272	353365	1094	352503	107	6.68327	1.67901	5.58753	dZNF2_peak_518
NC_006679.1	361714	362974	1261	362044	111	13.542	2.20145	12.2314	dZNF2_peak_519
NC_006679.1	363385	363760	376	363564	87	5.91911	1.70525	4.85898	dZNF2_peak_520
NC_006679.1	367384	367916	533	367684	80	5.89718	1.74372	4.83805	dZNF2_peak_521
NC_006679.1	368524	369124	601	368708	108	16.3663	2.46005	14.9974	dZNF2_peak_522
NC_006679.1	374161	374563	403	374379	121	12.7532	2.0665	11.4611	dZNF2_peak_523
NC_006679.1	374972	375301	330	375102	106	7.32111	1.73622	6.19886	dZNF2_peak_524
NC_006679.1	377624	378289	666	377893	154	20.0742	2.31328	18.6412	dZNF2_peak_525
NC_006679.1	385424	386590	1167	385948	962	517.971	8.20471	514.666	dZNF2_peak_526
NC_006679.1	405555	407611	2057	406171	306	92.7251	4.20169	90.7078	dZNF2_peak_527
NC_006679.1	412203	412817	615	412362	100	8.68176	1.88377	7.5092	dZNF2_peak_528
NC_006679.1	418818	420226	1409	419600	212	41.874	2.98328	40.1859	dZNF2_peak_529
NC_006679.1	423503	423929	427	423686	158	12.085	1.83785	10.8097	dZNF2_peak_530
NC_006679.1	425675	426699	1025	426474	159	17.9592	2.16074	16.5612	dZNF2_peak_531
NC_006679.1	432720	433450	731	433026	180	34.476	2.90537	32.8606	dZNF2_peak_532
NC_006679.1	434540	435615	1076	434989	98	6.00797	1.65975	4.94336	dZNF2_peak_533
NC_006679.1	441004	442051	1048	441939	93	5.58667	1.64321	4.5429	dZNF2_peak_534
NC_006679.1	442595	443583	989	443327	86	3.71725	1.48263	2.78612	dZNF2_peak_535
NC_006679.1	445818	446276	459	446043	87	4.19637	1.52996	3.23221	dZNF2_peak_536
NC_006679.1	452608	453045	438	452897	107	10.6306	1.99988	9.39597	dZNF2_peak_537
NC_006679.1	457788	459614	1827	458351	248	49.4637	3.01844	47.7096	dZNF2_peak_538
NC_006679.1	461350	461821	472	461631	135	6.20287	1.54959	5.12921	dZNF2_peak_539
NC_006679.1	466474	467462	989	466735	227	47.0295	3.08837	45.2958	dZNF2_peak_540
NC_006679.1	472819	474379	1561	473259	230	62.5173	3.79134	60.6658	dZNF2_peak_541
NC_006679.1	484580	485327	748	485001	272	32.4485	2.2586	30.8545	dZNF2_peak_542
NC_006679.1	486878	488054	1177	487661	567	191.468	4.71489	189.045	dZNF2_peak_543
NC_006679.1	494073	494941	869	494877	82	2.95798	1.40981	2.08657	dZNF2_peak_544
NC_006679.1	499301	500459	1159	499745	218	48.6065	3.24751	46.8595	dZNF2_peak_545
NC_006679.1	502842	503450	609	503175	121	9.84528	1.8571	8.63468	dZNF2_peak_546
NC_006679.1	508446	509292	847	508855	191	37.3374	2.95142	35.6925	dZNF2_peak_547
NC_006679.1	511495	512094	600	511699	136	12.7539	1.97697	11.4618	dZNF2_peak_548
NC_006679.1	518166	518670	505	518370	150	14.7645	2.02697	13.4274	dZNF2_peak_549
NC_006679.1	520235	521081	847	520677	159	19.749	2.26125	18.3213	dZNF2_peak_550
NC_006679.1	522776	523812	1037	523453	125	10.8543	1.90804	9.61298	dZNF2_peak_551
NC_006679.1	528312	529100	789	528596	92	5.08993	1.59991	4.07205	dZNF2_peak_552
NC_006679.1	529570	530057	488	529751	102	6.72471	1.70468	5.62719	dZNF2_peak_553
NC_006679.1	534968	536717	1750	536232	210	35.6387	2.70943	34.0114	dZNF2_peak_554
NC_006679.1	544013	545235	1223	544691	1328	481.438	5.11566	478.206	dZNF2_peak_555
NC_006679.1	547542	548967	1426	547908	1026	242.561	3.49498	239.956	dZNF2_peak_556
NC_006679.1	551806	552517	712	552140	629	154.436	3.57795	152.151	dZNF2_peak_557
NC_006679.1	558402	559129	728	558539	109	4.55059	1.49211	3.56383	dZNF2_peak_558
NC_006679.1	561536	563011	1476	562391	191	26.4798	2.40924	24.9558	dZNF2_peak_559
NC_006679.1	566452	567042	591	566718	142	12.859	1.95276	11.5643	dZNF2_peak_560
NC_006679.1	573683	573986	304	573901	76	3.04133	1.43894	2.16303	dZNF2_peak_561
NC_006679.1	581558	582306	749	581868	192	40.1203	3.08766	38.4482	dZNF2_peak_562
NC_006679.1	583737	584355	619	584002	132	13.9782	2.08019	12.658	dZNF2_peak_563
NC_006679.1	588837	590568	1732	589343	270	71.6776	3.7387	69.7686	dZNF2_peak_564
NC_006679.1	598542	599899	1358	598867	150	17.4951	2.18793	16.1054	dZNF2_peak_565
NC_006679.1	603853	604257	405	604219	103	4.79046	1.53137	3.78928	dZNF2_peak_566
NC_006679.1	608752	609307	556	609063	229	33.2525	2.48526	31.6498	dZNF2_peak_567
NC_006679.1	612529	613405	877	613105	466	163.508	4.87818	161.188	dZNF2_peak_568
NC_006679.1	617861	618630	770	617956	113	3.97142	1.43156	3.02245	dZNF2_peak_569
NC_006679.1	625477	626590	1114	625947	258	47.0587	2.85139	45.3248	dZNF2_peak_570
NC_006679.1	636263	636915	653	636545	192	37.518	2.95125	35.8713	dZNF2_peak_571
NC_006679.1	639317	639868	552	639502	171	18.8197	2.14147	17.4073	dZNF2_peak_572
NC_006679.1	644197	644645	449	644333	235	20.6021	1.96483	19.1605	dZNF2_peak_573
NC_006679.1	645380	646295	916	646005	604	220.722	5.10919	218.196	dZNF2_peak_574
NC_006679.1	648562	649036	475	648591	173	7.11006	1.52107	5.9964	dZNF2_peak_575
NC_006679.1	656265	658056	1792	657523	244	42.4547	2.76434	40.7614	dZNF2_peak_576
NC_006679.1	659729	660102	374	659951	115	3.20326	1.35907	2.31146	dZNF2_peak_577
NC_006679.1	666781	667568	788	667323	170	18.6101	2.13575	17.2011	dZNF2_peak_578
NC_006679.1	671887	673372	1486	672639	936	446.124	6.97281	442.968	dZNF2_peak_579
NC_006679.1	681827	682413	587	682050	644	83.5561	2.39332	81.5841	dZNF2_peak_580
NC_006679.1	684049	685722	1674	684579	1243	398.273	4.52689	395.23	dZNF2_peak_581
NC_006679.1	691226	694614	3389	692577	360	69.8746	2.99365	67.9759	dZNF2_peak_582
NC_006679.1	698521	698955	435	698676	116	6.46348	1.62649	5.37765	dZNF2_peak_583
NC_006679.1	699504	700037	534	699803	126	13.696	2.09982	12.3819	dZNF2_peak_584
NC_006679.1	705357	706590	1234	706045	312	93.3916	4.15837	91.371	dZNF2_peak_585
NC_006679.1	710272	711690	1419	710786	193	26.502	2.39804	24.9777	dZNF2_peak_586
NC_006679.1	712489	713191	703	713003	152	20.3607	2.3444	18.923	dZNF2_peak_587
NC_006679.1	718239	718844	606	718544	83	4.78273	1.6087	3.78201	dZNF2_peak_588
NC_006679.1	722898	723545	648	723232	94	7.40264	1.807	6.27723	dZNF2_peak_589
NC_006679.1	728710	729264	555	729001	118	7.05556	1.66463	5.94414	dZNF2_peak_590
NC_006679.1	733499	735795	2297	734444	376	97.1061	3.68899	95.0675	dZNF2_peak_591
NC_006679.1	744811	745760	950	745178	307	80.4326	3.71288	78.4766	dZNF2_peak_592
NC_006679.1	750407	751430	1024	750715	192	20.1892	2.10716	18.7543	dZNF2_peak_593
NC_006679.1	756180	758138	1959	757067	845	326.798	5.45159	323.928	dZNF2_peak_594
NC_006679.1	764437	764763	327	764592	97	3.99356	1.47571	3.04282	dZNF2_peak_595
NC_006679.1	771709	773562	1854	773215	248	49.6373	3.02554	47.8819	dZNF2_peak_596
NC_006679.1	783065	783685	621	783416	343	93.5073	3.8471	91.4861	dZNF2_peak_597
NC_006679.1	787035	787832	798	787585	224	33.1229	2.50833	31.5216	dZNF2_peak_598
NC_006679.1	792394	793788	1395	792905	200	32.8154	2.65098	31.2174	dZNF2_peak_599
NC_006679.1	802400	803169	770	802649	107	6.96492	1.70226	5.85716	dZNF2_peak_600
NC_006679.1	806940	807596	657	807364	108	6.88594	1.69142	5.78141	dZNF2_peak_601
NC_006679.1	808901	811327	2427	810595	117	11.9336	2.03311	10.6623	dZNF2_peak_602
NC_006679.1	817683	818975	1293	818414	171	29.578	2.7193	28.0168	dZNF2_peak_603
NC_006679.1	821674	822142	469	821955	121	9.50007	1.83218	8.30045	dZNF2_peak_604
NC_006679.1	824411	825998	1588	825301	145	18.6083	2.28884	17.1994	dZNF2_peak_605
NC_006679.1	829469	829991	523	829826	240	70.9635	4.07911	69.0584	dZNF2_peak_606
NC_006679.1	839462	839946	485	839711	378	131.479	4.8124	129.286	dZNF2_peak_607
NC_006679.1	843364	846019	2656	845380	253	53.6928	3.15131	51.9045	dZNF2_peak_608
NC_006679.1	851559	851924	366	851821	281	78.8637	3.92026	76.9157	dZNF2_peak_609
NC_006679.1	852236	853050	815	852770	329	107.267	4.50362	105.181	dZNF2_peak_610
NC_006679.1	862519	863041	523	862743	346	122.499	4.88659	120.347	dZNF2_peak_611
NC_006679.1	867271	867595	325	867448	110	7.89381	1.76362	6.74954	dZNF2_peak_612
NC_006679.1	868020	868692	673	868149	89	7.23692	1.82236	6.11809	dZNF2_peak_613
NC_006679.1	873652	874448	797	874334	95	6.50143	1.71889	5.41388	dZNF2_peak_614
NC_006679.1	874852	876650	1799	875543	127	14.4904	2.14809	13.1589	dZNF2_peak_615
NC_006679.1	881219	882312	1094	881907	265	76.5925	4.01269	74.6566	dZNF2_peak_616
NC_006679.1	886868	887212	345	887066	110	9.48822	1.88971	8.28898	dZNF2_peak_617
NC_006679.1	891395	892934	1540	892490	221	38.9149	2.77583	37.2543	dZNF2_peak_618
NC_006679.1	900036	901420	1385	900688	748	316.097	6.00863	313.258	dZNF2_peak_619
NC_006679.1	908337	910427	2091	909848	624	235.592	5.2894	233.013	dZNF2_peak_620
NC_006679.1	914973	915329	357	915055	115	6.60056	1.64078	5.50839	dZNF2_peak_621
NC_006679.1	918276	918654	379	918464	107	4.22759	1.46914	3.26122	dZNF2_peak_622
NC_006679.1	920277	920929	653	920679	182	14.4435	1.87397	13.113	dZNF2_peak_623
NC_006679.1	922940	923535	596	923278	162	8.43638	1.62	7.27237	dZNF2_peak_624
NC_006679.1	924095	925661	1567	924705	328	72.6174	3.27078	70.7033	dZNF2_peak_625
NC_006679.1	931309	931988	680	931809	100	4.75912	1.53848	3.75979	dZNF2_peak_626
NC_006679.1	937131	938320	1190	937822	232	37.9754	2.66069	36.3242	dZNF2_peak_627
NC_006679.1	939984	940947	964	940505	155	10.6607	1.76788	9.42528	dZNF2_peak_628
NC_006679.1	948563	949039	477	948930	153	10.5563	1.76879	9.32386	dZNF2_peak_629
NC_006679.1	950854	951855	1002	951300	245	43.0921	2.78311	41.3929	dZNF2_peak_630
NC_006679.1	959614	960438	825	960224	173	11.7655	1.76913	10.4985	dZNF2_peak_631
NC_006679.1	961528	962446	919	961975	336	75.9305	3.32179	73.9982	dZNF2_peak_632
NC_006679.1	966665	968046	1382	967377	156	11.9212	1.83623	10.6502	dZNF2_peak_633
NC_006679.1	971872	972279	408	972205	104	2.88249	1.34907	2.01798	dZNF2_peak_634
NC_006679.1	974921	975852	932	975170	157	16.0681	2.0656	14.705	dZNF2_peak_635
NC_006679.1	980884	981179	296	981036	322	11.8447	1.5099	10.5757	dZNF2_peak_636
NC_006679.1	982718	984070	1353	983503	1367	563.567	5.88143	560.177	dZNF2_peak_637
NC_006679.1	987092	987423	332	987330	328	9.97237	1.44576	8.75769	dZNF2_peak_638
NC_006679.1	989256	989791	536	989522	206	16.0605	1.86992	14.6976	dZNF2_peak_639
NC_006679.1	990937	991741	805	991307	255	33.6722	2.37126	32.0651	dZNF2_peak_640
NC_006679.1	996234	997026	793	996499	176	20.4678	2.19965	19.0284	dZNF2_peak_641
NC_006679.1	999289	1000000	712	999828	124	7.53227	1.67762	6.40171	dZNF2_peak_642
NC_006679.1	1004787	1006383	1597	1005346	120	9.46884	1.8348	8.27021	dZNF2_peak_643
NC_006679.1	1015511	1016927	1417	1016196	253	57.9196	3.32712	56.1	dZNF2_peak_644
NC_006679.1	1020466	1021171	706	1020799	154	16.583	2.11105	15.2099	dZNF2_peak_645
NC_006679.1	1026383	1027652	1270	1027193	141	16.768	2.20197	15.3915	dZNF2_peak_646
NC_006679.1	1035091	1036089	999	1035409	193	18.5923	2.02901	17.1836	dZNF2_peak_647
NC_006679.1	1038312	1039272	961	1038880	384	100.745	3.73786	98.6878	dZNF2_peak_648
NC_006679.1	1040474	1041238	765	1040800	163	9.6084	1.68326	8.40533	dZNF2_peak_649
NC_006679.1	1045657	1046530	874	1046235	365	128.836	4.87891	126.654	dZNF2_peak_650
NC_006679.1	1052372	1053314	943	1052482	110	5.85066	1.59869	4.79382	dZNF2_peak_651
NC_006679.1	1055258	1055816	559	1055458	121	5.94495	1.57019	4.88358	dZNF2_peak_652
NC_006679.1	1060507	1061589	1083	1061033	572	223.85	5.4885	221.314	dZNF2_peak_653
NC_006679.1	1068277	1069033	757	1068849	107	3.92636	1.44197	2.98044	dZNF2_peak_654
NC_006679.1	1070891	1071211	321	1070898	115	2.57609	1.30009	1.73958	dZNF2_peak_655
NC_006679.1	1072636	1072954	319	1072734	130	3.49745	1.35867	2.58254	dZNF2_peak_656
NC_006679.1	1074382	1075406	1025	1075008	217	17.1421	1.88243	15.7586	dZNF2_peak_657
NC_006679.1	1078148	1078888	741	1078550	336	38.5355	2.22828	36.8787	dZNF2_peak_658
NC_006679.1	1081734	1085309	3576	1084458	973	365.923	5.29987	362.951	dZNF2_peak_659
NC_006680.1	172	1839	1668	414	148	25.6437	2.70465	24.1304	dZNF2_peak_660
NC_006680.1	2253	3540	1288	2773	161	16.1328	2.04888	14.7684	dZNF2_peak_661
NC_006680.1	7254	8536	1283	7764	320	60.9176	2.94772	59.0767	dZNF2_peak_662
NC_006680.1	15971	17278	1308	16619	947	297.937	4.43896	295.146	dZNF2_peak_663
NC_006680.1	21611	23137	1527	22379	1444	551.601	5.40869	548.232	dZNF2_peak_664
NC_006680.1	38176	39391	1216	38598	262	48.8558	2.89306	47.1067	dZNF2_peak_665
NC_006680.1	45492	46101	610	45893	134	9.72719	1.78965	8.52024	dZNF2_peak_666
NC_006680.1	48730	49428	699	49385	98	3.90522	1.46417	2.96077	dZNF2_peak_667
NC_006680.1	57322	58577	1256	58133	158	14.3085	1.96215	12.981	dZNF2_peak_668
NC_006680.1	59642	60699	1058	60076	156	14.5423	1.98452	13.2098	dZNF2_peak_669
NC_006680.1	67659	68864	1206	68413	178	34.3945	2.92075	32.7799	dZNF2_peak_670
NC_006680.1	73628	74789	1162	73836	113	11.3049	2.01221	10.0507	dZNF2_peak_671
NC_006680.1	76823	77195	373	76887	89	3.82568	1.48404	2.88675	dZNF2_peak_672
NC_006680.1	78775	79208	434	78979	108	5.95058	1.6142	4.88896	dZNF2_peak_673
NC_006680.1	82343	83385	1043	83087	123	7.93805	1.7107	6.79209	dZNF2_peak_674
NC_006680.1	83952	84713	762	84068	106	4.14876	1.46473	3.18769	dZNF2_peak_675
NC_006680.1	85215	85566	352	85286	117	6.01042	1.5878	4.94572	dZNF2_peak_676
NC_006680.1	95256	99405	4150	97589	1136	315.042	3.97571	312.206	dZNF2_peak_677
NC_006680.1	110235	111079	845	110876	168	21.7073	2.31157	20.2488	dZNF2_peak_678
NC_006680.1	113041	114141	1101	113666	169	18.198	2.11932	16.7961	dZNF2_peak_679
NC_006680.1	122314	122613	300	122473	103	5.99853	1.63767	4.9344	dZNF2_peak_680
NC_006680.1	123179	124126	948	123533	117	9.64364	1.86294	8.4395	dZNF2_peak_681
NC_006680.1	130200	131683	1484	131574	116	9.92515	1.88935	8.712	dZNF2_peak_682
NC_006680.1	139544	140296	753	139769	145	12.701	1.92862	11.4102	dZNF2_peak_683
NC_006680.1	141351	142559	1209	141726	199	28.7518	2.46676	27.2003	dZNF2_peak_684
NC_006680.1	144528	144987	460	144745	133	8.07393	1.68334	6.92298	dZNF2_peak_685
NC_006680.1	146071	146437	367	146218	122	7.35621	1.67217	6.23258	dZNF2_peak_686
NC_006680.1	147375	148388	1014	148131	116	9.90094	1.88753	8.68855	dZNF2_peak_687
NC_006680.1	151196	152340	1145	151810	82	6.80989	1.82659	5.70875	dZNF2_peak_688
NC_006680.1	164589	164967	379	164696	74	5.98505	1.79404	4.92153	dZNF2_peak_689
NC_006680.1	166827	167501	675	167218	98	14.005	2.36813	12.6842	dZNF2_peak_690
NC_006680.1	173780	174389	610	173788	61	2.92087	1.48307	2.05265	dZNF2_peak_691
NC_006680.1	180051	181881	1831	181124	323	95.3933	4.11326	93.3633	dZNF2_peak_692
NC_006680.1	184692	185130	439	185007	155	12.2965	1.8615	11.0158	dZNF2_peak_693
NC_006680.1	197268	198139	872	197857	189	29.0945	2.54998	27.539	dZNF2_peak_694
NC_006680.1	198888	199864	977	199118	188	27.3218	2.46943	25.7875	dZNF2_peak_695
NC_006680.1	204582	205131	550	204726	127	6.50308	1.59336	5.41545	dZNF2_peak_696
NC_006680.1	206036	206808	773	206629	188	24.5637	2.33495	23.0645	dZNF2_peak_697
NC_006680.1	207912	208926	1015	208491	184	23.7875	2.32054	22.2988	dZNF2_peak_698
NC_006680.1	214740	215414	675	214932	113	6.24527	1.62	5.16966	dZNF2_peak_699
NC_006680.1	218458	219347	890	219067	245	56.3137	3.33353	54.5059	dZNF2_peak_700
NC_006680.1	221161	221511	351	221203	96	3.17317	1.39615	2.28378	dZNF2_peak_701
NC_006680.1	226174	226492	319	226401	156	18.7102	2.22119	17.2996	dZNF2_peak_702
NC_006680.1	227581	228230	650	227880	182	33.3972	2.82796	31.793	dZNF2_peak_703
NC_006680.1	236534	237353	820	237018	87	4.59615	1.57146	3.60672	dZNF2_peak_704
NC_006680.1	241427	241825	399	241589	117	9.66129	1.86425	8.45652	dZNF2_peak_705
NC_006680.1	244692	245755	1064	245472	124	6.27734	1.586	5.19992	dZNF2_peak_706
NC_006680.1	248438	249259	822	248892	234	42.9564	2.8544	41.2586	dZNF2_peak_707
NC_006680.1	252024	252637	614	252099	118	4.72069	1.48242	3.72371	dZNF2_peak_708
NC_006680.1	253505	254198	694	253822	153	15.7346	2.06765	14.3781	dZNF2_peak_709
NC_006680.1	265322	265817	496	265582	87	6.29358	1.74246	5.21543	dZNF2_peak_710
NC_006680.1	271992	272651	660	272415	319	45.3469	2.47942	43.6279	dZNF2_peak_711
NC_006680.1	275945	276737	793	276330	1117	537.845	7.07933	534.499	dZNF2_peak_712
NC_006680.1	280841	281836	996	281269	792	315.372	5.62327	312.535	dZNF2_peak_713
NC_006680.1	290796	291091	296	290935	74	4.30224	1.59917	3.331	dZNF2_peak_714
NC_006680.1	301623	302892	1270	302362	160	28.297	2.7486	26.7508	dZNF2_peak_715
NC_006680.1	306951	307739	789	307446	98	9.02516	1.92674	7.84111	dZNF2_peak_716
NC_006680.1	308335	308669	335	308441	74	4.0585	1.57025	3.10352	dZNF2_peak_717
NC_006680.1	314998	316588	1591	315702	142	22.7184	2.57486	21.2449	dZNF2_peak_718
NC_006680.1	324939	325732	794	325242	136	5.34566	1.48705	4.31409	dZNF2_peak_719
NC_006680.1	326265	326901	637	326681	295	58.3538	3.01686	56.5311	dZNF2_peak_720
NC_006680.1	328389	329340	952	328815	306	61.8635	3.06432	60.0162	dZNF2_peak_721
NC_006680.1	334352	335225	874	334691	226	37.2733	2.67028	35.6291	dZNF2_peak_722
NC_006680.1	337063	337785	723	337474	227	44.7644	2.98714	43.0505	dZNF2_peak_723
NC_006680.1	342186	343166	981	342622	168	28.5372	2.68769	26.9883	dZNF2_peak_724
[truncated: 3,005 more rows]

## Sheet: BRF1OE-dZNF2
chr	start	end	length	abs_summit	pileup	#NAME?	fold_enrichment	#NAME?	name
[truncated: 4,501 more rows]

[truncated: 3 more sheets: BRF1OE-dBRF1, dBRF1, dSNF5]
