# Supplementary material for: Transcription factor Znf2 coordinates with the chromatin remodeling SWI/SNF complex to regulate cryptococcal cellular differentiation
Source: Commun Biol. 2019 Nov 14;2:412. doi: 10.1038/s42003-019-0665-2 (PMC6856107; doi:10.1038/s42003-019-0665-2)
Supplement: Supplementary file 7 — Supplementary Data 5 [file 42003_2019_665_MOESM7_ESM.xlsx]

## Sheet: WT vs brf1Δ on V8 DiffPeaks
seqnames	start	end	width	strand	width.1	strand.1	Conc	Conc_XL280_V8	Conc_dBRF1	Fold	p.value	FDR	annotation	geneChr	geneStart	geneEnd	geneLength	geneStrand	geneId	genename	transcriptId	distanceToTSS
NC_006670.1	2128502	2130426	1925	*	1926	*	8.1	9.1	-0.92	10.02	2.84e-06	0.000454	Promoter (<=1kb)	1	2126880	2129189	2310	2	CNA07720	CFL1	XM_567120.2	0
NC_006684.1	1383270	1384317	1048	*	1049	*	6.47	7.47	-0.92	8.39	1.37e-11	3.6e-08	Promoter (<=1kb)	7	1383392	1388409	5018	1	CNB04870	PUM1	XM_024656616.1	0
NC_006685.1	1916184	1917820	1637	*	1638	*	8.38	9.37	1.52	7.85	4.59e-14	2.42e-10	Promoter (<=1kb)	8	1917503	1919540	2038	1	CNC06550		XM_024656889.1	0
NC_006684.1	1137871	1139304	1434	*	1435	*	5.84	6.83	-0.92	7.75	0.01	0.0441	Promoter (<=1kb)	7	1136688	1138337	1650	2	CNB03830		XM_024656582.1	0
NC_006670.1	601038	602098	1061	*	1062	*	4.63	5.62	-0.92	6.54	8.89e-07	0.000223	Promoter (<=1kb)	1	598436	601176	2741	2	CNA02300	YAP1	XM_566623.2	0
NC_006694.1	195792	196964	1173	*	1174	*	4.96	5.94	-0.36	6.3	9.9e-06	0.00107	Promoter (<=1kb)	14	196105	200139	4035	1	CNI00810		XM_572741.2	0
NC_006691.1	339479	342518	3040	*	3041	*	9.26	10.24	4.34	5.9	0.00512	0.0315	Promoter (<=1kb)	11	340678	344991	4314	1	CNF01120	FKH101	XM_024657347.1	0
NC_006691.1	698987	700098	1112	*	1113	*	3.99	4.96	-0.92	5.89	0.000969	0.0148	Promoter (<=1kb)	11	699459	700850	1392	1	CNF02395		XM_024658573.1	0
NC_006692.1	613995	615983	1989	*	1990	*	8.09	9.06	3.18	5.88	1.72e-07	6.06e-05	Promoter (<=1kb)	12	607049	614976	7928	2	CNG02160	ZNF2	XM_024657551.1	0
NC_006670.1	1936315	1936866	552	*	553	*	3.72	4.69	-0.92	5.61	0.00322	0.0251	Promoter (1-2kb)	1	1932141	1934806	2666	2	CNA07100		XM_567027.2	-1509
NC_006692.1	613209	613677	469	*	470	*	3.65	4.61	-0.92	5.54	0.00031	0.00806	Promoter (1-2kb)	12	607049	614976	7928	2	CNG02160	ZNF2	XM_024657551.1	1299
NC_006670.1	2106106	2106807	702	*	703	*	3.83	4.8	-0.71	5.51	0.000377	0.00904	Promoter (<=1kb)	1	2103545	2107797	4253	2	CNA07670	HLH1	XM_024656391.1	990
NC_006670.1	308535	310426	1892	*	1893	*	8.25	9.21	4.13	5.09	0.0123	0.0495	Promoter (<=1kb)	1	309246	313475	4230	1	CNA01150	CRG1	XM_024656168.1	0
NC_006679.1	214286	215446	1161	*	1162	*	5	5.95	0.88	5.08	0.00135	0.0174	Promoter (<=1kb)	2	211379	214176	2798	2	CNJ00730		XM_567454.2	-110
NC_006694.1	518811	519976	1166	*	1167	*	5.85	6.8	1.94	4.85	0.000101	0.00422	Promoter (<=1kb)	14	516100	519254	3155	2	CNI01870		XM_573000.2	0
NC_006692.1	612685	613078	394	*	395	*	2.96	3.91	-0.92	4.84	0.00182	0.0197	Promoter (1-2kb)	12	607049	614976	7928	2	CNG02160	ZNF2	XM_024657551.1	1898
NC_006683.1	218440	219733	1294	*	1295	*	6.36	7.3	2.61	4.69	0.000168	0.00597	Promoter (<=1kb)	6	216166	218270	2105	2	CNN00670		XM_568602.2	-170
NC_006685.1	1956552	1957385	834	*	835	*	6.05	6.98	2.44	4.55	0.000211	0.00661	Promoter (<=1kb)	8	1958184	1961480	3297	1	CNC06695		XM_024658468.1	-799
NC_006684.1	1471749	1472986	1238	*	1239	*	6.89	7.82	3.39	4.43	0.00013	0.00505	Promoter (<=1kb)	7	1472929	1476655	3727	1	CNB05180	HSF3	XM_024656124.1	0
NC_006691.1	581115	582518	1404	*	1405	*	6.29	7.22	2.97	4.25	0.000571	0.0116	Promoter (<=1kb)	11	581314	584283	2970	1	CNF02000		XM_571522.2	0
NC_006693.1	160253	161358	1106	*	1107	*	6.47	7.39	3.3	4.09	0.00132	0.0172	Promoter (<=1kb)	13	156061	160958	4898	2	CNH03330		XM_024657732.1	0
NC_006691.1	343324	344071	748	*	749	*	5.38	6.28	2.36	3.93	0.00115	0.0161	Promoter (2-3kb)	11	340678	344991	4314	1	CNF01120	FKH101	XM_024657347.1	2646
NC_006691.1	342835	343282	448	*	449	*	5.08	5.99	2.05	3.93	0.00169	0.0191	Promoter (2-3kb)	11	340678	344991	4314	1	CNF01120	FKH101	XM_024657347.1	2157
NC_006693.1	552767	553983	1217	*	1218	*	5.73	6.64	2.77	3.87	0.00149	0.0182	Promoter (1-2kb)	13	553516	555504	1989	2	CNH02060		XM_572380.2	1521
NC_006683.1	132764	134501	1738	*	1739	*	5.18	6.08	2.25	3.83	0.00295	0.0241	Promoter (<=1kb)	6	131120	134220	3101	2	CNN00395		XM_024658874.1	0
NC_006685.1	2060521	2061892	1372	*	1373	*	6.22	7.11	3.39	3.73	0.00241	0.0221	Promoter (<=1kb)	8	2061053	2065128	4076	1	CNC07050		XM_024656912.1	0
NC_006686.1	1638709	1639210	502	*	503	*	5.19	6.08	2.4	3.68	0.00514	0.0315	Promoter (<=1kb)	9	1637071	1639310	2240	2	CND05950	SXI1alpha	XM_024657112.1	100
NC_006670.1	1720142	1720923	782	*	783	*	4.46	5.35	1.71	3.65	0.0104	0.0447	Promoter (<=1kb)	1	1719606	1723921	4316	1	CNA06330		XM_566979.2	536
NC_006670.1	439065	439528	464	*	465	*	1.79	2.68	-0.92	3.6	0.00858	0.0409	Promoter (<=1kb)	1	438571	439981	1411	1	CNA01630		XM_566508.2	494
NC_006687.1	1425814	1427104	1291	*	1292	*	5.39	6.28	2.68	3.6	0.0118	0.0483	Promoter (<=1kb)	10	1421207	1427068	5862	2	CNE05070		XM_024657302.1	0
NC_006685.1	1286987	1287735	749	*	750	*	4.75	5.63	2.12	3.51	0.0105	0.0449	Promoter (<=1kb)	8	1285732	1287115	1384	2	CNC04220		XM_024656805.1	0
NC_006691.1	431496	432749	1254	*	1255	*	7.39	8.26	4.83	3.43	0.000842	0.0142	Promoter (<=1kb)	11	432250	435282	3033	1	CNF01470		XM_571483.2	0
NC_006684.1	1458721	1460676	1956	*	1957	*	6.05	6.91	3.63	3.28	0.0102	0.0445	Promoter (<=1kb)	7	1456363	1459232	2870	2	CNB05120		XM_024656624.1	0
NC_006686.1	664899	665870	972	*	973	*	6.84	7.68	4.62	3.06	0.00208	0.0207	Promoter (<=1kb)	9	665222	666371	1150	1	CND02460		XM_570446.2	0
NC_006670.1	397668	398384	717	*	718	*	5.64	6.47	3.47	3	0.00721	0.0372	Promoter (<=1kb)	1	396567	399079	2513	2	CNA01470		XM_566618.2	695
NC_006686.1	143131	144645	1515	*	1516	*	7.12	7.92	5.2	2.72	0.00874	0.0411	Promoter (<=1kb)	9	141599	143516	1918	2	CND00480		XM_024656942.1	0
NC_006694.1	176944	178373	1430	*	1431	*	8.06	8.85	6.15	2.71	0.0022	0.0213	Promoter (<=1kb)	14	173499	177368	3870	2	CNI00720		XM_572809.2	0
NC_006685.1	945080	946559	1480	*	1481	*	7.12	7.91	5.22	2.69	0.00704	0.0366	Promoter (<=1kb)	8	946646	951110	4465	1	CNC02950		XM_024656748.1	-87
NC_006694.1	391086	392338	1253	*	1254	*	7.39	8.16	5.59	2.58	0.00288	0.0237	Promoter (<=1kb)	14	388527	390163	1637	2	CNI01300		XM_024657797.1	-923
NC_006679.1	4384	5366	983	*	984	*	7.65	8.39	6.02	2.37	0.00338	0.0255	Promoter (2-3kb)	2	7445	8417	973	1	CNJ00030		XM_567261.2	-2079
NC_006686.1	1534174	1537381	3208	*	3209	*	9.11	9.74	7.97	1.77	0.0115	0.0474	Promoter (<=1kb)	9	1534507	1535072	566	2	CND05680		XM_570126.2	0
NC_006681.1	113152	113489	338	*	339	*	11.71	11.05	12.17	-1.11	0.00925	0.0421	Promoter (<=1kb)	4	112229	113179	951	1	CNL04080		XM_567962.2	923
NC_006691.1	1302649	1304895	2247	*	2248	*	9.62	8.13	10.34	-2.22	0.00362	0.0266	Promoter (<=1kb)	11	1304841	1306798	1958	1	CNF04490		XM_571410.2	0
NC_006685.1	304778	306097	1320	*	1321	*	6.3	4.73	7.03	-2.3	0.00879	0.0412	Promoter (<=1kb)	8	303088	304780	1693	2	CNC01060		XM_569426.2	0
NC_006683.1	241354	242649	1296	*	1297	*	7.62	6.06	8.36	-2.3	0.0122	0.0494	Promoter (<=1kb)	6	240246	241506	1261	2	CNN00755		XM_024658878.1	0
NC_006681.1	111326	112610	1285	*	1286	*	7.2	5.59	7.94	-2.35	0.00582	0.0333	Promoter (<=1kb)	4	108723	111624	2902	2	CNL04070		XM_567961.2	0
NC_006681.1	668088	668441	354	*	355	*	8.15	6.52	8.9	-2.38	0.0019	0.0201	Promoter (<=1kb)	4	665268	668040	2773	2	CNL06030		XM_024658213.1	-48
NC_006679.1	966566	967940	1375	*	1376	*	5.78	4.12	6.53	-2.4	0.0109	0.0457	Promoter (<=1kb)	2	966390	967237	848	2	CNJ03110		XM_567390.1	0
NC_006680.1	969499	970478	980	*	981	*	7.4	5.68	8.17	-2.48	0.00198	0.0205	Promoter (<=1kb)	3	966735	969811	3077	2	CNK03260		XM_024658113.1	0
NC_006693.1	485769	487510	1742	*	1743	*	6.97	5.24	7.74	-2.5	0.00767	0.0385	Promoter (<=1kb)	13	483614	485965	2352	2	CNH02310		XM_572405.2	0
NC_006694.1	58050	59482	1433	*	1434	*	6.48	4.73	7.25	-2.52	0.00648	0.0352	Promoter (<=1kb)	14	57219	58493	1275	2	CNI00210		XM_572771.2	0
NC_006691.1	12258	13372	1115	*	1116	*	6.55	4.8	7.32	-2.52	0.0123	0.0495	Promoter (<=1kb)	11	10790	12347	1558	2	CNF00050		XM_571275.1	0
NC_006684.1	519560	521206	1647	*	1648	*	6.66	4.85	7.44	-2.59	0.0067	0.036	Promoter (<=1kb)	7	516821	519721	2901	2	CNB01750		XM_024656493.1	0
NC_006683.1	701028	702898	1871	*	1872	*	6.59	4.76	7.37	-2.61	0.0105	0.0449	Promoter (<=1kb)	6	699325	701964	2640	2	CNN02260		XM_568714.2	0
NC_006670.1	8015	9384	1370	*	1371	*	6.33	4.46	7.12	-2.66	0.00852	0.0407	Promoter (<=1kb)	1	6342	8374	2033	2	CNA00020		XM_566435.2	0
NC_006691.1	33612	34071	460	*	461	*	6.23	4.33	7.02	-2.69	0.00336	0.0255	Promoter (<=1kb)	11	33888	33985	98	1	CNF00110		rna3495	0
NC_006685.1	1440689	1442296	1608	*	1609	*	6.97	5.06	7.76	-2.71	0.00208	0.0207	Promoter (<=1kb)	8	1441618	1445883	4266	1	CNC04770		XM_024656828.1	0
NC_006694.1	1169230	1170021	792	*	793	*	5.7	3.71	6.51	-2.8	0.0056	0.0327	Promoter (<=1kb)	14	1168175	1169457	1283	2	CNI04380		XM_572592.2	0
NC_006680.1	1012762	1014048	1287	*	1288	*	5.59	3.57	6.4	-2.83	0.00728	0.0375	Promoter (<=1kb)	3	1010897	1013234	2338	2	CNK03450		XM_567727.2	0
NC_006693.1	680698	681690	993	*	994	*	5.18	3.16	5.99	-2.84	0.00939	0.0425	Promoter (<=1kb)	13	681308	682669	1362	1	CNH01600		XM_024657663.1	0
NC_006693.1	1172827	1174262	1436	*	1437	*	7.16	5.11	7.97	-2.86	0.0027	0.0231	Promoter (<=1kb)	13	1173871	1176597	2727	1	CNH00070		XM_572201.1	0
NC_006687.1	1278306	1279016	711	*	712	*	5.61	3.55	6.42	-2.88	0.0123	0.0495	Promoter (<=1kb)	10	1276968	1278444	1477	2	CNE04560		XM_571147.1	0
NC_006683.1	460741	461828	1088	*	1089	*	6.65	4.58	7.47	-2.89	0.0033	0.0253	Promoter (<=1kb)	6	461000	461087	88	1	CNN01580		rna6914	0
NC_006685.1	1226234	1227937	1704	*	1705	*	8.54	6.44	9.36	-2.92	0.000424	0.0096	Promoter (<=1kb)	8	1222421	1226531	4111	2	CNC03940		XM_024656795.1	0
NC_006682.1	783760	784885	1126	*	1127	*	5.1	2.96	5.92	-2.96	0.0066	0.0356	Promoter (<=1kb)	5	784763	786395	1633	1	CNM02600		XM_568248.1	0
NC_006691.1	111642	112640	999	*	1000	*	5.46	3.23	6.3	-3.07	0.0115	0.0474	Promoter (<=1kb)	11	109676	111745	2070	2	CNF00320		XM_024657323.1	0
NC_006685.1	1480001	1480873	873	*	874	*	5.62	3.35	6.46	-3.11	0.0039	0.0276	Promoter (<=1kb)	8	1477714	1480108	2395	2	CNC04890		XM_569775.1	0
NC_006692.1	1242370	1243577	1208	*	1209	*	5.52	3.22	6.37	-3.15	0.00379	0.0272	Promoter (<=1kb)	12	1243078	1243172	95	1	CNG04400		rna4498	0
NC_006684.1	119585	120276	692	*	693	*	6.08	3.72	6.94	-3.22	0.00337	0.0255	Promoter (<=1kb)	7	120070	121817	1748	1	CNB00420		XM_569052.2	0
NC_006686.1	6611	9678	3068	*	3069	*	6.42	4.01	7.28	-3.27	0.00138	0.0175	Promoter (<=1kb)	9	8313	9185	873	1	CND00030		XM_570355.2	0
NC_006683.1	82750	83984	1235	*	1236	*	5.03	2.62	5.89	-3.27	0.00901	0.0417	Promoter (<=1kb)	6	78797	83149	4353	2	CNN00190		XM_568731.2	0
NC_006694.1	107769	109249	1481	*	1482	*	5.48	2.99	6.35	-3.36	0.00171	0.0191	Promoter (<=1kb)	14	106921	108153	1233	2	CNI00430		XM_572716.2	0
NC_006670.1	823219	824543	1325	*	1326	*	5.53	3.03	6.4	-3.37	0.00164	0.0189	Promoter (<=1kb)	1	821630	823910	2281	2	CNA03130		XM_566754.2	0
NC_006693.1	994273	995780	1508	*	1509	*	5.7	3.12	6.58	-3.45	0.00222	0.0213	Promoter (<=1kb)	13	995349	995438	90	1	CNH00680		rna4891	0
NC_006685.1	202571	204674	2104	*	2105	*	6.64	4	7.52	-3.52	0.000762	0.0136	Promoter (<=1kb)	8	201474	202461	988	2	CNC00710		XM_569368.2	-110
NC_006694.1	160686	161944	1259	*	1260	*	4.83	2.15	5.71	-3.56	0.00692	0.0364	Promoter (<=1kb)	14	160491	161502	1012	2	CNI00655		XM_024658726.1	0
NC_006686.1	45417	45937	521	*	522	*	4.94	2.21	5.82	-3.62	0.00501	0.0314	Promoter (<=1kb)	9	45732	48564	2833	1	CND00130		XM_024656928.1	0
NC_006680.1	226177	226488	312	*	313	*	4.95	2.2	5.84	-3.65	0.00215	0.0211	Promoter (<=1kb)	3	226387	226495	109	2	CNK00700		rna5863	7
NC_006670.1	1910589	1910977	389	*	390	*	0.6	-2.16	1.49	-3.65	0.0124	0.05	Promoter (<=1kb)	1	1909189	1910671	1483	2	CNA07040		XM_567021.2	0
NC_006684.1	1212779	1213095	317	*	318	*	0.6	-2.16	1.49	-3.65	0.0124	0.05	Promoter (<=1kb)	7	1212846	1214176	1331	1	CNB04130		XM_569238.2	0
NC_006670.1	1593988	1594360	373	*	374	*	0.62	-2.16	1.51	-3.67	0.0124	0.0498	Promoter (<=1kb)	1	1593426	1594383	958	2	CNA05950		XM_566948.2	23
NC_006685.1	2068993	2069314	322	*	323	*	0.64	-2.16	1.54	-3.69	0.0122	0.0495	Promoter (<=1kb)	8	2069488	2072768	3281	1	CNC07070		XM_024656914.1	-174
NC_006686.1	1683834	1684344	511	*	512	*	0.66	-2.16	1.55	-3.71	0.0122	0.0493	Promoter (<=1kb)	9	1684267	1686255	1989	1	CND06110		XM_570092.2	0
NC_006681.1	261960	262594	635	*	636	*	0.67	-2.16	1.56	-3.72	0.0121	0.0491	Promoter (<=1kb)	4	261111	262786	1676	1	CNL04530		XM_568002.2	849
NC_006685.1	1804279	1804588	310	*	311	*	0.67	-2.16	1.56	-3.72	0.0121	0.0491	Promoter (<=1kb)	8	1804183	1805940	1758	1	CNC06170		XM_569878.2	96
NC_006686.1	543365	544624	1260	*	1261	*	5.03	2.19	5.93	-3.73	0.00403	0.028	Promoter (<=1kb)	9	540394	543565	3172	2	CND02010		XM_024656989.1	0
NC_006680.1	138585	138974	390	*	391	*	0.68	-2.16	1.58	-3.74	0.0121	0.0489	Promoter (<=1kb)	3	137652	138797	1146	2	CNK00460		XM_567615.2	0
NC_006681.1	201424	201797	374	*	375	*	0.68	-2.16	1.58	-3.74	0.0121	0.0489	Promoter (<=1kb)	4	198033	200425	2393	2	CNL04310		XM_567982.2	-999
NC_006686.1	732528	733144	617	*	618	*	0.68	-2.16	1.58	-3.74	0.0121	0.0489	Promoter (<=1kb)	9	731193	732741	1549	2	CND02680		XM_024657008.1	0
NC_006687.1	1396191	1396436	246	*	247	*	0.72	-2.16	1.62	-3.78	0.0119	0.0484	Promoter (<=1kb)	10	1394809	1395540	732	2	CNE05020		XM_571030.2	-651
NC_006687.1	258402	259043	642	*	643	*	0.73	-2.16	1.63	-3.79	0.0118	0.0482	Promoter (<=1kb)	10	258520	263861	5342	1	CNE00950		XM_024657165.1	0
NC_006687.1	1335786	1336376	591	*	592	*	0.73	-2.16	1.63	-3.79	0.0118	0.0482	Promoter (<=1kb)	10	1335467	1337017	1551	2	CNE04760		XM_024657295.1	641
NC_006681.1	456653	457876	1224	*	1225	*	4.69	1.79	5.59	-3.8	0.0082	0.0398	Promoter (<=1kb)	4	457218	460607	3390	1	CNL05200		XM_568060.2	0
NC_006680.1	173387	174556	1170	*	1171	*	0.74	-2.16	1.64	-3.8	0.0118	0.0481	Distal Intergenic	3	178522	180709	2188	2	CNK00540		XM_567617.2	6153
NC_006684.1	1557606	1557937	332	*	333	*	0.74	-2.16	1.64	-3.8	0.0118	0.0481	Promoter (<=1kb)	7	1553488	1557396	3909	2	CNB05530		XM_024656636.1	-210
NC_006679.1	948407	949089	683	*	684	*	4.65	1.73	5.55	-3.81	0.00882	0.0413	Promoter (<=1kb)	2	947312	948715	1404	2	CNJ03050		XM_567441.2	0
NC_006686.1	1002863	1003228	366	*	367	*	0.77	-2.16	1.67	-3.83	0.0117	0.0477	Promoter (<=1kb)	9	1003157	1004683	1527	1	CND03640		XM_570572.2	0
NC_006694.1	496267	496610	344	*	345	*	0.77	-2.16	1.67	-3.83	0.0117	0.0477	Promoter (2-3kb)	14	493950	496107	2158	1	CNI01780		XM_572822.2	2317
NC_006685.1	1692563	1694240	1678	*	1679	*	0.78	-2.16	1.68	-3.84	0.0116	0.0476	Promoter (<=1kb)	8	1688760	1692758	3999	2	CNC05690		XM_024656859.1	0
NC_006692.1	538175	538484	310	*	311	*	0.78	-2.16	1.68	-3.84	0.0116	0.0476	Promoter (<=1kb)	12	538093	539565	1473	1	CNG01920		XM_571883.2	82
NC_006670.1	513808	514089	282	*	283	*	0.79	-2.16	1.69	-3.85	0.0116	0.0475	Promoter (<=1kb)	1	510349	513791	3443	2	CNA01900		XM_024656190.1	-17
NC_006670.1	1581464	1582315	852	*	853	*	0.8	-2.16	1.71	-3.87	0.0115	0.0474	Promoter (<=1kb)	1	1578015	1582043	4029	2	CNA05920		XM_566945.2	0
NC_006681.1	322821	323267	447	*	448	*	0.81	-2.16	1.72	-3.88	0.0115	0.0472	Promoter (<=1kb)	4	321968	323235	1268	2	CNL04720		XM_024658159.1	0
NC_006681.1	413261	414276	1016	*	1017	*	5.13	2.14	6.03	-3.89	0.00445	0.0296	Promoter (<=1kb)	4	411186	413805	2620	2	CNL05030		XM_568042.2	0
NC_006670.1	664941	665261	321	*	322	*	0.82	-2.16	1.73	-3.89	0.0114	0.0471	Promoter (<=1kb)	1	663206	664943	1738	2	CNA02535		XM_024656060.1	0
NC_006682.1	627717	628797	1081	*	1082	*	0.82	-2.16	1.73	-3.89	0.0114	0.0471	Promoter (<=1kb)	5	628963	631357	2395	1	CNM02030		XM_568285.2	-166
NC_006687.1	284505	284846	342	*	343	*	0.82	-2.16	1.73	-3.89	0.0114	0.0471	Promoter (<=1kb)	10	284881	287898	3018	1	CNE01020		XM_570844.2	-35
NC_006683.1	54232	54567	336	*	337	*	0.84	-2.16	1.74	-3.9	0.0114	0.047	Promoter (2-3kb)	6	54618	57143	2526	2	CNN00150		XM_568523.1	2576
NC_006686.1	1154920	1155254	335	*	336	*	0.84	-2.16	1.74	-3.9	0.0114	0.047	Promoter (<=1kb)	9	1152616	1154922	2307	2	CND04140		XM_570137.2	0
NC_006670.1	932001	932492	492	*	493	*	0.85	-2.16	1.75	-3.91	0.0113	0.0469	Promoter (<=1kb)	1	928342	931842	3501	2	CNA03590		XM_024656244.1	-159
NC_006682.1	413805	414188	384	*	385	*	0.85	-2.16	1.75	-3.91	0.0113	0.0469	Promoter (<=1kb)	5	414148	417360	3213	1	CNM01400		XM_024658299.1	0
NC_006694.1	954823	955584	762	*	763	*	0.85	-2.16	1.75	-3.91	0.0113	0.0469	Promoter (1-2kb)	14	953542	954405	864	1	CNI03530		XM_572611.2	1281
NC_006684.1	1214828	1215200	373	*	374	*	0.87	-2.16	1.78	-3.94	0.0112	0.0467	Promoter (<=1kb)	7	1214148	1215108	961	2	CNB04140		XM_024656593.1	0
NC_006692.1	387980	388234	255	*	256	*	0.88	-2.16	1.79	-3.95	0.0114	0.0472	Promoter (1-2kb)	12	386006	387685	1680	1	CNG01330		XM_571820.1	1974
NC_006687.1	181686	181976	291	*	292	*	0.89	-2.16	1.8	-3.96	0.00994	0.044	Promoter (<=1kb)	10	179656	181334	1679	2	CNE00670		XM_024657153.1	-352
NC_006681.1	649521	649741	221	*	222	*	0.89	-2.16	1.8	-3.96	0.0111	0.0463	Promoter (<=1kb)	4	649499	651243	1745	1	CNL05970		XM_568129.2	22
NC_006683.1	559738	560319	582	*	583	*	0.89	-2.16	1.8	-3.96	0.0111	0.0463	Promoter (1-2kb)	6	557540	561417	3878	2	CNN01930		XM_024658412.1	1098
NC_006692.1	569221	569647	427	*	428	*	0.89	-2.16	1.8	-3.96	0.0111	0.0463	Promoter (<=1kb)	12	569403	571420	2018	1	CNG02030		XM_572166.2	0
NC_006686.1	1152535	1152841	307	*	308	*	0.91	-2.16	1.82	-3.98	0.011	0.0461	Promoter (<=1kb)	9	1145626	1152495	6870	2	CND04130		XM_024657051.1	-40
NC_006691.1	157926	158254	329	*	330	*	0.91	-2.16	1.82	-3.98	0.011	0.0461	Promoter (<=1kb)	11	156162	157872	1711	2	CNF00430		XM_571478.2	-54
NC_006682.1	122439	123161	723	*	724	*	0.92	-2.16	1.83	-3.99	0.011	0.046	Distal Intergenic	5	119293	122411	3119	1	CNM00480		XM_568355.1	3146
NC_006680.1	204582	205067	486	*	487	*	4.6	1.51	5.52	-4	0.00172	0.0191	Promoter (<=1kb)	3	204909	206346	1438	1	CNK00610		XM_567625.2	0
NC_006686.1	1470617	1471545	929	*	930	*	5.08	1.99	6	-4	0.00258	0.0225	Promoter (<=1kb)	9	1462404	1471058	8655	2	CND05360		XM_024657093.1	0
NC_006685.1	102688	103660	973	*	974	*	4.73	1.64	5.64	-4	0.00627	0.0345	Promoter (<=1kb)	8	101916	103978	2063	2	CNC00350		XM_024656652.1	318
NC_006692.1	564293	564593	301	*	302	*	0.93	-2.16	1.85	-4.01	0.011	0.0459	Promoter (<=1kb)	12	564308	569223	4916	1	CNG02020		XM_024657545.1	0
NC_006693.1	375843	376095	253	*	254	*	0.93	-2.16	1.85	-4.01	0.011	0.0459	Promoter (<=1kb)	13	375211	380031	4821	1	CNH02640		XM_024657707.1	632
NC_006694.1	741385	741880	496	*	497	*	0.93	-2.16	1.85	-4.01	0.011	0.0459	Promoter (<=1kb)	14	742234	743856	1623	1	CNI02750		XM_572885.1	-354
NC_006670.1	2156528	2156913	386	*	387	*	0.94	-2.16	1.86	-4.02	0.0109	0.0458	Promoter (<=1kb)	1	2153242	2156805	3564	2	CNA07800		XM_567127.2	0
NC_006684.1	1064588	1065162	575	*	576	*	0.94	-2.16	1.86	-4.02	0.0109	0.0458	Promoter (<=1kb)	7	1063620	1065277	1658	2	CNB03580		XM_569192.2	115
NC_006687.1	177020	177208	189	*	190	*	0.94	-2.16	1.86	-4.02	0.0109	0.0458	Promoter (<=1kb)	10	176797	179610	2814	1	CNE00660		XM_570787.1	223
NC_006684.1	49350	49699	350	*	351	*	3.49	0.38	4.41	-4.02	0.0124	0.0499	Promoter (<=1kb)	7	49212	51174	1963	1	CNB00160		XM_024656424.1	138
NC_006680.1	742591	742912	322	*	323	*	0.95	-2.16	1.87	-4.03	0.0109	0.0457	Promoter (<=1kb)	3	739812	743029	3218	2	CNK02550		XM_024658084.1	117
NC_006687.1	411715	412050	336	*	337	*	0.95	-2.16	1.87	-4.03	0.0109	0.0457	Promoter (<=1kb)	10	409921	411707	1787	2	CNE01500		XM_570759.1	-8
NC_006691.1	872221	873122	902	*	903	*	0.95	-2.16	1.87	-4.03	0.0109	0.0457	Distal Intergenic	11	861842	864013	2172	1	CNF03020		XM_571375.2	10379
NC_006683.1	486195	486574	380	*	381	*	0.97	-2.16	1.89	-4.05	0.0108	0.0455	Promoter (<=1kb)	6	486481	488250	1770	1	CNN01670		XM_568692.2	0
NC_006670.1	120077	120809	733	*	734	*	0.99	-2.16	1.9	-4.06	0.0108	0.0454	Promoter (<=1kb)	1	116724	119627	2904	2	CNA00370		XM_024656141.1	-450
NC_006686.1	1171205	1172523	1319	*	1320	*	4.64	1.49	5.56	-4.07	0.0074	0.0379	Promoter (<=1kb)	9	1171202	1171876	675	2	CND04200		XM_570133.1	0
NC_006680.1	587231	587946	716	*	717	*	0.99	-2.16	1.91	-4.07	0.00926	0.0421	Promoter (2-3kb)	3	590083	593822	3740	1	CNK01980		XM_024658063.1	-2137
NC_006686.1	450617	451042	426	*	427	*	1	-2.16	1.91	-4.07	0.0107	0.0453	Promoter (<=1kb)	9	449543	450912	1370	2	CND01670		XM_570274.2	0
NC_006693.1	617146	617408	263	*	264	*	1	-2.16	1.91	-4.07	0.0107	0.0453	Promoter (<=1kb)	13	617071	620405	3335	1	CNH01790		XM_024657672.1	75
NC_006687.1	534847	535436	590	*	591	*	1.01	-2.16	1.92	-4.08	0.0107	0.0452	Promoter (<=1kb)	10	530077	534671	4595	2	CNE01980		XM_024657203.1	-176
NC_006693.1	525710	525983	274	*	275	*	1.01	-2.16	1.92	-4.08	0.0107	0.0452	Promoter (<=1kb)	13	525706	527182	1477	1	CNH02160		XM_024657688.1	4
NC_006681.1	168400	168745	346	*	347	*	1.02	-2.16	1.93	-4.09	0.0106	0.0451	Distal Intergenic	4	163732	167381	3650	1	CNL04210		XM_567974.1	4668
NC_006687.1	346697	347121	425	*	426	*	1.02	-2.16	1.93	-4.09	0.0106	0.0451	Promoter (<=1kb)	10	342809	347723	4915	2	CNE01260		XM_024657176.1	602
NC_006687.1	550860	551342	483	*	484	*	1.03	-2.16	1.94	-4.1	0.0106	0.045	Promoter (<=1kb)	10	550186	552171	1986	1	CNE02040		XM_024657206.1	674
NC_006693.1	457270	457696	427	*	428	*	1.03	-2.16	1.94	-4.1	0.0106	0.045	Promoter (<=1kb)	13	457571	461160	3590	1	CNH02370		XM_572412.1	0
NC_006679.1	243854	244384	531	*	532	*	1.03	-2.16	1.95	-4.11	0.0106	0.0449	Promoter (<=1kb)	2	243856	244748	893	1	CNJ00840		XM_024657930.1	0
NC_006680.1	228516	228883	368	*	369	*	1.03	-2.16	1.95	-4.11	0.0106	0.0449	Promoter (<=1kb)	3	228282	233602	5321	1	CNK00710		XM_024658032.1	234
NC_006686.1	786349	786682	334	*	335	*	1.03	-2.16	1.95	-4.11	0.0106	0.0449	Promoter (1-2kb)	9	785182	788988	3807	1	CND02900		XM_570206.2	1167
NC_006691.1	289178	289542	365	*	366	*	1.03	-2.16	1.95	-4.11	0.0106	0.0449	Promoter (<=1kb)	11	289213	290333	1121	1	CNF00905		XM_024658558.1	0
NC_006691.1	353618	354345	728	*	729	*	1.03	-2.16	1.95	-4.11	0.0106	0.0449	Promoter (<=1kb)	11	354173	357585	3413	1	CNF01170		XM_571550.2	0
NC_006684.1	1536480	1537202	723	*	724	*	1.04	-2.16	1.96	-4.12	0.0105	0.0449	Promoter (<=1kb)	7	1537811	1540680	2870	1	CNB05450		XM_569042.2	-609
NC_006687.1	1184850	1185237	388	*	389	*	1.04	-2.16	1.96	-4.12	0.0105	0.0449	Promoter (<=1kb)	10	1184105	1185085	981	2	CNE04250		XM_024657281.1	0
NC_006686.1	842417	843345	929	*	930	*	4.91	1.7	5.83	-4.13	0.00672	0.036	Promoter (<=1kb)	9	839737	842769	3033	2	CND03110		XM_024657018.1	0
NC_006687.1	1346880	1347169	290	*	291	*	1.05	-2.16	1.97	-4.13	0.0105	0.0449	Promoter (<=1kb)	10	1346312	1348060	1749	2	CNE04820		XM_570999.2	891
NC_006681.1	241938	242822	885	*	886	*	4.86	1.64	5.78	-4.14	0.00144	0.0178	Promoter (<=1kb)	4	238949	242121	3173	2	CNL04460		XM_567996.1	0
NC_006693.1	581504	582099	596	*	597	*	4.72	1.49	5.64	-4.15	0.00586	0.0333	Promoter (<=1kb)	13	580878	581761	884	2	CNH01920		XM_024657679.1	0
NC_006679.1	981285	981581	297	*	298	*	1.07	-2.16	1.99	-4.15	0.0104	0.0447	Promoter (<=1kb)	2	979815	981668	1854	2	CNJ03155		XM_024658789.1	87
NC_006680.1	264118	265031	914	*	915	*	1.07	-2.16	1.99	-4.15	0.0104	0.0447	Promoter (<=1kb)	3	264486	265801	1316	2	CNK00825		XM_024658804.1	770
NC_006683.1	79081	79838	758	*	759	*	1.07	-2.16	1.99	-4.15	0.0104	0.0447	Exon (XM_568731.2/CNN00190, exon 4 of 6)	6	78797	83149	4353	2	CNN00190		XM_568731.2	3311
NC_006685.1	1633160	1633589	430	*	431	*	1.07	-2.16	1.99	-4.15	0.0104	0.0447	Promoter (<=1kb)	8	1624923	1632810	7888	2	CNC05460		XM_024656848.1	-350
NC_006691.1	1159742	1160122	381	*	382	*	1.07	-2.16	1.99	-4.15	0.0104	0.0447	Promoter (<=1kb)	11	1157168	1160090	2923	2	CNF03990		XM_024657446.1	0
NC_006683.1	270032	270773	742	*	743	*	1.08	-2.16	2	-4.16	0.0104	0.0447	Promoter (<=1kb)	6	267512	270216	2705	2	CNN00823		XM_024658882.1	0
NC_006694.1	981376	982004	629	*	630	*	1.08	-2.16	2	-4.16	0.0104	0.0447	Promoter (<=1kb)	14	981492	984171	2680	1	CNI03650		XM_572886.2	0
NC_006687.1	542378	542815	438	*	439	*	3.99	0.74	4.91	-4.17	0.0067	0.036	Promoter (<=1kb)	10	540118	542522	2405	2	CNE02010		XM_570862.2	0
NC_006686.1	605057	605465	409	*	410	*	1.09	-2.16	2.01	-4.17	0.0103	0.0446	Promoter (<=1kb)	9	605596	609769	4174	1	CND02270		XM_024656995.1	-131
NC_006691.1	850786	851179	394	*	395	*	1.09	-2.16	2.01	-4.17	0.0103	0.0446	Promoter (<=1kb)	11	852121	853968	1848	1	CNF02980		XM_571373.1	-942
NC_006684.1	713108	713467	360	*	361	*	1.1	-2.16	2.02	-4.18	0.0103	0.0446	Promoter (<=1kb)	7	713132	715420	2289	1	CNB02460		XM_024656517.1	0
NC_006686.1	385448	385687	240	*	241	*	1.1	-2.16	2.02	-4.18	0.0103	0.0446	Promoter (<=1kb)	9	385302	387216	1915	1	CND01360		XM_570380.2	146
NC_006691.1	410611	411100	490	*	491	*	1.1	-2.16	2.02	-4.18	0.0103	0.0446	Promoter (<=1kb)	11	410988	414672	3685	1	CNF01410		XM_024657360.1	0
NC_006693.1	622029	622464	436	*	437	*	1.1	-2.16	2.02	-4.18	0.0103	0.0446	Exon (XM_024657671.1/CNH01780, exon 7 of 13)	13	617071	620405	3335	1	CNH01790		XM_024657672.1	4958
NC_006685.1	1497027	1497641	615	*	616	*	1.11	-2.16	2.03	-4.19	0.0103	0.0446	Promoter (<=1kb)	8	1498147	1500175	2029	1	CNC04960		XM_569785.2	-506
NC_006692.1	689880	690327	448	*	449	*	1.11	-2.16	2.03	-4.19	0.0103	0.0446	Promoter (<=1kb)	12	688839	689926	1088	2	CNG02410		XM_571966.2	0
NC_006670.1	564007	564355	349	*	350	*	1.12	-2.16	2.04	-4.2	0.0102	0.0445	Promoter (<=1kb)	1	561685	564058	2374	2	CNA02120		XM_024656196.1	0
NC_006670.1	1544752	1545121	370	*	371	*	1.12	-2.16	2.04	-4.2	0.0102	0.0445	Promoter (<=1kb)	1	1542486	1545517	3032	2	CNA05760		XM_566896.2	396
NC_006679.1	802322	802518	197	*	198	*	1.12	-2.16	2.04	-4.2	0.0102	0.0445	Promoter (1-2kb)	2	800455	802373	1919	1	CNJ02770		XM_567439.1	1867
NC_006684.1	1266708	1268496	1789	*	1790	*	1.12	-2.16	2.04	-4.2	0.0102	0.0445	Promoter (<=1kb)	7	1268023	1270034	2012	1	CNB04350		XM_569031.2	0
NC_006691.1	528113	528748	636	*	637	*	1.12	-2.16	2.04	-4.2	0.0102	0.0445	3' UTR	11	523835	528113	4279	1	CNF01810		XM_024657378.1	4278
NC_006685.1	785157	785456	300	*	301	*	1.15	-2.16	2.07	-4.23	0.0101	0.0443	Promoter (1-2kb)	8	783516	785467	1952	1	CNC02730		XM_569570.2	1641
NC_006686.1	1303251	1303608	358	*	359	*	1.15	-2.16	2.07	-4.23	0.0101	0.0443	Promoter (1-2kb)	9	1303302	1304619	1318	2	CND04750		XM_570495.2	1011
NC_006691.1	1097125	1097450	326	*	327	*	1.16	-2.16	2.08	-4.24	0.0101	0.0442	Promoter (<=1kb)	11	1088657	1097395	8739	2	CNF03740		XM_571336.2	0
NC_006680.1	427885	428130	246	*	247	*	1.17	-2.16	2.09	-4.25	0.0101	0.0441	Promoter (<=1kb)	3	426561	427947	1387	2	CNK01450		XM_567823.2	0
NC_006683.1	418630	419109	480	*	481	*	1.17	-2.16	2.09	-4.25	0.0101	0.0441	Promoter (<=1kb)	6	415250	418793	3544	2	CNN01410		XM_568605.1	0
NC_006684.1	1160354	1160738	385	*	386	*	1.17	-2.16	2.09	-4.25	0.0101	0.0441	Promoter (<=1kb)	7	1159710	1160620	911	1	CNB03940		XM_569220.2	644
NC_006694.1	225710	226137	428	*	429	*	1.17	-2.16	2.09	-4.25	0.0101	0.0441	Promoter (<=1kb)	14	225578	228073	2496	1	CNI00910		XM_572821.2	132
NC_006687.1	318900	319721	822	*	823	*	3.71	0.38	4.63	-4.25	0.0119	0.0484	Promoter (<=1kb)	10	318522	319160	639	2	CNE01150		XM_570703.2	0
NC_006670.1	1545452	1545838	387	*	388	*	1.18	-2.16	2.1	-4.26	0.01	0.0441	Promoter (<=1kb)	1	1542486	1545517	3032	2	CNA05760		XM_566896.2	0
NC_006670.1	1796444	1796748	305	*	306	*	1.18	-2.16	2.1	-4.26	0.01	0.0441	Promoter (<=1kb)	1	1795548	1798288	2741	1	CNA06600		XM_024656353.1	896
NC_006685.1	1058768	1059118	351	*	352	*	1.18	-2.16	2.1	-4.26	0.01	0.0441	Promoter (<=1kb)	8	1054351	1059302	4952	2	CNC03330		XM_569992.2	184
NC_006692.1	1154423	1154979	557	*	558	*	1.18	-2.16	2.1	-4.26	0.01	0.0441	Promoter (<=1kb)	12	1152937	1154763	1827	2	CNG04090		XM_572158.1	0
NC_006670.1	428006	428555	550	*	551	*	1.19	-2.16	2.12	-4.28	0.00996	0.044	Promoter (<=1kb)	1	428455	432306	3852	1	CNA01600		XM_567251.2	0
NC_006691.1	1023127	1023442	316	*	317	*	1.19	-2.16	2.12	-4.28	0.00996	0.044	Promoter (2-3kb)	11	1024630	1026319	1690	2	CNF03460		XM_571417.2	2877
NC_006670.1	937754	938021	268	*	269	*	1.2	-2.16	2.13	-4.29	0.00992	0.0439	Promoter (<=1kb)	1	932373	937544	5172	2	CNA03600		XM_566700.2	-210
NC_006681.1	64434	65046	613	*	614	*	1.2	-2.16	2.13	-4.29	0.00992	0.0439	Promoter (<=1kb)	4	64928	65713	786	2	CNL03890		XM_024658131.1	667
NC_006694.1	1102095	1103821	1727	*	1728	*	4.4	1.02	5.33	-4.31	0.0123	0.0497	Promoter (<=1kb)	14	1100711	1102976	2266	2	CNI04150		XM_572604.2	0
NC_006686.1	1676490	1677146	657	*	658	*	1.23	-2.16	2.16	-4.32	0.0098	0.0434	Promoter (<=1kb)	9	1674540	1676714	2175	2	CND06080		XM_024657119.1	0
NC_006692.1	440090	440585	496	*	497	*	1.23	-2.16	2.16	-4.32	0.0098	0.0434	Promoter (1-2kb)	12	438690	441280	2591	1	CNG01530		XM_571855.2	1400
NC_006684.1	1315752	1316321	570	*	571	*	1.24	-2.16	2.17	-4.33	0.00973	0.0432	Promoter (<=1kb)	7	1315252	1317119	1868	2	CNB04600		XM_024656604.1	798
NC_006693.1	114579	114976	398	*	399	*	1.24	-2.16	2.17	-4.33	0.00973	0.0432	Promoter (1-2kb)	13	113248	114834	1587	1	CNH03460		XM_572513.2	1331
NC_006693.1	231645	232133	489	*	490	*	1.24	-2.16	2.17	-4.33	0.00973	0.0432	Promoter (1-2kb)	13	229742	231779	2038	1	CNH03120		XM_572481.2	1903
NC_006694.1	555394	556770	1377	*	1378	*	4.71	1.3	5.64	-4.34	0.00943	0.0426	Promoter (<=1kb)	14	553641	556130	2490	2	CNI02010		XM_572983.2	0
NC_006686.1	183020	183894	875	*	876	*	1.25	-2.16	2.18	-4.34	0.0097	0.0432	Promoter (<=1kb)	9	183583	184461	879	1	CND00650		XM_570303.2	0
NC_006686.1	844529	844786	258	*	259	*	1.26	-2.16	2.19	-4.35	0.00805	0.0395	Promoter (<=1kb)	9	844532	845888	1357	1	CND03130		XM_024657019.1	0
NC_006679.1	58674	59237	564	*	565	*	1.26	-2.16	2.19	-4.35	0.00968	0.0432	Promoter (1-2kb)	2	57039	58826	1788	1	CNJ00240		XM_567281.2	1635
NC_006685.1	1140103	1140566	464	*	465	*	1.26	-2.16	2.19	-4.35	0.00968	0.0432	Promoter (<=1kb)	8	1140581	1142301	1721	1	CNC03600		XM_024656777.1	-15
NC_006686.1	1151192	1151578	387	*	388	*	1.26	-2.16	2.19	-4.35	0.00968	0.0432	Promoter (<=1kb)	9	1145626	1152495	6870	2	CND04130		XM_024657051.1	917
NC_006693.1	623492	623887	396	*	397	*	1.26	-2.16	2.19	-4.35	0.00968	0.0432	Exon (XM_024657671.1/CNH01780, exon 5 of 13)	13	620376	627719	7344	2	CNH01780		XM_024657671.1	3832
NC_006694.1	24484	24753	270	*	271	*	1.26	-2.16	2.19	-4.35	0.00968	0.0432	Promoter (2-3kb)	14	22009	29138	7130	1	CNI00080		XM_024657758.1	2475
NC_006693.1	583773	584582	810	*	811	*	4.39	0.97	5.32	-4.35	0.0117	0.0477	Promoter (<=1kb)	13	584027	587480	3454	1	CNH01900		XM_572365.2	0
NC_006687.1	1172403	1172960	558	*	559	*	4.33	0.91	5.26	-4.35	0.0123	0.0495	Promoter (<=1kb)	10	1170528	1172532	2005	2	CNE04180		XM_571192.2	0
NC_006687.1	176094	176465	372	*	373	*	1.27	-2.16	2.2	-4.36	0.00964	0.0432	Promoter (<=1kb)	10	176797	179610	2814	1	CNE00660		XM_570787.1	-332
NC_006694.1	732680	733340	661	*	662	*	1.27	-2.16	2.2	-4.36	0.00964	0.0432	Promoter (<=1kb)	14	726962	732828	5867	2	CNI02710		XM_024657844.1	0
NC_006670.1	1226847	1227104	258	*	259	*	1.28	-2.16	2.21	-4.37	0.00961	0.0431	Promoter (<=1kb)	1	1227512	1229968	2457	1	CNA04620		XM_024656276.1	-408
NC_006686.1	1372405	1373052	648	*	649	*	1.28	-2.16	2.21	-4.37	0.00961	0.0431	Promoter (<=1kb)	9	1373195	1374016	822	2	CND05020		XM_570064.2	964
NC_006693.1	120248	120622	375	*	376	*	1.28	-2.16	2.21	-4.37	0.00961	0.0431	Promoter (<=1kb)	13	119815	120637	823	2	CNH03435		XM_024658667.1	15
NC_006670.1	1050149	1050911	763	*	764	*	3.47	0.02	4.4	-4.38	0.0103	0.0446	Promoter (<=1kb)	1	1045007	1050301	5295	2	CNA03900		XM_566733.2	0
NC_006670.1	666878	667991	1114	*	1115	*	4.78	1.32	5.71	-4.39	0.00972	0.0432	Promoter (<=1kb)	1	665118	667419	2302	2	CNA02540		XM_566640.2	0
NC_006681.1	213147	213720	574	*	575	*	2.5	-0.96	3.44	-4.4	0.00894	0.0416	Promoter (<=1kb)	4	211719	214299	2581	2	CNL04370		XM_567988.2	579
NC_006679.1	574379	574984	606	*	607	*	1.31	-2.16	2.24	-4.4	0.00948	0.0427	Promoter (<=1kb)	2	570334	574329	3996	2	CNJ01970		XM_024657967.1	-50
NC_006692.1	572432	572677	246	*	247	*	1.31	-2.16	2.24	-4.4	0.00948	0.0427	Promoter (<=1kb)	12	572416	573789	1374	1	CNG02040		XM_024657546.1	16
NC_006692.1	1226639	1226867	229	*	230	*	1.31	-2.16	2.24	-4.4	0.00948	0.0427	Promoter (<=1kb)	12	1226644	1228560	1917	1	CNG04340		XM_572108.2	0
NC_006670.1	28095	28965	871	*	872	*	3.5	0.02	4.44	-4.41	0.00691	0.0364	Promoter (<=1kb)	1	28039	29480	1442	1	CNA00080		XM_567247.2	56
NC_006684.1	19063	19475	413	*	414	*	1.33	-2.16	2.26	-4.42	0.00942	0.0426	Promoter (<=1kb)	7	18906	19583	678	2	CNB00070		XM_568753.2	108
NC_006684.1	1087443	1087781	339	*	340	*	1.33	-2.16	2.26	-4.42	0.00942	0.0426	Promoter (<=1kb)	7	1085544	1087769	2226	2	CNB03670		XM_024656571.1	0
NC_006694.1	65693	66121	429	*	430	*	1.33	-2.16	2.26	-4.42	0.00942	0.0426	Promoter (1-2kb)	14	64417	65207	791	1	CNI00260		XM_572728.2	1276
NC_006679.1	568304	568535	232	*	233	*	1.34	-2.16	2.28	-4.44	0.00936	0.0424	Promoter (<=1kb)	2	568843	570342	1500	1	CNJ01960		XM_567368.2	-308
NC_006686.1	1642444	1643404	961	*	962	*	3.54	0.02	4.48	-4.45	0.00591	0.0333	Promoter (<=1kb)	9	1643037	1645902	2866	1	CND05980		XM_570101.2	0
NC_006692.1	128092	128977	886	*	887	*	4.14	0.62	5.07	-4.45	0.00854	0.0407	Promoter (<=1kb)	12	124611	128469	3859	2	CNG00490		XM_571753.1	0
NC_006686.1	1005343	1005805	463	*	464	*	1.36	-2.16	2.29	-4.45	0.00929	0.0422	Promoter (<=1kb)	9	1004415	1005535	1121	2	CND03645		XM_024658488.1	0
NC_006694.1	1096710	1097061	352	*	353	*	1.36	-2.16	2.29	-4.45	0.00929	0.0422	Promoter (<=1kb)	14	1095357	1096633	1277	2	CNI04120		XM_024657895.1	-77
NC_006670.1	332522	332788	267	*	268	*	1.37	-2.16	2.3	-4.46	0.00926	0.0421	Promoter (<=1kb)	1	329815	332642	2828	2	CNA01210		XM_566570.1	0
NC_006683.1	526727	527069	343	*	344	*	1.37	-2.16	2.3	-4.46	0.00926	0.0421	Promoter (<=1kb)	6	523389	527250	3862	2	CNN01820		XM_568657.2	181
NC_006685.1	1936049	1936255	207	*	208	*	1.37	-2.16	2.3	-4.46	0.00926	0.0421	Promoter (<=1kb)	8	1936112	1937583	1472	1	CNC06630		XM_569915.1	0
NC_006681.1	427201	427725	525	*	526	*	1.37	-2.16	2.31	-4.47	0.00923	0.0421	Promoter (<=1kb)	4	427547	430444	2898	1	CNL05090		XM_024658175.1	0
NC_006682.1	359354	359582	229	*	230	*	1.37	-2.16	2.31	-4.47	0.00923	0.0421	Promoter (<=1kb)	5	359321	361143	1823	1	CNM01190		XM_568297.2	33
NC_006692.1	842128	842416	289	*	290	*	1.37	-2.16	2.31	-4.47	0.00923	0.0421	Promoter (<=1kb)	12	841459	847741	6283	1	CNG03040		XM_024657572.1	669
NC_006693.1	372727	373083	357	*	358	*	1.37	-2.16	2.31	-4.47	0.00923	0.0421	Promoter (<=1kb)	13	371391	373198	1808	2	CNH02660		XM_024657708.1	115
NC_006680.1	297763	298097	335	*	336	*	1.38	-2.16	2.32	-4.48	0.0092	0.0421	Promoter (<=1kb)	3	297582	299767	2186	1	CNK00950		XM_567783.2	181
NC_006680.1	936001	936286	286	*	287	*	1.39	-2.16	2.33	-4.49	0.00917	0.042	Promoter (2-3kb)	3	933753	939556	5804	1	CNK03160		XM_024658109.1	2248
NC_006683.1	295508	296359	852	*	853	*	1.39	-2.16	2.33	-4.49	0.00917	0.042	Promoter (<=1kb)	6	296766	298099	1334	1	CNN00930		XM_024658381.1	-407
NC_006693.1	154937	155473	537	*	538	*	3.74	0.18	4.68	-4.5	0.00554	0.0325	Promoter (<=1kb)	13	155881	155952	72	1	CNH03340		rna4593	-408
NC_006680.1	196675	197003	329	*	330	*	2.6	-0.96	3.54	-4.5	0.00872	0.0411	Promoter (<=1kb)	3	193834	197518	3685	2	CNK00590		XM_567623.2	515
NC_006692.1	967149	967509	361	*	362	*	1.41	-2.16	2.34	-4.5	0.00911	0.0418	Promoter (<=1kb)	12	968160	970345	2186	1	CNG03450		XM_572029.2	-651
NC_006693.1	987420	987951	532	*	533	*	1.41	-2.16	2.34	-4.5	0.00911	0.0418	Promoter (<=1kb)	13	987492	988549	1058	2	CNH00713		XM_024658714.1	598
NC_006670.1	918190	919114	925	*	926	*	4.8	1.23	5.74	-4.51	0.0017	0.0191	Promoter (<=1kb)	1	916766	918236	1471	2	CNA03540		XM_567254.2	0
NC_006670.1	1825947	1826782	836	*	837	*	1.41	-2.16	2.35	-4.51	0.00908	0.0418	Promoter (<=1kb)	1	1824176	1826253	2078	2	CNA06690		XM_567008.2	0
NC_006681.1	416691	417599	909	*	910	*	1.41	-2.16	2.35	-4.51	0.00908	0.0418	Promoter (<=1kb)	4	417542	420124	2583	1	CNL05050		XM_024658174.1	0
NC_006682.1	217221	217695	475	*	476	*	1.41	-2.16	2.35	-4.51	0.00908	0.0418	Promoter (1-2kb)	5	217269	218821	1553	2	CNM00720		XM_568331.2	1126
NC_006693.1	1101577	1102210	634	*	635	*	1.41	-2.16	2.35	-4.51	0.00908	0.0418	Promoter (1-2kb)	13	1100040	1101585	1546	1	CNH00300		XM_572223.2	1537
NC_006670.1	1249081	1249563	483	*	484	*	1.42	-2.16	2.36	-4.52	0.00905	0.0418	Promoter (<=1kb)	1	1248657	1249970	1314	1	CNA04710		XM_024656279.1	424
NC_006680.1	935433	935957	525	*	526	*	1.42	-2.16	2.36	-4.52	0.00905	0.0418	Promoter (1-2kb)	3	933753	939556	5804	1	CNK03160		XM_024658109.1	1680
NC_006693.1	312964	313315	352	*	353	*	1.42	-2.16	2.36	-4.52	0.00905	0.0418	Promoter (<=1kb)	13	313255	314354	1100	1	CNH02860		XM_572457.2	0
NC_006670.1	581838	582215	378	*	379	*	1.43	-2.16	2.37	-4.53	0.00902	0.0417	Promoter (<=1kb)	1	582327	583057	731	2	CNA02220		XM_566608.1	842
NC_006691.1	796481	797650	1170	*	1171	*	1.43	-2.16	2.37	-4.53	0.00902	0.0417	Promoter (<=1kb)	11	791972	796480	4509	2	CNF02770		XM_024657415.1	-1
NC_006691.1	978650	979151	502	*	503	*	1.43	-2.16	2.37	-4.53	0.00902	0.0417	Promoter (<=1kb)	11	978408	980029	1622	2	CNF03280		XM_024657429.1	878
NC_006692.1	804762	805059	298	*	299	*	1.43	-2.16	2.37	-4.53	0.00902	0.0417	Promoter (<=1kb)	12	803158	805111	1954	2	CNG02900		XM_571978.2	52
NC_006687.1	490936	491621	686	*	687	*	1.44	-2.16	2.38	-4.54	0.00896	0.0416	Promoter (<=1kb)	10	489678	491155	1478	2	CNE01790		XM_570805.2	0
NC_006693.1	852552	853098	547	*	548	*	4.27	0.67	5.21	-4.55	0.00338	0.0255	Promoter (<=1kb)	13	852815	855319	2505	1	CNH01150		XM_024657648.1	0
NC_006681.1	214847	215337	491	*	492	*	1.45	-2.16	2.39	-4.55	0.00893	0.0416	Promoter (<=1kb)	4	211719	214299	2581	2	CNL04370		XM_567988.2	-548
NC_006679.1	40950	41658	709	*	710	*	5.46	1.83	6.4	-4.56	0.000679	0.0128	Promoter (<=1kb)	2	41522	43131	1610	1	CNJ00170		XM_567274.1	0
NC_006680.1	730814	731202	389	*	390	*	1.46	-2.16	2.4	-4.56	0.00619	0.0343	Promoter (<=1kb)	3	731324	734798	3475	1	CNK02520		XM_567723.2	-122
NC_006680.1	290675	291081	407	*	408	*	1.46	-2.16	2.41	-4.56	0.00887	0.0414	Promoter (2-3kb)	3	288355	290893	2539	1	CNK00920		XM_567655.2	2320
NC_006687.1	888079	888413	335	*	336	*	1.46	-2.16	2.41	-4.56	0.00887	0.0414	Promoter (<=1kb)	10	887160	888211	1052	2	CNE03115		XM_024658534.1	0
NC_006685.1	704067	704288	222	*	223	*	1.46	-2.16	2.4	-4.56	0.0089	0.0415	Promoter (<=1kb)	8	704599	705249	651	1	CNC02460		XM_569536.2	-311
NC_006670.1	432422	433244	823	*	824	*	1.47	-2.16	2.41	-4.57	0.00884	0.0413	Promoter (<=1kb)	1	432711	434139	1429	1	CNA01610		XM_566504.2	0
NC_006670.1	1505892	1506383	492	*	493	*	1.47	-2.16	2.41	-4.57	0.00884	0.0413	Promoter (<=1kb)	1	1504065	1505956	1892	2	CNA05620		XM_566885.2	0
NC_006670.1	1828047	1828915	869	*	870	*	1.47	-2.16	2.41	-4.57	0.00884	0.0413	Promoter (<=1kb)	1	1828738	1832690	3953	1	CNA06710		XM_024656357.1	0
NC_006670.1	1112971	1113230	260	*	261	*	1.49	-2.16	2.44	-4.59	0.00875	0.0411	Promoter (<=1kb)	1	1112989	1113890	902	1	CNA04145		XM_024656083.1	0
NC_006682.1	358761	359195	435	*	436	*	1.49	-2.16	2.44	-4.59	0.00875	0.0411	Promoter (<=1kb)	5	359321	361143	1823	1	CNM01190		XM_568296.2	-126
NC_006684.1	1059931	1060176	246	*	247	*	1.49	-2.16	2.44	-4.59	0.00875	0.0411	Promoter (<=1kb)	7	1057518	1059842	2325	2	CNB03550		XM_569190.2	-89
NC_006685.1	1241361	1242614	1254	*	1255	*	1.49	-2.16	2.43	-4.59	0.00878	0.0412	Promoter (<=1kb)	8	1240672	1242139	1468	1	CNC03990		XM_569634.2	689
NC_006670.1	1775705	1776365	661	*	662	*	1.5	-2.16	2.44	-4.6	0.00872	0.0411	Promoter (<=1kb)	1	1775940	1777321	1382	1	CNA06540		XM_024656349.1	0
NC_006691.1	388198	388580	383	*	384	*	1.5	-2.16	2.44	-4.6	0.00872	0.0411	Promoter (<=1kb)	11	385683	388258	2576	2	CNF01300		XM_024657356.1	0
NC_006686.1	553059	553538	480	*	481	*	1.51	-2.16	2.45	-4.61	0.00869	0.0411	Promoter (<=1kb)	9	552391	553276	886	2	CND02050		XM_570457.2	0
NC_006682.1	682297	682718	422	*	423	*	4.48	0.8	5.42	-4.62	0.00241	0.0221	Promoter (<=1kb)	5	680131	682437	2307	2	CNM02230		XM_568269.2	0
NC_006692.1	1053011	1055310	2300	*	2301	*	4.35	0.67	5.29	-4.62	0.00841	0.0402	Promoter (<=1kb)	12	1051217	1053239	2023	2	CNG03750		XM_572080.2	0
NC_006686.1	361310	361729	420	*	421	*	1.52	-2.16	2.46	-4.62	0.00863	0.041	Promoter (<=1kb)	9	361464	362768	1305	1	CND01270		XM_570641.2	0
NC_006681.1	750153	750546	394	*	395	*	1.51	-2.16	2.46	-4.62	0.00866	0.041	Promoter (<=1kb)	4	749477	751789	2313	1	CNL06330		XM_024658224.1	676
NC_006686.1	1490530	1491073	544	*	545	*	1.51	-2.16	2.46	-4.62	0.00866	0.041	Promoter (<=1kb)	9	1488803	1490774	1972	2	CND05490		XM_570144.2	0
NC_006691.1	802740	803098	359	*	360	*	1.51	-2.16	2.46	-4.62	0.00866	0.041	Promoter (<=1kb)	11	800080	802416	2337	2	CNF02800		XM_571600.2	-324
NC_006694.1	408577	408890	314	*	315	*	1.51	-2.16	2.46	-4.62	0.00866	0.041	Promoter (<=1kb)	14	408965	411032	2068	1	CNI01370		XM_572979.2	-75
NC_006684.1	923817	924774	958	*	959	*	5.55	1.87	6.5	-4.63	0.00151	0.0182	Promoter (<=1kb)	7	924406	925321	916	1	CNB03040		XM_024656540.1	0
NC_006682.1	398012	398405	394	*	395	*	1.53	-2.16	2.47	-4.63	0.0086	0.0409	Promoter (<=1kb)	5	397141	398233	1093	2	CNM01350		XM_024658295.1	0
NC_006685.1	1213467	1213837	371	*	372	*	1.54	-2.16	2.48	-4.64	0.00857	0.0409	Promoter (1-2kb)	8	1212132	1216835	4704	1	CNC03920		XM_024656793.1	1335
NC_006694.1	68486	68836	351	*	352	*	1.54	-2.16	2.49	-4.65	0.00616	0.0342	Promoter (<=1kb)	14	65233	68799	3567	2	CNI00270		XM_572967.2	0
NC_006687.1	371268	371812	545	*	546	*	2.26	-1.44	3.21	-4.65	0.0114	0.0472	Promoter (<=1kb)	10	371563	373766	2204	1	CNE01370		XM_024657179.1	0
NC_006687.1	1107083	1107382	300	*	301	*	1.56	-2.16	2.51	-4.67	0.00846	0.0404	Promoter (<=1kb)	10	1106003	1107249	1247	2	CNE03880		XM_024657270.1	0
NC_006685.1	1699546	1700099	554	*	555	*	1.58	-2.16	2.52	-4.68	0.0084	0.0402	Promoter (<=1kb)	8	1698540	1699827	1288	2	CNC05720		XM_024656862.1	0
NC_006691.1	807145	807544	400	*	401	*	2.3	-1.44	3.24	-4.68	0.0111	0.0463	Promoter (<=1kb)	11	805950	808374	2425	2	CNF02820		XM_571366.2	830
NC_006687.1	1352123	1352462	340	*	341	*	1.58	-2.16	2.53	-4.69	0.00837	0.0402	Promoter (<=1kb)	10	1348241	1352126	3886	2	CNE04830		XM_571001.1	0
NC_006684.1	122403	123175	773	*	774	*	4.42	0.67	5.37	-4.7	0.00681	0.0363	Promoter (<=1kb)	7	123289	125945	2657	1	CNB00430		XM_569053.2	-114
NC_006670.1	280882	281362	481	*	482	*	1.6	-2.16	2.54	-4.7	0.00831	0.04	Promoter (<=1kb)	1	278521	280964	2444	2	CNA01010		XM_024656164.1	0
NC_006686.1	803246	803865	620	*	621	*	1.6	-2.16	2.54	-4.7	0.00831	0.04	Promoter (<=1kb)	9	803396	805737	2342	1	CND02980		XM_570504.2	0
NC_006686.1	970245	970493	249	*	250	*	1.6	-2.16	2.54	-4.7	0.00831	0.04	Promoter (<=1kb)	9	966031	970171	4141	2	CND03530		XM_024657035.1	-74
NC_006682.1	363845	364169	325	*	326	*	1.59	-2.16	2.54	-4.7	0.00834	0.0401	Promoter (<=1kb)	5	364110	365085	976	1	CNM01210		XM_024658286.1	0
NC_006685.1	1572656	1573061	406	*	407	*	1.6	-2.16	2.55	-4.71	0.00828	0.04	Promoter (<=1kb)	8	1571015	1572678	1664	2	CNC05230		XM_569709.2	0
NC_006685.1	1619005	1619585	581	*	582	*	1.6	-2.16	2.55	-4.71	0.00828	0.04	Promoter (<=1kb)	8	1618615	1619197	583	2	CNC05430		XM_570025.2	0
NC_006680.1	256918	258362	1445	*	1446	*	1.62	-2.16	2.56	-4.72	0.00823	0.0399	Promoter (<=1kb)	3	257155	261606	4452	1	CNK00810		XM_024658034.1	0
NC_006684.1	1321698	1322101	404	*	405	*	1.62	-2.16	2.56	-4.72	0.00823	0.0399	Promoter (<=1kb)	7	1322003	1323605	1603	1	CNB04620		XM_568952.2	0
NC_006670.1	2051623	2052025	403	*	404	*	1.61	-2.16	2.56	-4.72	0.00826	0.0399	Promoter (<=1kb)	1	2047571	2051633	4063	2	CNA07480		XM_567098.2	0
NC_006691.1	762437	762955	519	*	520	*	1.61	-2.16	2.56	-4.72	0.00826	0.0399	Promoter (<=1kb)	11	762691	764390	1700	1	CNF02670		XM_024657410.1	0
NC_006670.1	1628538	1628865	328	*	329	*	1.62	-2.16	2.57	-4.73	0.0082	0.0398	Promoter (<=1kb)	1	1628730	1629537	808	2	CNA06080		XM_024656327.1	672
NC_006679.1	348116	348368	253	*	254	*	1.62	-2.16	2.57	-4.73	0.0082	0.0398	Promoter (<=1kb)	2	345077	348239	3163	2	CNJ01240		XM_024657942.1	0
NC_006692.1	450554	450911	358	*	359	*	1.62	-2.16	2.57	-4.73	0.0082	0.0398	Promoter (<=1kb)	12	449336	450719	1384	2	CNG01580		XM_571870.2	0
NC_006692.1	641747	642005	259	*	260	*	1.62	-2.16	2.57	-4.73	0.0082	0.0398	Promoter (<=1kb)	12	633636	641670	8035	2	CNG02240		XM_024657553.1	-77
NC_006670.1	59651	60340	690	*	691	*	4.93	1.13	5.87	-4.74	0.000706	0.013	Promoter (<=1kb)	1	57717	59788	2072	2	CNA00190		XM_566451.1	0
NC_006680.1	241420	241836	417	*	418	*	3.53	-0.27	4.47	-4.74	0.00439	0.0293	Promoter (<=1kb)	3	241758	243256	1499	1	CNK00750		XM_567637.2	0
NC_006681.1	886689	887411	723	*	724	*	4.92	1.13	5.87	-4.74	0.00456	0.03	Promoter (<=1kb)	4	884044	886854	2811	2	CNL06770		XM_568242.1	0
NC_006680.1	736644	737250	607	*	608	*	1.64	-2.16	2.58	-4.74	0.00814	0.0398	Promoter (<=1kb)	3	737116	739857	2742	1	CNK02540		XM_567725.2	0
NC_006693.1	415976	417018	1043	*	1044	*	1.64	-2.16	2.58	-4.74	0.00814	0.0398	Promoter (<=1kb)	13	416615	417495	881	1	CNH02515		XM_024658679.1	0
NC_006694.1	132624	132991	368	*	369	*	1.64	-2.16	2.58	-4.74	0.00814	0.0398	Promoter (<=1kb)	14	133133	135581	2449	1	CNI00560		XM_572795.1	-142
NC_006670.1	1474451	1474663	213	*	214	*	1.63	-2.16	2.58	-4.74	0.00817	0.0398	Promoter (<=1kb)	1	1472859	1474499	1641	2	CNA05490		XM_024656308.1	0
NC_006681.1	504987	505644	658	*	659	*	3.78	-0.03	4.72	-4.75	0.00952	0.0428	Promoter (<=1kb)	4	501096	505232	4137	2	CNL05400		XM_024658186.1	0
NC_006684.1	1208764	1209342	579	*	580	*	1.66	-2.16	2.6	-4.76	0.00806	0.0395	Promoter (<=1kb)	7	1209244	1212661	3418	1	CNB04120		XM_024656592.1	0
NC_006694.1	597088	598052	965	*	966	*	1.66	-2.16	2.6	-4.76	0.00806	0.0395	Promoter (<=1kb)	14	597570	598913	1344	1	CNI02150		XM_024657822.1	0
NC_006694.1	986540	987302	763	*	764	*	1.66	-2.16	2.6	-4.76	0.00806	0.0395	Promoter (<=1kb)	14	984120	986989	2870	2	CNI03660		XM_024657872.1	0
NC_006682.1	767976	768618	643	*	644	*	1.66	-2.16	2.61	-4.77	0.00803	0.0395	Promoter (<=1kb)	5	768749	771945	3197	1	CNM02540		XM_024658346.1	-131
NC_006691.1	499456	500134	679	*	680	*	3.21	-0.61	4.16	-4.77	0.0107	0.0453	Promoter (<=1kb)	11	498106	499823	1718	2	CNF01700		XM_571533.1	0
NC_006680.1	543116	543656	541	*	542	*	4.14	0.3	5.09	-4.78	0.0013	0.0171	Promoter (<=1kb)	3	543554	545717	2164	1	CNK01850		XM_567664.2	0
NC_006681.1	214269	214844	576	*	577	*	1.67	-2.16	2.62	-4.78	0.00798	0.0392	Promoter (<=1kb)	4	211719	214299	2581	2	CNL04370		XM_567988.2	0
NC_006685.1	1376544	1376802	259	*	260	*	2.43	-1.41	3.38	-4.79	0.00591	0.0333	Promoter (<=1kb)	8	1374577	1376568	1992	2	CNC04530		XM_569701.2	0
NC_006691.1	88411	88638	228	*	229	*	1.68	-2.16	2.63	-4.79	0.00795	0.0391	Promoter (<=1kb)	11	88724	90732	2009	1	CNF00270		XM_571451.1	-86
NC_006692.1	405200	405666	467	*	468	*	1.68	-2.16	2.63	-4.79	0.00795	0.0391	Promoter (<=1kb)	12	403953	405567	1615	2	CNG01380		XM_571830.2	0
NC_006682.1	329360	330129	770	*	771	*	4.43	0.58	5.38	-4.8	0.0031	0.0246	Promoter (<=1kb)	5	326610	329748	3139	2	CNM01100		XM_568300.2	0
NC_006683.1	651173	651642	470	*	471	*	1.69	-2.16	2.64	-4.8	0.0079	0.0391	Promoter (<=1kb)	6	649551	651413	1863	2	CNN02080		XM_024658415.1	0
NC_006691.1	1019371	1019715	345	*	346	*	1.69	-2.16	2.64	-4.8	0.0079	0.0391	Promoter (<=1kb)	11	1014220	1019477	5258	2	CNF03440		XM_024657435.1	0
NC_006670.1	104034	104608	575	*	576	*	1.69	-2.16	2.64	-4.8	0.00792	0.0391	Promoter (<=1kb)	1	101895	104228	2334	2	CNA00310		XM_024656042.1	0
NC_006679.1	930466	931500	1035	*	1036	*	1.69	-2.16	2.64	-4.8	0.00792	0.0391	Promoter (<=1kb)	2	927522	930818	3297	2	CNJ02980		XM_024657994.1	0
NC_006693.1	534255	534736	482	*	483	*	1.69	-2.16	2.64	-4.8	0.00792	0.0391	Promoter (<=1kb)	13	533128	534821	1694	2	CNH02120		XM_572386.1	85
NC_006681.1	490953	491685	733	*	734	*	1.7	-2.16	2.65	-4.81	0.00787	0.039	Promoter (<=1kb)	4	488158	491412	3255	2	CNL05350		XM_568073.2	0
NC_006681.1	565392	565714	323	*	324	*	1.7	-2.16	2.65	-4.81	0.00787	0.039	Promoter (<=1kb)	4	565803	567289	1487	1	CNL05590		XM_024658195.1	-89
NC_006685.1	1521513	1522113	601	*	602	*	1.7	-2.16	2.65	-4.81	0.00787	0.039	Promoter (<=1kb)	8	1520385	1521599	1215	2	CNC05065		XM_024658452.1	0
NC_006692.1	918346	918865	520	*	521	*	1.7	-2.16	2.65	-4.81	0.00787	0.039	Promoter (<=1kb)	12	916345	918583	2239	2	CNG03250		XM_572039.1	0
NC_006685.1	554996	555460	465	*	466	*	1.71	-2.16	2.66	-4.82	0.00781	0.0389	Promoter (<=1kb)	8	553404	555348	1945	2	CNC01995		XM_024658929.1	0
NC_006693.1	334458	334809	352	*	353	*	1.71	-2.16	2.66	-4.82	0.00781	0.0389	Promoter (<=1kb)	13	331993	334686	2694	2	CNH02810		XM_572566.1	0
NC_006687.1	1271127	1272074	948	*	949	*	1.71	-2.16	2.66	-4.82	0.00784	0.039	Promoter (<=1kb)	10	1268392	1272048	3657	2	CNE04530		XM_571141.2	0
NC_006693.1	1095177	1096197	1021	*	1022	*	3.84	-0.03	4.79	-4.82	0.00826	0.0399	Promoter (<=1kb)	13	1096104	1097766	1663	1	CNH00330		XM_572225.2	0
NC_006682.1	374193	374426	234	*	235	*	1.72	-2.16	2.67	-4.83	0.00776	0.0388	Promoter (<=1kb)	5	370482	374094	3613	2	CNM01240		XM_024658289.1	-99
NC_006694.1	710623	711057	435	*	436	*	1.72	-2.16	2.67	-4.83	0.00776	0.0388	Promoter (<=1kb)	14	710792	714216	3425	1	CNI02660		XM_573001.2	0
NC_006670.1	680140	680445	306	*	307	*	1.72	-2.16	2.67	-4.83	0.00779	0.0388	Promoter (<=1kb)	1	678902	680201	1300	2	CNA02600		XM_024656205.1	0
NC_006684.1	1217621	1217954	334	*	335	*	1.72	-2.16	2.67	-4.83	0.00779	0.0388	Promoter (<=1kb)	7	1217049	1217701	653	2	CNB04160		XM_569240.2	0
NC_006670.1	1594757	1595202	446	*	447	*	2.13	-1.76	3.08	-4.84	0.00466	0.0304	Promoter (<=1kb)	1	1594518	1595804	1287	1	CNA05960		XM_566949.2	239
NC_006680.1	651326	651711	386	*	387	*	1.74	-2.16	2.69	-4.85	0.00498	0.0313	Promoter (<=1kb)	3	648709	651003	2295	2	CNK02200		XM_567694.2	-323
NC_006680.1	832571	832986	416	*	417	*	1.74	-2.16	2.69	-4.85	0.00768	0.0385	Promoter (<=1kb)	3	830413	833238	2826	2	CNK02820		XM_024658094.1	252
NC_006683.1	344123	344861	739	*	740	*	1.74	-2.16	2.69	-4.85	0.00768	0.0385	Promoter (<=1kb)	6	342791	345320	2530	2	CNN01120		XM_024658387.1	459
NC_006691.1	1312463	1312756	294	*	295	*	1.74	-2.16	2.69	-4.85	0.00768	0.0385	Promoter (<=1kb)	11	1312431	1313516	1086	1	CNF04520		XM_571609.2	32
NC_006679.1	414951	415610	660	*	661	*	1.74	-2.16	2.69	-4.85	0.00771	0.0386	Promoter (<=1kb)	2	413192	415421	2230	2	CNJ01420		XM_567321.2	0
NC_006686.1	1689600	1690030	431	*	432	*	1.74	-2.16	2.69	-4.85	0.00771	0.0386	3' UTR	9	1686423	1689239	2817	1	CND06120		XM_570519.2	3177
NC_006685.1	1995832	1996824	993	*	994	*	3.58	-0.32	4.53	-4.85	0.00839	0.0402	Promoter (<=1kb)	8	1994117	1996623	2507	2	CNC06820		XM_569926.2	0
NC_006684.1	474604	474954	351	*	352	*	1.75	-2.16	2.7	-4.86	0.00613	0.0342	Promoter (<=1kb)	7	473636	474987	1352	2	CNB01585		XM_024658429.1	33
NC_006680.1	534346	534814	469	*	470	*	1.75	-2.16	2.7	-4.86	0.00765	0.0385	Downstream (<1kb)	3	530811	533778	2968	1	CNK01820		XM_024658057.1	3535
NC_006686.1	721562	722321	760	*	761	*	1.75	-2.16	2.7	-4.86	0.00765	0.0385	Promoter (2-3kb)	9	717929	718969	1041	2	CND02640		XM_570665.1	-2593
NC_006687.1	182389	182598	210	*	211	*	1.75	-2.16	2.7	-4.86	0.00765	0.0385	Promoter (<=1kb)	10	182971	184197	1227	1	CNE00680		XM_024657154.1	-373
NC_006687.1	953387	954036	650	*	651	*	1.75	-2.16	2.7	-4.86	0.00765	0.0385	Promoter (<=1kb)	10	952364	953804	1441	2	CNE03340		XM_024657248.1	0
NC_006685.1	425510	426921	1412	*	1413	*	1.76	-2.16	2.71	-4.87	0.0076	0.0385	Promoter (<=1kb)	8	416064	426670	10607	2	CNC01530		XM_024656696.1	0
NC_006681.1	763156	763520	365	*	366	*	1.75	-2.16	2.71	-4.87	0.00763	0.0385	Promoter (<=1kb)	4	763210	765015	1806	1	CNL06390		XM_568161.2	0
NC_006683.1	723810	724059	250	*	251	*	1.75	-2.16	2.71	-4.87	0.00763	0.0385	Promoter (<=1kb)	6	721785	723673	1889	2	CNN02330		XM_568720.2	-137
NC_006686.1	1261766	1262366	601	*	602	*	1.75	-2.16	2.71	-4.87	0.00763	0.0385	Promoter (<=1kb)	9	1260055	1262103	2049	2	CND04570		XM_570100.2	0
NC_006687.1	709516	710284	769	*	770	*	1.75	-2.16	2.71	-4.87	0.00763	0.0385	Promoter (<=1kb)	10	705655	709923	4269	2	CNE02640		XM_571215.2	0
NC_006670.1	2087112	2087562	451	*	452	*	1.77	-2.16	2.72	-4.88	0.00755	0.0383	Promoter (<=1kb)	1	2085785	2087374	1590	2	CNA07605		XM_024656114.1	0
NC_006683.1	277598	278223	626	*	627	*	1.78	-2.16	2.73	-4.89	0.00752	0.0382	Promoter (<=1kb)	6	275933	277866	1934	2	CNN00850		XM_568633.2	0
NC_006692.1	403876	404196	321	*	322	*	1.78	-2.16	2.73	-4.89	0.00752	0.0382	Promoter (<=1kb)	12	397591	403757	6167	2	CNG01370		XM_571828.2	-119
NC_006685.1	704493	705014	522	*	523	*	3.33	-0.61	4.28	-4.89	0.00877	0.0412	Promoter (<=1kb)	8	704599	705249	651	1	CNC02460		XM_569536.2	0
NC_006684.1	715175	715540	366	*	367	*	1.79	-2.16	2.74	-4.9	0.00747	0.0381	Promoter (<=1kb)	7	715597	718300	2704	1	CNB02470		XM_569011.2	-57
NC_006681.1	655480	655994	515	*	516	*	1.78	-2.16	2.74	-4.9	0.00749	0.0382	Promoter (<=1kb)	4	655821	658308	2488	1	CNL06000		XM_568131.2	0
NC_006684.1	526173	526637	465	*	466	*	1.78	-2.16	2.74	-4.9	0.00749	0.0382	Promoter (<=1kb)	7	526715	530981	4267	1	CNB01780		XM_024656494.1	-78
NC_006687.1	1403538	1403954	417	*	418	*	1.8	-2.16	2.75	-4.91	0.00742	0.0379	Promoter (1-2kb)	10	1396895	1402424	5530	2	CNE05030		XM_571032.2	-1114
NC_006670.1	792140	792480	341	*	342	*	1.8	-2.16	2.75	-4.91	0.00744	0.038	Promoter (<=1kb)	1	789024	792221	3198	2	CNA03020		XM_024656223.1	0
NC_006680.1	76577	77133	557	*	558	*	1.82	-2.16	2.77	-4.93	0.00734	0.0376	Promoter (<=1kb)	3	73375	76767	3393	2	CNK00240		XM_567731.2	0
NC_006686.1	456567	456979	413	*	414	*	1.82	-2.16	2.77	-4.93	0.00734	0.0376	Promoter (<=1kb)	9	456678	462025	5348	1	CND01700		XM_024656978.1	0
NC_006692.1	1171404	1172075	672	*	673	*	1.83	-2.16	2.78	-4.94	0.00729	0.0375	Promoter (<=1kb)	12	1170292	1172017	1726	2	CNG04150		XM_572169.2	0
NC_006685.1	620743	621388	646	*	647	*	1.82	-2.16	2.78	-4.94	0.00731	0.0375	Promoter (<=1kb)	8	618767	620644	1878	2	CNC02180		XM_569491.2	-99
NC_006685.1	985742	986165	424	*	425	*	1.82	-2.16	2.78	-4.94	0.00731	0.0375	Promoter (<=1kb)	8	984016	985975	1960	2	CNC03110		XM_024656755.1	0
NC_006685.1	579268	579823	556	*	557	*	3.21	-0.77	4.16	-4.94	0.0084	0.0402	Promoter (<=1kb)	8	576439	579527	3089	2	CNC02060		XM_569971.2	0
NC_006680.1	92514	92717	204	*	205	*	3.08	-0.92	4.03	-4.95	0.0041	0.0281	Promoter (<=1kb)	3	91047	92572	1526	2	CNK00290		XM_567599.2	0
NC_006670.1	1725942	1727532	1591	*	1592	*	4.31	0.3	5.26	-4.96	0.000855	0.0143	Promoter (<=1kb)	1	1725936	1726555	620	2	CNA06350		XM_566980.2	0
NC_006684.1	449177	449509	333	*	334	*	1.85	-2.16	2.8	-4.96	0.00721	0.0372	Promoter (<=1kb)	7	449255	450383	1129	1	CNB01510		XM_024656479.1	0
NC_006693.1	528441	528932	492	*	493	*	1.85	-2.16	2.8	-4.96	0.00721	0.0372	Promoter (<=1kb)	13	528792	529954	1163	1	CNH02140		XM_024657687.1	0
NC_006670.1	226821	227180	360	*	361	*	1.84	-2.16	2.8	-4.96	0.00724	0.0373	Promoter (<=1kb)	1	225482	227010	1529	2	CNA00780		XM_566503.1	0
NC_006680.1	57468	58633	1166	*	1167	*	4.4	0.38	5.36	-4.97	0.000495	0.0107	Promoter (<=1kb)	3	56234	58107	1874	2	CNK00180		XM_024658017.1	0
NC_006687.1	34448	35076	629	*	630	*	4	-0.03	4.95	-4.98	0.00585	0.0333	Promoter (<=1kb)	10	32227	34506	2280	2	CNE00160		XM_570707.1	0
NC_006679.1	494735	495091	357	*	358	*	1.87	-2.16	2.82	-4.98	0.00711	0.0368	Promoter (<=1kb)	2	492090	494778	2689	2	CNJ01680		XM_567345.1	0
NC_006679.1	907984	908252	269	*	270	*	1.87	-2.16	2.82	-4.98	0.00711	0.0368	Promoter (<=1kb)	2	903633	907987	4355	2	CNJ02920		XM_024657992.1	0
NC_006694.1	650016	650467	452	*	453	*	1.86	-2.16	2.82	-4.98	0.00713	0.0369	Promoter (<=1kb)	14	647219	650103	2885	2	CNI02340		XM_024657831.1	0
NC_006693.1	400958	401825	868	*	869	*	1.87	-2.16	2.83	-4.99	0.00708	0.0368	Promoter (<=1kb)	13	396954	401178	4225	2	CNH02570		XM_572433.1	0
NC_006680.1	382892	383500	609	*	610	*	4.57	0.52	5.52	-5	0.00113	0.0161	Promoter (<=1kb)	3	380673	382963	2291	2	CNK01280		XM_567735.2	0
NC_006686.1	1695776	1696059	284	*	285	*	1.89	-2.16	2.84	-5	0.00703	0.0366	Promoter (<=1kb)	9	1695872	1699238	3367	1	CND06150		XM_570521.2	0
NC_006691.1	732318	732832	515	*	516	*	1.89	-2.16	2.84	-5	0.00703	0.0366	Promoter (<=1kb)	11	728566	732502	3937	2	CNF02520		XM_571590.1	0
NC_006685.1	739575	739787	213	*	214	*	1.88	-2.16	2.84	-5	0.00706	0.0367	Promoter (<=1kb)	8	738288	739247	960	2	CNC02580		XM_569551.2	-328
NC_006687.1	1116880	1117156	277	*	278	*	1.88	-2.16	2.84	-5	0.00706	0.0367	Promoter (<=1kb)	10	1117275	1119768	2494	1	CNE03950		XM_024657274.1	-119
NC_006679.1	157343	157942	600	*	601	*	4.18	0.12	5.13	-5.01	0.000933	0.0146	Promoter (<=1kb)	2	157752	160724	2973	1	CNJ00570		XM_024657921.1	0
NC_006693.1	381273	381620	348	*	349	*	1.9	-2.16	2.85	-5.01	0.00698	0.0365	Promoter (1-2kb)	13	383572	385403	1832	1	CNH02620		XM_572569.2	-1952
NC_006680.1	909025	909279	255	*	256	*	1.89	-2.16	2.85	-5.01	0.00701	0.0366	Promoter (<=1kb)	3	909133	910010	878	1	CNK03080		XM_567901.2	0
NC_006681.1	267381	267957	577	*	578	*	1.89	-2.16	2.85	-5.01	0.00701	0.0366	Promoter (<=1kb)	4	262677	267630	4954	2	CNL04540		XM_568003.2	0
NC_006692.1	772925	775015	2091	*	2092	*	4.81	0.75	5.77	-5.02	0.00145	0.0179	Promoter (<=1kb)	12	770013	773582	3570	2	CNG02780		XM_571941.2	0
NC_006680.1	251886	252668	783	*	784	*	1.91	-2.16	2.86	-5.02	0.00694	0.0364	Promoter (<=1kb)	3	252222	253542	1321	2	CNK00790		XM_567642.2	874
NC_006684.1	1067523	1067879	357	*	358	*	1.9	-2.16	2.86	-5.02	0.00696	0.0364	Promoter (<=1kb)	7	1067767	1068852	1086	1	CNB03600		XM_024656568.1	0
NC_006685.1	1595625	1595988	364	*	365	*	1.9	-2.16	2.86	-5.02	0.00696	0.0364	Promoter (<=1kb)	8	1595600	1597528	1929	1	CNC05340		XM_569729.2	25
NC_006694.1	637448	637756	309	*	310	*	1.9	-2.16	2.86	-5.02	0.00696	0.0364	Promoter (<=1kb)	14	636723	637495	773	2	CNI02300		XM_024657829.1	0
NC_006684.1	1257393	1258271	879	*	880	*	1.92	-2.16	2.87	-5.03	0.00689	0.0363	Promoter (<=1kb)	7	1256640	1259006	2367	1	CNB04300		XM_568929.2	753
NC_006694.1	202183	202554	372	*	373	*	1.92	-2.16	2.87	-5.03	0.00689	0.0363	Promoter (<=1kb)	14	199722	201799	2078	2	CNI00820		XM_572972.2	-384
NC_006680.1	859292	859641	350	*	351	*	1.91	-2.16	2.87	-5.03	0.00691	0.0364	Promoter (<=1kb)	3	857448	859805	2358	2	CNK02920		XM_024658100.1	164
NC_006686.1	653368	653763	396	*	397	*	1.91	-2.16	2.87	-5.03	0.00691	0.0364	Promoter (<=1kb)	9	654255	657103	2849	1	CND02430		XM_570468.1	-492
NC_006684.1	157025	157423	399	*	400	*	1.93	-2.16	2.89	-5.04	0.00684	0.0363	Promoter (<=1kb)	7	154393	156075	1683	2	CNB00530		XM_024656434.1	-950
NC_006687.1	1202174	1202873	700	*	701	*	1.93	-2.16	2.89	-5.04	0.00684	0.0363	Promoter (<=1kb)	10	1201436	1202531	1096	2	CNE04310		XM_024657285.1	0
NC_006670.1	777581	778375	795	*	796	*	1.92	-2.16	2.88	-5.04	0.00686	0.0363	Promoter (<=1kb)	1	777502	781058	3557	1	CNA02960		XM_024656220.1	79
NC_006670.1	1616966	1617623	658	*	659	*	1.92	-2.16	2.88	-5.04	0.00686	0.0363	Promoter (<=1kb)	1	1615904	1617319	1416	2	CNA06040		XM_024656326.1	0
NC_006670.1	1666868	1667283	416	*	417	*	1.92	-2.16	2.88	-5.04	0.00686	0.0363	Promoter (<=1kb)	1	1661539	1666919	5381	2	CNA06150		XM_024656330.1	0
NC_006685.1	1098197	1098547	351	*	352	*	1.92	-2.16	2.88	-5.04	0.00686	0.0363	Promoter (2-3kb)	8	1098710	1101088	2379	2	CNC03480		XM_569678.2	2541
NC_006687.1	663030	663402	373	*	374	*	1.92	-2.16	2.88	-5.04	0.00686	0.0363	Promoter (<=1kb)	10	663179	665911	2733	1	CNE02460		XM_570949.2	0
NC_006670.1	224814	225357	544	*	545	*	1.93	-2.16	2.89	-5.05	0.00681	0.0363	Promoter (<=1kb)	1	222721	225077	2357	2	CNA00770		XM_566501.2	0
NC_006684.1	911649	912276	628	*	629	*	1.93	-2.16	2.89	-5.05	0.00681	0.0363	Promoter (<=1kb)	7	909442	912129	2688	2	CNB02995		XM_024658568.1	0
NC_006691.1	552370	552685	316	*	317	*	1.95	-2.16	2.91	-5.07	0.00672	0.036	Promoter (<=1kb)	11	552657	554072	1416	1	CNF01890		XM_571317.2	0
NC_006692.1	1173929	1174273	345	*	346	*	1.95	-2.16	2.91	-5.07	0.00672	0.036	Promoter (<=1kb)	12	1174314	1176624	2311	1	CNG04170		XM_572170.2	-41
NC_006685.1	205011	205375	365	*	366	*	1.95	-2.16	2.91	-5.07	0.00674	0.036	Promoter (<=1kb)	8	205111	209779	4669	1	CNC00720		XM_024656671.1	0
NC_006684.1	55121	55454	334	*	335	*	1.96	-2.16	2.92	-5.08	0.00667	0.0359	Promoter (<=1kb)	7	52554	55223	2670	2	CNB00175		XM_024658631.1	0
NC_006685.1	1371643	1372312	670	*	671	*	1.96	-2.16	2.92	-5.08	0.00667	0.0359	Promoter (<=1kb)	8	1368455	1371172	2718	2	CNC04510		XM_024656819.1	-471
NC_006692.1	745519	746654	1136	*	1137	*	4.65	0.52	5.61	-5.09	0.000634	0.0124	Promoter (<=1kb)	12	743878	745904	2027	2	CNG02650		XM_024657564.1	0
NC_006685.1	148957	149383	427	*	428	*	1.99	-2.16	2.94	-5.1	0.00657	0.0355	Promoter (<=1kb)	8	147111	149225	2115	2	CNC00520		XM_569342.2	0
NC_006685.1	758582	759161	580	*	581	*	1.99	-2.16	2.94	-5.1	0.00657	0.0355	Promoter (<=1kb)	8	756422	758876	2455	2	CNC02640		XM_569558.2	0
NC_006680.1	793013	793404	392	*	393	*	1.98	-2.16	2.94	-5.1	0.0066	0.0356	Promoter (<=1kb)	3	793658	799155	5498	1	CNK02720		XM_024658091.1	-254
NC_006685.1	1817591	1819260	1670	*	1671	*	2	-2.16	2.95	-5.11	0.00653	0.0354	Promoter (1-2kb)	8	1815634	1818581	2948	1	CNC06230		XM_569882.2	1957
NC_006682.1	512271	512602	332	*	333	*	1.99	-2.16	2.95	-5.11	0.00655	0.0355	Promoter (<=1kb)	5	510531	512507	1977	2	CNM01690		XM_568318.2	0
NC_006686.1	522154	522897	744	*	745	*	1.99	-2.16	2.95	-5.11	0.00655	0.0355	Promoter (<=1kb)	9	518453	522883	4431	2	CND01930		XM_024656985.1	0
NC_006692.1	105386	106119	734	*	735	*	1.99	-2.16	2.95	-5.11	0.00655	0.0355	Promoter (<=1kb)	12	104347	105986	1640	2	CNG00410		XM_571739.2	0
NC_006694.1	790710	791814	1105	*	1106	*	4.96	0.8	5.92	-5.12	0.000407	0.00933	Promoter (<=1kb)	14	786210	790994	4785	2	CNI02880		XM_572653.2	0
NC_006692.1	64907	65523	617	*	618	*	2.01	-2.16	2.96	-5.12	0.00648	0.0352	Promoter (<=1kb)	12	64079	64150	72	1	CNG00260		rna4028	828
NC_006679.1	922988	923538	551	*	552	*	3.9	-0.27	4.86	-5.13	0.0048	0.0308	Promoter (<=1kb)	2	920666	923314	2649	2	CNJ02960		XM_024657993.1	0
NC_006686.1	929964	930381	418	*	419	*	2.01	-2.16	2.97	-5.13	0.00511	0.0315	Promoter (<=1kb)	9	922850	930018	7169	2	CND03410		XM_024657030.1	0
NC_006687.1	745468	745769	302	*	303	*	2.01	-2.16	2.97	-5.13	0.00646	0.0352	Promoter (<=1kb)	10	745703	748933	3231	1	CNE02820		XM_024657229.1	0
NC_006686.1	498702	499391	690	*	691	*	2.98	-1.18	3.94	-5.13	0.00677	0.0361	Promoter (<=1kb)	9	494075	498998	4924	2	CND01840		XM_570246.2	0
NC_006680.1	344722	345252	531	*	532	*	2.03	-2.16	2.99	-5.14	0.00639	0.0349	Promoter (<=1kb)	3	345339	350232	4894	1	CNK01150		XM_024658042.1	-87
NC_006685.1	2001849	2002078	230	*	231	*	2.02	-2.16	2.98	-5.14	0.00641	0.0349	Promoter (<=1kb)	8	1999349	2001753	2405	2	CNC06840		XM_569927.2	-96
NC_006686.1	591434	592917	1484	*	1485	*	2.02	-2.16	2.98	-5.14	0.00641	0.0349	Promoter (<=1kb)	9	589473	591331	1859	2	CND02210		XM_570431.1	-103
NC_006686.1	1076668	1077450	783	*	784	*	4.17	-0.03	5.13	-5.15	0.00371	0.0269	Promoter (<=1kb)	9	1077198	1079116	1919	1	CND03890		XM_570627.2	0
NC_006670.1	1804464	1805879	1416	*	1417	*	2.03	-2.16	2.99	-5.15	0.00636	0.0348	Promoter (<=1kb)	1	1806291	1809035	2745	1	CNA06620		XM_567218.2	-412
NC_006670.1	22425	22812	388	*	389	*	2.79	-1.41	3.75	-5.16	0.00503	0.0314	Promoter (<=1kb)	1	18733	22794	4062	2	CNA00060		XM_024656128.1	0
NC_006683.1	303715	304279	565	*	566	*	2.04	-2.16	3	-5.16	0.00632	0.0347	Promoter (<=1kb)	6	302642	304101	1460	2	CNN00960		XM_024658382.1	0
NC_006684.1	216467	216917	451	*	452	*	2.04	-2.16	3	-5.16	0.00632	0.0347	3' UTR	7	212696	216686	3991	1	CNB00740		XM_569083.2	3771
NC_006679.1	445775	446256	482	*	483	*	2.04	-2.16	3	-5.16	0.00634	0.0347	Promoter (<=1kb)	2	446313	448455	2143	1	CNJ01530		XM_024657954.1	-57
NC_006684.1	963508	963759	252	*	253	*	2.04	-2.16	3	-5.16	0.00634	0.0347	Promoter (<=1kb)	7	963887	966344	2458	1	CNB03190		XM_024658610.1	-128
NC_006691.1	562711	563024	314	*	315	*	2.05	-2.16	3.01	-5.17	0.00627	0.0345	Promoter (2-3kb)	11	563325	565219	1895	2	CNF01920		XM_571643.1	2195
NC_006692.1	264441	265168	728	*	729	*	2.05	-2.16	3.01	-5.17	0.00627	0.0345	Promoter (<=1kb)	12	264924	266927	2004	1	CNG00940		XM_571835.2	0
NC_006694.1	1151512	1151980	469	*	470	*	2.05	-2.16	3.01	-5.17	0.00627	0.0345	Downstream (<1kb)	14	1152282	1155408	3127	2	CNI04320		XM_024657903.1	3428
NC_006691.1	947285	947531	247	*	248	*	2.04	-2.16	3.01	-5.17	0.00629	0.0346	Promoter (<=1kb)	11	947434	949363	1930	1	CNF03185		XM_024658581.1	0
NC_006679.1	48922	50303	1382	*	1383	*	2.05	-2.16	3.02	-5.18	0.00625	0.0345	Promoter (<=1kb)	2	46850	49233	2384	2	CNJ00200		XM_567277.1	0
NC_006685.1	487895	488378	484	*	485	*	2.05	-2.16	3.02	-5.18	0.00625	0.0345	Promoter (<=1kb)	8	487996	488934	939	1	CNC01770		XM_024656705.1	0
NC_006692.1	620714	621093	380	*	381	*	2.05	-2.16	3.02	-5.18	0.00625	0.0345	Promoter (<=1kb)	12	621254	623204	1951	1	CNG02180		XM_572186.1	-161
NC_006681.1	761539	761976	438	*	439	*	2.07	-2.16	3.03	-5.19	0.00488	0.031	Promoter (<=1kb)	4	760679	761893	1215	2	CNL06370		XM_024658226.1	0
NC_006692.1	419624	420060	437	*	438	*	3.31	-0.92	4.27	-5.19	0.00567	0.033	Promoter (<=1kb)	12	417583	419691	2109	2	CNG01440		XM_571840.2	0
NC_006680.1	659443	660576	1134	*	1135	*	2.07	-2.16	3.04	-5.19	0.00616	0.0342	Promoter (<=1kb)	3	657609	659214	1606	2	CNK02235		XM_024658809.1	-229
NC_006670.1	2175922	2176387	466	*	467	*	2.07	-2.16	3.03	-5.19	0.00618	0.0343	Promoter (<=1kb)	1	2174617	2176375	1759	2	CNA07880		XM_567135.2	0
NC_006681.1	399261	400035	775	*	776	*	3.47	-0.77	4.43	-5.2	0.00179	0.0195	Promoter (<=1kb)	4	397741	399685	1945	2	CNL04980		XM_568037.2	0
NC_006691.1	1039140	1039562	423	*	424	*	2.08	-2.16	3.04	-5.2	0.00482	0.0309	Promoter (<=1kb)	11	1039901	1042064	2164	1	CNF03520		XM_024657439.1	-339
NC_006693.1	1105168	1105402	235	*	236	*	2.08	-2.16	3.04	-5.2	0.00484	0.0309	Promoter (<=1kb)	13	1104160	1105270	1111	2	CNH00285		XM_024658716.1	0
NC_006685.1	573205	573613	409	*	410	*	2.08	-2.16	3.04	-5.2	0.00616	0.0342	Promoter (<=1kb)	8	570642	573378	2737	2	CNC02045		XM_024658932.1	0
NC_006684.1	150358	150582	225	*	226	*	2.09	-2.16	3.05	-5.21	0.00609	0.034	Promoter (<=1kb)	7	148002	150271	2270	2	CNB00510		XM_569061.2	-87
NC_006687.1	310852	311306	455	*	456	*	2.09	-2.16	3.05	-5.21	0.00609	0.034	Promoter (<=1kb)	10	308292	311145	2854	2	CNE01100		XM_024657170.1	0
NC_006691.1	712377	712721	345	*	346	*	2.1	-2.16	3.06	-5.22	0.00605	0.0338	Promoter (<=1kb)	11	711024	712251	1228	2	CNF02430		XM_571591.2	-126
NC_006686.1	1259287	1259968	682	*	683	*	2.1	-2.16	3.06	-5.22	0.00607	0.0339	Promoter (<=1kb)	9	1258529	1259544	1016	2	CND04560		XM_024657068.1	0
NC_006680.1	530452	530872	421	*	422	*	2.85	-1.41	3.81	-5.23	0.00594	0.0333	Promoter (<=1kb)	3	528886	530633	1748	2	CNK01810		XM_024658056.1	0
NC_006670.1	1441461	1442103	643	*	644	*	2.13	-2.16	3.09	-5.25	0.00464	0.0303	Promoter (<=1kb)	1	1438697	1441780	3084	2	CNA05370		XM_024656305.1	0
NC_006670.1	1520791	1521167	377	*	378	*	2.13	-2.16	3.09	-5.25	0.00591	0.0333	Promoter (<=1kb)	1	1520994	1522373	1380	1	CNA05680		XM_566890.2	0
NC_006692.1	1186070	1186617	548	*	549	*	2.13	-2.16	3.09	-5.25	0.00591	0.0333	Promoter (<=1kb)	12	1183395	1186299	2905	2	CNG04200		XM_572173.2	0
NC_006680.1	854516	855230	715	*	716	*	2.13	-2.16	3.09	-5.25	0.00594	0.0333	Promoter (<=1kb)	3	855188	857422	2235	1	CNK02910		XM_024658099.1	0
NC_006682.1	179642	180706	1065	*	1066	*	2.13	-2.16	3.09	-5.25	0.00594	0.0333	Promoter (2-3kb)	5	181516	183489	1974	2	CNM00580		XM_024658262.1	2783
NC_006684.1	1406413	1406823	411	*	412	*	2.13	-2.16	3.09	-5.25	0.00594	0.0333	Promoter (<=1kb)	7	1402853	1406574	3722	2	CNB04910		XM_568983.1	0
NC_006685.1	1549575	1550287	713	*	714	*	2.13	-2.16	3.09	-5.25	0.00594	0.0333	Promoter (<=1kb)	8	1548375	1549834	1460	2	CNC05160		XM_569863.2	0
NC_006686.1	950765	951287	523	*	524	*	2.13	-2.16	3.09	-5.25	0.00594	0.0333	Promoter (<=1kb)	9	949232	951060	1829	2	CND03500		XM_570161.2	0
NC_006693.1	592871	593261	391	*	392	*	2.13	-2.16	3.09	-5.25	0.00594	0.0333	Promoter (<=1kb)	13	587651	592931	5281	2	CNH01890		XM_024657677.1	0
NC_006694.1	538952	539420	469	*	470	*	2.13	-2.16	3.09	-5.25	0.00594	0.0333	Promoter (<=1kb)	14	536252	539196	2945	2	CNI01940		XM_024657814.1	0
NC_006684.1	1363080	1363540	461	*	462	*	2.14	-2.16	3.1	-5.26	0.00587	0.0333	Promoter (<=1kb)	7	1361075	1363273	2199	2	CNB04770		XM_568967.2	0
NC_006686.1	725668	726012	345	*	346	*	2.14	-2.16	3.1	-5.26	0.00587	0.0333	Promoter (<=1kb)	9	725826	726869	1044	1	CND02660		XM_570241.2	0
NC_006686.1	1652073	1652546	474	*	475	*	2.14	-2.16	3.1	-5.26	0.00587	0.0333	Promoter (1-2kb)	9	1653683	1660347	6665	1	CND06010		XM_024657115.1	-1137
NC_006679.1	617756	618630	875	*	876	*	2.13	-2.16	3.1	-5.26	0.00589	0.0333	Promoter (<=1kb)	2	618702	621179	2478	1	CNJ02110		XM_024657973.1	-72
NC_006683.1	120173	120960	788	*	789	*	2.13	-2.16	3.1	-5.26	0.00589	0.0333	Promoter (<=1kb)	6	116858	120784	3927	2	CNN00350		XM_024658362.1	0
NC_006686.1	546632	547412	781	*	782	*	2.13	-2.16	3.1	-5.26	0.00589	0.0333	Promoter (<=1kb)	9	544228	546745	2518	2	CND02020		XM_024656990.1	0
NC_006687.1	175074	175900	827	*	828	*	4.48	0.18	5.45	-5.27	0.000286	0.00769	Promoter (<=1kb)	10	173912	175369	1458	2	CNE00650		XM_570785.2	0
NC_006684.1	534218	535293	1076	*	1077	*	3.7	-0.61	4.66	-5.27	0.0019	0.0201	Promoter (<=1kb)	7	533809	534827	1019	2	CNB01800		XM_569051.2	0
NC_006683.1	366138	367133	996	*	997	*	3.13	-1.18	4.09	-5.27	0.00538	0.032	Promoter (<=1kb)	6	366800	375916	9117	1	CNN01220		XM_024658390.1	0
NC_006687.1	1184148	1184764	617	*	618	*	2.14	-2.16	3.11	-5.27	0.00585	0.0333	Promoter (<=1kb)	10	1184105	1185085	981	2	CNE04250		XM_024657281.1	321
NC_006670.1	813669	813996	328	*	329	*	2.16	-2.16	3.12	-5.28	0.00578	0.0332	Promoter (<=1kb)	1	812976	813720	745	2	CNA03095		XM_024656073.1	0
NC_006691.1	1029902	1030356	455	*	456	*	2.16	-2.16	3.12	-5.28	0.00578	0.0332	Promoter (1-2kb)	11	1026821	1028798	1978	2	CNF03470		XM_571419.1	-1104
NC_006670.1	209651	210446	796	*	797	*	2.15	-2.16	3.12	-5.28	0.0058	0.0333	Promoter (<=1kb)	1	206616	210019	3404	2	CNA00710		XM_024656159.1	0
NC_006681.1	340097	340553	457	*	458	*	2.15	-2.16	3.12	-5.28	0.0058	0.0333	Promoter (<=1kb)	4	336200	340319	4120	2	CNL04770		XM_568019.2	0
NC_006681.1	705947	706583	637	*	638	*	3.36	-0.96	4.32	-5.29	0.00303	0.0244	Promoter (<=1kb)	4	705398	706494	1097	2	CNL06155		XM_024658846.1	0
NC_006694.1	150827	152035	1209	*	1210	*	3.76	-0.56	4.73	-5.29	0.00396	0.0277	Promoter (<=1kb)	14	149765	151159	1395	2	CNI00625		XM_024658725.1	0
NC_006679.1	1020579	1021059	481	*	482	*	2.17	-2.16	3.13	-5.29	0.00572	0.0331	Promoter (<=1kb)	2	1019487	1020677	1191	2	CNJ03260		XM_567406.2	0
NC_006692.1	618218	618655	438	*	439	*	2.17	-2.16	3.13	-5.29	0.00572	0.0331	Promoter (<=1kb)	12	616805	618257	1453	2	CNG02170		XM_024657552.1	0
NC_006670.1	48808	49309	502	*	503	*	2.17	-2.16	3.13	-5.29	0.00574	0.0331	Promoter (<=1kb)	1	46995	48617	1623	2	CNA00160		XM_024656133.1	-191
NC_006670.1	1127755	1128237	483	*	484	*	2.17	-2.16	3.13	-5.29	0.00574	0.0331	Promoter (<=1kb)	1	1125610	1128715	3106	2	CNA04190		XM_566783.2	478
NC_006670.1	1390145	1390643	499	*	500	*	2.17	-2.16	3.13	-5.29	0.00574	0.0331	Promoter (<=1kb)	1	1387860	1390199	2340	2	CNA05250		XM_566832.2	0
NC_006686.1	1135318	1135790	473	*	474	*	2.17	-2.16	3.13	-5.29	0.00574	0.0331	Promoter (<=1kb)	9	1135654	1137558	1905	1	CND04070		XM_570152.2	0
NC_006693.1	513571	513848	278	*	279	*	2.17	-2.16	3.13	-5.29	0.00574	0.0331	Promoter (<=1kb)	13	513848	514926	1079	1	CNH02190		XM_024657690.1	0
NC_006693.1	534785	535100	316	*	317	*	2.16	-2.16	3.13	-5.29	0.00576	0.0332	Promoter (<=1kb)	13	534993	536914	1922	1	CNH02110		XM_572385.2	0
NC_006680.1	652636	653273	638	*	639	*	2.18	-2.16	3.14	-5.3	0.00445	0.0296	Promoter (<=1kb)	3	651240	653213	1974	2	CNK02210		XM_567695.2	0
NC_006685.1	739859	740453	595	*	596	*	2.18	-2.16	3.14	-5.3	0.00568	0.033	Promoter (<=1kb)	8	738288	739247	960	2	CNC02580		XM_569551.2	-612
NC_006685.1	1698034	1698706	673	*	674	*	2.19	-2.16	3.15	-5.31	0.00563	0.0328	Promoter (<=1kb)	8	1695826	1698372	2547	2	CNC05710		XM_024656861.1	0
NC_006682.1	556119	556905	787	*	788	*	2.2	-2.16	3.16	-5.32	0.00559	0.0327	Promoter (<=1kb)	5	552842	556340	3499	2	CNM01820		XM_568304.2	0
NC_006693.1	770504	771004	501	*	502	*	2.19	-2.16	3.16	-5.32	0.00561	0.0327	Promoter (<=1kb)	13	770855	772348	1494	1	CNH01405		XM_024658695.1	0
NC_006687.1	1158930	1159388	459	*	460	*	2.21	-2.16	3.17	-5.33	0.00553	0.0325	Promoter (<=1kb)	10	1156463	1159052	2590	2	CNE04120		XM_571194.1	0
NC_006687.1	1401764	1402470	707	*	708	*	2.21	-2.16	3.17	-5.33	0.00553	0.0325	Promoter (<=1kb)	10	1396895	1402424	5530	2	CNE05030		XM_571032.2	0
NC_006679.1	152015	152419	405	*	406	*	2.2	-2.16	3.17	-5.33	0.00555	0.0325	Promoter (1-2kb)	2	153883	157262	3380	1	CNJ00560		XM_567309.2	-1464
NC_006679.1	1006836	1007192	357	*	358	*	2.2	-2.16	3.17	-5.33	0.00555	0.0325	Promoter (<=1kb)	2	1005419	1006881	1463	2	CNJ03210		XM_567401.2	0
NC_006691.1	863488	864406	919	*	920	*	2.2	-2.16	3.17	-5.33	0.00555	0.0325	Promoter (1-2kb)	11	861842	864013	2172	1	CNF03020		XM_571375.2	1646
NC_006693.1	329931	330235	305	*	306	*	2.2	-2.16	3.17	-5.33	0.00555	0.0325	Promoter (<=1kb)	13	330899	331847	949	1	CNH02815		XM_024658677.1	-664
NC_006686.1	1722671	1723151	481	*	482	*	2.22	-2.16	3.18	-5.34	0.00547	0.0323	Promoter (<=1kb)	9	1718769	1722881	4113	2	CND06230		XM_570555.2	0
NC_006681.1	253893	254634	742	*	743	*	2.21	-2.16	3.18	-5.34	0.00549	0.0324	Promoter (<=1kb)	4	251497	254245	2749	2	CNL04510		XM_024658153.1	0
NC_006686.1	1767426	1768031	606	*	607	*	2.21	-2.16	3.18	-5.34	0.00549	0.0324	3' UTR	9	1767321	1772657	5337	2	CND06390		XM_024657129.1	4626
NC_006681.1	321662	321941	280	*	281	*	2.21	-2.16	3.18	-5.34	0.00551	0.0325	Promoter (<=1kb)	4	318257	321720	3464	2	CNL04710		XM_024658158.1	0
NC_006685.1	658589	658901	313	*	314	*	2.22	-2.16	3.19	-5.35	0.00303	0.0244	Promoter (<=1kb)	8	659454	663669	4216	1	CNC02310		XM_569507.2	-553
NC_006670.1	1562598	1563065	468	*	469	*	2.23	-2.16	3.19	-5.35	0.00543	0.0322	Promoter (<=1kb)	1	1560717	1562798	2082	2	CNA05830		XM_566939.2	0
NC_006679.1	289339	289703	365	*	366	*	2.23	-2.16	3.19	-5.35	0.00543	0.0322	Promoter (<=1kb)	2	285392	289572	4181	2	CNJ00970		XM_567476.2	0
NC_006692.1	543419	544147	729	*	730	*	2.22	-2.16	3.19	-5.35	0.00545	0.0323	Promoter (<=1kb)	12	539538	543810	4273	2	CNG01930		XM_024657541.1	0
NC_006685.1	41542	42649	1108	*	1109	*	2.24	-2.16	3.2	-5.36	0.00539	0.032	Promoter (<=1kb)	8	41214	42618	1405	2	CNC00133		XM_024658914.1	0
NC_006679.1	627466	627805	340	*	341	*	2.25	-2.16	3.21	-5.37	0.00534	0.0319	Promoter (<=1kb)	2	627845	635202	7358	1	CNJ02150		XM_567444.2	-40
NC_006679.1	85110	85985	876	*	877	*	2.24	-2.16	3.21	-5.37	0.00535	0.0319	Promoter (<=1kb)	2	83271	85259	1989	2	CNJ00310		XM_567288.2	0
NC_006686.1	999444	1000287	844	*	845	*	4.39	-0.03	5.35	-5.38	0.000217	0.00669	Promoter (<=1kb)	9	997533	999616	2084	2	CND03620		XM_570557.1	0
NC_006685.1	1545680	1546049	370	*	371	*	2.26	-2.16	3.22	-5.38	0.0053	0.0317	Promoter (<=1kb)	8	1543860	1545664	1805	2	CNC05140		XM_569861.1	-16
NC_006694.1	233180	233831	652	*	653	*	2.25	-2.16	3.22	-5.38	0.00532	0.0318	Promoter (<=1kb)	14	233165	235583	2419	1	CNI00960		XM_024657782.1	15
NC_006691.1	511004	511689	686	*	687	*	3.65	-0.77	4.61	-5.39	0.00069	0.0128	Promoter (<=1kb)	11	511483	514943	3461	1	CNF01760		XM_024657376.1	0
NC_006670.1	1287511	1287921	411	*	412	*	2.27	-2.16	3.23	-5.39	0.00526	0.0316	Promoter (<=1kb)	1	1286087	1287522	1436	2	CNA04860		XM_566926.2	0
NC_006670.1	1347155	1347621	467	*	468	*	2.27	-2.16	3.23	-5.39	0.00526	0.0316	Promoter (1-2kb)	1	1347575	1349241	1667	2	CNA05080		XM_024656294.1	1620
NC_006680.1	458733	459305	573	*	574	*	2.27	-2.16	3.23	-5.39	0.00526	0.0316	Promoter (<=1kb)	3	455569	459014	3446	2	CNK01550		XM_024658052.1	0
NC_006687.1	1023743	1024375	633	*	634	*	2.27	-2.16	3.23	-5.39	0.00526	0.0316	Promoter (<=1kb)	10	1021846	1023956	2111	2	CNE03610		XM_570929.2	0
NC_006692.1	860440	860812	373	*	374	*	2.27	-2.16	3.23	-5.39	0.00526	0.0316	Promoter (<=1kb)	12	860612	861480	869	1	CNG03085		XM_024658639.1	0
NC_006694.1	1141306	1141677	372	*	373	*	2.27	-2.16	3.23	-5.39	0.00526	0.0316	Promoter (<=1kb)	14	1141610	1145546	3937	1	CNI04290		XM_024657902.1	0
NC_006670.1	1576520	1577394	875	*	876	*	2.26	-2.16	3.23	-5.39	0.00528	0.0316	Promoter (<=1kb)	1	1575076	1577003	1928	2	CNA05900		XM_566943.2	0
NC_006687.1	583017	583402	386	*	387	*	2.26	-2.16	3.23	-5.39	0.00528	0.0316	Promoter (<=1kb)	10	580615	583104	2490	2	CNE02140		XM_570881.2	0
NC_006694.1	205759	206490	732	*	733	*	2.26	-2.16	3.23	-5.39	0.00528	0.0316	Promoter (<=1kb)	14	205711	207886	2176	1	CNI00830		XM_024657777.1	48
NC_006679.1	1035130	1036169	1040	*	1041	*	5.66	1.23	6.63	-5.4	0.000112	0.00457	Promoter (<=1kb)	2	1032724	1035283	2560	2	CNJ03300		XM_567443.2	0
NC_006680.1	237116	237544	429	*	430	*	2.28	-2.16	3.24	-5.4	0.00253	0.0222	Promoter (<=1kb)	3	236185	238449	2265	1	CNK00730		XM_567635.2	931
NC_006680.1	959500	959895	396	*	397	*	2.28	-2.16	3.24	-5.4	0.0031	0.0246	Promoter (<=1kb)	3	959623	962108	2486	1	CNK03220		XM_024658112.1	0
NC_006691.1	255880	256521	642	*	643	*	2.27	-2.16	3.24	-5.4	0.00312	0.0246	Exon (XM_571532.2/CNF00790, exon 16 of 23)	11	249818	265172	15355	2	CNF00790		XM_571532.2	8651
NC_006670.1	1320275	1320597	323	*	324	*	2.28	-2.16	3.24	-5.4	0.0052	0.0316	Promoter (<=1kb)	1	1318388	1320279	1892	2	CNA04990		XM_024656291.1	0
NC_006679.1	434547	435155	609	*	610	*	2.28	-2.16	3.24	-5.4	0.0052	0.0316	Promoter (<=1kb)	2	435105	437470	2366	1	CNJ01500		XM_567329.2	0
NC_006685.1	193470	194551	1082	*	1083	*	2.27	-2.16	3.24	-5.4	0.00522	0.0316	Promoter (<=1kb)	8	190457	194196	3740	2	CNC00670		XM_024656668.1	0
NC_006685.1	399201	399792	592	*	593	*	2.27	-2.16	3.24	-5.4	0.00522	0.0316	Promoter (<=1kb)	8	397481	399677	2197	2	CNC01450		XM_024656693.1	0
NC_006686.1	137508	138072	565	*	566	*	2.27	-2.16	3.24	-5.4	0.00522	0.0316	Promoter (<=1kb)	9	131369	137974	6606	2	CND00460		XM_570368.2	0
NC_006692.1	365136	365458	323	*	324	*	2.27	-2.16	3.24	-5.4	0.00522	0.0316	Promoter (<=1kb)	12	360728	364361	3634	2	CNG01250		XM_024657516.1	-775
NC_006686.1	512335	513010	676	*	677	*	2.27	-2.16	3.24	-5.4	0.00524	0.0316	Promoter (<=1kb)	9	510696	512565	1870	2	CND01900		XM_570236.1	0
NC_006686.1	698437	698774	338	*	339	*	2.27	-2.16	3.24	-5.4	0.00524	0.0316	Promoter (<=1kb)	9	698594	700883	2290	1	CND02560		XM_570454.2	0
NC_006694.1	251530	251854	325	*	326	*	2.27	-2.16	3.24	-5.4	0.00524	0.0316	Promoter (<=1kb)	14	251906	254433	2528	1	CNI01010		XM_024657784.1	-52
NC_006694.1	1122818	1123313	496	*	497	*	2.27	-2.16	3.24	-5.4	0.00524	0.0316	Promoter (<=1kb)	14	1121113	1123008	1896	2	CNI04230		XM_572920.2	0
NC_006693.1	908506	909556	1051	*	1052	*	3.88	-0.56	4.85	-5.41	0.00298	0.0242	Promoter (<=1kb)	13	909343	912612	3270	1	CNH00970		XM_572292.1	0
NC_006670.1	1503542	1504343	802	*	803	*	2.29	-2.16	3.25	-5.41	0.00516	0.0316	Promoter (<=1kb)	1	1502488	1503883	1396	2	CNA05610		XM_566884.2	0
NC_006670.1	2174257	2175038	782	*	783	*	2.28	-2.16	3.25	-5.41	0.00518	0.0316	Promoter (<=1kb)	1	2172350	2174380	2031	2	CNA07870		XM_024656401.1	0
NC_006692.1	171985	172425	441	*	442	*	2.29	-2.16	3.26	-5.42	0.00512	0.0315	Promoter (<=1kb)	12	168765	172321	3557	2	CNG00620		XM_024657491.1	0
NC_006683.1	686585	686860	276	*	277	*	2.29	-2.16	3.26	-5.42	0.00514	0.0315	Downstream (1-2kb)	6	688522	690359	1838	2	CNN02220		XM_568708.2	3499
NC_006684.1	977344	978552	1209	*	1210	*	2.29	-2.16	3.26	-5.42	0.00514	0.0315	Promoter (<=1kb)	7	978516	982201	3686	1	CNB03240		XM_024656550.1	0
NC_006683.1	53075	54046	972	*	973	*	2.31	-2.16	3.27	-5.43	0.00301	0.0243	Downstream (<1kb)	6	54618	57143	2526	2	CNN00150		XM_568523.1	3097
NC_006686.1	609295	610094	800	*	801	*	2.31	-2.16	3.27	-5.43	0.00506	0.0314	Promoter (<=1kb)	9	609842	611266	1425	1	CND02280		XM_570275.2	0
NC_006691.1	1173303	1174792	1490	*	1491	*	2.31	-2.16	3.27	-5.43	0.00506	0.0314	Promoter (<=1kb)	11	1171865	1174261	2397	2	CNF04050		XM_571378.1	0
NC_006687.1	461566	461907	342	*	343	*	2.3	-2.16	3.27	-5.43	0.00509	0.0315	Promoter (<=1kb)	10	460521	461682	1162	2	CNE01645		XM_024658519.1	0
NC_006694.1	11185	11413	229	*	230	*	2.3	-2.16	3.27	-5.43	0.00509	0.0315	Promoter (<=1kb)	14	9871	11272	1402	2	CNI00035		XM_024658721.1	0
NC_006684.1	1352552	1353043	492	*	493	*	2.3	-2.16	3.27	-5.43	0.00511	0.0315	Promoter (<=1kb)	7	1349314	1352728	3415	2	CNB04740		XM_024656610.1	0
NC_006691.1	611090	611485	396	*	397	*	2.3	-2.16	3.27	-5.43	0.00511	0.0315	Promoter (<=1kb)	11	611216	612581	1366	1	CNF02090		XM_024657388.1	0
NC_006693.1	874340	874692	353	*	354	*	2.3	-2.16	3.27	-5.43	0.00511	0.0315	Promoter (<=1kb)	13	872708	874610	1903	2	CNH01100		XM_572301.2	0
NC_006691.1	590218	590507	290	*	291	*	2.32	-2.16	3.28	-5.44	0.00502	0.0314	Promoter (<=1kb)	11	590458	591445	988	1	CNF02040		XM_024657385.1	0
NC_006692.1	488175	488884	710	*	711	*	2.32	-2.16	3.28	-5.44	0.00502	0.0314	Promoter (<=1kb)	12	486663	488550	1888	2	CNG01710		XM_571894.2	0
NC_006670.1	145905	146605	701	*	702	*	2.31	-2.16	3.28	-5.44	0.00504	0.0314	Promoter (2-3kb)	1	143821	145711	1891	1	CNA00510		XM_566478.1	2084
NC_006681.1	245627	246106	480	*	481	*	2.31	-2.16	3.28	-5.44	0.00504	0.0314	Promoter (<=1kb)	4	244529	245849	1321	2	CNL04480		XM_024658151.1	0
NC_006684.1	51858	52629	772	*	773	*	2.31	-2.16	3.28	-5.44	0.00504	0.0314	Promoter (<=1kb)	7	52235	54169	1935	1	CNB00170		XM_568759.2	0
NC_006684.1	1220494	1220939	446	*	447	*	2.33	-2.16	3.29	-5.45	0.00236	0.0219	Promoter (<=1kb)	7	1220905	1222977	2073	1	CNB04180		XM_569242.2	0
NC_006686.1	954603	955018	416	*	417	*	2.32	-2.16	3.29	-5.45	0.00272	0.0232	3' UTR	9	949232	951060	1829	2	CND03500		XM_570161.2	-3543
NC_006691.1	1391279	1391753	475	*	476	*	2.33	-2.16	3.29	-5.45	0.00496	0.0313	Promoter (<=1kb)	11	1391645	1393863	2219	1	CNF04780		XM_024657467.1	0
NC_006684.1	1311414	1312004	591	*	592	*	2.32	-2.16	3.29	-5.45	0.00498	0.0314	Promoter (<=1kb)	7	1310613	1311712	1100	2	CNB04570		XM_569037.2	0
NC_006687.1	1342322	1343170	849	*	850	*	2.32	-2.16	3.29	-5.45	0.005	0.0314	Promoter (<=1kb)	10	1342756	1344400	1645	1	CNE04800		XM_570995.2	0
NC_006691.1	362714	363108	395	*	396	*	2.32	-2.16	3.29	-5.45	0.005	0.0314	Promoter (<=1kb)	11	362739	365689	2951	1	CNF01210		XM_024657352.1	0
NC_006670.1	418182	418535	354	*	355	*	2.34	-2.16	3.3	-5.46	0.00385	0.0275	Promoter (<=1kb)	1	415915	418212	2298	2	CNA01540		XM_566498.2	0
NC_006686.1	559341	559942	602	*	603	*	2.33	-2.16	3.3	-5.46	0.00496	0.0313	Promoter (<=1kb)	9	559648	561258	1611	1	CND02090		XM_570217.2	0
NC_006682.1	107644	108596	953	*	954	*	2.34	-2.16	3.31	-5.47	0.0049	0.0311	Promoter (<=1kb)	5	107507	108559	1053	1	CNM00440		XM_024658258.1	137
NC_006693.1	638607	639411	805	*	806	*	2.34	-2.16	3.31	-5.47	0.0049	0.0311	Promoter (<=1kb)	13	638606	640075	1470	1	CNH01740		XM_572583.2	1
NC_006683.1	248203	248987	785	*	786	*	2.34	-2.16	3.31	-5.47	0.00492	0.0311	Promoter (1-2kb)	6	246460	248701	2242	1	CNN00765		XM_024658879.1	1743
NC_006684.1	1288396	1289061	666	*	667	*	2.34	-2.16	3.31	-5.47	0.00492	0.0311	Promoter (<=1kb)	7	1287001	1288484	1484	2	CNB04450		XM_024656599.1	0
NC_006692.1	792196	793427	1232	*	1233	*	2.35	-2.16	3.32	-5.48	0.00489	0.031	Promoter (<=1kb)	12	793119	795728	2610	1	CNG02850		XM_571969.2	0
NC_006692.1	1076967	1077431	465	*	466	*	2.35	-2.16	3.32	-5.48	0.00489	0.031	Promoter (<=1kb)	12	1075584	1077086	1503	2	CNG03830		XM_024657588.1	0
NC_006694.1	19593	19980	388	*	389	*	2.35	-2.16	3.32	-5.48	0.00489	0.031	Promoter (<=1kb)	14	19919	21794	1876	1	CNI00070		XM_572759.2	0
NC_006683.1	167526	167904	379	*	380	*	2.36	-2.16	3.33	-5.49	0.00483	0.0309	Promoter (<=1kb)	6	165583	167638	2056	2	CNN00495		XM_024658875.1	0
NC_006687.1	1129368	1129975	608	*	609	*	2.36	-2.16	3.33	-5.49	0.00483	0.0309	Promoter (<=1kb)	10	1124201	1129410	5210	2	CNE03980		XM_024657275.1	0
NC_006686.1	503077	504378	1302	*	1303	*	6.16	1.63	7.13	-5.5	2.13e-05	0.00167	Promoter (<=1kb)	9	500578	503411	2834	2	CND01860		XM_570242.2	0
NC_006682.1	698308	698601	294	*	295	*	2.37	-2.16	3.34	-5.5	0.00224	0.0214	Promoter (2-3kb)	5	697557	701090	3534	2	CNM02290		XM_024658339.1	2489
NC_006684.1	1342673	1343187	515	*	516	*	2.37	-2.16	3.34	-5.5	0.00474	0.0305	Promoter (<=1kb)	7	1341451	1342651	1201	2	CNB04700		XM_568961.2	-22
NC_006692.1	9902	10223	322	*	323	*	2.37	-2.16	3.34	-5.5	0.00474	0.0305	Promoter (<=1kb)	12	7815	10271	2457	2	CNG00040		XM_024657475.1	48
NC_006680.1	450479	451180	702	*	703	*	2.37	-2.16	3.34	-5.5	0.00476	0.0306	Promoter (<=1kb)	3	449758	451028	1271	2	CNK01525		XM_024658806.1	0
NC_006686.1	1073330	1074045	716	*	717	*	2.37	-2.16	3.34	-5.5	0.00476	0.0306	Promoter (<=1kb)	9	1073710	1074837	1128	1	CND03870		XM_570165.2	0
NC_006692.1	1181450	1182047	598	*	599	*	2.37	-2.16	3.34	-5.5	0.00478	0.0307	Promoter (<=1kb)	12	1176595	1181560	4966	2	CNG04180		XM_572171.2	0
NC_006694.1	222499	223318	820	*	821	*	4.47	-0.07	5.44	-5.51	6.24e-05	0.00346	Promoter (<=1kb)	14	221216	222853	1638	2	CNI00890		XM_572848.1	0
NC_006680.1	235892	236263	372	*	373	*	3.12	-1.41	4.09	-5.51	0.00393	0.0277	Promoter (<=1kb)	3	236185	238449	2265	1	CNK00730		XM_567635.2	0
NC_006684.1	1558885	1559419	535	*	536	*	2.39	-2.16	3.36	-5.51	0.00468	0.0304	Promoter (<=1kb)	7	1557551	1558890	1340	2	CNB05540		XM_569297.2	0
NC_006684.1	963890	964333	444	*	445	*	2.38	-2.16	3.35	-5.51	0.0047	0.0304	Promoter (<=1kb)	7	963887	966344	2458	1	CNB03190		XM_568895.2	3
NC_006687.1	692042	692556	515	*	516	*	2.38	-2.16	3.35	-5.51	0.0047	0.0304	Promoter (<=1kb)	10	690052	692120	2069	2	CNE02580		XM_024657221.1	0
NC_006691.1	301635	301943	309	*	310	*	2.38	-2.16	3.35	-5.51	0.0047	0.0304	Promoter (<=1kb)	11	301222	301813	592	2	CNF00960		XM_024657341.1	0
NC_006692.1	837678	838197	520	*	521	*	2.38	-2.16	3.35	-5.51	0.0047	0.0304	Promoter (<=1kb)	12	836293	837827	1535	2	CNG03015		XM_024658638.1	0
NC_006681.1	200461	201214	754	*	755	*	2.38	-2.16	3.35	-5.51	0.00472	0.0305	Promoter (<=1kb)	4	198033	200425	2393	2	CNL04310		XM_567982.2	-36
NC_006693.1	540394	540768	375	*	376	*	2.79	-1.76	3.76	-5.52	0.0016	0.0187	Promoter (<=1kb)	13	539831	541463	1633	1	CNH02090		XM_024657685.1	563
NC_006691.1	244140	244488	349	*	350	*	2.39	-2.16	3.36	-5.52	0.00214	0.0211	Promoter (<=1kb)	11	244324	249742	5419	1	CNF00780		XM_571490.2	0
NC_006687.1	740747	741152	406	*	407	*	2.39	-2.16	3.36	-5.52	0.00309	0.0246	Promoter (<=1kb)	10	740969	745512	4544	1	CNE02810		XM_024657228.1	0
NC_006685.1	2038851	2039199	349	*	350	*	2.39	-2.16	3.36	-5.52	0.00467	0.0304	Promoter (<=1kb)	8	2035969	2039033	3065	2	CNC06970		XM_569856.2	0
NC_006691.1	282893	283565	673	*	674	*	2.39	-2.16	3.36	-5.52	0.00467	0.0304	Promoter (<=1kb)	11	283167	287310	4144	1	CNF00890		XM_571503.2	0
NC_006691.1	591275	591538	264	*	265	*	2.4	-2.16	3.37	-5.53	0.00234	0.0219	Promoter (<=1kb)	11	590458	591445	988	1	CNF02040		XM_024657385.1	817
NC_006670.1	457280	457669	390	*	391	*	3.37	-1.18	4.34	-5.53	0.00343	0.0258	Promoter (<=1kb)	1	455193	457385	2193	2	CNA01700		XM_566532.2	0
NC_006670.1	260294	260903	610	*	611	*	2.4	-2.16	3.37	-5.53	0.00461	0.0302	Promoter (<=1kb)	1	258825	260533	1709	2	CNA00930		XM_566520.2	0
NC_006680.1	844283	844697	415	*	416	*	2.4	-2.16	3.37	-5.53	0.00461	0.0302	Promoter (<=1kb)	3	844660	848067	3408	1	CNK02870		XM_567882.2	0
NC_006687.1	301461	302487	1027	*	1028	*	2.4	-2.16	3.37	-5.53	0.00463	0.0303	Promoter (<=1kb)	10	295708	301921	6214	2	CNE01060		XM_024657167.1	0
NC_006694.1	1048280	1048860	581	*	582	*	2.4	-2.16	3.37	-5.53	0.00463	0.0303	Promoter (<=1kb)	14	1047267	1048608	1342	2	CNI03880		XM_572936.2	0
NC_006694.1	1145369	1146362	994	*	995	*	4.75	0.18	5.72	-5.54	0.000911	0.0146	Promoter (<=1kb)	14	1145686	1145765	80	1	CNI04300		rna5406	0
NC_006693.1	261507	261875	369	*	370	*	2.41	-2.16	3.38	-5.54	0.0023	0.0218	Promoter (<=1kb)	13	258698	261095	2398	2	CNH03015		XM_024658672.1	-412
NC_006684.1	62152	62535	384	*	385	*	2.41	-2.16	3.38	-5.54	0.00303	0.0244	Promoter (<=1kb)	7	62221	64625	2405	1	CNB00210		XM_568762.2	0
NC_006685.1	2103699	2105742	2044	*	2045	*	2.41	-2.16	3.38	-5.54	0.00456	0.03	3' UTR	8	2099913	2104482	4570	1	CNC07180		XM_024656922.1	3786
NC_006686.1	1232411	1232975	565	*	566	*	2.41	-2.16	3.38	-5.54	0.00458	0.0301	Promoter (<=1kb)	9	1230270	1232542	2273	2	CND04490		XM_570611.1	0
NC_006685.1	1895720	1897035	1316	*	1317	*	2.42	-2.16	3.39	-5.55	0.0045	0.0299	Promoter (<=1kb)	8	1892361	1896258	3898	2	CNC06490		XM_024656884.1	0
NC_006685.1	438603	439132	530	*	531	*	2.42	-2.16	3.39	-5.55	0.00452	0.03	Promoter (<=1kb)	8	437859	439087	1229	2	CNC01570		XM_569496.2	0
NC_006681.1	679639	680123	485	*	486	*	2.42	-2.16	3.39	-5.55	0.00454	0.03	Promoter (<=1kb)	4	679132	680149	1018	2	CNL06075		XM_024658844.1	26
NC_006685.1	1194191	1195287	1097	*	1098	*	2.42	-2.16	3.39	-5.55	0.00454	0.03	Promoter (<=1kb)	8	1193639	1194939	1301	2	CNC03830		XM_024656790.1	0
NC_006694.1	82930	83180	251	*	252	*	2.42	-2.16	3.39	-5.55	0.00454	0.03	Promoter (<=1kb)	14	83039	84852	1814	1	CNI00350		XM_024657768.1	0
NC_006686.1	1678991	1679470	480	*	481	*	2.43	-2.16	3.4	-5.56	0.00449	0.0298	Promoter (<=1kb)	9	1676985	1678875	1891	2	CND06090		XM_570527.2	-116
NC_006686.1	1047409	1047798	390	*	391	*	2.44	-2.16	3.41	-5.57	0.00443	0.0296	Promoter (<=1kb)	9	1045633	1047420	1788	2	CND03780		XM_570635.1	0
NC_006684.1	1578611	1579137	527	*	528	*	2.45	-2.16	3.42	-5.58	0.00437	0.0292	Promoter (<=1kb)	7	1579082	1580400	1319	1	CNB05620		XM_569305.2	0
NC_006693.1	793180	793644	465	*	466	*	2.45	-2.16	3.42	-5.58	0.00438	0.0293	Promoter (<=1kb)	13	793602	794694	1093	1	CNH01340		XM_572322.2	0
NC_006687.1	306277	306911	635	*	636	*	3.7	-0.92	4.67	-5.59	0.000756	0.0136	Promoter (<=1kb)	10	303323	306578	3256	2	CNE01080		XM_024657169.1	0
NC_006670.1	68235	68568	334	*	335	*	2.46	-2.16	3.43	-5.59	0.00433	0.0291	Promoter (<=1kb)	1	68527	69847	1321	1	CNA00225		XM_024656041.1	0
NC_006687.1	114922	115713	792	*	793	*	2.46	-2.16	3.43	-5.59	0.00435	0.0291	Promoter (<=1kb)	10	115618	117822	2205	1	CNE00440		XM_024657146.1	0
NC_006680.1	852094	852442	349	*	350	*	2.47	-2.16	3.44	-5.6	0.0043	0.029	Promoter (<=1kb)	3	850237	852166	1930	2	CNK02890		XM_024658098.1	0
NC_006692.1	39039	39491	453	*	454	*	2.47	-2.16	3.44	-5.6	0.0043	0.029	Promoter (<=1kb)	12	39337	41060	1724	1	CNG00160		XM_024657481.1	0
NC_006694.1	17430	17966	537	*	538	*	2.47	-2.16	3.44	-5.6	0.00431	0.029	Promoter (<=1kb)	14	17661	19727	2067	1	CNI00060		XM_572748.2	0
NC_006670.1	426131	426746	616	*	617	*	2.46	-2.16	3.44	-5.6	0.00431	0.029	Promoter (<=1kb)	1	423424	426325	2902	2	CNA01580		XM_024656181.1	0
NC_006680.1	867452	867933	482	*	483	*	2.46	-2.16	3.44	-5.6	0.00431	0.029	Promoter (<=1kb)	3	867907	873062	5156	1	CNK02970		XM_567892.2	0
NC_006685.1	1585896	1586628	733	*	734	*	2.46	-2.16	3.44	-5.6	0.00431	0.029	Promoter (<=1kb)	8	1583097	1585479	2383	2	CNC05290		XM_024656843.1	-417
NC_006692.1	145376	145820	445	*	446	*	2.46	-2.16	3.44	-5.6	0.00431	0.029	Promoter (<=1kb)	12	145593	147488	1896	1	CNG00550		XM_571761.2	0
NC_006692.1	1273049	1273876	828	*	829	*	4.08	-0.56	5.05	-5.61	0.00176	0.0195	Promoter (2-3kb)	12	1266884	1270746	3863	2	CNG04450		XM_024657602.1	-2303
NC_006693.1	627781	628080	300	*	301	*	2.48	-2.16	3.45	-5.61	0.00227	0.0216	Promoter (<=1kb)	13	627779	629179	1401	1	CNH01775		XM_024658689.1	2
NC_006691.1	1400571	1401010	440	*	441	*	2.48	-2.16	3.45	-5.61	0.00426	0.0289	Promoter (<=1kb)	11	1398748	1400801	2054	2	CNF04810		XM_571631.2	0
NC_006670.1	1072277	1072906	630	*	631	*	2.48	-2.16	3.45	-5.61	0.00427	0.029	Promoter (<=1kb)	1	1069598	1072776	3179	2	CNA04000		XM_024656254.1	0
NC_006691.1	1253457	1253885	429	*	430	*	2.49	-2.16	3.46	-5.62	0.00223	0.0214	3' UTR	11	1250182	1254499	4318	1	CNF04310		XM_024657453.1	3275
NC_006670.1	289648	290051	404	*	405	*	2.49	-2.16	3.46	-5.62	0.00423	0.0288	Promoter (<=1kb)	1	290328	291424	1097	1	CNA01060		XM_566546.2	-277
NC_006679.1	441699	442192	494	*	495	*	2.49	-2.16	3.46	-5.62	0.00424	0.0288	Promoter (<=1kb)	2	437428	441724	4297	2	CNJ01510		XM_567330.2	0
NC_006680.1	464551	465501	951	*	952	*	2.49	-2.16	3.46	-5.62	0.00424	0.0288	Promoter (<=1kb)	3	465408	467867	2460	1	CNK01580		XM_567831.1	0
NC_006680.1	734986	735634	649	*	650	*	2.5	-2.16	3.47	-5.63	0.00418	0.0285	Promoter (<=1kb)	3	735425	736904	1480	1	CNK02530		XM_567724.2	0
NC_006687.1	1198961	1199449	489	*	490	*	2.5	-2.16	3.47	-5.63	0.00418	0.0285	Promoter (<=1kb)	10	1198990	1201489	2500	1	CNE04300		XM_024657284.1	0
NC_006691.1	579357	580071	715	*	716	*	2.51	-2.16	3.48	-5.64	0.00415	0.0284	Promoter (<=1kb)	11	578684	579549	866	2	CNF01970		XM_571525.2	0
NC_006685.1	327788	328495	708	*	709	*	2.5	-2.16	3.48	-5.64	0.00416	0.0285	Promoter (<=1kb)	8	326549	328065	1517	2	CNC01170		XM_569963.2	0
NC_006691.1	164633	166252	1620	*	1621	*	5.04	0.36	6.01	-5.65	0.000361	0.00886	Promoter (<=1kb)	11	165377	168590	3214	1	CNF00460		XM_571470.2	0
NC_006680.1	743117	743632	516	*	517	*	2.52	-2.16	3.49	-5.65	0.00408	0.0281	Promoter (<=1kb)	3	743454	745683	2230	1	CNK02560		XM_024658085.1	0
NC_006683.1	673100	673470	371	*	372	*	2.52	-2.16	3.49	-5.65	0.00408	0.0281	Promoter (<=1kb)	6	673416	674860	1445	1	CNN02170		XM_024658419.1	0
NC_006686.1	726809	727408	600	*	601	*	2.52	-2.16	3.49	-5.65	0.00408	0.0281	Promoter (<=1kb)	9	727177	731418	4242	1	CND02670		XM_024657007.1	0
NC_006692.1	281869	282583	715	*	716	*	2.52	-2.16	3.49	-5.65	0.00408	0.0281	Promoter (<=1kb)	12	280152	282160	2009	2	CNG01000		XM_571851.2	0
NC_006685.1	1488847	1489335	489	*	490	*	2.52	-2.16	3.49	-5.65	0.0041	0.0281	Promoter (<=1kb)	8	1487789	1488899	1111	2	CNC04920		XM_024658448.1	0
NC_006686.1	549571	550101	531	*	532	*	2.52	-2.16	3.49	-5.65	0.0041	0.0281	Promoter (<=1kb)	9	547579	549763	2185	2	CND02030		XM_570225.2	0
NC_006682.1	614330	614859	530	*	531	*	4.12	-0.56	5.1	-5.66	0.00154	0.0184	Promoter (<=1kb)	5	614748	616340	1593	1	CNM02000		XM_024658328.1	0
NC_006679.1	87986	88611	626	*	627	*	2.53	-2.16	3.5	-5.66	0.00404	0.028	Promoter (<=1kb)	2	88509	91324	2816	1	CNJ00330		XM_567290.2	0
NC_006692.1	882466	882892	427	*	428	*	2.53	-2.16	3.5	-5.66	0.00405	0.028	Promoter (2-3kb)	12	879797	883050	3254	1	CNG03180		XM_572027.2	2669
NC_006692.1	3327	3745	419	*	420	*	2.54	-2.16	3.51	-5.67	0.0031	0.0246	Promoter (<=1kb)	12	2692	3887	1196	2	CNG00015		XM_024658593.1	142
NC_006684.1	1081885	1082349	465	*	466	*	2.54	-2.16	3.51	-5.67	0.00399	0.0277	Promoter (<=1kb)	7	1080068	1082082	2015	2	CNB03650		XM_569198.2	0
NC_006684.1	1477360	1477689	330	*	331	*	2.54	-2.16	3.51	-5.67	0.00399	0.0277	Promoter (<=1kb)	7	1476775	1477335	561	2	CNB05190		XM_569267.2	-25
NC_006686.1	593987	594543	557	*	558	*	3.79	-0.92	4.76	-5.68	0.000768	0.0137	Promoter (<=1kb)	9	592568	594263	1696	2	CND02230		XM_024656994.1	0
NC_006684.1	849552	849907	356	*	357	*	2.55	-2.16	3.52	-5.68	0.00396	0.0277	Promoter (<=1kb)	7	850009	851475	1467	1	CNB02870		XM_568875.2	-102
NC_006692.1	358608	358883	276	*	277	*	2.55	-2.16	3.52	-5.68	0.00396	0.0277	Promoter (<=1kb)	12	353396	357742	4347	2	CNG01240		XM_571804.2	-866
NC_006684.1	1348665	1349381	717	*	718	*	2.55	-2.16	3.52	-5.68	0.00398	0.0277	Promoter (<=1kb)	7	1347901	1349104	1204	2	CNB04730		XM_568963.2	0
NC_006693.1	919224	919860	637	*	638	*	2.55	-2.16	3.52	-5.68	0.00398	0.0277	Promoter (<=1kb)	13	916239	919261	3023	2	CNH00940		XM_024657645.1	0
NC_006670.1	691380	691835	456	*	457	*	2.56	-2.16	3.53	-5.69	0.00393	0.0277	Promoter (<=1kb)	1	690028	691510	1483	2	CNA02630		XM_024656206.1	0
NC_006681.1	261010	261559	550	*	551	*	2.56	-2.16	3.53	-5.69	0.00393	0.0277	Promoter (<=1kb)	4	261111	262786	1676	1	CNL04530		XM_568002.2	0
NC_006692.1	66377	67524	1148	*	1149	*	2.56	-2.16	3.53	-5.69	0.00393	0.0277	Promoter (<=1kb)	12	65407	66872	1466	2	CNG00270		XM_571760.2	0
NC_006684.1	185150	185554	405	*	406	*	2.55	-2.16	3.53	-5.69	0.00394	0.0277	Promoter (<=1kb)	7	182242	185252	3011	2	CNB00640		XM_024656436.1	0
NC_006685.1	314102	314516	415	*	416	*	2.55	-2.16	3.53	-5.69	0.00394	0.0277	Promoter (<=1kb)	8	312829	314191	1363	2	CNC01100		XM_024656682.1	0
NC_006686.1	1602260	1603109	850	*	851	*	2.55	-2.16	3.53	-5.69	0.00394	0.0277	Promoter (<=1kb)	9	1599025	1602637	3613	2	CND05860		XM_024657110.1	0
NC_006670.1	72291	73057	767	*	768	*	2.57	-2.16	3.54	-5.7	0.00387	0.0276	Promoter (<=1kb)	1	69840	73057	3218	2	CNA00230		XM_024656136.1	0
NC_006691.1	177393	178148	756	*	757	*	2.57	-2.16	3.54	-5.7	0.00387	0.0276	Promoter (<=1kb)	11	178276	183791	5516	1	CNF00520		XM_024657331.1	-128
NC_006670.1	187498	187936	439	*	440	*	2.57	-2.16	3.54	-5.7	0.00389	0.0276	Promoter (<=1kb)	1	186915	187690	776	2	CNA00650		XM_566488.2	0
NC_006684.1	1298734	1299283	550	*	551	*	2.57	-2.16	3.54	-5.7	0.00389	0.0276	Promoter (<=1kb)	7	1295473	1298894	3422	2	CNB04510		XM_568946.2	0
NC_006693.1	309063	309973	911	*	912	*	2.57	-2.16	3.54	-5.7	0.00389	0.0276	Promoter (<=1kb)	13	309706	311180	1475	1	CNH02880		XM_024657716.1	0
NC_006686.1	1131678	1132093	416	*	417	*	2.56	-2.16	3.54	-5.7	0.0039	0.0276	Promoter (<=1kb)	9	1131976	1134080	2105	1	CND04060		XM_570582.2	0
NC_006684.1	757471	757935	465	*	466	*	2.58	-2.16	3.55	-5.71	0.0025	0.0222	Exon (XM_024656521.1/CNB02580, exon 10 of 17)	7	759882	763146	3265	2	CNB02590		XM_024656522.1	5211
NC_006680.1	914299	914502	204	*	205	*	2.59	-2.16	3.56	-5.72	0.00155	0.0185	Promoter (<=1kb)	3	914093	915558	1466	1	CNK03100		XM_567903.2	206
NC_006684.1	718889	719134	246	*	247	*	2.59	-2.16	3.56	-5.72	0.00247	0.0221	Promoter (<=1kb)	7	717756	718975	1220	2	CNB02480		XM_569172.2	0
NC_006684.1	694972	695377	406	*	407	*	2.58	-2.16	3.56	-5.72	0.00381	0.0273	Promoter (<=1kb)	7	695361	696776	1416	1	CNB02410		XM_569166.2	0
NC_006684.1	1574344	1575023	680	*	681	*	2.58	-2.16	3.56	-5.72	0.00381	0.0273	Promoter (<=1kb)	7	1574667	1576043	1377	1	CNB05600		XM_569303.2	0
NC_006685.1	1360849	1361148	300	*	301	*	2.58	-2.16	3.56	-5.72	0.00381	0.0273	Promoter (<=1kb)	8	1360989	1361969	981	1	CNC04490		XM_569699.2	0
NC_006687.1	416060	416475	416	*	417	*	2.6	-2.16	3.57	-5.73	0.00214	0.0211	Promoter (<=1kb)	10	416485	421878	5394	1	CNE01530		XM_024657185.1	-10
NC_006681.1	700526	701137	612	*	613	*	2.6	-2.16	3.57	-5.73	0.00374	0.027	Promoter (1-2kb)	4	700957	702461	1505	2	CNL06140		XM_568237.2	1324
NC_006684.1	478199	478754	556	*	557	*	2.6	-2.16	3.57	-5.73	0.00374	0.027	Promoter (<=1kb)	7	475103	478338	3236	2	CNB01590		XM_024656487.1	0
NC_006686.1	468169	468533	365	*	366	*	2.6	-2.16	3.57	-5.73	0.00375	0.027	Promoter (<=1kb)	9	468519	470072	1554	1	CND01740		XM_570262.2	0
NC_006691.1	403652	404130	479	*	480	*	2.59	-2.16	3.57	-5.73	0.00377	0.0271	Promoter (<=1kb)	11	401635	403826	2192	2	CNF01370		XM_571513.2	0
NC_006686.1	1128922	1130065	1144	*	1145	*	3.84	-0.92	4.82	-5.74	0.00178	0.0195	Promoter (<=1kb)	9	1127643	1129265	1623	2	CND04040		XM_570595.2	0
NC_006680.1	467261	468122	862	*	863	*	2.61	-2.16	3.58	-5.74	0.00241	0.0221	Promoter (<=1kb)	3	468080	471120	3041	1	CNK01590		XM_567833.1	0
NC_006687.1	1334475	1335163	689	*	690	*	2.61	-2.16	3.58	-5.74	0.0037	0.0268	Promoter (<=1kb)	10	1333095	1334642	1548	2	CNE04750		XM_571183.2	0
NC_006682.1	35837	36270	434	*	435	*	2.6	-2.16	3.58	-5.74	0.00372	0.0269	Promoter (<=1kb)	5	35808	36987	1180	1	CNM00160		XM_024658245.1	29
NC_006684.1	43685	44088	404	*	405	*	2.61	-2.16	3.59	-5.75	0.00149	0.0182	Promoter (<=1kb)	7	42103	44040	1938	2	CNB00140		XM_568999.2	0
NC_006686.1	38174	38630	457	*	458	*	2.62	-2.16	3.59	-5.75	0.00365	0.0267	Promoter (<=1kb)	9	37802	41759	3958	1	CND00110		XM_024656926.1	372
NC_006692.1	391723	392394	672	*	673	*	2.62	-2.16	3.59	-5.75	0.00365	0.0267	Promoter (<=1kb)	12	387649	391773	4125	2	CNG01340		XM_024657521.1	0
NC_006682.1	505348	506046	699	*	700	*	2.61	-2.16	3.59	-5.75	0.00368	0.0267	Promoter (<=1kb)	5	505259	506172	914	2	CNM01675		XM_024658857.1	126
NC_006682.1	525646	526161	516	*	517	*	2.61	-2.16	3.59	-5.75	0.00368	0.0267	Promoter (<=1kb)	5	524423	525871	1449	2	CNM01740		XM_024658315.1	0
NC_006684.1	1345093	1345669	577	*	578	*	2.61	-2.16	3.59	-5.75	0.00368	0.0267	Promoter (<=1kb)	7	1343793	1345394	1602	2	CNB04710		XM_024656609.1	0
NC_006694.1	85456	85709	254	*	255	*	2.61	-2.16	3.59	-5.75	0.00368	0.0267	Promoter (<=1kb)	14	85573	87613	2041	1	CNI00360		XM_572726.2	0
NC_006685.1	702991	703965	975	*	976	*	4.52	-0.27	5.49	-5.76	0.000735	0.0134	Promoter (<=1kb)	8	701544	703322	1779	2	CNC02450		XM_569534.1	0
NC_006692.1	759801	760457	657	*	658	*	2.63	-2.16	3.6	-5.76	0.00154	0.0184	Promoter (<=1kb)	12	759310	761640	2331	1	CNG02720		XM_571935.1	491
NC_006686.1	874527	875065	539	*	540	*	2.62	-2.16	3.6	-5.76	0.00364	0.0267	Promoter (<=1kb)	9	874001	874708	708	2	CND03220		XM_570179.1	0
NC_006694.1	201471	201806	336	*	337	*	2.62	-2.16	3.6	-5.76	0.00364	0.0267	Promoter (<=1kb)	14	199722	201799	2078	2	CNI00820		XM_572972.2	0
NC_006685.1	311038	311623	586	*	587	*	2.64	-2.16	3.61	-5.77	0.00357	0.0263	Promoter (<=1kb)	8	309340	311484	2145	2	CNC01080		XM_569430.2	0
NC_006680.1	913806	914214	409	*	410	*	2.65	-2.16	3.62	-5.78	0.00354	0.0262	Promoter (<=1kb)	3	910025	913883	3859	2	CNK03090		XM_567902.2	0
NC_006679.1	718213	718831	619	*	620	*	2.64	-2.16	3.62	-5.78	0.00356	0.0262	Promoter (<=1kb)	2	717266	718588	1323	2	CNJ02455		XM_024658775.1	0
NC_006687.1	1143200	1143572	373	*	374	*	2.64	-2.16	3.62	-5.78	0.00356	0.0262	Promoter (1-2kb)	10	1142058	1143067	1010	1	CNE04050		XM_571058.2	1142
NC_006670.1	249296	250628	1333	*	1334	*	2.66	-2.16	3.63	-5.79	0.00349	0.0258	Promoter (<=1kb)	1	246684	249421	2738	2	CNA00880		XM_566515.2	0
NC_006681.1	756783	757178	396	*	397	*	2.66	-2.16	3.63	-5.79	0.00349	0.0258	Promoter (<=1kb)	4	757031	758087	1057	1	CNL06350		XM_568159.2	0
NC_006684.1	1247662	1248274	613	*	614	*	2.66	-2.16	3.63	-5.79	0.00349	0.0258	Promoter (<=1kb)	7	1248131	1249409	1279	1	CNB04280		XM_569251.2	0
NC_006691.1	1035746	1036184	439	*	440	*	2.66	-2.16	3.63	-5.79	0.00349	0.0258	Promoter (<=1kb)	11	1035385	1036209	825	2	CNF03500		XM_024657437.1	25
NC_006687.1	426639	427082	444	*	445	*	2.65	-2.16	3.63	-5.79	0.00352	0.026	Promoter (<=1kb)	10	426999	429370	2372	1	CNE01560		XM_570771.1	0
NC_006684.1	1335800	1336566	767	*	768	*	2.67	-2.16	3.64	-5.8	0.00345	0.0258	Promoter (<=1kb)	7	1336410	1338264	1855	1	CNB04680		XM_024656606.1	0
NC_006692.1	393801	394733	933	*	934	*	2.67	-2.16	3.64	-5.8	0.00345	0.0258	Promoter (<=1kb)	12	394354	397619	3266	1	CNG01360		XM_024657522.1	0
NC_006685.1	130154	130736	583	*	584	*	2.67	-2.16	3.64	-5.8	0.00346	0.0258	Promoter (<=1kb)	8	130457	132424	1968	1	CNC00460		XM_569336.2	0
NC_006685.1	918112	918552	441	*	442	*	2.67	-2.16	3.64	-5.8	0.00346	0.0258	Promoter (<=1kb)	8	916100	918177	2078	2	CNC02820		XM_569576.2	0
NC_006692.1	302466	303219	754	*	755	*	2.67	-2.16	3.64	-5.8	0.00346	0.0258	Promoter (<=1kb)	12	301053	302666	1614	2	CNG01100		XM_571871.2	0
NC_006682.1	604419	605521	1103	*	1104	*	2.66	-2.16	3.64	-5.8	0.00348	0.0258	Promoter (<=1kb)	5	603067	604607	1541	2	CNM01970		XM_568487.2	0
NC_006686.1	1180135	1181158	1024	*	1025	*	2.66	-2.16	3.64	-5.8	0.00348	0.0258	Promoter (<=1kb)	9	1177754	1180479	2726	2	CND04240		XM_024657057.1	0
NC_006693.1	118267	118811	545	*	546	*	2.67	-2.16	3.65	-5.81	0.00221	0.0213	Promoter (<=1kb)	13	118346	119814	1469	1	CNH03440		XM_572511.2	0
NC_006685.1	1753815	1754505	691	*	692	*	2.67	-2.16	3.65	-5.81	0.00342	0.0258	Promoter (<=1kb)	8	1751623	1753829	2207	2	CNC05920		XM_024656866.1	0
NC_006685.1	741980	742443	464	*	465	*	2.69	-2.16	3.66	-5.82	0.00337	0.0255	Promoter (<=1kb)	8	739654	742003	2350	2	CNC02590		XM_569552.2	0
NC_006693.1	1126650	1127241	592	*	593	*	2.69	-2.16	3.66	-5.82	0.00337	0.0255	Promoter (<=1kb)	13	1126910	1131838	4929	1	CNH00200		XM_024657618.1	0
NC_006681.1	334838	335357	520	*	521	*	2.7	-2.16	3.67	-5.83	0.00333	0.0254	Promoter (<=1kb)	4	335161	336308	1148	1	CNL04765		XM_024658827.1	0
NC_006685.1	1842987	1843329	343	*	344	*	2.7	-2.16	3.67	-5.83	0.00333	0.0254	Promoter (<=1kb)	8	1841466	1843040	1575	2	CNC06310		XM_569889.2	0
NC_006686.1	315729	316271	543	*	544	*	2.7	-2.16	3.67	-5.83	0.00333	0.0254	Promoter (<=1kb)	9	313799	315699	1901	2	CND01050		XM_570422.1	-30
NC_006684.1	572836	573432	597	*	598	*	2.69	-2.16	3.67	-5.83	0.00336	0.0255	Promoter (<=1kb)	7	571184	573041	1858	2	CNB01960		XM_569124.2	0
NC_006685.1	403000	403451	452	*	453	*	2.69	-2.16	3.67	-5.83	0.00336	0.0255	Promoter (<=1kb)	8	403433	406169	2737	1	CNC01470		XM_569478.2	0
NC_006684.1	1328482	1328908	427	*	428	*	2.71	-2.16	3.68	-5.84	0.00328	0.0253	Promoter (<=1kb)	7	1328529	1330380	1852	1	CNB04650		XM_568955.2	0
NC_006684.1	1354230	1355385	1156	*	1157	*	2.71	-2.16	3.68	-5.84	0.00328	0.0253	Promoter (<=1kb)	7	1352896	1355140	2245	2	CNB04750		XM_568965.2	0
NC_006686.1	69756	70167	412	*	413	*	2.71	-2.16	3.68	-5.84	0.00328	0.0253	Promoter (<=1kb)	9	70002	73808	3807	1	CND00210		XM_024656932.1	0
NC_006670.1	1248105	1248885	781	*	782	*	2.71	-2.16	3.68	-5.84	0.00329	0.0253	Promoter (<=1kb)	1	1246583	1248510	1928	2	CNA04700		XM_566859.2	0
NC_006685.1	1805770	1806880	1111	*	1112	*	2.71	-2.16	3.68	-5.84	0.00329	0.0253	Promoter (<=1kb)	8	1806478	1807742	1265	1	CNC06180		XM_569977.2	0
NC_006679.1	160485	161618	1134	*	1135	*	2.7	-2.16	3.68	-5.84	0.00331	0.0253	Promoter (<=1kb)	2	161202	164344	3143	1	CNJ00580		XM_024657922.1	0
NC_006685.1	48842	49319	478	*	479	*	2.7	-2.16	3.68	-5.84	0.00331	0.0253	Promoter (1-2kb)	8	43185	47447	4263	2	CNC00140		XM_024656645.1	-1395
NC_006691.1	621998	623151	1154	*	1155	*	4.61	-0.27	5.58	-5.85	0.000538	0.0111	Promoter (<=1kb)	11	619804	622457	2654	2	CNF02120		XM_024657389.1	0
NC_006682.1	255883	256531	649	*	650	*	2.72	-2.16	3.69	-5.85	0.00209	0.0207	Promoter (<=1kb)	5	253899	256055	2157	2	CNM00870		XM_024658275.1	0
NC_006681.1	824768	825517	750	*	751	*	2.72	-2.16	3.69	-5.85	0.00324	0.0252	Promoter (<=1kb)	4	824022	825154	1133	2	CNL06550		XM_568176.2	0
NC_006687.1	758440	759039	600	*	601	*	2.71	-2.16	3.69	-5.85	0.00327	0.0253	Promoter (<=1kb)	10	756866	758816	1951	2	CNE02850		XM_570998.2	0
NC_006679.1	350695	351193	499	*	500	*	2.72	-2.16	3.7	-5.86	0.00248	0.0221	Promoter (<=1kb)	2	350872	352194	1323	1	CNJ01255		XM_024658763.1	0
NC_006692.1	308834	309792	959	*	960	*	2.72	-2.16	3.7	-5.86	0.00322	0.0251	Promoter (<=1kb)	12	304903	309330	4428	2	CNG01110		XM_024657510.1	0
NC_006693.1	658408	658975	568	*	569	*	2.72	-2.16	3.7	-5.86	0.00323	0.0251	Promoter (<=1kb)	13	658884	661354	2471	1	CNH01680		XM_024657666.1	0
NC_006670.1	583130	583664	535	*	536	*	2.74	-2.16	3.71	-5.87	0.00203	0.0207	Promoter (<=1kb)	1	583277	584071	795	1	CNA02230		XM_024656198.1	0
NC_006685.1	1757985	1759062	1078	*	1079	*	2.74	-2.16	3.72	-5.87	0.00316	0.0248	Promoter (<=1kb)	8	1758468	1759892	1425	1	CNC05950		XM_569821.2	0
NC_006686.1	285712	286219	508	*	509	*	2.74	-2.16	3.72	-5.87	0.00316	0.0248	Promoter (<=1kb)	9	286183	287021	839	1	CND00920		XM_024656953.1	0
NC_006679.1	915001	915329	329	*	330	*	2.73	-2.16	3.71	-5.87	0.00318	0.0249	Promoter (<=1kb)	2	915298	917971	2674	1	CNJ02940		XM_567573.1	0
NC_006681.1	103613	104269	657	*	658	*	2.73	-2.16	3.71	-5.87	0.00318	0.0249	Promoter (<=1kb)	4	103399	104092	694	2	CNL04040		XM_567959.2	0
NC_006681.1	295552	296797	1246	*	1247	*	2.73	-2.16	3.71	-5.87	0.00318	0.0249	Promoter (<=1kb)	4	294720	295943	1224	2	CNL04643		XM_024658824.1	0
NC_006681.1	475085	475720	636	*	637	*	2.73	-2.16	3.71	-5.87	0.00319	0.0249	Promoter (<=1kb)	4	474566	475423	858	2	CNL05280		XM_024658180.1	0
NC_006693.1	764987	765637	651	*	652	*	2.75	-2.16	3.72	-5.88	0.00312	0.0246	Promoter (<=1kb)	13	765245	767056	1812	1	CNH01430		XM_572332.2	0
NC_006680.1	40068	40390	323	*	324	*	2.74	-2.16	3.72	-5.88	0.00315	0.0248	Promoter (<=1kb)	3	40320	44218	3899	1	CNK00140		XM_024658015.1	0
NC_006680.1	373250	373888	639	*	640	*	2.75	-2.16	3.73	-5.89	0.00198	0.0205	Promoter (<=1kb)	3	371690	373387	1698	2	CNK01240		XM_567809.2	0
NC_006684.1	1550980	1551542	563	*	564	*	2.75	-2.16	3.73	-5.89	0.0031	0.0246	Promoter (<=1kb)	7	1551469	1553493	2025	1	CNB05520		XM_569295.2	0
NC_006692.1	214770	215151	382	*	383	*	2.75	-2.16	3.73	-5.89	0.0031	0.0246	Promoter (2-3kb)	12	211976	215128	3153	1	CNG00750		XM_571799.2	2794
NC_006687.1	639551	640060	510	*	511	*	2.77	-2.16	3.74	-5.9	0.00305	0.0245	Promoter (<=1kb)	10	639856	640635	780	1	CNE02370		XM_570934.2	0
NC_006692.1	266658	267912	1255	*	1256	*	2.76	-2.16	3.74	-5.9	0.00306	0.0245	Promoter (<=1kb)	12	268318	271016	2699	1	CNG00950		XM_571837.1	-406
NC_006687.1	1116395	1116853	459	*	460	*	2.76	-2.16	3.74	-5.9	0.00308	0.0246	Promoter (<=1kb)	10	1112891	1116756	3866	2	CNE03930		XM_024658541.1	0
NC_006686.1	332590	333014	425	*	426	*	2.77	-2.16	3.75	-5.91	0.00131	0.0172	Promoter (<=1kb)	9	331662	333258	1597	2	CND01140		XM_570420.2	244
NC_006687.1	686799	687304	506	*	507	*	2.78	-2.16	3.75	-5.91	0.00301	0.0243	Promoter (<=1kb)	10	685140	686904	1765	2	CNE02550		XM_570957.1	0
NC_006687.1	182606	183135	530	*	531	*	2.77	-2.16	3.75	-5.91	0.00304	0.0244	Promoter (<=1kb)	10	182971	184197	1227	1	CNE00680		XM_024657154.1	0
NC_006681.1	597069	597514	446	*	447	*	2.78	-2.16	3.76	-5.92	0.00298	0.0242	Promoter (<=1kb)	4	595829	597121	1293	2	CNL05735		XM_024658838.1	0
NC_006694.1	971244	971569	326	*	327	*	2.78	-2.16	3.76	-5.92	0.00298	0.0242	Promoter (<=1kb)	14	968167	971299	3133	2	CNI03600		XM_024657870.1	0
NC_006679.1	797781	798244	464	*	465	*	2.78	-2.16	3.76	-5.92	0.00299	0.0242	Promoter (<=1kb)	2	796585	797977	1393	2	CNJ02760		XM_024657989.1	0
NC_006692.1	304149	304666	518	*	519	*	2.78	-2.16	3.76	-5.92	0.00299	0.0242	Promoter (<=1kb)	12	302901	304274	1374	2	CNG01105		XM_024658604.1	0
NC_006687.1	312899	313400	502	*	503	*	2.8	-2.16	3.78	-5.93	0.00293	0.024	Promoter (<=1kb)	10	311353	312979	1627	2	CNE01110		XM_024657171.1	0
NC_006670.1	1200124	1200604	481	*	482	*	2.8	-2.16	3.77	-5.93	0.00294	0.0241	Promoter (<=1kb)	1	1199990	1200640	651	2	CNA04460		XM_566806.2	36
NC_006680.1	214700	215309	610	*	611	*	2.79	-2.16	3.77	-5.93	0.00295	0.0241	Promoter (<=1kb)	3	214855	216968	2114	1	CNK00650		XM_567628.2	0
NC_006684.1	1142332	1142822	491	*	492	*	2.79	-2.16	3.77	-5.93	0.00295	0.0241	Promoter (<=1kb)	7	1141460	1142565	1106	2	CNB03860		XM_569215.2	0
NC_006685.1	1011127	1011666	540	*	541	*	2.8	-2.16	3.78	-5.94	0.00162	0.0188	Promoter (<=1kb)	8	1010160	1011351	1192	2	CNC03190		XM_024656759.1	0
NC_006679.1	356571	357081	511	*	512	*	2.8	-2.16	3.78	-5.94	0.0029	0.0239	Promoter (2-3kb)	2	354016	356689	2674	1	CNJ01260		XM_024657943.1	2555
NC_006685.1	524962	525515	554	*	555	*	2.82	-2.16	3.79	-5.95	0.00286	0.0236	Promoter (2-3kb)	8	526145	528473	2329	2	CNC01930		XM_569442.1	2958
NC_006685.1	1639264	1639809	546	*	547	*	2.82	-2.16	3.79	-5.95	0.00286	0.0236	Promoter (<=1kb)	8	1636824	1639316	2493	2	CNC05490		XM_024656850.1	0
NC_006679.1	266716	267960	1245	*	1246	*	2.81	-2.16	3.79	-5.95	0.00288	0.0237	Promoter (<=1kb)	2	262888	267539	4652	2	CNJ00920		XM_024657932.1	0
NC_006691.1	1409386	1410113	728	*	729	*	2.83	-2.16	3.8	-5.96	0.00282	0.0235	Promoter (<=1kb)	11	1410060	1411670	1611	1	CNF04850		XM_024657469.1	0
NC_006694.1	34330	34815	486	*	487	*	2.83	-2.16	3.8	-5.96	0.00282	0.0235	Promoter (<=1kb)	14	34640	36559	1920	1	CNI00110		XM_024657760.1	0
NC_006685.1	494004	494543	540	*	541	*	2.82	-2.16	3.8	-5.96	0.00283	0.0235	Promoter (<=1kb)	8	492441	494175	1735	2	CNC01800		XM_569533.2	0
NC_006687.1	466217	466964	748	*	749	*	2.82	-2.16	3.8	-5.96	0.00283	0.0235	Promoter (<=1kb)	10	464935	466573	1639	2	CNE01660		XM_570784.2	0
NC_006679.1	529416	530165	750	*	751	*	2.82	-2.16	3.8	-5.96	0.00285	0.0236	Promoter (<=1kb)	2	528099	529776	1678	2	CNJ01830		XM_567356.1	0
NC_006680.1	656605	657171	567	*	568	*	2.82	-2.16	3.8	-5.96	0.00285	0.0236	Promoter (<=1kb)	3	654311	656779	2469	2	CNK02230		XM_567697.2	0
NC_006692.1	1232663	1233736	1074	*	1075	*	5.52	0.52	6.49	-5.97	4.43e-06	0.000584	Promoter (<=1kb)	12	1232328	1233182	855	2	CNG04360		XM_572112.2	0
NC_006693.1	686243	686954	712	*	713	*	2.84	-2.16	3.81	-5.97	0.00278	0.0234	Promoter (<=1kb)	13	686573	687825	1253	1	CNH01580		XM_024657662.1	0
NC_006685.1	1727497	1728032	536	*	537	*	2.83	-2.16	3.81	-5.97	0.00279	0.0234	Promoter (<=1kb)	8	1725386	1727578	2193	2	CNC05820		XM_569802.2	0
NC_006681.1	343671	344083	413	*	414	*	2.83	-2.16	3.81	-5.97	0.0028	0.0235	Promoter (<=1kb)	4	343984	345708	1725	1	CNL04800		XM_568021.2	0
NC_006684.1	630690	631599	910	*	911	*	2.85	-2.16	3.82	-5.98	0.00274	0.0232	Promoter (<=1kb)	7	631315	634086	2772	1	CNB02170		XM_024656505.1	0
NC_006685.1	1046805	1047134	330	*	331	*	2.85	-2.16	3.82	-5.98	0.00274	0.0232	Promoter (<=1kb)	8	1046969	1050134	3166	1	CNC03310		XM_024656765.1	0
NC_006686.1	796982	797569	588	*	589	*	2.85	-2.16	3.82	-5.98	0.00274	0.0232	Promoter (<=1kb)	9	792548	797263	4716	2	CND02930		XM_570201.1	0
NC_006691.1	183499	184138	640	*	641	*	2.85	-2.16	3.82	-5.98	0.00274	0.0232	Promoter (<=1kb)	11	183811	186443	2633	1	CNF00540		XM_024657332.1	0
NC_006686.1	1177246	1177832	587	*	588	*	2.84	-2.16	3.82	-5.98	0.00275	0.0232	Promoter (<=1kb)	9	1174593	1177358	2766	2	CND04230		XM_024657056.1	0
NC_006670.1	182674	183685	1012	*	1013	*	2.84	-2.16	3.82	-5.98	0.00276	0.0232	Promoter (<=1kb)	1	179702	183177	3476	2	CNA00630		XM_024656154.1	0
NC_006686.1	306629	307176	548	*	549	*	2.84	-2.16	3.82	-5.98	0.00276	0.0232	Promoter (<=1kb)	9	307100	308287	1188	1	CND01010		XM_024656957.1	0
NC_006686.1	149082	149765	684	*	685	*	2.86	-2.16	3.83	-5.99	0.00271	0.0232	Promoter (<=1kb)	9	147850	149514	1665	2	CND00500		XM_024656944.1	0
NC_006680.1	861598	862010	413	*	414	*	2.85	-2.16	3.83	-5.99	0.00273	0.0232	Promoter (<=1kb)	3	862004	863590	1587	1	CNK02940		XM_567889.2	0
NC_006681.1	348018	348957	940	*	941	*	2.85	-2.16	3.83	-5.99	0.00273	0.0232	Promoter (<=1kb)	4	345679	347942	2264	2	CNL04810		XM_568022.2	-76
NC_006694.1	213950	214455	506	*	507	*	2.85	-2.16	3.83	-5.99	0.00273	0.0232	Promoter (<=1kb)	14	212585	214956	2372	2	CNI00850		XM_024657779.1	501
NC_006670.1	1191531	1192550	1020	*	1021	*	2.87	-2.16	3.84	-6	0.00267	0.023	Promoter (<=1kb)	1	1192448	1197322	4875	1	CNA04430		XM_566804.2	0
NC_006683.1	74675	75438	764	*	765	*	2.87	-2.16	3.84	-6	0.00267	0.023	Promoter (<=1kb)	6	73171	74862	1692	2	CNN00175		XM_024658867.1	0
NC_006685.1	197190	197748	559	*	560	*	2.87	-2.16	3.84	-6	0.00267	0.023	Promoter (<=1kb)	8	194570	197522	2953	2	CNC00680		XM_569360.2	0
NC_006684.1	15472	16209	738	*	739	*	2.86	-2.16	3.84	-6	0.00269	0.0231	Promoter (<=1kb)	7	8908	15563	6656	2	CNB00050		XM_024656419.1	0
NC_006687.1	337771	338272	502	*	503	*	2.86	-2.16	3.84	-6	0.00269	0.0231	Promoter (<=1kb)	10	338141	339751	1611	1	CNE01220		XM_570708.1	0
NC_006684.1	761109	761559	451	*	452	*	2.86	-2.16	3.84	-6	0.0027	0.0231	Promoter (1-2kb)	7	759882	763146	3265	2	CNB02590		XM_024656522.1	1587
NC_006693.1	1048005	1049068	1064	*	1065	*	4.07	-0.96	5.05	-6.01	0.000868	0.0144	Promoter (<=1kb)	13	1045325	1048073	2749	2	CNH00490		XM_572241.2	0
NC_006694.1	675265	676074	810	*	811	*	2.87	-2.16	3.85	-6.01	0.00254	0.0223	Promoter (<=1kb)	14	672228	675557	3330	2	CNI02470		XM_572872.2	0
NC_006681.1	610706	611809	1104	*	1105	*	2.87	-2.16	3.85	-6.01	0.00255	0.0223	Promoter (<=1kb)	4	608565	610815	2251	2	CNL05780		XM_568111.2	0
NC_006685.1	242515	243143	629	*	630	*	2.87	-2.16	3.85	-6.01	0.00255	0.0223	Promoter (<=1kb)	8	243354	246202	2849	1	CNC00850		XM_024656673.1	-211
NC_006687.1	314127	314629	503	*	504	*	2.88	-2.16	3.86	-6.02	0.00128	0.0171	Promoter (<=1kb)	10	314465	316684	2220	1	CNE01130		XM_570701.2	0
NC_006685.1	158804	159443	640	*	641	*	2.88	-2.16	3.86	-6.02	0.00251	0.0222	Promoter (<=1kb)	8	157829	158964	1136	2	CNC00565		XM_024658917.1	0
NC_006685.1	1854051	1854790	740	*	741	*	2.88	-2.16	3.86	-6.02	0.00252	0.0222	Promoter (<=1kb)	8	1851964	1854434	2471	2	CNC06370		XM_569894.2	0
NC_006687.1	1347883	1348498	616	*	617	*	2.88	-2.16	3.86	-6.02	0.00252	0.0222	Promoter (<=1kb)	10	1346312	1348060	1749	2	CNE04820		XM_570999.2	0
NC_006691.1	812358	812969	612	*	613	*	2.89	-2.16	3.86	-6.02	0.0026	0.0225	Promoter (<=1kb)	11	809957	812378	2422	2	CNF02830		XM_024657417.1	0
NC_006694.1	145184	145720	537	*	538	*	2.89	-2.16	3.86	-6.02	0.0026	0.0225	Promoter (<=1kb)	14	143499	145238	1740	2	CNI00610		XM_024658724.1	0
NC_006687.1	358813	359469	657	*	658	*	2.9	-2.16	3.87	-6.03	0.00256	0.0223	Promoter (<=1kb)	10	357788	359220	1433	2	CNE01300		XM_024657178.1	0
NC_006679.1	1052225	1052661	437	*	438	*	2.89	-2.16	3.87	-6.03	0.00257	0.0224	Promoter (<=1kb)	2	1050778	1052289	1512	2	CNJ03350		XM_567414.1	0
NC_006687.1	1428234	1429166	933	*	934	*	2.9	-2.16	3.88	-6.04	0.00254	0.0223	Promoter (1-2kb)	10	1421207	1427068	5862	2	CNE05070		XM_024657302.1	-1166
NC_006670.1	1498428	1499101	674	*	675	*	2.92	-2.16	3.89	-6.05	0.00249	0.0221	Promoter (<=1kb)	1	1495091	1498681	3591	2	CNA05590		XM_024656312.1	0
NC_006685.1	950283	951476	1194	*	1195	*	2.92	-2.16	3.89	-6.05	0.00249	0.0221	Promoter (<=1kb)	8	951294	955573	4280	1	CNC02960		XM_024656749.1	0
NC_006685.1	1007167	1007719	553	*	554	*	2.92	-2.16	3.9	-6.06	0.00111	0.0161	Promoter (<=1kb)	8	1005988	1007460	1473	2	CNC03170		XM_024656758.1	0
NC_006681.1	467272	467609	338	*	339	*	2.93	-2.16	3.9	-6.06	0.00245	0.0221	Promoter (<=1kb)	4	465886	467339	1454	2	CNL05250		XM_024658179.1	0
NC_006692.1	1151579	1152054	476	*	477	*	2.93	-2.16	3.9	-6.06	0.00245	0.0221	Promoter (<=1kb)	12	1148559	1151752	3194	2	CNG04070		XM_572155.2	0
NC_006686.1	578947	579967	1021	*	1022	*	2.92	-2.16	3.9	-6.06	0.00246	0.0221	Promoter (<=1kb)	9	577068	579233	2166	2	CND02150		XM_570449.2	0
NC_006691.1	802152	802643	492	*	493	*	2.92	-2.16	3.9	-6.06	0.00246	0.0221	Promoter (<=1kb)	11	800080	802416	2337	2	CNF02800		XM_571600.2	0
NC_006692.1	299565	300252	688	*	689	*	2.92	-2.16	3.9	-6.06	0.00247	0.0221	Promoter (<=1kb)	12	297489	299930	2442	2	CNG01080		XM_024657508.1	0
NC_006684.1	811592	812210	619	*	620	*	2.92	-2.16	3.9	-6.06	0.00248	0.0221	Promoter (<=1kb)	7	809267	811786	2520	2	CNB02720		XM_568861.2	0
NC_006685.1	66536	66961	426	*	427	*	2.92	-2.16	3.9	-6.06	0.00248	0.0221	Promoter (<=1kb)	8	65585	66969	1385	2	CNC00230		XM_024656648.1	8
NC_006692.1	98529	99371	843	*	844	*	2.92	-2.16	3.9	-6.06	0.00248	0.0221	Promoter (<=1kb)	12	93753	98316	4564	2	CNG00380		XM_571736.2	-213
NC_006692.1	525604	527194	1591	*	1592	*	2.92	-2.16	3.9	-6.06	0.00248	0.0221	Promoter (<=1kb)	12	524071	525894	1824	2	CNG01860		XM_571873.2	0
NC_006670.1	1033878	1034586	709	*	710	*	4.49	-0.61	5.47	-6.07	6.13e-05	0.00344	Promoter (<=1kb)	1	1031572	1034255	2684	2	CNA03840		XM_024656249.1	0
NC_006682.1	733220	733872	653	*	654	*	2.94	-2.16	3.92	-6.07	0.00241	0.0221	Promoter (2-3kb)	5	730988	733234	2247	1	CNM02430		XM_568258.1	2232
NC_006687.1	487665	488193	529	*	530	*	2.94	-2.16	3.92	-6.07	0.00241	0.0221	Promoter (<=1kb)	10	485060	487718	2659	2	CNE01770		XM_570800.2	0
NC_006692.1	1000592	1000956	365	*	366	*	2.94	-2.16	3.92	-6.07	0.00241	0.0221	Promoter (<=1kb)	12	1000773	1003187	2415	1	CNG03590		XM_024657580.1	0
NC_006670.1	2123484	2124510	1027	*	1028	*	2.93	-2.16	3.91	-6.07	0.00242	0.0221	Promoter (<=1kb)	1	2116756	2123916	7161	2	CNA07700		XM_024656393.1	0
NC_006693.1	77786	78306	521	*	522	*	2.93	-2.16	3.91	-6.07	0.00243	0.0221	Promoter (<=1kb)	13	75442	77983	2542	2	CNH03580		XM_024657742.1	0
NC_006670.1	831180	831570	391	*	392	*	2.93	-2.16	3.91	-6.07	0.00244	0.0221	Promoter (<=1kb)	1	831531	833123	1593	1	CNA03150		XM_024656227.1	0
NC_006686.1	686255	686918	664	*	665	*	2.93	-2.16	3.91	-6.07	0.00244	0.0221	Promoter (<=1kb)	9	686584	688062	1479	1	CND02510		XM_570448.2	0
NC_006692.1	959340	959831	492	*	493	*	2.93	-2.16	3.91	-6.07	0.00244	0.0221	Promoter (<=1kb)	12	957935	959324	1390	2	CNG03400		XM_572025.2	-16
NC_006681.1	645498	646137	640	*	641	*	2.94	-2.16	3.92	-6.08	0.00239	0.0221	Promoter (<=1kb)	4	644533	645834	1302	2	CNL05930		XM_024658209.1	0
NC_006685.1	405945	406756	812	*	813	*	2.94	-2.16	3.92	-6.08	0.00239	0.0221	Promoter (<=1kb)	8	406502	408787	2286	1	CNC01480		XM_569480.2	0
NC_006670.1	786833	787313	481	*	482	*	2.95	-2.16	3.93	-6.09	0.00236	0.0219	Promoter (<=1kb)	1	785533	786917	1385	2	CNA03000		XM_024656222.1	0
NC_006681.1	706666	707035	370	*	371	*	2.95	-2.16	3.93	-6.09	0.00236	0.0219	Promoter (<=1kb)	4	705398	706494	1097	2	CNL06155		XM_024658846.1	-172
NC_006685.1	915423	915943	521	*	522	*	2.95	-2.16	3.93	-6.09	0.00236	0.0219	Promoter (<=1kb)	8	914076	915628	1553	2	CNC02810		XM_569575.2	0
NC_006670.1	1931066	1931848	783	*	784	*	2.95	-2.16	3.93	-6.09	0.00238	0.0221	Promoter (2-3kb)	1	1932141	1934806	2666	2	CNA07100		XM_567027.2	2958
NC_006684.1	1091964	1092796	833	*	834	*	3.94	-1.18	4.91	-6.1	9.19e-05	0.0041	Promoter (<=1kb)	7	1089480	1092082	2603	2	CNB03690		XM_024656573.1	0
NC_006687.1	537782	538427	646	*	647	*	2.96	-2.16	3.94	-6.1	0.00126	0.0169	Promoter (<=1kb)	10	535095	538894	3800	2	CNE01990		XM_024657204.1	467
NC_006687.1	168704	169212	509	*	510	*	2.96	-2.16	3.94	-6.1	0.00233	0.0219	Promoter (<=1kb)	10	164107	168627	4521	2	CNE00620		XM_570778.2	-77
NC_006694.1	504798	505249	452	*	453	*	2.96	-2.16	3.94	-6.1	0.00233	0.0219	Promoter (<=1kb)	14	502875	505035	2161	2	CNI01810		XM_024657810.1	0
NC_006681.1	735324	735868	545	*	546	*	2.96	-2.16	3.94	-6.1	0.00234	0.0219	Promoter (1-2kb)	4	733900	737916	4017	1	CNL06270		XM_024658222.1	1424
NC_006686.1	1682628	1683426	799	*	800	*	2.96	-2.16	3.94	-6.1	0.00234	0.0219	Promoter (<=1kb)	9	1679581	1682766	3186	2	CND06100		XM_570525.2	0
NC_006693.1	199557	199860	304	*	305	*	2.96	-2.16	3.94	-6.1	0.00234	0.0219	Promoter (<=1kb)	13	196141	199565	3425	2	CNH03230		XM_572492.2	0
NC_006685.1	1059134	1060022	889	*	890	*	2.98	-2.16	3.95	-6.11	0.00228	0.0216	Promoter (<=1kb)	8	1054351	1059302	4952	2	CNC03330		XM_569992.2	0
NC_006686.1	997137	997759	623	*	624	*	2.97	-2.16	3.95	-6.11	0.0023	0.0218	Promoter (<=1kb)	9	991999	997233	5235	2	CND03610		XM_024657037.1	0
NC_006686.1	297307	297670	364	*	365	*	2.99	-2.16	3.96	-6.12	0.00169	0.0191	Promoter (<=1kb)	9	295251	297537	2287	2	CND00960		XM_024656955.1	0
NC_006687.1	322152	322781	630	*	631	*	2.99	-2.16	3.96	-6.12	0.00224	0.0215	Promoter (<=1kb)	10	320482	322482	2001	2	CNE01165		XM_024658513.1	0
NC_006685.1	1837720	1838304	585	*	586	*	2.98	-2.16	3.96	-6.12	0.00225	0.0215	Promoter (<=1kb)	8	1837869	1839267	1399	2	CNC06295		XM_024658464.1	963
NC_006687.1	400646	401293	648	*	649	*	2.98	-2.16	3.96	-6.12	0.00225	0.0215	Promoter (<=1kb)	10	399114	400907	1794	2	CNE01460		XM_571122.2	0
NC_006684.1	645827	646534	708	*	709	*	2.99	-2.16	3.97	-6.13	0.00139	0.0176	Promoter (<=1kb)	7	644794	646279	1486	2	CNB02230		XM_569152.2	0
NC_006692.1	1087823	1088966	1144	*	1145	*	3	-2.16	3.98	-6.13	0.00221	0.0213	Promoter (<=1kb)	12	1086728	1087951	1224	2	CNG03870		XM_572098.2	0
NC_006692.1	502808	504005	1198	*	1199	*	2.99	-2.16	3.97	-6.13	0.00222	0.0213	Promoter (<=1kb)	12	500512	502963	2452	2	CNG01770		XM_024657536.1	0
NC_006670.1	1889674	1890728	1055	*	1056	*	4.89	-0.27	5.87	-6.14	0.000195	0.00636	Promoter (<=1kb)	1	1891194	1893078	1885	1	CNA06960		XM_567013.2	-466
NC_006685.1	294663	295038	376	*	377	*	3	-2.16	3.98	-6.14	0.0022	0.0213	Promoter (<=1kb)	8	294982	295988	1007	1	CNC01010		XM_024656679.1	0
NC_006685.1	1666066	1667014	949	*	950	*	3	-2.16	3.98	-6.14	0.0022	0.0213	Promoter (<=1kb)	8	1664278	1666651	2374	2	CNC05580		XM_569767.2	0
NC_006691.1	827402	827816	415	*	416	*	3	-2.16	3.98	-6.14	0.0022	0.0213	Promoter (<=1kb)	11	827644	830578	2935	1	CNF02900		XM_571594.2	0
NC_006694.1	188813	189181	369	*	370	*	3.01	-2.16	3.99	-6.15	0.00115	0.0161	Promoter (<=1kb)	14	187155	188931	1777	2	CNI00780		XM_572747.2	0
NC_006687.1	1435579	1436657	1079	*	1080	*	3.01	-2.16	3.99	-6.15	0.00116	0.0161	Promoter (1-2kb)	10	1436576	1438380	1805	2	CNE05110		XM_024657306.1	1723
NC_006686.1	347292	347652	361	*	362	*	3.01	-2.16	3.99	-6.15	0.00117	0.0161	Promoter (<=1kb)	9	346374	347378	1005	2	CND01210		XM_570414.2	0
NC_006670.1	2262873	2263310	438	*	439	*	3.01	-2.16	3.99	-6.15	0.00217	0.0212	Promoter (<=1kb)	1	2261219	2262900	1682	2	CNA08230		XM_567065.2	0
NC_006691.1	1010169	1010833	665	*	666	*	3.01	-2.16	3.99	-6.15	0.00217	0.0212	Promoter (1-2kb)	11	1010583	1012514	1932	2	CNF03425		XM_024658585.1	1681
NC_006691.1	1202752	1203196	445	*	446	*	3.01	-2.16	3.99	-6.15	0.00217	0.0212	Promoter (<=1kb)	11	1197158	1202779	5622	2	CNF04130		XM_024657448.1	0
NC_006685.1	1080399	1080974	576	*	577	*	3.02	-2.16	4	-6.16	0.00213	0.0211	Promoter (<=1kb)	8	1079176	1080723	1548	2	CNC03410		XM_024656771.1	0
NC_006687.1	46905	47385	481	*	482	*	4.27	-0.92	5.25	-6.17	9.32e-05	0.0041	Promoter (<=1kb)	10	47498	49287	1790	1	CNE00210		XM_571083.2	-113
NC_006681.1	291980	292625	646	*	647	*	3.03	-2.16	4.01	-6.17	0.00157	0.0186	Promoter (<=1kb)	4	289119	292357	3239	2	CNL04620		XM_568006.2	0
NC_006681.1	543904	544424	521	*	522	*	3.03	-2.16	4.01	-6.17	0.00208	0.0207	Promoter (<=1kb)	4	544265	545294	1030	1	CNL05510		XM_568087.2	0
NC_006683.1	511470	511997	528	*	529	*	3.03	-2.16	4.01	-6.17	0.00208	0.0207	Promoter (<=1kb)	6	509717	511589	1873	2	CNN01760		XM_568676.2	0
NC_006680.1	859688	860317	630	*	631	*	3.03	-2.16	4.01	-6.17	0.0021	0.0208	Promoter (<=1kb)	3	857448	859805	2358	2	CNK02920		XM_024658100.1	0
NC_006687.1	558205	559572	1368	*	1369	*	3.03	-2.16	4.01	-6.17	0.00211	0.0209	Promoter (<=1kb)	10	559402	563611	4210	1	CNE02070		XM_024657207.1	0
NC_006687.1	766721	767518	798	*	799	*	3.04	-2.16	4.02	-6.18	0.00205	0.0207	Promoter (<=1kb)	10	764324	767045	2722	2	CNE02880		XM_024657232.1	0
NC_006693.1	696443	696801	359	*	360	*	3.04	-2.16	4.02	-6.18	0.00205	0.0207	Promoter (<=1kb)	13	696726	698203	1478	1	CNH01545		XM_024658694.1	0
NC_006694.1	152593	153234	642	*	643	*	3.04	-2.16	4.02	-6.18	0.00205	0.0207	Promoter (<=1kb)	14	151613	152622	1010	2	CNI00630		XM_572762.1	0
NC_006685.1	1393400	1394042	643	*	644	*	3.04	-2.16	4.02	-6.18	0.00206	0.0207	Promoter (1-2kb)	8	1393994	1395501	1508	2	CNC04620		XM_024656821.1	1459
NC_006691.1	860009	860522	514	*	515	*	3.04	-2.16	4.02	-6.18	0.00206	0.0207	Promoter (<=1kb)	11	856451	860128	3678	2	CNF03000		XM_024657423.1	0
NC_006693.1	112964	113528	565	*	566	*	3.05	-2.16	4.03	-6.19	0.000687	0.0128	Promoter (<=1kb)	13	113248	114834	1587	1	CNH03460		XM_572513.2	0
NC_006685.1	260139	260822	684	*	685	*	3.05	-2.16	4.03	-6.19	0.00202	0.0207	Promoter (<=1kb)	8	260793	267157	6365	1	CNC00900		XM_024656677.1	0
NC_006694.1	293086	293654	569	*	570	*	3.05	-2.16	4.03	-6.19	0.00203	0.0207	Promoter (<=1kb)	14	291438	293291	1854	2	CNI01190		XM_572697.2	0
NC_006685.1	1518569	1519287	719	*	720	*	3.05	-2.16	4.03	-6.19	0.00204	0.0207	Promoter (<=1kb)	8	1516625	1519035	2411	2	CNC05050		XM_570024.2	0
NC_006686.1	69088	69668	581	*	582	*	3.05	-2.16	4.03	-6.19	0.00204	0.0207	Promoter (<=1kb)	9	66231	69248	3018	2	CND00200		XM_570377.2	0
NC_006686.1	1649198	1649685	488	*	489	*	3.05	-2.16	4.03	-6.19	0.00204	0.0207	Promoter (<=1kb)	9	1646200	1649366	3167	2	CND05990		XM_024657114.1	0
NC_006682.1	492223	493049	827	*	828	*	3.06	-2.16	4.05	-6.2	0.00198	0.0205	Promoter (<=1kb)	5	487775	492370	4596	2	CNM01650		XM_024658312.1	0
NC_006683.1	504088	505057	970	*	971	*	3.06	-2.16	4.04	-6.2	0.00201	0.0206	Promoter (<=1kb)	6	501700	504609	2910	2	CNN01740		XM_024658408.1	0
NC_006691.1	572160	572857	698	*	699	*	3.06	-2.16	4.04	-6.2	0.00201	0.0206	Promoter (<=1kb)	11	572418	574026	1609	1	CNF01940		XM_571519.2	0
NC_006681.1	621667	622235	569	*	570	*	3.05	-2.16	4.04	-6.2	0.00201	0.0206	Promoter (<=1kb)	4	622062	623850	1789	1	CNL05840		XM_568117.2	0
NC_006682.1	101784	103228	1445	*	1446	*	3.05	-2.16	4.04	-6.2	0.00201	0.0206	Promoter (1-2kb)	5	104308	105796	1489	1	CNM00420		XM_568361.2	-1080
NC_006694.1	549521	550481	961	*	962	*	3.07	-2.16	4.05	-6.21	0.000927	0.0146	Promoter (<=1kb)	14	547623	550029	2407	2	CNI01990		XM_024657816.1	0
NC_006693.1	106652	108151	1500	*	1501	*	3.07	-2.16	4.05	-6.21	0.00196	0.0204	Promoter (<=1kb)	13	107759	108818	1060	1	CNH03475		XM_024658666.1	0
NC_006670.1	1523514	1524175	662	*	663	*	3.07	-2.16	4.05	-6.21	0.00197	0.0204	Promoter (<=1kb)	1	1522287	1523515	1229	2	CNA05690		XM_567241.2	0
NC_006686.1	1373565	1374527	963	*	964	*	3.07	-2.16	4.05	-6.21	0.00197	0.0204	Promoter (<=1kb)	9	1373195	1374016	822	2	CND05020		XM_570064.2	0
NC_006693.1	783725	784150	426	*	427	*	3.08	-2.16	4.06	-6.22	0.000923	0.0146	Promoter (<=1kb)	13	784039	786632	2594	1	CNH01370		XM_572325.2	0
NC_006681.1	890787	891201	415	*	416	*	3.08	-2.16	4.06	-6.22	0.00102	0.0152	Promoter (<=1kb)	4	889152	891009	1858	2	CNL06790		XM_568241.2	0
NC_006694.1	109254	109973	720	*	721	*	3.08	-2.16	4.06	-6.22	0.00192	0.0203	Promoter (<=1kb)	14	108542	109597	1056	2	CNI00450		XM_024657770.1	0
NC_006679.1	999067	999839	773	*	774	*	3.08	-2.16	4.06	-6.22	0.00193	0.0203	Promoter (<=1kb)	2	999386	1003330	3945	1	CNJ03190		XM_567399.1	0
NC_006680.1	82765	83353	589	*	590	*	3.08	-2.16	4.06	-6.22	0.00193	0.0203	Promoter (<=1kb)	3	77041	83019	5979	2	CNK00250		XM_024658020.1	0
NC_006680.1	879652	880462	811	*	812	*	3.08	-2.16	4.06	-6.22	0.00194	0.0203	Promoter (<=1kb)	3	879127	880039	913	2	CNK03000		XM_567895.2	0
NC_006679.1	1055430	1055927	498	*	499	*	3.08	-2.16	4.06	-6.22	0.00194	0.0203	Promoter (<=1kb)	2	1056045	1059182	3138	1	CNJ03365		XM_024658798.1	-118
NC_006685.1	2012493	2012825	333	*	334	*	3.08	-2.16	4.06	-6.22	0.00194	0.0203	Promoter (1-2kb)	8	2013961	2014710	750	1	CNC06875		XM_024658470.1	-1136
NC_006680.1	502191	503970	1780	*	1781	*	3.09	-2.16	4.07	-6.23	0.00189	0.0201	Promoter (<=1kb)	3	499164	503106	3943	2	CNK01700		XM_567845.2	0
NC_006694.1	483114	484518	1405	*	1406	*	3.09	-2.16	4.07	-6.23	0.00189	0.0201	Promoter (<=1kb)	14	480933	483533	2601	2	CNI01730		XM_572803.2	0
NC_006694.1	977352	978075	724	*	725	*	3.09	-2.16	4.07	-6.23	0.00191	0.0202	Promoter (<=1kb)	14	978087	980983	2897	1	CNI03640		XM_572599.2	-12
NC_006681.1	65113	66059	947	*	948	*	3.09	-2.16	4.07	-6.23	0.00191	0.0202	Promoter (<=1kb)	4	64928	65713	786	2	CNL03890		XM_024658131.1	0
NC_006670.1	29238	29824	587	*	588	*	3.1	-2.16	4.08	-6.24	0.000692	0.0128	Promoter (<=1kb)	1	29947	31102	1156	1	CNA00090		XM_024656129.1	-123
NC_006685.1	653139	653795	657	*	658	*	3.1	-2.16	4.08	-6.24	0.00186	0.02	Promoter (<=1kb)	8	651163	653474	2312	2	CNC02270		XM_569505.2	0
NC_006693.1	324974	325898	925	*	926	*	3.1	-2.16	4.08	-6.24	0.00187	0.0201	Promoter (<=1kb)	13	325526	329645	4120	1	CNH02820		XM_024657714.1	0
NC_006670.1	342932	343952	1021	*	1022	*	3.1	-2.16	4.08	-6.24	0.00188	0.0201	Promoter (<=1kb)	1	341238	342964	1727	2	CNA01260		XM_567249.2	0
NC_006687.1	220046	220591	546	*	547	*	3.1	-2.16	4.08	-6.24	0.00188	0.0201	Promoter (<=1kb)	10	220436	224688	4253	1	CNE00840		XM_024657159.1	0
NC_006692.1	333817	334312	496	*	497	*	3.11	-2.16	4.09	-6.25	0.00184	0.0199	Promoter (<=1kb)	12	332603	333961	1359	2	CNG01190		XM_571792.2	0
NC_006684.1	64805	65288	484	*	485	*	3.11	-2.16	4.09	-6.25	0.00185	0.0199	Promoter (<=1kb)	7	64973	67162	2190	1	CNB00220		XM_568763.2	0
NC_006686.1	629245	629702	458	*	459	*	3.12	-2.16	4.1	-6.26	0.00182	0.0197	Promoter (<=1kb)	9	629718	630603	886	1	CND02350		XM_570435.2	-16
NC_006691.1	808387	808782	396	*	397	*	3.13	-2.16	4.11	-6.27	0.000521	0.0109	Promoter (<=1kb)	11	805950	808374	2425	2	CNF02820		XM_571366.2	-13
NC_006683.1	88982	90051	1070	*	1071	*	3.13	-2.16	4.11	-6.27	0.00178	0.0195	Promoter (<=1kb)	6	88802	89464	663	2	CNN00213		XM_024658868.1	0
NC_006683.1	225279	226283	1005	*	1006	*	3.13	-2.16	4.11	-6.27	0.00178	0.0195	Promoter (<=1kb)	6	219880	225611	5732	2	CNN00680		XM_568604.2	0
NC_006683.1	359510	360416	907	*	908	*	3.13	-2.16	4.11	-6.27	0.00178	0.0195	Promoter (<=1kb)	6	358525	360126	1602	2	CNN01180		XM_568561.2	0
NC_006687.1	1259937	1260487	551	*	552	*	3.13	-2.16	4.11	-6.27	0.00178	0.0195	Promoter (<=1kb)	10	1257769	1260029	2261	2	CNE04490		XM_571186.2	0
NC_006691.1	1402804	1403278	475	*	476	*	3.13	-2.16	4.11	-6.27	0.00178	0.0195	Promoter (<=1kb)	11	1401200	1402719	1520	2	CNF04820		XM_571448.2	-85
NC_006684.1	629047	629651	605	*	606	*	3.13	-2.16	4.11	-6.27	0.00179	0.0195	Promoter (<=1kb)	7	627896	629230	1335	2	CNB02150		XM_569008.2	0
NC_006684.1	1375891	1376545	655	*	656	*	3.13	-2.16	4.11	-6.27	0.00179	0.0195	Promoter (<=1kb)	7	1373580	1376003	2424	2	CNB04820		XM_568972.2	0
NC_006682.1	581206	581602	397	*	398	*	3.14	-2.16	4.12	-6.28	0.000895	0.0145	Promoter (<=1kb)	5	581376	587114	5739	1	CNM01910		XM_024658322.1	0
NC_006682.1	224665	225136	472	*	473	*	3.14	-2.16	4.12	-6.28	0.00175	0.0194	Promoter (<=1kb)	5	223444	224960	1517	2	CNM00760		XM_024658270.1	0
NC_006685.1	361073	361567	495	*	496	*	3.14	-2.16	4.12	-6.28	0.00175	0.0194	Promoter (<=1kb)	8	361416	362734	1319	1	CNC01290		XM_024656689.1	0
NC_006685.1	1044297	1044906	610	*	611	*	3.15	-2.16	4.13	-6.29	0.00171	0.0191	Promoter (<=1kb)	8	1040544	1044641	4098	2	CNC03300		XM_024658950.1	0
NC_006691.1	816770	817409	640	*	641	*	3.15	-2.16	4.13	-6.29	0.00172	0.0191	Promoter (<=1kb)	11	816050	816951	902	2	CNF02860		XM_024657418.1	0
NC_006670.1	714654	715235	582	*	583	*	3.16	-2.16	4.14	-6.3	0.00168	0.0191	Promoter (<=1kb)	1	709265	715152	5888	2	CNA02730		XM_024656208.1	0
NC_006680.1	755734	756345	612	*	613	*	3.16	-2.16	4.14	-6.3	0.00168	0.0191	Promoter (<=1kb)	3	755997	760053	4057	1	CNK02600		XM_567860.2	0
NC_006682.1	182877	183804	928	*	929	*	3.16	-2.16	4.14	-6.3	0.00168	0.0191	Promoter (<=1kb)	5	181516	183489	1974	2	CNM00580		XM_024658262.1	0
NC_006681.1	658720	659892	1173	*	1174	*	3.16	-2.16	4.14	-6.3	0.0017	0.0191	Promoter (1-2kb)	4	658834	660907	2074	2	CNL06010		XM_024658212.1	1015
NC_006682.1	180792	182489	1698	*	1699	*	3.16	-2.16	4.14	-6.3	0.0017	0.0191	Promoter (<=1kb)	5	181516	183489	1974	2	CNM00580		XM_024658262.1	1000
NC_006687.1	510803	511435	633	*	634	*	3.16	-2.16	4.14	-6.3	0.0017	0.0191	Promoter (<=1kb)	10	511350	513958	2609	1	CNE01880		XM_570819.2	0
NC_006694.1	681997	682784	788	*	789	*	3.16	-2.16	4.14	-6.3	0.0017	0.0191	Promoter (<=1kb)	14	682460	685385	2926	1	CNI02510		XM_572864.2	0
NC_006685.1	1261496	1262342	847	*	848	*	3.16	-2.16	4.14	-6.3	0.0017	0.0191	Promoter (<=1kb)	8	1259870	1261720	1851	2	CNC04100		XM_024656800.1	0
NC_006681.1	847914	848298	385	*	386	*	3.17	-2.16	4.15	-6.31	0.000869	0.0144	Promoter (<=1kb)	4	848237	849886	1650	1	CNL06640		XM_568187.2	0
NC_006694.1	406288	406921	634	*	635	*	3.17	-2.16	4.15	-6.31	0.00166	0.0191	Promoter (<=1kb)	14	404674	406559	1886	2	CNI01355		XM_024658731.1	0
NC_006692.1	1114405	1114948	544	*	545	*	3.17	-2.16	4.16	-6.32	0.000763	0.0136	Promoter (<=1kb)	12	1110057	1114639	4583	2	CNG03940		XM_572116.2	0
NC_006670.1	267597	268605	1009	*	1010	*	3.18	-2.16	4.16	-6.32	0.00162	0.0188	Promoter (<=1kb)	1	266334	268023	1690	2	CNA00960		XM_024656162.1	0
NC_006685.1	1005450	1006083	634	*	635	*	3.19	-2.16	4.17	-6.33	0.0016	0.0187	Promoter (<=1kb)	8	1003655	1005823	2169	2	CNC03160		XM_569635.2	0
NC_006681.1	223388	224197	810	*	811	*	3.19	-2.16	4.17	-6.33	0.00161	0.0187	Promoter (<=1kb)	4	222229	223625	1397	2	CNL04410		XM_024658146.1	0
NC_006684.1	126087	126640	554	*	555	*	3.18	-2.16	4.17	-6.33	0.00162	0.0188	Promoter (2-3kb)	7	123289	125945	2657	1	CNB00430		XM_569053.2	2798
NC_006691.1	674367	675828	1462	*	1463	*	3.2	-2.16	4.18	-6.34	0.00157	0.0186	Promoter (<=1kb)	11	671631	674905	3275	2	CNF02310		XM_571551.2	0
NC_006692.1	387451	387837	387	*	388	*	3.2	-2.16	4.18	-6.34	0.00159	0.0187	Promoter (1-2kb)	12	386006	387685	1680	1	CNG01330		XM_571820.1	1445
NC_006681.1	895928	896365	438	*	439	*	3.19	-2.16	4.18	-6.34	0.00159	0.0187	Promoter (<=1kb)	4	894477	896194	1718	2	CNL06810		XM_568198.1	0
NC_006685.1	289273	290017	745	*	746	*	3.19	-2.16	4.18	-6.34	0.00159	0.0187	Promoter (<=1kb)	8	288042	289571	1530	2	CNC00970		XM_569414.2	0
NC_006681.1	250879	251740	862	*	863	*	3.21	-2.16	4.19	-6.35	0.000412	0.00939	Promoter (<=1kb)	4	249088	251458	2371	2	CNL04500		XM_567999.2	0
NC_006685.1	1243687	1244355	669	*	670	*	3.21	-2.16	4.19	-6.35	0.00043	0.00961	Promoter (<=1kb)	8	1242108	1243852	1745	2	CNC04000		XM_569636.2	0
NC_006685.1	587552	588293	742	*	743	*	3.21	-2.16	4.19	-6.35	0.00154	0.0185	Promoter (<=1kb)	8	588010	589759	1750	1	CNC02100		XM_569475.2	0
NC_006685.1	973754	974192	439	*	440	*	3.21	-2.16	4.19	-6.35	0.00155	0.0185	Promoter (<=1kb)	8	971229	973906	2678	2	CNC03050		XM_569604.2	0
NC_006680.1	1002166	1002502	337	*	338	*	3.21	-2.16	4.19	-6.35	0.00156	0.0185	Promoter (<=1kb)	3	1002264	1004245	1982	1	CNK03410		XM_024658120.1	0
NC_006692.1	697356	697858	503	*	504	*	3.2	-2.16	4.19	-6.35	0.00156	0.0185	Promoter (<=1kb)	12	695158	697236	2079	2	CNG02440		XM_024657560.1	-120
NC_006687.1	218400	218864	465	*	466	*	3.21	-2.16	4.2	-6.36	0.00154	0.0184	Promoter (<=1kb)	10	218491	220130	1640	1	CNE00830		XM_024657158.1	0
NC_006684.1	535851	536527	677	*	678	*	3.23	-2.16	4.21	-6.37	0.000612	0.012	Promoter (<=1kb)	7	534878	536098	1221	2	CNB01810		XM_569318.2	0
NC_006687.1	576512	577132	621	*	622	*	3.23	-2.16	4.21	-6.37	0.00149	0.0182	Promoter (<=1kb)	10	574105	576694	2590	2	CNE02120		XM_570878.1	0
NC_006687.1	649822	650275	454	*	455	*	3.23	-2.16	4.21	-6.37	0.00149	0.0182	Promoter (<=1kb)	10	648794	650088	1295	2	CNE02420		XM_570942.2	0
NC_006692.1	336153	336825	673	*	674	*	3.23	-2.16	4.21	-6.37	0.0015	0.0182	Promoter (<=1kb)	12	336993	339841	2849	1	CNG01200		XM_024657513.1	-168
NC_006693.1	539174	539995	822	*	823	*	3.23	-2.16	4.21	-6.37	0.0015	0.0182	Promoter (<=1kb)	13	539831	541463	1633	1	CNH02090		XM_024657685.1	0
NC_006694.1	579503	580151	649	*	650	*	3.23	-2.16	4.21	-6.37	0.0015	0.0182	Promoter (<=1kb)	14	575571	579503	3933	2	CNI02090		XM_572980.2	0
NC_006694.1	770521	771363	843	*	844	*	3.24	-2.16	4.22	-6.38	0.00146	0.018	Promoter (<=1kb)	14	771309	774376	3068	1	CNI02830		XM_572655.2	0
NC_006692.1	415748	416336	589	*	590	*	3.23	-2.16	4.22	-6.38	0.00148	0.0182	Promoter (<=1kb)	12	414848	415922	1075	1	CNG01430		XM_024657525.1	900
NC_006694.1	844480	845118	639	*	640	*	3.23	-2.16	4.22	-6.38	0.00148	0.0182	Promoter (<=1kb)	14	840760	844863	4104	2	CNI03110		XM_024657855.1	0
NC_006691.1	743060	743637	578	*	579	*	3.25	-2.16	4.23	-6.39	0.00144	0.0179	Promoter (<=1kb)	11	740907	743330	2424	2	CNF02560		XM_571586.1	0
NC_006681.1	396019	396689	671	*	672	*	3.26	-2.16	4.24	-6.4	0.00142	0.0177	Promoter (<=1kb)	4	393037	396249	3213	2	CNL04960		XM_568036.2	0
NC_006685.1	1774741	1775515	775	*	776	*	3.26	-2.16	4.24	-6.4	0.00142	0.0177	Promoter (<=1kb)	8	1773504	1775126	1623	2	CNC06010		XM_569978.2	0
NC_006692.1	528802	529204	403	*	404	*	3.26	-2.16	4.24	-6.4	0.00142	0.0177	Promoter (<=1kb)	12	526088	528727	2640	2	CNG01870		XM_572185.2	-75
NC_006694.1	50673	51619	947	*	948	*	3.26	-2.16	4.24	-6.4	0.00142	0.0177	Promoter (<=1kb)	14	48623	51673	3051	2	CNI00180		XM_024657763.1	54
NC_006685.1	575884	576944	1061	*	1062	*	4.02	-1.41	5	-6.41	4.25e-05	0.0027	Promoter (<=1kb)	8	573708	576428	2721	2	CNC02050		XM_569972.2	0
NC_006691.1	398942	399907	966	*	967	*	3.27	-2.16	4.25	-6.41	0.000373	0.00904	Promoter (<=1kb)	11	396020	399264	3245	2	CNF01350		XM_571557.1	0
NC_006670.1	1351367	1352210	844	*	845	*	3.27	-2.16	4.25	-6.41	0.00139	0.0176	Promoter (<=1kb)	1	1349244	1351723	2480	2	CNA05090		XM_566803.2	0
NC_006681.1	196537	197421	885	*	886	*	3.26	-2.16	4.25	-6.41	0.0014	0.0176	3' UTR	4	198033	200425	2393	2	CNL04310		XM_567982.2	3004
NC_006687.1	235608	236408	801	*	802	*	3.26	-2.16	4.25	-6.41	0.0014	0.0176	Promoter (<=1kb)	10	233665	235901	2237	2	CNE00880		XM_570821.1	0
NC_006691.1	1120916	1121334	419	*	420	*	3.26	-2.16	4.25	-6.41	0.0014	0.0176	Promoter (<=1kb)	11	1118415	1121042	2628	2	CNF03820		XM_024657444.1	0
NC_006691.1	171159	171721	563	*	564	*	3.27	-2.16	4.26	-6.42	0.000443	0.00972	Promoter (<=1kb)	11	169782	171188	1407	2	CNF00480		XM_571475.2	0
NC_006684.1	459849	460945	1097	*	1098	*	3.28	-2.16	4.26	-6.42	0.00136	0.0174	Promoter (<=1kb)	7	456230	460163	3934	2	CNB01550		XM_024656483.1	0
NC_006684.1	635144	635715	572	*	573	*	3.28	-2.16	4.26	-6.42	0.00136	0.0174	Promoter (<=1kb)	7	633304	635326	2023	2	CNB02180		XM_024656506.1	0
NC_006670.1	194617	195654	1038	*	1039	*	3.27	-2.16	4.26	-6.42	0.00137	0.0175	Promoter (<=1kb)	1	195300	199896	4597	1	CNA00680		XM_566492.2	0
NC_006693.1	285855	286669	815	*	816	*	3.27	-2.16	4.26	-6.42	0.00138	0.0175	Promoter (<=1kb)	13	284215	286230	2016	2	CNH02970		XM_572467.1	0
NC_006670.1	367473	368637	1165	*	1166	*	3.29	-2.16	4.27	-6.43	0.00133	0.0173	Promoter (<=1kb)	1	368358	374979	6622	1	CNA01360		XM_566597.2	0
NC_006679.1	945806	946728	923	*	924	*	3.29	-2.16	4.27	-6.43	0.00133	0.0173	Promoter (<=1kb)	2	944008	946137	2130	2	CNJ03040		XM_567582.1	0
NC_006685.1	1989892	1990332	441	*	442	*	3.28	-2.16	4.27	-6.43	0.00135	0.0174	Promoter (<=1kb)	8	1987965	1989961	1997	2	CNC06800		XM_024656904.1	0
NC_006670.1	875695	876388	694	*	695	*	3.3	-2.16	4.28	-6.44	0.000377	0.00904	Promoter (<=1kb)	1	872535	875803	3269	2	CNA03350		XM_024656234.1	0
NC_006670.1	1694871	1695730	860	*	861	*	3.3	-2.16	4.28	-6.44	0.000588	0.0117	Promoter (<=1kb)	1	1695591	1698882	3292	1	CNA06230		XM_566972.2	0
NC_006685.1	502815	503384	570	*	571	*	3.3	-2.16	4.28	-6.44	0.00131	0.0172	Promoter (<=1kb)	8	499331	502926	3596	2	CNC01840		XM_024656709.1	0
NC_006680.1	546790	547934	1145	*	1146	*	3.3	-2.16	4.28	-6.44	0.00132	0.0172	Promoter (<=1kb)	3	547310	550642	3333	1	CNK01860		XM_567665.2	0
NC_006691.1	735889	737082	1194	*	1195	*	3.3	-2.16	4.28	-6.44	0.00132	0.0172	Promoter (<=1kb)	11	732583	736460	3878	2	CNF02530		XM_571589.2	0
NC_006694.1	114823	115221	399	*	400	*	3.31	-2.16	4.29	-6.45	0.000434	0.00961	Promoter (<=1kb)	14	113676	114924	1249	2	CNI00480		XM_572781.2	0
NC_006692.1	553474	553988	515	*	516	*	3.31	-2.16	4.29	-6.45	0.00128	0.0171	Promoter (1-2kb)	12	550111	552205	2095	2	CNG01960		XM_571891.1	-1269
NC_006670.1	1129336	1130079	744	*	745	*	3.31	-2.16	4.29	-6.45	0.00129	0.0171	Promoter (<=1kb)	1	1128911	1129704	794	2	CNA04200		XM_024656264.1	0
NC_006685.1	1370458	1371562	1105	*	1106	*	3.31	-2.16	4.29	-6.45	0.00129	0.0171	Promoter (<=1kb)	8	1368455	1371172	2718	2	CNC04510		XM_024656819.1	0
NC_006682.1	633757	634087	331	*	332	*	3.31	-2.16	4.29	-6.45	0.00129	0.0171	Promoter (<=1kb)	5	634048	636273	2226	1	CNM02050		XM_568502.2	0
NC_006691.1	1346088	1346562	475	*	476	*	3.32	-2.16	4.3	-6.46	0.000398	0.00928	Promoter (1-2kb)	11	1346424	1348405	1982	2	CNF04640		XM_571430.2	1843
NC_006682.1	305540	305955	416	*	417	*	3.32	-2.16	4.3	-6.46	0.00126	0.0169	Promoter (<=1kb)	5	306332	307441	1110	1	CNM01020		XM_024658281.1	-377
NC_006683.1	669582	670568	987	*	988	*	3.32	-2.16	4.3	-6.46	0.00126	0.0169	Promoter (<=1kb)	6	670231	671353	1123	1	CNN02150		XM_568713.2	0
NC_006691.1	851678	852329	652	*	653	*	3.32	-2.16	4.3	-6.46	0.00126	0.0169	Promoter (<=1kb)	11	852121	853968	1848	1	CNF02980		XM_571373.1	0
NC_006693.1	367769	368723	955	*	956	*	3.31	-2.16	4.3	-6.46	0.00127	0.017	Promoter (<=1kb)	13	368278	370299	2022	1	CNH02680		XM_572441.2	0
NC_006680.1	578769	579376	608	*	609	*	3.33	-2.16	4.31	-6.47	0.00124	0.0169	Promoter (<=1kb)	3	579334	581462	2129	1	CNK01940		XM_567672.2	0
NC_006685.1	74940	75553	614	*	615	*	3.32	-2.16	4.31	-6.47	0.00125	0.0169	Promoter (<=1kb)	8	75347	79257	3911	1	CNC00260		XM_569400.2	0
NC_006693.1	965457	965879	423	*	424	*	3.34	-2.16	4.32	-6.48	0.000296	0.00779	Promoter (1-2kb)	13	966901	969092	2192	1	CNH00780		XM_024657639.1	-1022
NC_006686.1	302615	303298	684	*	685	*	3.34	-2.16	4.32	-6.48	0.000379	0.00904	Promoter (<=1kb)	9	300071	302766	2696	2	CND00990		XM_570424.1	0
NC_006683.1	481315	482254	940	*	941	*	3.34	-2.16	4.32	-6.48	0.00121	0.0165	Promoter (<=1kb)	6	475747	481613	5867	2	CNN01650		XM_024658405.1	0
NC_006679.1	423253	424007	755	*	756	*	3.34	-2.16	4.32	-6.48	0.00122	0.0166	Promoter (<=1kb)	2	420785	423373	2589	2	CNJ01450		XM_567324.2	0
NC_006685.1	1117015	1118005	991	*	992	*	3.35	-2.16	4.33	-6.49	0.0012	0.0164	Promoter (1-2kb)	8	1117850	1119332	1483	2	CNC03530		XM_569684.2	1327
NC_006680.1	113409	113933	525	*	526	*	3.36	-2.16	4.34	-6.5	0.000517	0.0109	Promoter (<=1kb)	3	113315	116661	3347	1	CNK00380		XM_567607.1	94
NC_006680.1	841950	842705	756	*	757	*	3.36	-2.16	4.34	-6.5	0.00116	0.0161	Promoter (<=1kb)	3	842702	844020	1319	1	CNK02860		XM_024658097.1	0
NC_006691.1	1038075	1038942	868	*	869	*	3.36	-2.16	4.34	-6.5	0.00117	0.0161	Promoter (<=1kb)	11	1038573	1039831	1259	1	CNF03510		XM_024657438.1	0
NC_006694.1	502696	503559	864	*	865	*	3.36	-2.16	4.34	-6.5	0.00117	0.0161	Promoter (<=1kb)	14	496049	502788	6740	2	CNI01790		XM_572847.2	0
NC_006694.1	1110671	1111462	792	*	793	*	3.36	-2.16	4.34	-6.5	0.00117	0.0161	Promoter (<=1kb)	14	1107459	1110773	3315	2	CNI04170		XM_572602.2	0
NC_006692.1	1093340	1093712	373	*	374	*	3.35	-2.16	4.34	-6.5	0.00118	0.0162	Promoter (<=1kb)	12	1091384	1093348	1965	2	CNG03880		XM_572100.2	0
NC_006685.1	558916	559797	882	*	883	*	3.35	-2.16	4.34	-6.5	0.00118	0.0162	Promoter (<=1kb)	8	557164	559134	1971	2	CNC02000		XM_569457.2	0
NC_006670.1	415096	415815	720	*	721	*	3.36	-2.16	4.35	-6.51	0.00115	0.0161	Promoter (<=1kb)	1	413626	415086	1461	2	CNA01530		XM_566626.2	-10
NC_006693.1	613343	613987	645	*	646	*	3.36	-2.16	4.35	-6.51	0.00116	0.0161	Promoter (<=1kb)	13	613721	614677	957	1	CNH01810		XM_572355.2	0
NC_006691.1	783093	783534	442	*	443	*	3.38	-2.16	4.36	-6.52	0.00112	0.0161	Promoter (<=1kb)	11	779654	783109	3456	2	CNF02735		XM_024658578.1	0
NC_006680.1	885645	885996	352	*	353	*	3.38	-2.16	4.36	-6.52	0.00112	0.0161	Promoter (<=1kb)	3	880199	884843	4645	2	CNK03020		XM_024658102.1	-802
NC_006684.1	1572946	1573853	908	*	909	*	3.38	-2.16	4.36	-6.52	0.00112	0.0161	Promoter (<=1kb)	7	1572314	1572902	589	2	CNB05585		XM_024658907.1	-44
NC_006685.1	769692	771326	1635	*	1636	*	3.37	-2.16	4.36	-6.52	0.00113	0.0161	Promoter (<=1kb)	8	770155	772848	2694	1	CNC02680		XM_569563.2	0
NC_006691.1	1076527	1077182	656	*	657	*	3.37	-2.16	4.36	-6.52	0.00113	0.0161	Promoter (<=1kb)	11	1074605	1076721	2117	2	CNF03680		XM_571655.1	0
NC_006694.1	311475	312521	1047	*	1048	*	3.37	-2.16	4.36	-6.52	0.00113	0.0161	Promoter (<=1kb)	14	309631	311883	2253	2	CNI01250		XM_572975.1	0
NC_006679.1	389532	390238	707	*	708	*	3.37	-2.16	4.36	-6.52	0.00114	0.0161	Promoter (<=1kb)	2	386350	389481	3132	2	CNJ01370		XM_567514.2	-51
NC_006694.1	589703	590260	558	*	559	*	3.37	-2.16	4.36	-6.52	0.00114	0.0161	Promoter (<=1kb)	14	588643	589772	1130	2	CNI02130		XM_024657820.1	0
NC_006681.1	286023	286867	845	*	846	*	3.38	-2.16	4.37	-6.53	0.00111	0.0161	Promoter (<=1kb)	4	279755	286075	6321	2	CNL04590		XM_024658155.1	0
NC_006681.1	402687	403650	964	*	965	*	3.4	-2.16	4.38	-6.54	0.00107	0.0157	Promoter (<=1kb)	4	399871	403228	3358	2	CNL04990		XM_024658169.1	0
NC_006687.1	1304929	1305590	662	*	663	*	3.39	-2.16	4.38	-6.54	0.00108	0.0158	Promoter (<=1kb)	10	1305371	1306334	964	1	CNE04660		XM_571159.2	0
NC_006687.1	439408	440192	785	*	786	*	3.4	-2.16	4.39	-6.55	0.00107	0.0157	Promoter (<=1kb)	10	439844	442995	3152	1	CNE01600		XM_024657190.1	0
NC_006683.1	290570	291250	681	*	682	*	4.65	-0.92	5.64	-6.56	2.97e-06	0.000461	Promoter (<=1kb)	6	290972	292826	1855	1	CNN00910		XM_024658380.1	0
NC_006670.1	1463099	1463779	681	*	682	*	3.42	-2.16	4.4	-6.56	0.00103	0.0152	Promoter (<=1kb)	1	1461730	1463203	1474	2	CNA05450		XM_024656307.1	0
NC_006686.1	741583	742452	870	*	871	*	3.42	-2.16	4.4	-6.56	0.00103	0.0152	Promoter (<=1kb)	9	740667	742040	1374	2	CND02720		XM_024657011.1	0
NC_006694.1	166530	167222	693	*	694	*	3.42	-2.16	4.4	-6.56	0.00103	0.0153	Promoter (<=1kb)	14	165133	166693	1561	2	CNI00690		XM_572756.2	0
NC_006691.1	225316	226468	1153	*	1154	*	3.41	-2.16	4.4	-6.56	0.00105	0.0154	Promoter (<=1kb)	11	225315	226140	826	2	CNF00670		XM_571241.2	0
NC_006687.1	444378	444972	595	*	596	*	3.43	-2.16	4.41	-6.57	0.00101	0.0152	Promoter (<=1kb)	10	442938	444414	1477	2	CNE01610		XM_024657191.1	0
NC_006684.1	441221	441784	564	*	565	*	3.43	-2.16	4.41	-6.57	0.00101	0.0152	Promoter (<=1kb)	7	441514	447527	6014	1	CNB01480		XM_024656477.1	0
NC_006694.1	218396	219206	811	*	812	*	3.42	-2.16	4.41	-6.57	0.00102	0.0152	Promoter (<=1kb)	14	217435	218922	1488	2	CNI00870		XM_024657780.1	0
NC_006681.1	832668	833547	880	*	881	*	3.42	-2.16	4.41	-6.57	0.00102	0.0152	Promoter (<=1kb)	4	832997	835677	2681	1	CNL06580		XM_568179.2	0
NC_006679.1	728644	729251	608	*	609	*	3.43	-2.16	4.42	-6.58	0.000386	0.00912	Promoter (<=1kb)	2	726374	728861	2488	2	CNJ02500		XM_024657984.1	0
NC_006670.1	244515	245121	607	*	608	*	3.44	-2.16	4.42	-6.58	0.000985	0.015	Promoter (<=1kb)	1	240740	244567	3828	2	CNA00860		XM_566513.2	0
NC_006685.1	1798147	1798726	580	*	581	*	3.44	-2.16	4.42	-6.58	0.000985	0.015	Promoter (<=1kb)	8	1797519	1798333	815	2	CNC06120		XM_569874.2	0
NC_006670.1	1040892	1041786	895	*	896	*	3.44	-2.16	4.42	-6.58	0.000989	0.015	Promoter (<=1kb)	1	1038490	1041468	2979	2	CNA03870		XM_024656250.1	0
NC_006683.1	299315	300392	1078	*	1079	*	3.44	-2.16	4.42	-6.58	0.000993	0.015	Promoter (<=1kb)	6	298044	299723	1680	2	CNN00940		XM_568656.2	0
NC_006684.1	1073181	1073764	584	*	585	*	3.44	-2.16	4.43	-6.59	0.000207	0.00653	Promoter (<=1kb)	7	1070380	1073108	2729	2	CNB03620		XM_024656569.1	-73
NC_006694.1	826044	826666	623	*	624	*	3.45	-2.16	4.43	-6.59	0.000233	0.00683	Promoter (<=1kb)	14	824474	826346	1873	2	CNI03040		XM_573014.2	0
NC_006685.1	922680	923511	832	*	833	*	3.44	-2.16	4.43	-6.59	0.000424	0.0096	Promoter (<=1kb)	8	923336	925816	2481	1	CNC02840		XM_024658944.1	0
NC_006681.1	314354	314908	555	*	556	*	3.44	-2.16	4.43	-6.59	0.000978	0.015	Promoter (<=1kb)	4	312669	314416	1748	2	CNL04690		XM_568012.2	0
NC_006684.1	618560	619103	544	*	545	*	3.46	-2.16	4.44	-6.6	0.000948	0.0147	Promoter (<=1kb)	7	613267	618704	5438	2	CNB02110		XM_024656503.1	0
NC_006670.1	756039	756617	579	*	580	*	3.46	-2.16	4.44	-6.6	0.000952	0.0147	Promoter (<=1kb)	1	753010	755873	2864	2	CNA02880		XM_024656215.1	-166
NC_006686.1	1282450	1283211	762	*	763	*	3.46	-2.16	4.44	-6.6	0.000952	0.0147	Promoter (<=1kb)	9	1281134	1282641	1508	2	CND04670		XM_024657074.1	0
NC_006685.1	541720	542614	895	*	896	*	3.45	-2.16	4.44	-6.6	0.000956	0.0147	Promoter (<=1kb)	8	542536	544662	2127	1	CNC01960		XM_569448.2	0
NC_006694.1	803463	804354	892	*	893	*	3.45	-2.16	4.44	-6.6	0.000959	0.0147	Promoter (<=1kb)	14	804064	806485	2422	1	CNI02960		XM_572912.2	0
NC_006686.1	851303	852302	1000	*	1001	*	3.47	-2.16	4.45	-6.61	0.000926	0.0146	Promoter (<=1kb)	9	845813	851707	5895	2	CND03140		XM_570516.2	0
NC_006670.1	1010391	1011084	694	*	695	*	3.47	-2.16	4.45	-6.61	0.00093	0.0146	Promoter (<=1kb)	1	1010713	1013279	2567	1	CNA03750		XM_567158.2	0
NC_006691.1	105390	106342	953	*	954	*	3.46	-2.16	4.45	-6.61	0.000934	0.0146	Promoter (<=1kb)	11	106954	109592	2639	1	CNF00310		XM_024657322.1	-612
NC_006694.1	601094	603054	1961	*	1962	*	3.46	-2.16	4.45	-6.61	0.000937	0.0146	Promoter (<=1kb)	14	598873	601749	2877	2	CNI02160		XM_024657823.1	0
NC_006683.1	270844	272018	1175	*	1176	*	3.48	-2.16	4.46	-6.62	0.000905	0.0145	Promoter (<=1kb)	6	270882	271697	816	2	CNN00825		XM_024658883.1	0
NC_006670.1	1340720	1341418	699	*	700	*	3.48	-2.16	4.46	-6.62	0.000908	0.0146	Promoter (<=1kb)	1	1339325	1340952	1628	2	CNA05050		XM_566795.2	0
NC_006685.1	1586772	1587457	686	*	687	*	3.47	-2.16	4.46	-6.62	0.000923	0.0146	Promoter (<=1kb)	8	1585600	1587046	1447	2	CNC05300		XM_569721.2	0
NC_006686.1	348684	349099	416	*	417	*	3.49	-2.16	4.47	-6.63	0.000887	0.0145	Promoter (<=1kb)	9	347633	348862	1230	2	CND01220		XM_024656964.1	0
NC_006679.1	55307	56210	904	*	905	*	3.49	-2.16	4.47	-6.63	0.000891	0.0145	Promoter (<=1kb)	2	52640	55406	2767	2	CNJ00220		XM_567279.2	0
NC_006685.1	699563	700378	816	*	817	*	3.48	-2.16	4.47	-6.63	0.000901	0.0145	Promoter (<=1kb)	8	698028	700018	1991	2	CNC02440		XM_569532.2	0
NC_006686.1	1440190	1440998	809	*	810	*	3.48	-2.16	4.47	-6.63	0.000901	0.0145	Promoter (<=1kb)	9	1435755	1440478	4724	2	CND05260		XM_024657090.1	0
NC_006687.1	247274	248269	996	*	997	*	3.48	-2.16	4.47	-6.63	0.000901	0.0145	Promoter (<=1kb)	10	244397	247808	3412	2	CNE00910		XM_024657162.1	0
NC_006679.1	662353	662763	411	*	412	*	3.49	-2.16	4.48	-6.64	0.000376	0.00904	Promoter (<=1kb)	2	662798	665247	2450	1	CNJ02280		XM_567523.2	-35
NC_006681.1	653563	654395	833	*	834	*	3.5	-2.16	4.48	-6.64	0.000873	0.0144	Promoter (<=1kb)	4	651239	653917	2679	2	CNL05980		XM_024658210.1	0
NC_006686.1	370462	371858	1397	*	1398	*	3.5	-2.16	4.48	-6.64	0.000873	0.0144	Promoter (<=1kb)	9	367959	371317	3359	2	CND01290		XM_024656967.1	0
NC_006683.1	535360	535901	542	*	543	*	3.49	-2.16	4.48	-6.64	0.00088	0.0145	Promoter (<=1kb)	6	530738	535450	4713	2	CNN01840		XM_568659.2	0
NC_006692.1	17551	17874	324	*	325	*	4.25	-1.41	5.24	-6.65	3.53e-05	0.0023	Promoter (<=1kb)	12	17960	19509	1550	1	CNG00080		XM_024657477.1	-86
NC_006692.1	784769	785491	723	*	724	*	3.5	-2.16	4.49	-6.65	0.000183	0.00623	Promoter (<=1kb)	12	782989	785178	2190	2	CNG02825		XM_024658629.1	0
NC_006685.1	1239993	1240734	742	*	743	*	3.51	-2.16	4.49	-6.65	0.000853	0.0143	Promoter (<=1kb)	8	1240672	1242139	1468	1	CNC03990		XM_569634.2	0
NC_006680.1	401526	402192	667	*	668	*	3.5	-2.16	4.49	-6.65	0.000857	0.0143	Promoter (<=1kb)	3	401909	407292	5384	1	CNK01370		XM_024658047.1	0
NC_006679.1	262455	263079	625	*	626	*	3.52	-2.16	4.5	-6.66	0.00083	0.0142	Promoter (<=1kb)	2	261033	262515	1483	2	CNJ00910		XM_567471.2	0
NC_006686.1	61714	62198	485	*	486	*	3.52	-2.16	4.5	-6.66	0.00083	0.0142	Promoter (<=1kb)	9	56601	60967	4367	2	CND00180		XM_024656931.1	-747
NC_006680.1	139460	140029	570	*	571	*	3.52	-2.16	4.5	-6.66	0.000834	0.0142	Promoter (<=1kb)	3	140113	141656	1544	1	CNK00480		XM_024658801.1	-84
NC_006681.1	445063	445887	825	*	826	*	3.51	-2.16	4.5	-6.66	0.00084	0.0142	Promoter (<=1kb)	4	444038	445280	1243	2	CNL05155		XM_024658833.1	0
NC_006686.1	1621835	1622620	786	*	787	*	3.51	-2.16	4.5	-6.66	0.00084	0.0142	Promoter (<=1kb)	9	1620941	1621957	1017	2	CND05910		XM_570540.2	0
NC_006670.1	1460901	1461311	411	*	412	*	3.51	-2.16	4.5	-6.66	0.000847	0.0143	Promoter (<=1kb)	1	1459649	1461109	1461	2	CNA05440		XM_566864.2	0
NC_006683.1	512797	513657	861	*	862	*	4.24	-1.44	5.22	-6.67	0.000229	0.00683	Promoter (<=1kb)	6	511861	513196	1336	2	CNN01770		XM_568678.2	0
NC_006693.1	532655	533555	901	*	902	*	3.53	-2.16	4.52	-6.67	0.000811	0.014	Promoter (<=1kb)	13	529924	532916	2993	2	CNH02130		XM_024657686.1	0
NC_006691.1	1331740	1332187	448	*	449	*	3.54	-2.16	4.52	-6.68	0.000799	0.0139	Promoter (<=1kb)	11	1332236	1333617	1382	1	CNF04580		XM_024657460.1	-49
NC_006670.1	611616	612624	1009	*	1010	*	3.53	-2.16	4.52	-6.68	0.000802	0.0139	Promoter (<=1kb)	1	610961	611814	854	2	CNA02340		XM_566625.2	0
NC_006681.1	477078	477833	756	*	757	*	3.53	-2.16	4.52	-6.68	0.000802	0.0139	Promoter (<=1kb)	4	475557	477260	1704	2	CNL05290		XM_568068.2	0
NC_006683.1	68553	69407	855	*	856	*	3.53	-2.16	4.52	-6.68	0.000805	0.0139	Promoter (<=1kb)	6	69030	72826	3797	1	CNN00170		XM_568525.1	0
NC_006686.1	691128	691475	348	*	349	*	3.54	-2.16	4.53	-6.69	0.000174	0.00614	Promoter (<=1kb)	9	691473	694666	3194	1	CND02530		XM_570251.2	0
NC_006682.1	344027	344714	688	*	689	*	3.55	-2.16	4.53	-6.69	0.000777	0.0137	Promoter (<=1kb)	5	344581	346313	1733	1	CNM01150		XM_568404.2	0
NC_006686.1	482363	483243	881	*	882	*	3.55	-2.16	4.53	-6.69	0.000777	0.0137	Promoter (<=1kb)	9	483000	483665	666	1	CND01790		XM_570256.2	0
NC_006670.1	2275600	2275927	328	*	329	*	3.55	-2.16	4.53	-6.69	0.00078	0.0137	Promoter (<=1kb)	1	2275948	2277932	1985	1	CNA08270		XM_024656415.1	-21
NC_006693.1	101101	101954	854	*	855	*	3.54	-2.16	4.53	-6.69	0.000792	0.0139	Promoter (<=1kb)	13	101925	103746	1822	1	CNH03490		XM_024657737.1	0
NC_006691.1	825141	825499	359	*	360	*	3.56	-2.16	4.54	-6.7	0.000199	0.00641	Promoter (<=1kb)	11	822930	825228	2299	2	CNF02890		XM_024657420.1	0
NC_006684.1	1317148	1317678	531	*	532	*	3.56	-2.16	4.54	-6.7	0.000759	0.0136	Promoter (<=1kb)	7	1317538	1321726	4189	1	CNB04610		XM_024656605.1	0
NC_006670.1	1319248	1319859	612	*	613	*	3.55	-2.16	4.54	-6.7	0.000774	0.0137	Promoter (<=1kb)	1	1318388	1320279	1892	2	CNA04990		XM_024656291.1	420
NC_006670.1	131364	132022	659	*	660	*	4.31	-1.41	5.3	-6.71	1.98e-05	0.00158	Promoter (<=1kb)	1	130685	131844	1160	2	CNA00430		XM_566472.2	0
NC_006685.1	1001383	1002177	795	*	796	*	3.57	-2.16	4.55	-6.71	0.000742	0.0135	Promoter (<=1kb)	8	998398	1001559	3162	2	CNC03140		XM_024656757.1	0
NC_006686.1	1747521	1748416	896	*	897	*	3.57	-2.16	4.55	-6.71	0.000748	0.0135	Promoter (<=1kb)	9	1745431	1747457	2027	2	CND06310		XM_570554.2	-64
NC_006686.1	323281	323784	504	*	505	*	3.57	-2.16	4.56	-6.72	0.000271	0.0074	Promoter (<=1kb)	9	321785	323405	1621	2	CND01090		XM_570306.2	0
NC_006670.1	1880419	1881232	814	*	815	*	3.59	-2.16	4.57	-6.73	0.000711	0.0131	Promoter (<=1kb)	1	1878928	1880619	1692	2	CNA06890		XM_566918.2	0
NC_006685.1	789648	790146	499	*	500	*	3.58	-2.16	4.57	-6.73	0.000719	0.0132	Promoter (<=1kb)	8	785344	789738	4395	2	CNC02740		XM_024656740.1	0
NC_006691.1	834651	835721	1071	*	1072	*	6.22	0.46	7.2	-6.74	1.78e-09	1.17e-06	Promoter (<=1kb)	11	835380	838380	3001	1	CNF02940		XM_571370.2	0
NC_006685.1	140359	141409	1051	*	1052	*	3.6	-2.16	4.59	-6.75	0.000684	0.0128	Promoter (<=1kb)	8	136281	140331	4051	2	CNC00490		XM_024656658.1	-28
NC_006687.1	1302527	1303916	1390	*	1391	*	3.6	-2.16	4.59	-6.75	0.000689	0.0128	Promoter (<=1kb)	10	1298522	1302978	4457	2	CNE04650		XM_571185.2	0
NC_006692.1	1316296	1317061	766	*	767	*	3.6	-2.16	4.59	-6.75	0.000689	0.0128	Promoter (<=1kb)	12	1317179	1319379	2201	1	CNG04640		XM_572142.1	-118
NC_006686.1	1772637	1773244	608	*	609	*	3.61	-2.16	4.6	-6.76	0.000669	0.0128	Promoter (<=1kb)	9	1767321	1772657	5337	2	CND06390		XM_024657129.1	0
NC_006682.1	486657	487922	1266	*	1267	*	3.61	-2.16	4.6	-6.76	0.000676	0.0128	Promoter (<=1kb)	5	484427	487237	2811	2	CNM01640		XM_568469.2	0
NC_006682.1	412129	413546	1418	*	1419	*	3.63	-2.16	4.61	-6.77	0.000651	0.0125	Promoter (<=1kb)	5	407663	412481	4819	2	CNM01390		XM_024658298.1	0
NC_006686.1	475398	476235	838	*	839	*	3.63	-2.16	4.61	-6.77	0.000651	0.0125	Promoter (<=1kb)	9	474933	476158	1226	2	CND01770		XM_570260.2	0
NC_006691.1	814671	815130	460	*	461	*	3.62	-2.16	4.61	-6.77	0.000661	0.0127	Promoter (<=1kb)	11	812450	815031	2582	2	CNF02840		XM_571598.1	0
NC_006681.1	527201	527875	675	*	676	*	3.63	-2.16	4.62	-6.78	0.000638	0.0124	Promoter (<=1kb)	4	527596	529301	1706	1	CNL05470		XM_568084.1	0
NC_006691.1	1071034	1071665	632	*	633	*	3.63	-2.16	4.62	-6.78	0.000641	0.0124	Promoter (<=1kb)	11	1069793	1071200	1408	2	CNF03650		XM_571439.2	0
NC_006684.1	1168555	1169235	681	*	682	*	3.65	-2.16	4.63	-6.79	0.000619	0.0121	Promoter (<=1kb)	7	1166022	1168676	2655	2	CNB03960		XM_569222.2	0
NC_006684.1	485224	485838	615	*	616	*	3.65	-2.16	4.64	-6.8	0.000338	0.00854	Promoter (2-3kb)	7	485744	487902	2159	2	CNB01630		XM_024656490.1	2064
NC_006685.1	1559195	1560276	1082	*	1083	*	3.65	-2.16	4.64	-6.8	0.000607	0.012	Promoter (<=1kb)	8	1560003	1561455	1453	1	CNC05200		XM_570054.2	0
NC_006687.1	674380	674920	541	*	542	*	3.67	-2.16	4.65	-6.81	9.46e-05	0.0041	Promoter (<=1kb)	10	672932	674594	1663	2	CNE02490		XM_570952.1	0
NC_006687.1	1029404	1030194	791	*	792	*	3.66	-2.16	4.65	-6.81	0.000601	0.0119	Promoter (<=1kb)	10	1024292	1029767	5476	2	CNE03620		XM_024657257.1	0
NC_006685.1	1093721	1094911	1191	*	1192	*	3.67	-2.16	4.66	-6.82	0.00032	0.00823	Promoter (<=1kb)	8	1091751	1094369	2619	2	CNC03460		XM_569676.2	0
NC_006679.1	218973	219709	737	*	738	*	3.67	-2.16	4.66	-6.82	0.000578	0.0116	Promoter (<=1kb)	2	218170	219234	1065	2	CNJ00750		XM_567456.2	0
NC_006680.1	486398	487431	1034	*	1035	*	3.67	-2.16	4.66	-6.82	0.00058	0.0116	Promoter (<=1kb)	3	484650	486484	1835	2	CNK01650		XM_567840.1	0
NC_006687.1	544671	545769	1099	*	1100	*	3.67	-2.16	4.66	-6.82	0.000585	0.0117	Promoter (<=1kb)	10	545617	546429	813	1	CNE02025		XM_024658523.1	0
NC_006686.1	152897	153621	725	*	726	*	3.68	-2.16	4.67	-6.83	8.9e-05	0.00405	Promoter (<=1kb)	9	154014	156624	2611	1	CND00530		XM_570315.1	-393
NC_006693.1	341395	341706	312	*	313	*	3.68	-2.16	4.67	-6.83	0.000102	0.00422	Promoter (<=1kb)	13	341720	343375	1656	1	CNH02790		XM_024657712.1	-14
NC_006684.1	604670	606142	1473	*	1474	*	3.69	-2.16	4.67	-6.83	0.000563	0.0115	Promoter (<=1kb)	7	601384	605598	4215	2	CNB02070		XM_569010.2	0
NC_006684.1	420105	420717	613	*	614	*	3.68	-2.16	4.67	-6.83	0.000569	0.0116	Promoter (<=1kb)	7	418616	420365	1750	2	CNB01400		XM_024656474.1	0
NC_006691.1	1282429	1282916	488	*	489	*	3.68	-2.16	4.67	-6.83	0.000574	0.0116	Promoter (<=1kb)	11	1279711	1282617	2907	2	CNF04410		XM_571402.2	0
NC_006694.1	633498	634686	1189	*	1190	*	4.09	-1.76	5.08	-6.84	0.000127	0.00498	Promoter (<=1kb)	14	631035	633712	2678	2	CNI02280		XM_572877.2	0
NC_006682.1	196320	197242	923	*	924	*	3.7	-2.16	4.68	-6.84	0.00055	0.0113	Promoter (<=1kb)	5	194465	196809	2345	2	CNM00630		XM_568347.2	0
NC_006687.1	948182	948947	766	*	767	*	3.69	-2.16	4.68	-6.84	0.000552	0.0113	Promoter (<=1kb)	10	949006	952229	3224	1	CNE03330		XM_570896.1	-59
NC_006687.1	761214	762199	986	*	987	*	3.71	-2.16	4.7	-6.86	9.45e-05	0.0041	Promoter (<=1kb)	10	762207	764224	2018	1	CNE02870		XM_571210.2	-8
NC_006694.1	460037	461108	1072	*	1073	*	3.72	-2.16	4.7	-6.86	0.000522	0.0109	Promoter (<=1kb)	14	459414	460531	1118	2	CNI01590		XM_572672.1	0
NC_006670.1	191251	191864	614	*	615	*	3.72	-2.16	4.7	-6.86	0.000524	0.0109	Promoter (<=1kb)	1	191738	194834	3097	1	CNA00670		XM_024656156.1	0
NC_006680.1	379357	380196	840	*	841	*	3.73	-2.16	4.72	-6.87	0.000508	0.0108	Promoter (<=1kb)	3	376593	379577	2985	2	CNK01260		XM_567736.2	0
NC_006692.1	1003290	1003818	529	*	530	*	3.72	-2.16	4.71	-6.87	0.000514	0.0109	Promoter (<=1kb)	12	1003719	1006529	2811	1	CNG03600		XM_024657581.1	0
NC_006670.1	1572048	1572903	856	*	857	*	3.72	-2.16	4.71	-6.87	0.00052	0.0109	Promoter (<=1kb)	1	1572459	1575100	2642	1	CNA05890		XM_024656321.1	0
NC_006691.1	694056	694932	877	*	878	*	3.74	-2.16	4.72	-6.88	0.000499	0.0107	Promoter (<=1kb)	11	694314	697654	3341	1	CNF02390		XM_571335.2	0
NC_006684.1	710729	711442	714	*	715	*	3.73	-2.16	4.72	-6.88	0.000503	0.0107	Promoter (<=1kb)	7	707233	711108	3876	2	CNB02440		XM_024656516.1	0
NC_006683.1	254751	257261	2511	*	2512	*	3.76	-2.16	4.74	-6.9	0.000474	0.0103	Promoter (<=1kb)	6	254944	257071	2128	1	CNN00780		XM_568618.2	0
NC_006685.1	345490	346167	678	*	679	*	3.75	-2.16	4.74	-6.9	0.000479	0.0103	Promoter (1-2kb)	8	345841	347977	2137	2	CNC01250		XM_569439.2	1810
NC_006679.1	1070809	1071494	686	*	687	*	3.76	-2.16	4.75	-6.91	0.000141	0.00524	Promoter (<=1kb)	2	1067761	1070757	2997	2	CNJ03400		XM_024658006.1	-52
NC_006686.1	1584212	1584737	526	*	527	*	3.76	-2.16	4.75	-6.91	0.000141	0.00524	3' UTR	9	1584694	1589127	4434	2	CND05820		XM_570485.2	4390
NC_006687.1	1356347	1357350	1004	*	1005	*	5.32	-0.61	6.31	-6.92	1.1e-07	4.13e-05	Promoter (<=1kb)	10	1354392	1356501	2110	2	CNE04860		XM_571180.2	0
NC_006684.1	104734	105360	627	*	628	*	4.52	-1.41	5.5	-6.92	3.25e-06	0.00049	Promoter (<=1kb)	7	105202	106845	1644	1	CNB00370		XM_568778.2	0
NC_006682.1	784945	785624	680	*	681	*	3.77	-2.16	4.76	-6.92	7.07e-05	0.00363	Promoter (<=1kb)	5	784763	786395	1633	1	CNM02600		XM_568248.1	182
NC_006684.1	791149	791699	551	*	552	*	3.77	-2.16	4.76	-6.92	8.64e-05	0.00405	Downstream (1-2kb)	7	792956	795219	2264	2	CNB02680		XM_568855.1	3520
NC_006692.1	317814	319550	1737	*	1738	*	3.77	-2.16	4.76	-6.92	0.000453	0.00986	Promoter (<=1kb)	12	318622	322673	4052	1	CNG01140		XM_024657511.1	0
NC_006684.1	67228	67707	480	*	481	*	3.79	-2.16	4.78	-6.93	5.8e-05	0.00336	Promoter (<=1kb)	7	67651	70175	2525	1	CNB00230		XM_024656426.1	0
NC_006684.1	914337	915172	836	*	837	*	3.79	-2.16	4.77	-6.93	0.00044	0.0097	Promoter (<=1kb)	7	912372	914691	2320	2	CNB03000		XM_568879.2	0
NC_006684.1	762776	763626	851	*	852	*	3.78	-2.16	4.77	-6.93	0.000448	0.0098	Promoter (<=1kb)	7	759882	763146	3265	2	CNB02590		XM_024656522.1	0
NC_006670.1	2240466	2241092	627	*	628	*	3.8	-2.16	4.78	-6.94	0.000428	0.00961	Promoter (<=1kb)	1	2238866	2240603	1738	2	CNA08130		XM_567192.2	0
NC_006684.1	1077041	1077924	884	*	885	*	3.8	-2.16	4.78	-6.94	0.000428	0.00961	Promoter (<=1kb)	7	1077730	1080083	2354	1	CNB03640		XM_024656570.1	0
NC_006693.1	703218	703735	518	*	519	*	3.79	-2.16	4.78	-6.94	0.000433	0.00961	Promoter (<=1kb)	13	703642	706110	2469	1	CNH01520		XM_572334.1	0
NC_006670.1	355384	356148	765	*	766	*	3.82	-2.16	4.81	-6.97	6.87e-05	0.00359	Promoter (<=1kb)	1	355979	357593	1615	1	CNA01330		XM_566591.2	0
NC_006683.1	735080	735882	803	*	804	*	3.82	-2.16	4.81	-6.97	0.000398	0.00928	Promoter (<=1kb)	6	735578	740557	4980	1	CNN02400		XM_024658427.1	0
NC_006691.1	1123365	1123890	526	*	527	*	3.82	-2.16	4.81	-6.97	0.000402	0.00933	Promoter (<=1kb)	11	1123957	1125173	1217	1	CNF03840		XM_024657445.1	-67
NC_006685.1	925932	926755	824	*	825	*	3.82	-2.16	4.81	-6.97	0.000404	0.00933	Promoter (<=1kb)	8	926375	928083	1709	1	CNC02850		XM_569579.2	0
NC_006670.1	1488480	1489442	963	*	964	*	3.82	-2.16	4.81	-6.97	0.000405	0.00933	Promoter (<=1kb)	1	1489179	1492583	3405	1	CNA05570		XM_024656311.1	0
NC_006687.1	120672	121413	742	*	743	*	3.83	-2.16	4.82	-6.98	0.000393	0.00926	Promoter (<=1kb)	10	118527	121016	2490	2	CNE00450		XM_570749.2	0
NC_006685.1	1283694	1284373	680	*	681	*	3.84	-2.16	4.83	-6.99	0.000267	0.00738	Promoter (<=1kb)	8	1282491	1284030	1540	2	CNC04210		XM_024656804.1	0
NC_006679.1	1004713	1005741	1029	*	1030	*	3.84	-2.16	4.83	-6.99	0.000381	0.00904	Promoter (<=1kb)	2	1003303	1005059	1757	2	CNJ03200		XM_567400.2	0
NC_006685.1	997779	998316	538	*	539	*	3.86	-2.16	4.85	-7.01	0.000364	0.00889	Promoter (<=1kb)	8	995249	998091	2843	2	CNC03130		XM_569617.2	0
NC_006693.1	298005	298621	617	*	618	*	3.87	-2.16	4.86	-7.02	0.000243	0.00697	Promoter (<=1kb)	13	296953	298097	1145	2	CNH02920		XM_024657717.1	0
NC_006685.1	1979522	1980226	705	*	706	*	3.87	-2.16	4.86	-7.02	0.000351	0.00869	Promoter (<=1kb)	8	1980048	1981178	1131	1	CNC06760		XM_024656901.1	0
NC_006681.1	119106	120047	942	*	943	*	3.87	-2.16	4.86	-7.02	0.000355	0.00875	Promoter (<=1kb)	4	113190	119528	6339	2	CNL04090		XM_024658139.1	0
NC_006680.1	337063	338139	1077	*	1078	*	3.89	-2.16	4.87	-7.03	0.000339	0.00854	Promoter (<=1kb)	3	335102	337415	2314	2	CNK01120		XM_567798.1	0
NC_006679.1	56447	57446	1000	*	1001	*	3.88	-2.16	4.87	-7.03	0.000346	0.00865	Promoter (<=1kb)	2	57039	58826	1788	1	CNJ00240		XM_567281.2	0
NC_006693.1	1011734	1012580	847	*	848	*	3.88	-2.16	4.87	-7.03	0.000346	0.00865	Promoter (<=1kb)	13	1012388	1015417	3030	1	CNH00600		XM_572252.2	0
NC_006670.1	1052231	1052980	750	*	751	*	3.89	-2.16	4.88	-7.04	0.000331	0.00848	Promoter (<=1kb)	1	1052585	1052656	72	1	CNA03920		rna412	0
NC_006686.1	947875	949437	1563	*	1564	*	3.89	-2.16	4.88	-7.04	0.000335	0.00853	Promoter (<=1kb)	9	946255	948058	1804	2	CND03490		XM_570561.1	0
NC_006679.1	636195	636909	715	*	716	*	3.91	-2.16	4.9	-7.06	0.000319	0.00823	Promoter (<=1kb)	2	635161	636426	1266	2	CNJ02160		XM_567386.2	0
NC_006681.1	330939	333188	2250	*	2251	*	3.92	-2.16	4.91	-7.07	0.00031	0.00806	Promoter (<=1kb)	4	332125	334574	2450	1	CNL04760		XM_024658161.1	0
NC_006687.1	424425	425478	1054	*	1055	*	3.93	-2.16	4.92	-7.08	0.000298	0.00781	Promoter (<=1kb)	10	420830	424912	4083	2	CNE01540		XM_024657186.1	0
NC_006679.1	974809	975593	785	*	786	*	3.94	-2.16	4.93	-7.09	6.1e-05	0.00344	Promoter (<=1kb)	2	975307	976852	1546	1	CNJ03140		XM_567393.1	0
NC_006693.1	826042	826828	787	*	788	*	3.94	-2.16	4.93	-7.09	0.00029	0.00777	Promoter (<=1kb)	13	826548	828258	1711	1	CNH01240		XM_572314.2	0
NC_006693.1	796883	797622	740	*	741	*	3.94	-2.16	4.93	-7.09	0.000293	0.00779	Promoter (<=1kb)	13	797328	800010	2683	1	CNH01320		XM_572320.2	0
NC_006691.1	221840	222902	1063	*	1064	*	3.94	-2.16	4.93	-7.09	0.000295	0.00779	Promoter (<=1kb)	11	220644	222228	1585	2	CNF00655		XM_024658556.1	0
NC_006681.1	383839	384642	804	*	805	*	3.95	-2.16	4.94	-7.1	0.00028	0.00756	Promoter (<=1kb)	4	380953	384129	3177	2	CNL04910		XM_024658165.1	0
NC_006680.1	477535	479000	1466	*	1467	*	4.71	-1.41	5.7	-7.11	2.33e-05	0.00174	Promoter (<=1kb)	3	478125	481996	3872	1	CNK01630		XM_567838.2	0
NC_006685.1	1045361	1046178	818	*	819	*	3.96	-2.16	4.95	-7.11	0.000278	0.00756	Promoter (<=1kb)	8	1040544	1044641	4098	2	CNC03300		XM_569656.2	-720
NC_006670.1	359008	359912	905	*	906	*	3.97	-2.16	4.96	-7.12	0.000265	0.00736	Promoter (<=1kb)	1	357466	359409	1944	2	CNA01340		XM_024656174.1	0
NC_006679.1	535839	536874	1036	*	1037	*	3.97	-2.16	4.96	-7.12	0.00027	0.0074	Promoter (<=1kb)	2	536783	543098	6316	1	CNJ01850		XM_024657963.1	0
NC_006692.1	932114	932916	803	*	804	*	3.98	-2.16	4.97	-7.13	2.49e-05	0.00182	Promoter (<=1kb)	12	930537	932428	1892	2	CNG03300		XM_572051.2	0
NC_006691.1	9761	10711	951	*	952	*	3.99	-2.16	4.97	-7.13	9.08e-05	0.00409	Promoter (1-2kb)	11	10790	12347	1558	2	CNF00050		XM_571275.1	1636
NC_006685.1	1406776	1407767	992	*	993	*	3.98	-2.16	4.97	-7.13	0.000257	0.00722	Promoter (<=1kb)	8	1408028	1410075	2048	1	CNC04660		XM_024656824.1	-261
NC_006685.1	335201	336127	927	*	928	*	3.98	-2.16	4.97	-7.13	0.000262	0.00731	Promoter (<=1kb)	8	335851	338066	2216	1	CNC01220		XM_569433.2	0
NC_006687.1	266599	267328	730	*	731	*	3.99	-2.16	4.98	-7.14	8.91e-05	0.00405	Promoter (<=1kb)	10	267125	272706	5582	1	CNE00970		XM_571168.2	0
NC_006694.1	934474	936205	1732	*	1733	*	3.99	-2.16	4.98	-7.14	0.000252	0.00715	Promoter (<=1kb)	14	934276	935353	1078	2	CNI03450		XM_024657865.1	0
NC_006681.1	522422	523387	966	*	967	*	3.99	-2.16	4.98	-7.14	0.000252	0.00715	Promoter (<=1kb)	4	523273	527349	4077	1	CNL05460		XM_024658189.1	0
NC_006687.1	768909	769612	704	*	705	*	3.99	-2.16	4.98	-7.14	0.000253	0.00715	Promoter (1-2kb)	10	767254	768628	1375	1	CNE02890		XM_024657233.1	1655
NC_006692.1	1027367	1029020	1654	*	1655	*	4	-2.16	4.99	-7.15	0.000243	0.00697	Promoter (<=1kb)	12	1026369	1027777	1409	2	CNG03660		XM_024657583.1	0
NC_006687.1	1017906	1018763	858	*	859	*	4.01	-2.16	5	-7.16	0.000235	0.00683	Promoter (<=1kb)	10	1015047	1018321	3275	2	CNE03590		XM_570927.2	0
NC_006685.1	544839	545378	540	*	541	*	4.01	-2.16	5	-7.16	0.000236	0.00683	Promoter (<=1kb)	8	545344	548579	3236	1	CNC01970		XM_569450.2	0
NC_006684.1	402516	403407	892	*	893	*	4.02	-2.16	5.01	-7.17	0.000227	0.00683	Promoter (<=1kb)	7	401570	402937	1368	2	CNB01330		XM_568805.2	0
NC_006684.1	789612	790097	486	*	487	*	4.02	-2.16	5.01	-7.17	0.000228	0.00683	Promoter (2-3kb)	7	786822	789504	2683	1	CNB02670		XM_568854.1	2790
NC_006686.1	1103541	1104237	697	*	698	*	4.02	-2.16	5.01	-7.17	0.00023	0.00683	Promoter (<=1kb)	9	1104268	1110733	6466	1	CND03980		XM_024657048.1	-31
NC_006684.1	949538	950485	948	*	949	*	4.02	-2.16	5.01	-7.17	0.000232	0.00683	Promoter (<=1kb)	7	948009	949637	1629	2	CNB03150		XM_568892.2	0
NC_006683.1	500868	501748	881	*	882	*	4.02	-2.16	5.01	-7.17	0.000233	0.00683	Promoter (<=1kb)	6	499053	501115	2063	2	CNN01730		XM_568668.2	0
NC_006686.1	367280	368224	945	*	946	*	4.03	-2.16	5.02	-7.18	0.000222	0.0068	Promoter (<=1kb)	9	362738	367808	5071	2	CND01280		XM_570346.2	0
NC_006685.1	1546967	1547752	786	*	787	*	4.03	-2.16	5.02	-7.18	0.000225	0.00683	Promoter (<=1kb)	8	1546075	1547299	1225	2	CNC05145		XM_024658453.1	0
NC_006685.1	2021668	2022346	679	*	680	*	4.04	-2.16	5.03	-7.19	3.05e-05	0.00211	Promoter (<=1kb)	8	2019700	2021705	2006	2	CNC06900		XM_569932.2	0
NC_006687.1	1006451	1007755	1305	*	1306	*	4.04	-2.16	5.03	-7.19	0.000214	0.00666	Promoter (<=1kb)	10	1007451	1008963	1513	1	CNE03550		XM_570923.2	0
NC_006684.1	1309666	1310931	1266	*	1267	*	4.04	-2.16	5.03	-7.19	0.000216	0.00669	Promoter (<=1kb)	7	1308052	1310124	2073	2	CNB04560		XM_569038.2	0
NC_006691.1	311970	312329	360	*	361	*	4.06	-2.16	5.05	-7.21	4.73e-05	0.0029	Promoter (2-3kb)	11	309403	311913	2511	1	CNF01000		XM_571542.2	2567
NC_006683.1	193166	194109	944	*	945	*	4.06	-2.16	5.05	-7.21	7.16e-05	0.00363	Promoter (<=1kb)	6	191023	193360	2338	2	CNN00570		XM_568590.1	0
NC_006691.1	1183500	1184419	920	*	921	*	4.06	-2.16	5.05	-7.21	0.000201	0.00642	Promoter (<=1kb)	11	1184071	1186861	2791	1	CNF04090		XM_571381.2	0
NC_006691.1	1319357	1321024	1668	*	1669	*	4.06	-2.16	5.05	-7.21	0.000202	0.00643	Promoter (<=1kb)	11	1313154	1319943	6790	2	CNF04530		XM_571414.2	0
NC_006686.1	1126388	1127262	875	*	876	*	4.07	-2.16	5.06	-7.22	0.000194	0.00635	Promoter (<=1kb)	9	1123214	1126601	3388	2	CND04030		XM_024657049.1	0
NC_006694.1	296110	297097	988	*	989	*	4.07	-2.16	5.06	-7.22	0.000199	0.00641	Promoter (<=1kb)	14	294596	296250	1655	2	CNI01210		XM_024657792.1	0
NC_006686.1	440949	441710	762	*	763	*	4.08	-2.16	5.07	-7.23	2.25e-05	0.00172	Promoter (<=1kb)	9	439664	441260	1597	2	CND01620		XM_570277.1	0
NC_006684.1	1019116	1020009	894	*	895	*	4.08	-2.16	5.07	-7.23	0.000189	0.00626	Promoter (<=1kb)	7	1019591	1023285	3695	1	CNB03390		XM_568913.2	0
NC_006694.1	1028997	1031270	2274	*	2275	*	4.08	-2.16	5.07	-7.23	0.000192	0.00632	Promoter (<=1kb)	14	1029541	1034985	5445	1	CNI03840		XM_024657882.1	0
NC_006686.1	1693040	1693821	782	*	783	*	4.09	-2.16	5.08	-7.24	0.000182	0.00623	Promoter (<=1kb)	9	1689933	1693263	3331	2	CND06130		XM_024657120.1	0
NC_006686.1	560941	562484	1544	*	1545	*	4.09	-2.16	5.08	-7.24	0.000183	0.00623	Promoter (<=1kb)	9	562010	566541	4532	1	CND02100		XM_570429.1	0
NC_006681.1	844532	845845	1314	*	1315	*	4.09	-2.16	5.08	-7.24	0.000186	0.00625	Promoter (<=1kb)	4	843165	844803	1639	2	CNL06620		XM_568185.2	0
NC_006686.1	835237	836066	830	*	831	*	4.08	-2.16	5.08	-7.24	0.000187	0.00625	Promoter (<=1kb)	9	833160	835667	2508	2	CND03080		XM_570188.2	0
NC_006692.1	29471	30120	650	*	651	*	4.08	-2.16	5.08	-7.24	0.000187	0.00625	Promoter (<=1kb)	12	29992	32364	2373	1	CNG00120		XM_571728.2	0
NC_006685.1	442585	443448	864	*	865	*	4.1	-2.16	5.09	-7.25	0.000177	0.00617	Promoter (<=1kb)	8	440970	442767	1798	2	CNC01590		XM_569500.2	0
NC_006694.1	1139756	1141218	1463	*	1464	*	4.1	-2.16	5.09	-7.25	0.000178	0.00618	Promoter (<=1kb)	14	1134997	1140426	5430	2	CNI04280		XM_024657901.1	0
NC_006686.1	330170	331350	1181	*	1182	*	4.11	-2.16	5.1	-7.26	0.000175	0.00614	Promoter (<=1kb)	9	329097	330853	1757	2	CND01120		XM_570351.2	0
NC_006683.1	431847	433065	1219	*	1220	*	4.12	-2.16	5.12	-7.27	6.65e-05	0.00358	Promoter (<=1kb)	6	430523	432246	1724	2	CNN01480		XM_024658399.1	0
NC_006670.1	214367	215305	939	*	940	*	4.14	-2.16	5.13	-7.29	0.000158	0.00567	Promoter (<=1kb)	1	211382	214618	3237	2	CNA00730		XM_566491.2	0
NC_006670.1	2271727	2272371	645	*	646	*	4.15	-2.16	5.15	-7.3	0.000149	0.0054	Promoter (1-2kb)	1	2265717	2269928	4212	2	CNA08250		XM_024656414.1	-1799
NC_006694.1	782095	783229	1135	*	1136	*	4.15	-2.16	5.15	-7.3	0.000149	0.0054	Promoter (<=1kb)	14	779268	782488	3221	2	CNI02860		XM_572933.2	0
NC_006682.1	176	3018	2843	*	2844	*	4.15	-2.16	5.14	-7.3	0.000152	0.00549	Promoter (<=1kb)	5	213	2368	2156	2	CNM00010		XM_568395.1	0
NC_006692.1	211120	212234	1115	*	1116	*	4.16	-2.16	5.15	-7.31	0.000146	0.00537	Promoter (<=1kb)	12	211976	215128	3153	1	CNG00750		XM_571799.2	0
NC_006670.1	1676219	1677328	1110	*	1111	*	4.16	-2.16	5.16	-7.32	1.92e-05	0.00156	Promoter (<=1kb)	1	1676622	1677960	1339	1	CNA06200		XM_567206.2	0
NC_006682.1	232526	233211	686	*	687	*	4.18	-2.16	5.17	-7.33	0.000135	0.00514	Promoter (<=1kb)	5	229524	232948	3425	2	CNM00780		XM_024658272.1	0
NC_006685.1	549353	550397	1045	*	1046	*	4.18	-2.16	5.17	-7.33	0.000136	0.00514	Promoter (<=1kb)	8	548697	549899	1203	2	CNC01980		XM_024656714.1	0
NC_006683.1	7088	7756	669	*	670	*	4.19	-2.16	5.18	-7.34	8.68e-05	0.00405	Promoter (<=1kb)	6	5074	7397	2324	2	CNN00020		XM_568510.2	0
NC_006683.1	508380	508984	605	*	606	*	4.19	-2.16	5.18	-7.34	0.000131	0.00505	Promoter (<=1kb)	6	508735	509748	1014	1	CNN01755		XM_024658897.1	0
NC_006686.1	1726620	1727632	1013	*	1014	*	4.19	-2.16	5.18	-7.34	0.000133	0.00507	Promoter (<=1kb)	9	1723004	1726918	3915	2	CND06240		XM_024657123.1	0
NC_006686.1	462229	463362	1134	*	1135	*	4.2	-2.16	5.19	-7.35	0.000128	0.00499	Promoter (<=1kb)	9	463316	466304	2989	1	CND01720		XM_570266.2	0
NC_006681.1	876169	876779	611	*	612	*	4.22	-2.16	5.22	-7.37	0.000117	0.00465	Promoter (<=1kb)	4	873071	876213	3143	2	CNL06740		XM_024658236.1	0
NC_006686.1	1457870	1459488	1619	*	1620	*	4.22	-2.16	5.22	-7.37	0.000117	0.00465	Promoter (<=1kb)	9	1451408	1458517	7110	2	CND05330		XM_024657092.1	0
NC_006692.1	14776	15544	769	*	770	*	4.22	-2.16	5.22	-7.37	0.000117	0.00465	Promoter (<=1kb)	12	12769	14874	2106	2	CNG00060		XM_571723.2	0
NC_006691.1	798887	800838	1952	*	1953	*	4.22	-2.16	5.21	-7.37	0.000119	0.00473	Promoter (<=1kb)	11	796714	799788	3075	2	CNF02790		NA	0
NC_006694.1	581813	582536	724	*	725	*	4.22	-2.16	5.22	-7.38	1.35e-05	0.00123	Promoter (<=1kb)	14	579766	581911	2146	2	CNI02100		XM_572832.2	0
NC_006682.1	316314	317231	918	*	919	*	4.23	-2.16	5.22	-7.38	3.08e-05	0.00211	Promoter (<=1kb)	5	314639	316724	2086	2	CNM01050		XM_024658282.1	0
NC_006684.1	561765	562567	803	*	804	*	4.25	-2.16	5.24	-7.4	8.14e-06	0.000933	Promoter (<=1kb)	7	560212	561988	1777	2	CNB01920		XM_569122.2	0
NC_006683.1	228561	229822	1262	*	1263	*	4.25	-2.16	5.24	-7.4	1.29e-05	0.00122	Promoter (<=1kb)	6	226369	229369	3001	2	CNN00690		XM_024658374.1	0
NC_006693.1	1055112	1055769	658	*	659	*	4.25	-2.16	5.24	-7.4	0.000108	0.00445	Promoter (<=1kb)	13	1055622	1057041	1420	1	CNH00460		XM_024657627.1	0
NC_006684.1	1084997	1085802	806	*	807	*	4.27	-2.16	5.26	-7.42	9.9e-05	0.00422	Promoter (<=1kb)	7	1082284	1085205	2922	2	CNB03660		XM_569199.2	0
NC_006686.1	1661478	1662350	873	*	874	*	4.27	-2.16	5.26	-7.42	0.0001	0.00422	Promoter (<=1kb)	9	1660238	1661918	1681	2	CND06020		XM_024657116.1	0
NC_006684.1	524911	525500	590	*	591	*	4.26	-2.16	5.26	-7.42	0.000101	0.00422	Promoter (<=1kb)	7	522994	524953	1960	2	CNB01770		XM_568845.2	0
NC_006691.1	358497	359724	1228	*	1229	*	4.28	-2.16	5.27	-7.43	9.49e-05	0.0041	Promoter (<=1kb)	11	357461	358707	1247	2	CNF01180		XM_571565.2	0
NC_006685.1	1591413	1592127	715	*	716	*	4.3	-2.16	5.29	-7.45	8.83e-05	0.00405	Promoter (<=1kb)	8	1592965	1594498	1534	1	CNC05330		XM_569727.2	-838
NC_006691.1	1393063	1394643	1581	*	1582	*	4.31	-2.16	5.3	-7.46	8.64e-05	0.00405	Promoter (<=1kb)	11	1394532	1396463	1932	1	CNF04790		XM_571446.1	0
NC_006686.1	181652	182886	1235	*	1236	*	4.32	-2.16	5.31	-7.47	8.19e-05	0.00396	Promoter (<=1kb)	9	177668	181956	4289	2	CND00640		XM_024656947.1	0
NC_006679.1	951043	951667	625	*	626	*	4.32	-2.16	5.31	-7.47	8.35e-05	0.004	Promoter (<=1kb)	2	951567	954310	2744	1	CNJ03080		XM_024657996.1	0
NC_006679.1	141695	142335	641	*	642	*	4.33	-2.16	5.32	-7.48	3.77e-05	0.00242	Promoter (<=1kb)	2	139182	141870	2689	2	CNJ00520		XM_567305.1	0
NC_006692.1	339273	340220	948	*	949	*	4.34	-2.16	5.33	-7.49	7.63e-05	0.00378	Promoter (<=1kb)	12	340043	342559	2517	1	CNG01210		XM_571796.2	0
NC_006681.1	276729	277256	528	*	529	*	4.34	-2.16	5.33	-7.49	7.66e-05	0.00378	Promoter (<=1kb)	4	274006	276859	2854	2	CNL04570		XM_568220.2	0
NC_006670.1	2288228	2288897	670	*	671	*	4.34	-2.16	5.33	-7.49	7.69e-05	0.00378	Promoter (<=1kb)	1	2285030	2288401	3372	2	CNA08320		XM_567072.2	0
NC_006692.1	257130	258590	1461	*	1462	*	4.34	-2.16	5.33	-7.49	7.75e-05	0.00378	Promoter (<=1kb)	12	254047	257335	3289	2	CNG00910		XM_571831.1	0
NC_006692.1	879460	880129	670	*	671	*	4.35	-2.16	5.34	-7.5	4.71e-05	0.0029	Promoter (<=1kb)	12	877449	879599	2151	2	CNG03170		XM_572191.2	0
NC_006692.1	414192	415186	995	*	996	*	4.36	-2.16	5.35	-7.51	7.17e-05	0.00363	Promoter (<=1kb)	12	413531	414620	1090	2	CNG01420		XM_024657524.1	0
NC_006680.1	314102	316455	2354	*	2355	*	4.37	-2.16	5.37	-7.52	6.73e-05	0.00358	Promoter (<=1kb)	3	315814	318180	2367	1	CNK01030		XM_567791.2	0
NC_006687.1	121805	123053	1249	*	1250	*	4.37	-2.16	5.36	-7.52	6.83e-05	0.00359	Promoter (<=1kb)	10	122984	126024	3041	1	CNE00470		XM_024657148.1	0
NC_006679.1	581452	582307	856	*	857	*	4.38	-2.16	5.37	-7.53	6.63e-05	0.00358	Promoter (<=1kb)	2	580247	581719	1473	2	CNJ02000		XM_024657969.1	0
NC_006683.1	206719	207841	1123	*	1124	*	4.39	-2.16	5.38	-7.54	6.3e-05	0.00346	Promoter (<=1kb)	6	207282	209642	2361	1	CNN00640		XM_568733.2	0
NC_006691.1	1423720	1424476	757	*	758	*	4.4	-2.16	5.39	-7.55	9.7e-06	0.00107	Promoter (<=1kb)	11	1419720	1423848	4129	2	CNF04880		XM_024657472.1	0
NC_006670.1	1185868	1186885	1018	*	1019	*	4.41	-2.16	5.4	-7.56	5.86e-05	0.00336	Promoter (<=1kb)	1	1183678	1186033	2356	2	CNA04410		XM_024656272.1	0
NC_006679.1	108241	110297	2057	*	2058	*	4.41	-2.16	5.41	-7.57	5.74e-05	0.00336	Promoter (<=1kb)	2	103850	108510	4661	2	CNJ00400		XM_024657915.1	0
NC_006680.1	349957	351283	1327	*	1328	*	4.41	-2.16	5.41	-7.57	5.76e-05	0.00336	3' UTR	3	345339	350232	4894	1	CNK01150		XM_024658042.1	4618
NC_006692.1	275796	276619	824	*	825	*	4.44	-2.16	5.43	-7.59	5.24e-05	0.00314	Promoter (<=1kb)	12	274577	276144	1568	2	CNG00970		XM_024657505.1	0
NC_006687.1	884848	885960	1113	*	1114	*	4.46	-2.16	5.45	-7.61	4.8e-05	0.00291	Promoter (<=1kb)	10	881349	885294	3946	2	CNE03100		XM_570860.2	0
NC_006679.1	911232	911807	576	*	577	*	4.48	-2.16	5.47	-7.63	5.93e-06	0.000728	Promoter (1-2kb)	2	909953	910034	82	1	CNJ02930		rna5728	1279
NC_006670.1	1435684	1436597	914	*	915	*	4.48	-2.16	5.47	-7.63	4.52e-05	0.00284	Promoter (<=1kb)	1	1436229	1439546	3318	1	CNA05360		XM_024656304.1	0
NC_006684.1	908930	909645	716	*	717	*	4.49	-2.16	5.48	-7.64	1.21e-06	0.00027	Promoter (<=1kb)	7	907475	909293	1819	2	CNB02990		XM_024656537.1	0
NC_006693.1	860971	861448	478	*	479	*	4.49	-2.16	5.48	-7.64	1.56e-06	0.000316	Downstream (1-2kb)	13	857884	859715	1832	1	CNH01135		XM_024658705.1	3087
NC_006670.1	2252756	2253285	530	*	531	*	4.55	-2.16	5.54	-7.7	6.48e-06	0.000776	Promoter (<=1kb)	1	2253391	2255306	1916	1	CNA08200		XM_567062.2	-106
NC_006685.1	1819365	1820351	987	*	988	*	4.55	-2.16	5.54	-7.7	3.39e-05	0.00225	Downstream (1-2kb)	8	1815634	1818581	2948	1	CNC06230		XM_569882.2	3731
NC_006682.1	682796	683642	847	*	848	*	4.55	-2.16	5.54	-7.7	3.42e-05	0.00225	Promoter (<=1kb)	5	680131	682437	2307	2	CNM02230		XM_568269.2	-359
NC_006680.1	141306	142050	745	*	746	*	4.55	-2.16	5.55	-7.71	2.07e-06	0.000376	Promoter (1-2kb)	3	140113	141656	1544	1	CNK00480		XM_024658801.1	1193
NC_006686.1	1579070	1579508	439	*	440	*	4.56	-2.16	5.56	-7.72	1.09e-05	0.00111	Promoter (<=1kb)	9	1579482	1583736	4255	1	CND05810		XM_024657108.1	0
NC_006692.1	782202	783153	952	*	953	*	4.57	-2.16	5.56	-7.72	3.19e-05	0.00215	Promoter (<=1kb)	12	778253	782141	3889	2	CNG02820		XM_024657568.1	-61
NC_006685.1	2013103	2014060	958	*	959	*	4.58	-2.16	5.57	-7.73	3.04e-05	0.00211	Promoter (<=1kb)	8	2013961	2014710	750	1	CNC06875		XM_024658470.1	0
NC_006692.1	1270445	1271413	969	*	970	*	4.59	-2.16	5.58	-7.74	9.87e-06	0.00107	Promoter (<=1kb)	12	1266884	1270746	3863	2	CNG04450		XM_024657602.1	0
NC_006681.1	754599	755858	1260	*	1261	*	4.59	-2.16	5.58	-7.74	2.91e-05	0.00207	Promoter (<=1kb)	4	752020	754811	2792	2	CNL06340		XM_568158.1	0
NC_006691.1	548191	549450	1260	*	1261	*	4.6	-2.16	5.59	-7.75	1.63e-06	0.000318	Promoter (<=1kb)	11	544521	548454	3934	2	CNF01870		XM_024657380.1	0
NC_006680.1	227457	228321	865	*	866	*	4.59	-2.16	5.59	-7.75	3.92e-06	0.000555	Promoter (<=1kb)	3	228282	233602	5321	1	CNK00710		XM_024658032.1	0
NC_006685.1	280717	281809	1093	*	1094	*	4.62	-2.16	5.61	-7.77	2.63e-05	0.0019	Promoter (<=1kb)	8	274888	281239	6352	2	CNC00940		XM_024656678.1	0
NC_006687.1	508289	509002	714	*	715	*	4.65	-2.16	5.64	-7.8	2.34e-05	0.00174	Promoter (<=1kb)	10	508590	510753	2164	1	CNE01870		XM_571223.2	0
NC_006686.1	1116971	1117640	670	*	671	*	4.66	-2.16	5.65	-7.81	2.24e-05	0.00172	Promoter (<=1kb)	9	1117476	1118846	1371	1	CND04013		XM_024658494.1	0
NC_006681.1	811289	811929	641	*	642	*	4.66	-2.16	5.66	-7.82	5.02e-07	0.000156	Promoter (<=1kb)	4	809493	811404	1912	2	CNL06500		XM_024658229.1	0
NC_006670.1	764303	764764	462	*	463	*	4.7	-2.16	5.69	-7.85	1.21e-06	0.00027	Promoter (<=1kb)	1	763759	764417	659	2	CNA02905		XM_024656069.1	0
NC_006670.1	603818	606559	2742	*	2743	*	4.7	-2.16	5.7	-7.86	1.89e-05	0.00156	Promoter (<=1kb)	1	605010	605104	95	2	CNA02320		rna246	0
NC_006683.1	91955	92725	771	*	772	*	4.74	-2.16	5.74	-7.9	1.62e-05	0.00135	Promoter (<=1kb)	6	90997	92028	1032	2	CNN00220		XM_568531.2	0
NC_006670.1	1037831	1038600	770	*	771	*	4.76	-2.16	5.75	-7.91	1.55e-05	0.00132	Promoter (<=1kb)	1	1036458	1037846	1389	2	CNA03860		XM_566725.2	0
NC_006681.1	507269	508067	799	*	800	*	4.77	-2.16	5.76	-7.92	1.46e-05	0.00129	Promoter (2-3kb)	4	501096	505232	4137	2	CNL05400		XM_024658186.1	-2037
NC_006670.1	1858622	1860078	1457	*	1458	*	4.77	-2.16	5.76	-7.92	1.48e-05	0.00129	Promoter (<=1kb)	1	1856138	1858753	2616	2	CNA06800		XM_566911.2	0
NC_006670.1	2235332	2236347	1016	*	1017	*	4.77	-2.16	5.76	-7.92	1.49e-05	0.00129	Promoter (<=1kb)	1	2234346	2235465	1120	2	CNA08115		XM_024656120.1	0
NC_006685.1	987016	988208	1193	*	1194	*	4.78	-2.16	5.77	-7.93	6.7e-07	0.000186	Promoter (<=1kb)	8	987668	993819	6152	1	CNC03120		XM_024656756.1	0
NC_006686.1	1276259	1278045	1787	*	1788	*	4.8	-2.16	5.79	-7.95	1.33e-05	0.00123	Promoter (<=1kb)	9	1275259	1276688	1430	2	CND04640		XM_024657073.1	0
NC_006670.1	870423	871206	784	*	785	*	4.81	-2.16	5.8	-7.96	1.26e-05	0.00121	Promoter (<=1kb)	1	870978	872564	1587	1	CNA03340		XM_566662.2	0
NC_006686.1	1156326	1157071	746	*	747	*	4.82	-2.16	5.81	-7.97	5.61e-07	0.000164	Promoter (<=1kb)	9	1155532	1156627	1096	2	CND04150		XM_024657052.1	0
NC_006685.1	1100803	1102087	1285	*	1286	*	4.83	-2.16	5.82	-7.98	3.01e-07	9.93e-05	Promoter (<=1kb)	8	1098710	1101088	2379	2	CNC03480		XM_569678.2	0
NC_006683.1	235100	236345	1246	*	1247	*	4.83	-2.16	5.83	-7.98	1.16e-05	0.00113	Promoter (<=1kb)	6	233443	235525	2083	2	CNN00730		XM_024658376.1	0
NC_006684.1	587310	588552	1243	*	1244	*	4.85	-2.16	5.84	-8	1.08e-05	0.00111	Promoter (<=1kb)	7	587984	589307	1324	1	CNB02020		XM_569130.2	0
NC_006682.1	247272	248537	1266	*	1267	*	4.84	-2.16	5.84	-8	1.11e-05	0.00111	Promoter (<=1kb)	5	246949	247871	923	2	CNM00840		XM_568420.2	0
NC_006670.1	1852658	1854268	1611	*	1612	*	4.84	-2.16	5.84	-8	1.11e-05	0.00111	Promoter (<=1kb)	1	1853911	1856120	2210	1	CNA06790		XM_566910.2	0
NC_006685.1	1329756	1331341	1586	*	1587	*	4.88	-2.16	5.87	-8.03	1.82e-06	0.000343	Promoter (<=1kb)	8	1326895	1330414	3520	2	CNC04390		XM_024656813.1	0
NC_006693.1	438132	439783	1652	*	1653	*	4.91	-2.16	5.91	-8.07	1.28e-06	0.00027	Promoter (<=1kb)	13	436507	438590	2084	2	CNH02450		XM_572420.2	0
NC_006692.1	826356	827461	1106	*	1107	*	4.92	-2.16	5.92	-8.08	8.08e-06	0.000933	Promoter (<=1kb)	12	824968	826560	1593	2	CNG02985		XM_024658635.1	0
NC_006692.1	312899	313607	709	*	710	*	4.99	-2.16	5.98	-8.14	2.49e-06	0.000437	Promoter (<=1kb)	12	313448	317404	3957	1	CNG01130		XM_571782.2	0
NC_006683.1	169741	171065	1325	*	1326	*	5.05	-2.16	6.05	-8.21	4.93e-06	0.000618	Promoter (<=1kb)	6	170955	174746	3792	1	CNN00510		XM_024658368.1	0
NC_006693.1	856377	857422	1046	*	1047	*	5.05	-2.16	6.05	-8.21	4.93e-06	0.000618	Promoter (<=1kb)	13	855367	856481	1115	2	CNH01140		XM_572305.2	0
NC_006683.1	245961	246690	730	*	731	*	5.09	-2.16	6.08	-8.24	4.27e-06	0.000578	Promoter (<=1kb)	6	246460	248701	2242	1	CNN00765		XM_024658879.1	0
NC_006670.1	1996785	1997711	927	*	928	*	5.1	-2.16	6.1	-8.26	4e-06	0.000555	Promoter (<=1kb)	1	1997054	1999440	2387	1	CNA07300		XM_567047.2	0
NC_006693.1	966049	966889	841	*	842	*	5.14	-2.16	6.14	-8.3	3.46e-06	0.000507	Promoter (<=1kb)	13	966901	969092	2192	1	CNH00780		XM_024657639.1	-12
NC_006681.1	406593	407583	991	*	992	*	5.17	-2.16	6.16	-8.32	6.5e-08	2.64e-05	Promoter (<=1kb)	4	407184	409825	2642	1	CNL05010		XM_024658171.1	0
NC_006692.1	645168	646587	1420	*	1421	*	5.2	-2.16	6.19	-8.35	2.75e-06	0.000454	Promoter (<=1kb)	12	643961	645252	1292	2	CNG02250		XM_024657554.1	0
NC_006687.1	226794	229201	2408	*	2409	*	5.2	-2.16	6.2	-8.36	2.73e-06	0.000454	Promoter (<=1kb)	10	224795	227318	2524	2	CNE00850		XM_570814.2	0
NC_006682.1	764929	765659	731	*	732	*	5.25	-2.16	6.25	-8.4	8.3e-07	0.000219	Promoter (<=1kb)	5	761376	764929	3554	2	CNM02520		XM_024658344.1	0
NC_006683.1	462331	463390	1060	*	1061	*	5.39	-2.16	6.39	-8.55	1.28e-06	0.00027	Promoter (<=1kb)	6	461824	462472	649	2	CNN01595		XM_024658895.1	0
NC_006685.1	1450886	1452907	2022	*	2023	*	5.43	-2.16	6.43	-8.59	1.67e-08	8.02e-06	Promoter (<=1kb)	8	1451495	1452829	1335	2	CNC04803		XM_024658444.1	0
NC_006694.1	135424	135870	447	*	448	*	5.45	-2.16	6.45	-8.61	9.02e-10	7.93e-07	Promoter (2-3kb)	14	135625	137977	2353	2	CNI00570		XM_572777.2	2107
NC_006694.1	946330	947338	1009	*	1010	*	5.48	-2.16	6.48	-8.64	2.19e-09	1.28e-06	Promoter (<=1kb)	14	946754	946836	83	1	CNI03500		rna5327	0
NC_006683.1	439032	441370	2339	*	2340	*	5.5	-2.16	6.5	-8.66	2.42e-08	1.07e-05	Promoter (<=1kb)	6	436892	439573	2682	2	CNN01510		XM_568623.2	0
NC_006681.1	529155	530047	893	*	894	*	5.56	-2.16	6.56	-8.72	2.69e-09	1.42e-06	Promoter (<=1kb)	4	529453	529543	91	1	CNL05480		rna6335	0
NC_006681.1	772383	773903	1521	*	1522	*	5.56	-2.16	6.56	-8.72	0.000683	0.0128	Promoter (<=1kb)	4	770182	772570	2389	2	CNL06410		XM_568163.2	0
NC_006680.1	358076	359090	1015	*	1016	*	5.77	-2.16	6.76	-8.92	6.61e-10	7.93e-07	Promoter (<=1kb)	3	350522	358210	7689	2	CNK01170		XM_024658043.1	0
NC_006691.1	1106362	1108449	2088	*	2089	*	5.8	-2.16	6.8	-8.96	1.45e-09	1.09e-06	Promoter (<=1kb)	11	1107950	1111061	3112	1	CNF03780		XM_571672.2	0
NC_006686.1	1483703	1485043	1341	*	1342	*	5.84	-2.16	6.84	-9	1.92e-10	3.37e-07	Promoter (<=1kb)	9	1484774	1488836	4063	1	CND05460		XM_024657095.1	0
NC_006670.1	165831	167264	1434	*	1435	*	6.5	-2.16	7.49	-9.65	0.000348	0.00865	Promoter (<=1kb)	1	167188	171227	4040	1	CNA00590		XM_024656152.1	0
NC_006670.1	1215543	1217029	1487	*	1488	*	6.61	-2.16	7.61	-9.77	8.17e-10	7.93e-07	Promoter (<=1kb)	1	1213058	1216097	3040	2	CNA04570		XM_024656274.1	0
