# Supplementary material for: Transcription factor Znf2 coordinates with the chromatin remodeling SWI/SNF complex to regulate cryptococcal cellular differentiation
Source: Commun Biol. 2019 Nov 14;2:412. doi: 10.1038/s42003-019-0665-2 (PMC6856107; doi:10.1038/s42003-019-0665-2)
Supplement: Supplementary file 8 — Supplementary Data 6 [file 42003_2019_665_MOESM8_ESM.xlsx]

## Sheet: WT_V8vWT_YPD
seqnames	start	end	width	strand	Conc	Conc_XL280_V8	Conc_XL280_YPD	Fold	p.value	FDR
NC_006686.1	947874	949437	1564	*	6.79	-1.74	7.79	-9.53	1.88e-16	6.55e-13
NC_006680.1	587230	587946	717	*	6.91	-1.74	7.9	-9.64	2.48e-16	6.55e-13
NC_006685.1	1692562	1694240	1679	*	6.56	-1.74	7.55	-9.29	1.58e-15	2.64e-12
NC_006682.1	627716	628797	1082	*	6.51	-1.74	7.51	-9.24	2e-15	2.64e-12
NC_006687.1	1271126	1272074	949	*	6.37	-1.74	7.36	-9.1	8.04e-15	7.83e-12
NC_006691.1	1106361	1108449	2089	*	7.06	-1.74	8.06	-9.79	8.91e-15	7.83e-12
NC_006685.1	769691	771326	1636	*	6.37	-1.74	7.37	-9.11	3.21e-14	2.42e-11
NC_006686.1	1693039	1693821	783	*	6.02	-1.74	7.02	-8.76	3.11e-13	2.05e-10
NC_006680.1	456851	457597	747	*	5.9	-1.74	6.9	-8.63	4.38e-13	2.57e-10
NC_006684.1	1383269	1384317	1049	*	6.89	7.89	-0.87	8.76	6.63e-13	3.5e-10
NC_006680.1	314101	316455	2355	*	5.59	-1.74	6.59	-8.32	1.07e-11	5.14e-09
NC_006691.1	353617	354345	729	*	6.06	-1.74	7.06	-8.8	1.96e-11	8.59e-09
NC_006670.1	165830	167264	1435	*	5.73	-1.74	6.73	-8.46	2.68e-11	1.09e-08
NC_006681.1	772382	773903	1522	*	5.58	-1.74	6.58	-8.32	3.14e-11	1.18e-08
NC_006692.1	613994	615983	1990	*	8.49	9.49	2.15	7.34	4.85e-11	1.71e-08
NC_006679.1	911231	911807	577	*	5.4	-1.74	6.4	-8.13	1.59e-10	5.25e-08
NC_006683.1	169740	171065	1326	*	5.43	-1.74	6.43	-8.16	1.7e-10	5.28e-08
NC_006687.1	544670	545769	1100	*	5.54	-1.74	6.54	-8.27	3.4e-10	9.96e-08
NC_006680.1	477534	479000	1467	*	5.41	-0.99	6.4	-7.39	3.74e-10	1.04e-07
NC_006683.1	270031	270773	743	*	5.32	-1.74	6.32	-8.05	3.93e-10	1.04e-07
NC_006682.1	196319	197242	924	*	5.42	-1.74	6.41	-8.15	5.49e-10	1.38e-07
NC_006692.1	312898	313607	710	*	5.53	-1.74	6.52	-8.26	1.02e-09	2.44e-07
NC_006683.1	235099	236345	1247	*	5.06	-1.74	6.06	-7.79	1.79e-09	4.09e-07
NC_006685.1	1140102	1140566	465	*	5.08	-1.74	6.07	-7.81	1.92e-09	4.22e-07
NC_006683.1	439031	441370	2340	*	5.36	-1.74	6.36	-8.09	2.84e-09	5.79e-07
NC_006686.1	560940	562484	1545	*	5.33	-1.74	6.33	-8.06	2.86e-09	5.79e-07
NC_006686.1	1483702	1485043	1342	*	5.72	-1.74	6.71	-8.45	4.01e-09	7.82e-07
NC_006694.1	222498	223318	821	*	5.16	0.35	6.13	-5.78	6.13e-09	1.15e-06
NC_006670.1	1804463	1805879	1417	*	4.91	-1.74	5.91	-7.64	7.16e-09	1.3e-06
NC_006684.1	802416	803881	1466	*	6.59	4.03	7.47	-3.44	1.74e-08	3.05e-06
NC_006692.1	281868	282583	716	*	4.88	-1.74	5.87	-7.61	2.47e-08	4.2e-06
NC_006682.1	412128	413546	1419	*	5.07	-1.74	6.06	-7.8	2.56e-08	4.21e-06
NC_006685.1	202570	204674	2105	*	7.25	4.43	8.15	-3.72	5.96e-08	9.52e-06
NC_006691.1	572159	572857	699	*	4.86	-1.74	5.85	-7.59	6.82e-08	1.04e-05
NC_006692.1	317813	319550	1738	*	4.75	-1.74	5.74	-7.47	6.9e-08	1.04e-05
NC_006670.1	603817	606559	2743	*	4.79	-1.74	5.78	-7.52	1.04e-07	1.52e-05
NC_006679.1	423252	424007	756	*	4.68	-1.74	5.67	-7.41	1.12e-07	1.59e-05
NC_006687.1	231924	232546	623	*	5.17	0.45	6.14	-5.69	1.36e-07	1.89e-05
NC_006670.1	340251	341186	936	*	4.59	-1.74	5.58	-7.32	2.41e-07	3.26e-05
NC_006670.1	267596	268605	1010	*	4.51	-1.74	5.5	-7.24	3.13e-07	4.13e-05
NC_006670.1	214366	215305	940	*	4.46	-1.74	5.45	-7.19	4.48e-07	5.76e-05
NC_006694.1	1028996	1031270	2275	*	4.71	-1.74	5.7	-7.44	4.85e-07	6.09e-05
NC_006685.1	1194190	1195287	1098	*	4.44	-1.74	5.43	-7.16	5.17e-07	6.34e-05
NC_006694.1	50672	51619	948	*	4.56	-1.74	5.55	-7.29	6.49e-07	7.78e-05
NC_006692.1	302465	303219	755	*	4.42	-1.74	5.41	-7.14	7.45e-07	8.73e-05
NC_006681.1	330938	333188	2251	*	4.5	-1.74	5.49	-7.23	7.99e-07	9.16e-05
NC_006691.1	1173302	1174792	1491	*	4.37	-1.74	5.36	-7.09	8.74e-07	9.81e-05
NC_006681.1	507268	508067	800	*	4.58	-1.74	5.57	-7.31	9.33e-07	0.000102
NC_006685.1	1591412	1592127	716	*	4.39	-1.74	5.38	-7.12	9.9e-07	0.000107
NC_006687.1	337770	338272	503	*	4.38	-1.74	5.37	-7.11	1.03e-06	0.000109
NC_006686.1	950764	951287	524	*	4.34	-1.74	5.32	-7.06	1.1e-06	0.000113
NC_006693.1	298004	298621	618	*	4.38	-1.74	5.37	-7.11	1.11e-06	0.000113
NC_006681.1	529154	530047	894	*	4.42	-1.74	5.41	-7.15	1.16e-06	0.000115
NC_006679.1	1035129	1036169	1041	*	6	1.65	6.96	-5.31	1.28e-06	0.000125
NC_006687.1	948181	948947	767	*	4.45	-1.74	5.44	-7.17	1.48e-06	0.00014
NC_006692.1	745518	746654	1137	*	5.34	0.95	6.31	-5.36	1.49e-06	0.00014
NC_006683.1	245960	246690	731	*	4.42	-1.74	5.41	-7.15	1.51e-06	0.00014
NC_006679.1	141694	142335	642	*	4.27	-1.74	5.26	-7	1.74e-06	0.000158
NC_006670.1	359007	359912	906	*	4.34	-1.74	5.33	-7.07	1.78e-06	0.000159
NC_006687.1	1017905	1018763	859	*	4.29	-1.74	5.27	-7.01	1.91e-06	0.000167
NC_006687.1	1304928	1305590	663	*	4.39	-1.74	5.38	-7.12	1.95e-06	0.000167
NC_006684.1	534217	535293	1077	*	4.73	-0.18	5.7	-5.89	1.97e-06	0.000167
NC_006686.1	1076667	1077450	784	*	4.91	0.4	5.88	-5.48	2.18e-06	0.000182
NC_006687.1	534846	535436	591	*	4.54	-1.74	5.53	-7.27	2.3e-06	0.000189
NC_006686.1	1348515	1349301	787	*	4.32	-0.99	5.3	-6.29	2.39e-06	0.000194
NC_006685.1	1329755	1331341	1587	*	4.5	-1.74	5.49	-7.22	2.48e-06	0.000198
NC_006691.1	1038074	1038942	869	*	4.24	-1.74	5.23	-6.97	2.93e-06	0.00023
NC_006684.1	1019115	1020009	895	*	4.3	-1.74	5.29	-7.02	3e-06	0.00023
NC_006685.1	1406775	1407767	993	*	4.55	-1.74	5.55	-7.28	3.02e-06	0.00023
NC_006692.1	29470	30120	651	*	4.37	-1.74	5.36	-7.1	3.41e-06	0.000257
NC_006691.1	548190	549450	1261	*	4.42	-1.74	5.41	-7.14	4.1e-06	0.000304
NC_006679.1	151279	151866	588	*	4.57	-1.74	5.56	-7.29	4.53e-06	0.000332
NC_006687.1	1425813	1427104	1292	*	5.72	6.7	0.68	6.02	5.5e-06	0.000397
NC_006681.1	658719	659892	1174	*	4.87	-1.74	5.86	-7.6	5.7e-06	0.000406
NC_006682.1	224664	225136	473	*	4.2	-1.74	5.18	-6.92	5.81e-06	0.000408
NC_006687.1	121804	123053	1250	*	4.16	-1.74	5.14	-6.88	8.06e-06	0.000559
NC_006680.1	879651	880462	812	*	4.13	-1.74	5.12	-6.85	8.61e-06	0.00059
NC_006687.1	424424	425478	1055	*	4.05	-1.74	5.04	-6.77	8.9e-06	0.000602
NC_006687.1	439407	440192	786	*	4.3	-1.74	5.29	-7.03	1.09e-05	0.000728
NC_006680.1	337062	338139	1078	*	4.29	-1.74	5.28	-7.02	1.11e-05	0.000734
NC_006685.1	1805769	1806880	1112	*	4.13	-1.74	5.11	-6.85	1.13e-05	0.000738
NC_006687.1	266598	267328	731	*	4	-1.74	4.99	-6.73	1.23e-05	0.000788
NC_006681.1	754598	755858	1261	*	4.98	-1.74	5.98	-7.71	1.28e-05	0.000811
NC_006694.1	675264	676074	811	*	3.98	-1.74	4.97	-6.7	1.38e-05	0.000866
NC_006694.1	782094	783229	1136	*	3.97	-1.74	4.96	-6.69	1.49e-05	0.000926
NC_006670.1	1248104	1248885	782	*	4.04	-1.74	5.03	-6.76	1.58e-05	0.000971
NC_006692.1	772924	775015	2092	*	5.2	1.17	6.16	-4.98	1.62e-05	0.000981
NC_006670.1	1435683	1436597	915	*	3.98	-1.74	4.96	-6.7	1.88e-05	0.00113
NC_006687.1	1029403	1030194	792	*	3.93	-1.74	4.91	-6.65	2.23e-05	0.00132
NC_006681.1	250878	251740	863	*	3.89	-1.74	4.88	-6.62	2.41e-05	0.00141
NC_006684.1	977343	978552	1210	*	5	-1.74	5.99	-7.72	2.43e-05	0.00141
NC_006691.1	1282428	1282916	489	*	4.27	-1.74	5.26	-6.99	2.47e-05	0.00141
NC_006685.1	1774740	1775515	776	*	3.89	-1.74	4.88	-6.61	2.6e-05	0.00147
NC_006692.1	761110	762110	1001	*	5.46	1.54	6.41	-4.87	3.09e-05	0.00173
NC_006679.1	4383	5366	984	*	8.07	8.82	6.45	2.37	3.26e-05	0.00181
NC_006686.1	1457869	1459488	1620	*	4.6	-1.74	5.59	-7.33	3.44e-05	0.00189
NC_006685.1	1895719	1897035	1317	*	4.35	-1.74	5.33	-7.07	3.49e-05	0.00189
NC_006685.1	1283693	1284373	681	*	4.1	-1.74	5.09	-6.82	3.52e-05	0.00189
NC_006692.1	879459	880129	671	*	3.97	-1.74	4.95	-6.69	4.13e-05	0.0022
NC_006670.1	1572047	1572903	857	*	3.8	-1.74	4.78	-6.52	4.24e-05	0.00223
NC_006679.1	108240	110297	2058	*	4.84	-1.74	5.83	-7.57	4.29e-05	0.00224
NC_006682.1	50229	51666	1438	*	4.97	2.36	5.84	-3.49	4.41e-05	0.00228
NC_006691.1	694055	694932	878	*	3.93	-1.74	4.91	-6.65	4.92e-05	0.00252
NC_006694.1	664260	665385	1126	*	5.86	3.95	6.65	-2.7	5.07e-05	0.00257
NC_006670.1	870422	871206	785	*	3.94	-1.74	4.93	-6.66	5.19e-05	0.00261
NC_006684.1	1354229	1355385	1157	*	3.86	-1.74	4.85	-6.58	5.24e-05	0.00261
NC_006682.1	329359	330129	771	*	4.47	1	5.41	-4.4	6.09e-05	0.003
NC_006670.1	194616	195654	1039	*	3.79	-1.74	4.78	-6.51	6.55e-05	0.0032
NC_006681.1	406592	407583	992	*	4.72	-1.74	5.71	-7.44	6.72e-05	0.00325
NC_006679.1	56446	57446	1001	*	3.75	-1.74	4.73	-6.47	6.96e-05	0.00334
NC_006670.1	1215542	1217029	1488	*	4.7	-1.74	5.69	-7.43	7.05e-05	0.00335
NC_006687.1	459836	460401	566	*	3.67	-1.74	4.66	-6.39	8.24e-05	0.00388
NC_006670.1	418181	418535	355	*	3.68	-1.74	4.67	-6.4	8.44e-05	0.00394
NC_006684.1	1077040	1077924	885	*	4.1	-1.74	5.09	-6.82	8.9e-05	0.00409
NC_006685.1	502814	503384	571	*	3.65	-1.74	4.64	-6.37	8.95e-05	0.00409
NC_006683.1	463585	464407	823	*	5.18	1.22	6.13	-4.91	9.01e-05	0.00409
NC_006682.1	614329	614859	531	*	4.18	-0.14	5.14	-5.28	9.15e-05	0.00412
NC_006681.1	475084	475720	637	*	3.64	-1.74	4.62	-6.36	9.54e-05	0.00426
NC_006692.1	782201	783153	953	*	4.6	-1.74	5.59	-7.33	0.000101	0.00445
NC_006683.1	68552	69407	856	*	3.61	-1.74	4.59	-6.33	0.000108	0.00474
NC_006686.1	1126387	1127262	876	*	4.57	-1.74	5.56	-7.3	0.000111	0.00481
NC_006670.1	626383	626868	486	*	4.99	2.11	5.88	-3.77	0.000112	0.00481
NC_006692.1	559885	560664	780	*	5.31	2.75	6.18	-3.43	0.000112	0.00481
NC_006683.1	359509	360416	908	*	3.66	-1.74	4.64	-6.37	0.000113	0.00481
NC_006681.1	844531	845845	1315	*	4.56	-1.74	5.55	-7.28	0.000116	0.00491
NC_006682.1	515367	516651	1285	*	7.41	8.24	5.24	3	0.000118	0.00495
NC_006683.1	500867	501748	882	*	3.66	-1.74	4.64	-6.38	0.00012	0.005
NC_006685.1	1952913	1954512	1600	*	9.28	10.11	7.13	2.98	0.000123	0.00505
NC_006681.1	876168	876779	612	*	3.75	-1.74	4.73	-6.47	0.000124	0.00507
NC_006685.1	1559194	1560276	1083	*	4.36	-1.74	5.35	-7.08	0.000125	0.00507
NC_006687.1	226793	229201	2409	*	4.53	-1.74	5.52	-7.26	0.000127	0.00511
NC_006684.1	1348664	1349381	718	*	3.61	-1.74	4.6	-6.33	0.000132	0.00527
NC_006691.1	293003	293447	445	*	3.56	-1.74	4.54	-6.28	0.000134	0.00532
NC_006681.1	416690	417599	910	*	4.5	-1.74	5.49	-7.23	0.000141	0.00556
NC_006694.1	826043	826666	624	*	3.63	-1.74	4.61	-6.35	0.000144	0.00562
NC_006687.1	247273	248269	997	*	3.84	-1.74	4.83	-6.56	0.000155	0.00602
NC_006686.1	1259286	1259968	683	*	3.53	-1.74	4.51	-6.25	0.000175	0.00667
NC_006691.1	1346087	1346562	476	*	3.53	-1.74	4.51	-6.25	0.000175	0.00667
NC_006687.1	487664	488193	530	*	3.52	-1.74	4.5	-6.23	0.000176	0.00668
NC_006685.1	1440688	1442296	1609	*	6.91	5.48	7.62	-2.14	0.00018	0.00673
NC_006682.1	783759	784885	1127	*	5.41	3.39	6.22	-2.83	0.00018	0.00673
NC_006685.1	656918	658365	1448	*	4.28	5.26	-0.87	6.12	0.000181	0.00673
NC_006692.1	266657	267912	1256	*	4.42	-1.74	5.41	-7.15	0.000183	0.00675
NC_006684.1	762775	763626	852	*	3.74	-1.74	4.73	-6.46	0.000187	0.00684
NC_006679.1	974808	975593	786	*	3.56	-1.74	4.54	-6.28	0.00021	0.00759
NC_006683.1	462330	463390	1061	*	4.38	-1.74	5.37	-7.1	0.00021	0.00759
NC_006680.1	486397	487431	1035	*	3.65	-1.74	4.63	-6.37	0.000216	0.00773
NC_006685.1	1450885	1452907	2023	*	4.36	-1.74	5.35	-7.09	0.00022	0.00785
NC_006684.1	352134	352593	460	*	3.49	-1.74	4.47	-6.21	0.000224	0.0079
NC_006684.1	1142331	1142822	492	*	3.44	-1.74	4.42	-6.16	0.000225	0.0079
NC_006680.1	502190	503970	1781	*	4.35	-1.74	5.34	-7.08	0.000228	0.0079
NC_006684.1	791148	791699	552	*	3.57	-1.74	4.55	-6.28	0.000228	0.0079
NC_006687.1	576511	577132	622	*	3.6	-1.74	4.58	-6.32	0.000229	0.0079
NC_006694.1	176943	178373	1431	*	8.48	9.28	6.54	2.74	0.000232	0.00791
NC_006684.1	62151	62535	385	*	3.5	-1.74	4.48	-6.22	0.000233	0.00791
NC_006681.1	427200	427725	526	*	3.43	-1.74	4.41	-6.15	0.000235	0.00794
NC_006681.1	295551	296797	1247	*	4.32	-1.74	5.31	-7.05	0.00025	0.00838
NC_006694.1	188812	189181	370	*	3.41	-1.74	4.39	-6.13	0.000269	0.00895
NC_006683.1	508379	508984	606	*	3.39	-1.74	4.37	-6.1	0.00027	0.00895
NC_006670.1	1033877	1034586	710	*	4	-0.18	4.96	-5.14	0.000273	0.009
NC_006686.1	835236	836066	831	*	3.72	-1.74	4.7	-6.44	0.000276	0.00903
NC_006679.1	529415	530165	751	*	3.37	-1.74	4.35	-6.09	0.000278	0.00904
NC_006680.1	578768	579376	609	*	3.53	-1.74	4.51	-6.25	0.00028	0.00907
NC_006693.1	106651	108151	1501	*	4.28	-1.74	5.27	-7.01	0.000285	0.00913
NC_006670.1	666877	667991	1115	*	5.27	1.74	6.21	-4.46	0.000287	0.00913
NC_006687.1	314126	314629	504	*	3.41	-1.74	4.39	-6.13	0.000288	0.00913
NC_006692.1	333816	334312	497	*	3.37	-1.74	4.35	-6.08	0.000292	0.00923
NC_006686.1	348683	349099	417	*	3.42	-1.74	4.4	-6.13	0.000296	0.00928
NC_006682.1	93491	94196	706	*	4.37	0.73	5.31	-4.59	0.000298	0.00929
NC_006685.1	997778	998316	539	*	3.38	-1.74	4.36	-6.1	0.000308	0.00955
NC_006670.1	1676218	1677328	1111	*	3.47	-1.74	4.45	-6.19	0.000317	0.00977
NC_006685.1	1371642	1372312	671	*	3.33	-1.74	4.31	-6.05	0.000321	0.00985
NC_006691.1	783092	783534	443	*	3.35	-1.74	4.33	-6.06	0.000332	0.0101
NC_006670.1	1725941	1727532	1592	*	4.34	0.73	5.28	-4.55	0.000335	0.0101
NC_006681.1	276728	277256	529	*	4.22	-1.74	5.21	-6.95	0.00034	0.0103
NC_006686.1	1652072	1652546	475	*	3.36	-1.74	4.34	-6.07	0.000353	0.0106
NC_006670.1	457279	457669	391	*	3.66	-0.76	4.63	-5.39	0.000369	0.011
NC_006685.1	1416563	1417396	834	*	6.38	3.94	7.24	-3.3	0.00038	0.0112
NC_006685.1	1798146	1798726	581	*	3.32	-1.74	4.29	-6.03	0.000396	0.0117
NC_006679.1	260598	261356	759	*	4.66	1.28	5.59	-4.31	0.000406	0.0119
NC_006686.1	1551167	1556673	5507	*	9.52	10.33	7.44	2.89	0.000411	0.012
NC_006687.1	1006450	1007755	1306	*	4.15	-1.74	5.14	-6.88	0.000427	0.0124
NC_006685.1	1044296	1044906	611	*	3.41	-1.74	4.39	-6.13	0.000429	0.0124
NC_006694.1	971243	971569	327	*	3.25	-1.74	4.22	-5.96	0.000432	0.0124
NC_006680.1	743116	743632	517	*	3.4	-1.74	4.38	-6.12	0.000437	0.0124
NC_006686.1	1073329	1074045	717	*	3.3	-1.74	4.27	-6.01	0.000442	0.0125
NC_006686.1	559340	559942	603	*	4.14	-1.74	5.13	-6.86	0.000446	0.0126
NC_006680.1	587977	588301	325	*	3.55	-1.74	4.53	-6.27	0.000456	0.0127
NC_006686.1	1534173	1537381	3209	*	9.35	10.16	7.32	2.84	0.000457	0.0127
NC_006670.1	33579	35256	1678	*	7.47	8.34	5	3.34	0.000473	0.0131
NC_006681.1	504986	505644	659	*	4.23	0.4	5.18	-4.78	0.000475	0.0131
NC_006670.1	1351366	1352210	845	*	3.19	-1.74	4.17	-5.9	0.000507	0.0139
NC_006681.1	334837	335357	521	*	3.19	-1.74	4.17	-5.91	0.000515	0.0141
NC_006693.1	130692	132798	2107	*	7.13	5.55	7.87	-2.32	0.000527	0.0143
NC_006692.1	525603	527194	1592	*	4.07	-1.74	5.06	-6.79	0.000551	0.0148
NC_006694.1	934473	936205	1733	*	4.07	-1.74	5.06	-6.79	0.000551	0.0148
NC_006694.1	114822	115221	400	*	3.25	-1.74	4.23	-5.97	0.00057	0.0152
NC_006683.1	376075	376895	821	*	6.63	1.45	7.61	-6.15	0.000571	0.0152
NC_006686.1	851302	852302	1001	*	3.67	-1.74	4.66	-6.39	0.000579	0.0153
NC_006685.1	27281	27545	265	*	3.32	-1.74	4.3	-6.04	0.000594	0.0157
NC_006679.1	494734	495091	358	*	3.19	-1.74	4.16	-5.9	0.000601	0.0157
NC_006694.1	296109	297097	989	*	4.04	-1.74	5.03	-6.76	0.000602	0.0157
NC_006681.1	823968	824730	763	*	4.98	2.37	5.85	-3.49	0.000606	0.0157
NC_006684.1	1247661	1248274	614	*	3.13	-1.74	4.1	-5.84	0.000617	0.0159
NC_006681.1	610705	611809	1105	*	3.48	-1.74	4.46	-6.19	0.000629	0.0162
NC_006680.1	82764	83353	590	*	3.18	-1.74	4.15	-5.89	0.000633	0.0162
NC_006694.1	581812	582536	725	*	3.17	-1.74	4.15	-5.89	0.000639	0.0163
NC_006693.1	908505	909556	1052	*	3.87	-0.14	4.83	-4.96	0.000669	0.0169
NC_006685.1	479963	480383	421	*	3.18	-1.74	4.16	-5.9	0.000671	0.0169
NC_006687.1	537781	538427	647	*	4	-1.74	4.99	-6.73	0.000676	0.017
NC_006694.1	601093	603054	1962	*	3.98	-1.74	4.96	-6.7	0.000726	0.0181
NC_006685.1	1277476	1277907	432	*	3.89	0.1	4.83	-4.73	0.000742	0.0184
NC_006686.1	498701	499391	691	*	3.47	-0.76	4.43	-5.19	0.00077	0.019
NC_006684.1	1091963	1092796	834	*	3.74	-0.76	4.71	-5.47	0.000782	0.0193
NC_006693.1	532654	533555	902	*	3.95	-1.74	4.94	-6.67	0.00079	0.0193
NC_006670.1	1185867	1186885	1019	*	3.95	-1.74	4.93	-6.67	0.000795	0.0193
NC_006692.1	1316295	1317061	767	*	3.95	-1.74	4.93	-6.67	0.000795	0.0193
NC_006680.1	208015	208959	945	*	6.21	4.02	7.05	-3.03	0.000807	0.0194
NC_006679.1	535838	536874	1037	*	6.14	-1.74	7.14	-8.88	0.000808	0.0194
NC_006680.1	227456	228321	866	*	3.63	-1.74	4.62	-6.35	0.000833	0.02
NC_006679.1	218972	219709	738	*	3.01	-1.74	3.98	-5.72	0.000841	0.0201
NC_006687.1	1116394	1116853	460	*	3.03	-1.74	4	-5.74	0.000849	0.0202
NC_006685.1	1546966	1547752	787	*	3	-1.74	3.97	-5.7	0.000874	0.0206
NC_006691.1	358496	359724	1229	*	3.91	-1.74	4.9	-6.64	0.000877	0.0206
NC_006670.1	1594756	1595202	447	*	3.22	-1.33	4.19	-5.52	0.000898	0.021
NC_006679.1	797780	798244	465	*	2.98	-1.74	3.95	-5.69	0.000917	0.0214
NC_006670.1	624965	626224	1260	*	6.16	4.81	6.84	-2.03	0.000958	0.0223
NC_006679.1	907983	908252	270	*	3.03	-1.74	4	-5.74	0.000963	0.0223
NC_006680.1	861597	862010	414	*	3.09	-1.74	4.06	-5.8	0.000982	0.0226
NC_006686.1	571927	572566	640	*	3.89	0.23	4.83	-4.61	0.000989	0.0226
NC_006684.1	1406412	1406823	412	*	3.08	-1.74	4.06	-5.79	0.000989	0.0226
NC_006693.1	438131	439783	1653	*	3.87	-1.74	4.85	-6.59	0.000993	0.0226
NC_006686.1	440948	441710	763	*	3.87	-1.74	4.85	-6.59	0.001	0.0226
NC_006681.1	705946	706583	638	*	3.45	-0.54	4.41	-4.95	0.001	0.0226
NC_006686.1	462228	463362	1135	*	3.86	-1.74	4.85	-6.59	0.00101	0.0226
NC_006694.1	460036	461108	1073	*	3.84	-1.74	4.83	-6.56	0.00107	0.024
NC_006694.1	633497	634686	1190	*	3.95	-1.33	4.94	-6.27	0.00108	0.024
NC_006681.1	423703	424497	795	*	6.22	4.74	6.94	-2.19	0.00108	0.024
NC_006691.1	398941	399907	967	*	3.41	-1.74	4.38	-6.12	0.00109	0.024
NC_006692.1	1232662	1233736	1075	*	4.46	0.95	5.39	-4.45	0.0011	0.024
NC_006686.1	347291	347652	362	*	2.9	-1.74	3.87	-5.61	0.0011	0.024
NC_006694.1	736360	737243	884	*	3.08	-1.74	4.05	-5.79	0.0011	0.024
NC_006685.1	280716	281809	1094	*	3.21	-1.74	4.19	-5.92	0.00112	0.0242
NC_006694.1	796440	797695	1256	*	4.62	2.07	5.49	-3.42	0.00112	0.0242
NC_006680.1	838901	839435	535	*	4.13	0.4	5.07	-4.67	0.00114	0.0245
NC_006679.1	951042	951667	626	*	3.82	-1.74	4.8	-6.54	0.00115	0.0246
NC_006693.1	1055111	1055769	659	*	3.12	-1.74	4.09	-5.83	0.00115	0.0246
NC_006686.1	1683833	1684344	512	*	3.23	-1.74	4.21	-5.94	0.00116	0.0246
NC_006687.1	358812	359469	658	*	2.95	-1.74	3.92	-5.66	0.00116	0.0246
NC_006691.1	362713	363108	396	*	2.87	-1.74	3.84	-5.58	0.00118	0.0248
NC_006687.1	1342321	1343170	850	*	3.8	-1.74	4.78	-6.52	0.00121	0.0253
NC_006685.1	1757984	1759062	1079	*	3.3	-1.74	4.28	-6.02	0.00121	0.0253
NC_006670.1	1858621	1860078	1458	*	3.79	-1.74	4.78	-6.51	0.00122	0.0255
NC_006680.1	379356	380196	841	*	3.79	-1.74	4.77	-6.51	0.00123	0.0256
NC_006685.1	1093720	1094911	1192	*	3.78	-1.74	4.77	-6.5	0.00126	0.026
NC_006691.1	1409385	1410113	729	*	3.77	-1.74	4.76	-6.49	0.00128	0.0264
NC_006686.1	1579069	1579508	440	*	3.77	-1.74	4.76	-6.49	0.00129	0.0265
NC_006683.1	254750	257261	2512	*	3.77	-1.74	4.75	-6.49	0.0013	0.0265
NC_006685.1	1527548	1528077	530	*	3.4	-0.54	4.36	-4.9	0.00131	0.0267
NC_006670.1	1545451	1545838	388	*	3.76	-1.74	4.75	-6.48	0.00132	0.0268
NC_006685.1	1339246	1340916	1671	*	4.67	1.54	5.59	-4.05	0.00134	0.0269
NC_006691.1	403651	404130	480	*	2.87	-1.74	3.84	-5.58	0.00134	0.0269
NC_006691.1	9760	10711	952	*	3.76	-1.74	4.74	-6.48	0.00134	0.0269
NC_006670.1	131363	132022	660	*	4.04	-0.99	5.02	-6.01	0.00138	0.0276
NC_006683.1	228560	229822	1263	*	3.74	-1.74	4.73	-6.46	0.00139	0.0276
NC_006683.1	7087	7756	670	*	3.72	-1.74	4.7	-6.44	0.00147	0.0291
NC_006684.1	64804	65288	485	*	2.98	-1.74	3.95	-5.69	0.00147	0.0291
NC_006686.1	1671081	1671289	209	*	2.88	-1.74	3.85	-5.59	0.00148	0.0291
NC_006670.1	2151915	2152384	470	*	3.46	-0.35	4.41	-4.76	0.0015	0.0294
NC_006683.1	206718	207841	1124	*	3.71	-1.74	4.69	-6.43	0.00152	0.0295
NC_006694.1	748383	748808	426	*	3.56	-0.18	4.51	-4.69	0.00152	0.0295
NC_006691.1	1253456	1253885	430	*	3.04	-1.74	4.01	-5.75	0.00152	0.0295
NC_006691.1	289177	289542	366	*	2.77	-1.74	3.73	-5.47	0.00153	0.0295
NC_006680.1	431833	435411	3579	*	9.28	10.16	6.55	3.61	0.00155	0.0296
NC_006687.1	768908	769612	705	*	3.7	-1.74	4.68	-6.42	0.00156	0.0296
NC_006670.1	1005137	1006504	1368	*	5.51	4.05	6.22	-2.17	0.00156	0.0296
NC_006684.1	1041615	1041897	283	*	4.06	1.19	4.96	-3.77	0.00156	0.0296
NC_006682.1	730115	731148	1034	*	5.84	3.26	6.71	-3.45	0.00156	0.0296
NC_006685.1	1360848	1361148	301	*	2.78	-1.74	3.75	-5.48	0.00157	0.0296
NC_006691.1	1319356	1321024	1669	*	3.69	-1.74	4.67	-6.41	0.00158	0.0297
NC_006684.1	1266707	1268496	1790	*	3.2	-1.74	4.18	-5.91	0.00162	0.0303
NC_006685.1	361072	361567	496	*	2.74	-1.74	3.71	-5.44	0.00162	0.0304
NC_006686.1	546631	547412	782	*	3.67	-1.74	4.66	-6.39	0.00164	0.0305
NC_006692.1	391722	392394	673	*	2.73	-1.74	3.7	-5.44	0.00164	0.0305
NC_006686.1	1336134	1336891	758	*	6.32	5.15	6.96	-1.81	0.00167	0.0308
NC_006691.1	735888	737082	1195	*	3.67	-1.74	4.65	-6.39	0.00167	0.0308
NC_006682.1	175	3018	2844	*	3.66	-1.74	4.65	-6.38	0.00168	0.0309
NC_006686.1	784489	785437	949	*	5.64	4.25	6.33	-2.09	0.00169	0.0309
NC_006691.1	591274	591538	265	*	3.18	-1.74	4.15	-5.89	0.0017	0.0309
NC_006683.1	53074	54046	973	*	2.97	-1.74	3.94	-5.67	0.00172	0.0312
NC_006684.1	402515	403407	893	*	3.65	-1.74	4.64	-6.37	0.00172	0.0312
NC_006683.1	215691	216577	887	*	6.16	4.33	6.94	-2.6	0.00173	0.0313
NC_006681.1	119105	120047	943	*	3.64	-1.74	4.63	-6.36	0.00175	0.0316
NC_006686.1	174134	174947	814	*	5.55	4.14	6.24	-2.1	0.00176	0.0316
NC_006681.1	822624	822877	254	*	4.54	1.22	5.46	-4.25	0.00177	0.0316
NC_006684.1	104733	105360	628	*	3.95	-0.99	4.93	-5.92	0.0018	0.032
NC_006692.1	932113	932916	804	*	3.63	-1.74	4.61	-6.35	0.00182	0.0323
NC_006687.1	888078	888413	336	*	2.67	-1.74	3.63	-5.37	0.00185	0.0326
NC_006686.1	1173782	1174371	590	*	4.52	1.22	5.45	-4.22	0.00186	0.0327
NC_006684.1	587309	588552	1244	*	3.61	-1.74	4.6	-6.33	0.00188	0.0329
NC_006670.1	906492	906819	328	*	2.81	-1.33	3.77	-5.1	0.00188	0.0329
NC_006682.1	682795	683642	848	*	3.61	-1.74	4.59	-6.33	0.00189	0.0329
NC_006693.1	966048	966889	842	*	3.61	-1.74	4.59	-6.33	0.00189	0.0329
NC_006683.1	88981	90051	1071	*	3.6	-1.74	4.58	-6.32	0.00193	0.0334
NC_006686.1	1661477	1662350	874	*	2.8	-1.74	3.77	-5.51	0.00193	0.0334
NC_006685.1	1639263	1639809	547	*	3.1	-1.74	4.07	-5.81	0.00194	0.0334
NC_006687.1	510802	511435	634	*	3.6	-1.74	4.58	-6.31	0.00195	0.0335
NC_006687.1	1129367	1129975	609	*	2.78	-1.74	3.75	-5.49	0.00199	0.0339
NC_006691.1	762436	762955	520	*	2.78	-1.74	3.75	-5.49	0.00199	0.0339
NC_006670.1	1880418	1881232	815	*	3.08	-1.74	4.06	-5.79	0.00199	0.0339
NC_006692.1	336152	336825	674	*	3.08	-1.74	4.05	-5.79	0.00201	0.034
NC_006687.1	1089746	1091433	1688	*	3.58	-1.74	4.56	-6.3	0.00202	0.0342
NC_006682.1	604418	605521	1104	*	3.57	-1.74	4.56	-6.29	0.00205	0.0344
NC_006683.1	431846	433065	1220	*	3.57	-1.74	4.56	-6.29	0.00205	0.0344
NC_006681.1	617581	618131	551	*	4.56	2.08	5.43	-3.35	0.00206	0.0345
NC_006692.1	145375	145820	446	*	2.65	-1.74	3.62	-5.36	0.00215	0.0359
NC_006681.1	653562	654395	834	*	3.55	-1.74	4.53	-6.26	0.00216	0.0359
NC_006670.1	1191530	1192550	1021	*	3.54	-1.74	4.53	-6.26	0.00217	0.036
NC_006687.1	346696	347121	426	*	2.6	-1.74	3.56	-5.3	0.00218	0.036
NC_006670.1	2235331	2236347	1017	*	3.54	-1.74	4.52	-6.26	0.00219	0.036
NC_006686.1	664898	665870	973	*	7.28	8.1	5.11	2.99	0.00219	0.036
NC_006684.1	949537	950485	949	*	3.54	-1.74	4.52	-6.25	0.00221	0.0361
NC_006685.1	1080398	1080974	577	*	2.9	-1.74	3.87	-5.6	0.00221	0.0361
NC_006680.1	358075	359090	1016	*	3.52	-1.74	4.5	-6.23	0.00229	0.0373
NC_006682.1	316313	317231	919	*	3.51	-1.74	4.5	-6.23	0.00231	0.0374
NC_006684.1	1309665	1310931	1267	*	3.51	-1.74	4.49	-6.22	0.00235	0.0379
NC_006694.1	218395	219206	812	*	3.51	-1.74	4.49	-6.22	0.00235	0.0379
NC_006692.1	553473	553988	516	*	3.5	-1.74	4.48	-6.22	0.00238	0.0382
NC_006687.1	740746	741152	407	*	2.83	-1.74	3.8	-5.54	0.00241	0.0387
NC_006685.1	1518568	1519287	720	*	3.49	-1.74	4.47	-6.21	0.00242	0.0387
NC_006682.1	764928	765659	732	*	3.48	-1.74	4.46	-6.2	0.00246	0.0392
NC_006694.1	85455	85709	255	*	2.63	-1.74	3.6	-5.33	0.0025	0.0397
NC_006670.1	1616965	1617623	659	*	3.46	-1.74	4.44	-6.18	0.00257	0.0407
NC_006685.1	925931	926755	825	*	3.45	-1.74	4.43	-6.17	0.0026	0.041
NC_006685.1	399200	399792	593	*	2.57	-1.74	3.53	-5.27	0.00261	0.041
NC_006681.1	547224	548110	887	*	3.45	-1.74	4.43	-6.17	0.00262	0.041
NC_006684.1	604669	606142	1474	*	3.44	-1.74	4.42	-6.16	0.00266	0.0417
NC_006692.1	1270444	1271413	970	*	3.44	-1.74	4.42	-6.15	0.00268	0.0417
NC_006679.1	445774	446256	483	*	2.64	-1.74	3.6	-5.34	0.00268	0.0417
NC_006680.1	612908	614816	1909	*	5.16	2.13	6.07	-3.94	0.0027	0.0419
NC_006685.1	1261495	1262342	848	*	2.53	-1.74	3.49	-5.22	0.00274	0.0422
NC_006670.1	786832	787313	482	*	2.73	-1.74	3.7	-5.44	0.00274	0.0422
NC_006681.1	522421	523387	967	*	3.42	-1.74	4.4	-6.14	0.00274	0.0422
NC_006679.1	574378	574984	607	*	3.42	-1.74	4.4	-6.14	0.00276	0.0422
NC_006686.1	468168	468533	366	*	2.42	-1.74	3.38	-5.11	0.00276	0.0422
NC_006692.1	1094738	1095571	834	*	6.8	7.46	5.57	1.89	0.00277	0.0422
NC_006686.1	1156325	1157071	747	*	3.41	-1.74	4.39	-6.13	0.00279	0.0424
NC_006670.1	1050148	1050911	764	*	3.81	0.45	4.74	-4.29	0.0028	0.0424
NC_006691.1	157925	158254	330	*	2.67	-1.74	3.64	-5.37	0.00282	0.0425
NC_006692.1	14775	15544	770	*	3.41	-1.74	4.39	-6.12	0.00283	0.0426
NC_006682.1	247271	248537	1267	*	3.4	-1.74	4.38	-6.12	0.00286	0.0429
NC_006684.1	216466	216917	452	*	3.4	-1.74	4.38	-6.12	0.00286	0.0429
NC_006692.1	53884	54998	1115	*	5.32	2.59	6.21	-3.62	0.00289	0.0431
NC_006686.1	1373564	1374527	964	*	3.39	-1.74	4.37	-6.11	0.0029	0.0431
NC_006685.1	575883	576944	1062	*	3.77	-0.99	4.75	-5.73	0.00292	0.0433
NC_006670.1	191250	191864	615	*	3.39	-1.74	4.37	-6.1	0.00293	0.0433
NC_006685.1	1497026	1497641	616	*	3.39	-1.74	4.37	-6.1	0.00293	0.0433
NC_006691.1	448400	449135	736	*	6.32	4.97	7.01	-2.04	0.00295	0.0435
NC_006692.1	308833	309792	960	*	3.38	-1.74	4.36	-6.09	0.00298	0.0437
NC_006683.1	54231	54567	337	*	2.36	-1.74	3.31	-5.05	0.00298	0.0437
NC_006684.1	449176	449509	334	*	2.8	-1.74	3.77	-5.5	0.003	0.0438
NC_006681.1	402686	403650	965	*	3.37	-1.74	4.35	-6.09	0.00302	0.0438
NC_006691.1	674366	675828	1463	*	3.37	-1.74	4.35	-6.09	0.00302	0.0438
NC_006686.1	1513739	1516038	2300	*	7.27	5.39	8.06	-2.66	0.00303	0.0439
NC_006691.1	562710	563024	315	*	2.53	-1.74	3.49	-5.22	0.00308	0.0444
NC_006681.1	286022	286867	846	*	3.35	-1.74	4.33	-6.07	0.00311	0.0446
NC_006692.1	792195	793427	1233	*	3.35	-1.74	4.33	-6.07	0.00311	0.0446
NC_006679.1	568303	568535	233	*	2.62	-1.74	3.58	-5.32	0.00313	0.0446
NC_006691.1	171158	171721	564	*	2.92	-1.74	3.89	-5.63	0.00313	0.0446
NC_006693.1	149011	149344	334	*	2.89	-1.33	3.85	-5.18	0.00314	0.0446
NC_006685.1	249139	250193	1055	*	6.29	5.18	6.91	-1.73	0.00315	0.0446
NC_006686.1	475397	476235	839	*	3.35	-1.74	4.33	-6.06	0.00315	0.0446
NC_006687.1	1023742	1024375	634	*	2.6	-1.74	3.57	-5.3	0.00319	0.045
NC_006685.1	442584	443448	865	*	3.34	-1.74	4.32	-6.05	0.00321	0.0452
NC_006680.1	450478	451180	703	*	3.33	-1.74	4.31	-6.05	0.00322	0.0452
NC_006681.1	645497	646137	641	*	3.33	-1.74	4.31	-6.05	0.00322	0.0452
NC_006692.1	105385	106119	735	*	2.73	-1.74	3.7	-5.43	0.00325	0.0454
NC_006684.1	459848	460945	1098	*	3.32	-1.74	4.3	-6.04	0.00328	0.0458
NC_006681.1	527200	527875	676	*	3.32	-1.74	4.29	-6.03	0.00332	0.0462
NC_006694.1	946329	947338	1010	*	3.31	-1.74	4.29	-6.02	0.00336	0.0466
NC_006686.1	605866	606234	369	*	2.33	-1.74	3.28	-5.02	0.00338	0.0466
NC_006687.1	181685	181976	292	*	2.33	-1.74	3.28	-5.02	0.00338	0.0466
NC_006694.1	589702	590260	559	*	2.41	-1.74	3.37	-5.11	0.0034	0.0466
NC_006670.1	112124	112882	759	*	4.92	3.17	5.69	-2.52	0.0034	0.0466
NC_006670.1	1052230	1052980	751	*	3.3	-1.74	4.28	-6.01	0.00342	0.0466
NC_006684.1	1311413	1312004	592	*	3.3	-1.74	4.28	-6.01	0.00342	0.0466
NC_006685.1	48841	49319	479	*	3.3	-1.74	4.28	-6.01	0.00342	0.0466
NC_006687.1	953386	954036	651	*	2.68	-1.74	3.65	-5.39	0.00343	0.0466
NC_006670.1	334440	334800	361	*	2.93	-0.76	3.88	-4.64	0.00345	0.0468
NC_006691.1	518949	519772	824	*	5.42	3.84	6.16	-2.31	0.00355	0.048
NC_006684.1	524910	525500	591	*	3.27	-1.74	4.25	-5.99	0.00357	0.048
NC_006692.1	1186069	1186617	549	*	3.27	-1.74	4.25	-5.99	0.00357	0.048
NC_006683.1	679525	680797	1273	*	4.9	2.06	5.8	-3.74	0.00357	0.048
NC_006685.1	1370457	1371562	1106	*	3.27	-1.74	4.25	-5.98	0.00359	0.0481
NC_006684.1	1084996	1085802	807	*	3.27	-1.74	4.24	-5.98	0.00361	0.0482
NC_006670.1	875694	876388	695	*	3.26	-1.74	4.24	-5.98	0.00363	0.0483
NC_006686.1	1726619	1727632	1014	*	3.26	-1.74	4.24	-5.98	0.00363	0.0483
NC_006685.1	335200	336127	928	*	3.26	-1.74	4.24	-5.97	0.00366	0.0484
NC_006691.1	966530	967476	947	*	5.06	3.42	5.8	-2.39	0.00366	0.0484
NC_006670.1	182673	183685	1013	*	3.26	-1.74	4.23	-5.97	0.00368	0.0485
NC_006684.1	715174	715540	367	*	2.8	-1.74	3.76	-5.5	0.00369	0.0486
NC_006681.1	196536	197421	886	*	3.25	-1.74	4.23	-5.96	0.00372	0.0487
NC_006685.1	205010	205375	366	*	3.25	-1.74	4.23	-5.96	0.00372	0.0487
NC_006691.1	841343	842629	1287	*	6.71	5.71	7.29	-1.59	0.00374	0.0488
NC_006691.1	516138	516877	740	*	4.47	2.32	5.3	-2.97	0.00376	0.0488
NC_006685.1	579267	579823	557	*	3.27	-0.35	4.21	-4.56	0.00377	0.0488
NC_006692.1	645167	646587	1421	*	3.24	-1.74	4.22	-5.96	0.00377	0.0488
NC_006670.1	1828046	1828915	870	*	3.24	-1.74	4.22	-5.95	0.00379	0.0489
NC_006684.1	51857	52629	773	*	3.24	-1.74	4.22	-5.95	0.00379	0.0489
NC_006691.1	944846	945612	767	*	5.58	2.94	6.46	-3.53	0.00381	0.049
NC_006683.1	390194	390939	746	*	7.1	5.94	7.73	-1.79	0.00382	0.049
NC_006670.1	1876707	1877518	812	*	4.56	1.34	5.48	-4.14	0.00385	0.0491
NC_006685.1	1376543	1376802	260	*	2.75	-0.99	3.7	-4.69	0.00386	0.0491
NC_006686.1	1602259	1603109	851	*	3.23	-1.74	4.2	-5.94	0.00386	0.0491
NC_006680.1	844282	844697	416	*	2.39	-1.74	3.35	-5.08	0.00392	0.0497
NC_006670.1	86049	87557	1509	*	8.16	6.8	8.85	-2.05	0.00393	0.0497
NC_006684.1	535850	536527	678	*	2.95	-1.74	3.92	-5.66	0.00395	0.0497
NC_006679.1	636194	636909	716	*	3.21	-1.74	4.19	-5.93	0.00395	0.0497
NC_006691.1	1393062	1394643	1582	*	3.21	-1.74	4.19	-5.93	0.00395	0.0497
NC_006684.1	718888	719134	247	*	2.38	-1.74	3.33	-5.07	0.00396	0.0497

## Sheet: WT_V8vdZNF2
seqnames	start	end	width	strand	Conc	Conc_XL280_V8	Conc_dZNF2	Fold	p.value	FDR
NC_006670.1	2128501	2130426	1926	*	9.2	10.19	-0.6	10.79	8.81e-12	1.45e-08
NC_006694.1	135423	135870	448	*	6.4	-1.07	7.39	-8.46	1.02e-11	1.45e-08
NC_006670.1	78036	79854	1819	*	8.04	9.04	-0.6	9.64	1.16e-11	1.45e-08
NC_006684.1	1383269	1384317	1049	*	7.56	8.56	-0.6	9.16	3.28e-11	3.06e-08
NC_006693.1	168811	171056	2246	*	6.67	7.66	0.7	6.96	4.27e-11	3.1e-08
NC_006670.1	93649	95413	1765	*	7.51	8.5	-0.6	9.1	4.98e-11	3.1e-08
NC_006691.1	581114	582518	1405	*	7.31	8.31	-0.6	8.91	1.34e-10	7.18e-08
NC_006686.1	1483702	1485043	1342	*	6.03	-1.07	7.03	-8.1	2.01e-10	9.39e-08
NC_006685.1	1956551	1957385	835	*	7.08	8.08	-0.6	8.68	2.56e-10	1.07e-07
NC_006684.1	1458720	1460676	1957	*	7.01	8	-0.6	8.6	3.48e-10	1.07e-07
NC_006693.1	160252	161358	1107	*	7.48	8.48	-0.6	9.08	3.57e-10	1.07e-07
NC_006693.1	788156	789890	1735	*	5.96	6.95	-0.6	7.55	3.66e-10	1.07e-07
NC_006683.1	218439	219733	1295	*	7.4	8.4	-0.6	8.99	3.7e-10	1.07e-07
NC_006670.1	91773	93557	1785	*	7.35	8.34	0.21	8.13	1.05e-09	2.8e-07
NC_006685.1	1239992	1240734	743	*	6.48	-1.07	7.48	-8.55	1.4e-09	3.5e-07
NC_006680.1	808659	811075	2417	*	7.06	8.06	-0.6	8.66	2.16e-09	5.05e-07
NC_006683.1	132763	134501	1739	*	6.18	7.18	-0.6	7.77	3.24e-09	7.14e-07
NC_006692.1	246631	248454	1824	*	6.52	7.52	-0.6	8.12	5.15e-09	1.07e-06
NC_006681.1	529154	530047	894	*	5.61	-1.07	6.6	-7.67	5.74e-09	1.13e-06
NC_006691.1	834650	835721	1072	*	6.66	1.55	7.64	-6.08	6.31e-09	1.18e-06
NC_006687.1	1356346	1357350	1005	*	5.92	0.49	6.91	-6.42	1.06e-08	1.89e-06
NC_006686.1	1638708	1639210	503	*	6.19	7.17	0.84	6.33	1.86e-08	3.16e-06
NC_006682.1	247271	248537	1267	*	5.76	-1.07	6.75	-7.82	3.14e-08	5.1e-06
NC_006680.1	358075	359090	1016	*	5.87	-1.07	6.87	-7.93	3.94e-08	6.14e-06
NC_006685.1	1286986	1287735	750	*	5.73	6.72	-0.6	7.32	4.17e-08	6.24e-06
NC_006670.1	2142284	2144195	1912	*	7.11	8.11	-0.6	8.7	4.65e-08	6.68e-06
NC_006692.1	275795	276619	825	*	5.43	-1.07	6.42	-7.49	5.92e-08	8.19e-06
NC_006692.1	826355	827461	1107	*	5.45	-1.07	6.45	-7.51	6.6e-08	8.82e-06
NC_006680.1	113408	113933	526	*	5.11	-1.07	6.1	-7.17	9.13e-08	1.16e-05
NC_006694.1	946329	947338	1010	*	5.23	-1.07	6.22	-7.29	9.28e-08	1.16e-05
NC_006685.1	1880851	1882113	1263	*	5.58	6.57	-0.6	7.17	9.85e-08	1.19e-05
NC_006682.1	63936	65467	1532	*	5.84	6.83	-0.6	7.43	1.47e-07	1.72e-05
NC_006670.1	1720141	1720923	783	*	5.45	6.44	-0.6	7.04	1.66e-07	1.88e-05
NC_006686.1	475397	476235	839	*	6.6	-1.07	7.6	-8.66	1.8e-07	1.98e-05
NC_006680.1	48230	49392	1163	*	5.24	6.23	-0.6	6.83	2.35e-07	2.47e-05
NC_006686.1	1140806	1142028	1223	*	5.17	6.16	-0.6	6.76	2.38e-07	2.47e-05
NC_006691.1	1423719	1424476	758	*	6.18	-1.07	7.17	-8.24	2.65e-07	2.68e-05
NC_006692.1	866389	867264	876	*	5.53	6.52	-0.6	7.12	2.85e-07	2.76e-05
NC_006687.1	1425813	1427104	1292	*	6.37	7.37	-0.6	7.97	2.88e-07	2.76e-05
NC_006681.1	570585	571718	1134	*	5.2	6.19	-0.6	6.79	3.05e-07	2.85e-05
NC_006694.1	195791	196964	1174	*	6.04	7.03	-0.6	7.63	3.27e-07	2.98e-05
NC_006682.1	196319	197242	924	*	5.28	-1.07	6.27	-7.34	4.02e-07	3.58e-05
NC_006692.1	382564	383763	1200	*	5.87	6.86	-0.6	7.46	4.98e-07	4.34e-05
NC_006681.1	772382	773903	1522	*	5.06	-1.07	6.05	-7.12	5.18e-07	4.4e-05
NC_006679.1	951042	951667	626	*	5.14	-1.07	6.13	-7.2	6.16e-07	5.12e-05
NC_006691.1	1038074	1038942	869	*	5.44	-1.07	6.43	-7.5	9.89e-07	8.04e-05
NC_006670.1	1682379	1684478	2100	*	5.33	6.32	-0.6	6.92	1.57e-06	0.000125
NC_006670.1	527124	527553	430	*	4.9	5.88	-0.6	6.48	1.63e-06	0.000127
NC_006685.1	1497965	1498748	784	*	5.51	6.47	1.11	5.36	2.31e-06	0.000176
NC_006684.1	1002871	1004194	1324	*	4.84	5.82	-0.6	6.42	2.45e-06	0.000183
NC_006679.1	201870	202908	1039	*	7.25	3.25	8.21	-4.95	2.75e-06	0.000202
NC_006687.1	1304928	1305590	663	*	5.53	-1.07	6.53	-7.59	2.91e-06	0.00021
NC_006691.1	705719	706938	1220	*	5.15	6.11	0.73	5.38	3.82e-06	0.00027
NC_006670.1	415095	415815	721	*	5.02	-1.07	6.01	-7.07	4.11e-06	0.000285
NC_006682.1	232525	233211	687	*	5.04	-1.07	6.03	-7.09	4.35e-06	0.000296
NC_006683.1	245960	246690	731	*	5.27	-1.07	6.26	-7.33	5.79e-06	0.000387
NC_006685.1	1450885	1452907	2023	*	6.12	-1.07	7.12	-8.19	6.07e-06	0.000398
NC_006683.1	290569	291250	682	*	4.85	0.17	5.82	-5.65	6.22e-06	0.000401
NC_006680.1	57467	58633	1167	*	5.35	1.48	6.3	-4.82	7.23e-06	0.000458
NC_006670.1	2106105	2106807	703	*	4.91	5.89	-0.6	6.49	8.16e-06	0.000503
NC_006684.1	966145	966591	447	*	5.03	6.02	-0.6	6.62	8.21e-06	0.000503
NC_006679.1	214285	215446	1162	*	6.05	7.05	-0.6	7.64	8.8e-06	0.000531
NC_006670.1	1033877	1034586	710	*	5.01	0.49	5.98	-5.49	1.15e-05	0.000684
NC_006691.1	164632	166252	1621	*	5.91	1.45	6.88	-5.42	1.17e-05	0.000685
NC_006684.1	587309	588552	1244	*	5.86	-1.07	6.85	-7.92	1.27e-05	0.000729
NC_006683.1	439031	441370	2340	*	5.08	-1.07	6.07	-7.14	1.37e-05	0.000775
NC_006685.1	2005776	2006862	1087	*	6.39	7.35	2.22	5.12	1.46e-05	0.000816
NC_006687.1	772142	773121	980	*	7	2.59	7.96	-5.37	1.5e-05	0.000827
NC_006692.1	493737	495148	1412	*	4.58	5.56	-0.6	6.15	1.64e-05	0.000888
NC_006684.1	17803	18546	744	*	4.57	5.55	-0.6	6.15	1.71e-05	0.000912
NC_006681.1	278760	279967	1208	*	6.51	3.55	7.42	-3.87	1.91e-05	0.000986
NC_006685.1	1757984	1759062	1079	*	5.96	-1.07	6.95	-8.02	1.92e-05	0.000986
NC_006694.1	443503	444737	1235	*	7.59	3.21	8.55	-5.35	1.92e-05	0.000986
NC_006683.1	404575	405286	712	*	4.54	5.52	-0.6	6.12	2.01e-05	0.00101
NC_006684.1	914336	915172	837	*	4.66	-1.07	5.64	-6.71	2.11e-05	0.00105
NC_006693.1	1069633	1070691	1059	*	6.74	7.64	3.97	3.67	2.15e-05	0.00106
NC_006692.1	879459	880129	671	*	4.38	-1.07	5.36	-6.43	2.18e-05	0.00106
NC_006670.1	764302	764764	463	*	4.9	-1.07	5.89	-6.96	2.61e-05	0.00125
NC_006686.1	323280	323784	505	*	4.38	-1.07	5.37	-6.43	3e-05	0.00142
NC_006679.1	157342	157942	601	*	5.23	1.22	6.18	-4.97	3.04e-05	0.00142
NC_006680.1	502190	503970	1781	*	5.77	-1.07	6.77	-7.84	3.13e-05	0.00145
NC_006683.1	82749	83984	1236	*	6.56	3.71	7.46	-3.74	3.41e-05	0.00156
NC_006693.1	1055111	1055769	659	*	4.31	-1.07	5.29	-6.36	4.07e-05	0.00184
NC_006679.1	936272	938315	2044	*	8.56	9.47	5.51	3.96	4.39e-05	0.00195
NC_006686.1	975903	976636	734	*	4.44	5.41	-0.6	6.01	4.65e-05	0.00205
NC_006694.1	222498	223318	821	*	4.73	1.02	5.67	-4.65	4.83e-05	0.0021
NC_006670.1	397667	398384	718	*	6.61	7.56	2.62	4.94	4.99e-05	0.00215
NC_006670.1	1858621	1860078	1458	*	5.5	-1.07	6.49	-7.56	6.68e-05	0.00284
NC_006670.1	165830	167264	1435	*	5.49	-1.07	6.49	-7.55	6.82e-05	0.00285
NC_006692.1	192555	195016	2462	*	10.34	7.58	11.23	-3.65	6.86e-05	0.00285
NC_006681.1	241937	242822	886	*	5.33	2.74	6.2	-3.47	7.18e-05	0.00295
NC_006684.1	104733	105360	628	*	4.29	-0.32	5.26	-5.58	7.5e-05	0.00305
NC_006686.1	534367	534978	612	*	4.67	5.65	-0.6	6.25	7.88e-05	0.00317
NC_006670.1	1804463	1805879	1417	*	4.88	-1.07	5.87	-6.94	8.31e-05	0.00328
NC_006682.1	764928	765659	732	*	5.42	-1.07	6.41	-7.48	8.32e-05	0.00328
NC_006694.1	763502	763937	436	*	4.48	5.46	-0.6	6.05	8.48e-05	0.0033
NC_006685.1	1798146	1798726	581	*	4.07	-1.07	5.05	-6.12	8.84e-05	0.00341
NC_006692.1	84045	85392	1348	*	7.02	4.09	7.92	-3.83	9.45e-05	0.00361
NC_006692.1	745518	746654	1137	*	5.39	1.62	6.34	-4.72	9.87e-05	0.00371
NC_006670.1	2016564	2019107	2544	*	9.8	10.72	6.48	4.24	9.91e-05	0.00371
NC_006685.1	202570	204674	2105	*	7.14	5.09	7.95	-2.86	0.000104	0.00384
NC_006685.1	358028	359673	1646	*	4.31	5.28	-0.6	5.88	0.000106	0.00388
NC_006687.1	576511	577132	622	*	4.67	-1.07	5.66	-6.73	0.000108	0.00391
NC_006686.1	1116970	1117640	671	*	5.33	-1.07	6.32	-7.39	0.000109	0.00391
NC_006681.1	110534	111300	767	*	4.4	5.38	-0.6	5.98	0.000113	0.00399
NC_006670.1	705760	706440	681	*	4.8	5.76	0.73	5.03	0.000113	0.00399
NC_006693.1	298004	298621	618	*	4.65	-1.07	5.64	-6.71	0.000115	0.00404
NC_006683.1	462330	463390	1061	*	6.83	-1.07	7.82	-8.89	0.000124	0.0043
NC_006685.1	656918	658365	1448	*	4.94	5.93	-0.6	6.52	0.000131	0.00448
NC_006681.1	876168	876779	612	*	4.56	-1.07	5.55	-6.61	0.000132	0.00448
NC_006693.1	856376	857422	1047	*	5.25	-1.07	6.24	-7.31	0.000134	0.00451
NC_006670.1	422238	422856	619	*	4.25	5.22	-0.6	5.82	0.000142	0.00475
NC_006686.1	653367	653763	397	*	3.97	-1.07	4.94	-6.01	0.000145	0.0048
NC_006687.1	1257025	1257920	896	*	4.19	5.17	-0.6	5.76	0.000147	0.00482
NC_006685.1	1578271	1579341	1071	*	4.27	5.25	-0.6	5.85	0.000161	0.00523
NC_006670.1	359007	359912	906	*	4.1	-1.07	5.08	-6.15	0.000167	0.00537
NC_006681.1	507268	508067	800	*	5.17	-1.07	6.16	-7.23	0.00017	0.00542
NC_006683.1	235099	236345	1247	*	5.17	-1.07	6.16	-7.22	0.000172	0.00542
NC_006691.1	1123364	1123890	527	*	4.02	-1.07	5	-6.07	0.000172	0.00542
NC_006686.1	664898	665870	973	*	7.91	8.77	5.41	3.36	0.00018	0.00562
NC_006693.1	1048004	1049068	1065	*	4.51	0.13	5.48	-5.35	0.000182	0.00562
NC_006691.1	1282428	1282916	489	*	5.13	-1.07	6.12	-7.18	0.000193	0.00583
NC_006685.1	704492	705014	523	*	5.04	0.49	6.01	-5.52	0.000193	0.00583
NC_006670.1	457279	457669	391	*	4.12	-0.09	5.09	-5.18	0.000195	0.00583
NC_006687.1	337770	338272	503	*	4.63	-1.07	5.62	-6.68	0.000195	0.00583
NC_006685.1	280716	281809	1094	*	5.12	-1.07	6.11	-7.18	0.000196	0.00583
NC_006687.1	1304009	1304791	783	*	6.32	4.03	7.16	-3.13	0.000214	0.00627
NC_006692.1	525603	527194	1592	*	5.09	-1.07	6.08	-7.15	0.000214	0.00627
NC_006683.1	91954	92725	772	*	5.07	-1.07	6.06	-7.13	0.000228	0.00657
NC_006686.1	1734567	1735283	717	*	4.3	5.27	-0.6	5.87	0.000229	0.00657
NC_006670.1	2252755	2253285	531	*	5.07	-1.07	6.05	-7.12	0.00023	0.00657
NC_006694.1	435488	437262	1775	*	7.22	7.89	5.95	1.93	0.000235	0.00665
NC_006685.1	2060520	2061892	1373	*	7.35	8.21	4.95	3.26	0.000246	0.00691
NC_006680.1	141305	142050	746	*	3.89	-1.07	4.87	-5.94	0.000259	0.00722
NC_006681.1	406592	407583	992	*	4.07	-1.07	5.05	-6.12	0.000282	0.0078
NC_006685.1	2013102	2014060	959	*	4.99	-1.07	5.98	-7.05	0.000287	0.0078
NC_006682.1	622015	623910	1896	*	8.53	9.39	6.03	3.36	0.000287	0.0078
NC_006684.1	923816	924774	959	*	5.79	2.96	6.69	-3.72	0.000288	0.0078
NC_006685.1	549352	550397	1046	*	4.99	-1.07	5.98	-7.04	0.00029	0.00781
NC_006687.1	570618	571209	592	*	4.96	2.43	5.83	-3.41	0.000306	0.00816
NC_006682.1	344026	344714	689	*	4.96	-1.07	5.95	-7.02	0.00031	0.00822
NC_006681.1	815085	817235	2151	*	5.62	6.61	-0.6	7.21	0.000316	0.00831
NC_006691.1	343323	344071	749	*	6.45	7.38	3.14	4.24	0.000319	0.00831
NC_006670.1	1609806	1610429	624	*	4.01	4.98	-0.6	5.58	0.00032	0.00831
NC_006682.1	567999	569167	1169	*	7.92	5.19	8.81	-3.62	0.000325	0.00839
NC_006683.1	98115	98834	720	*	6.74	2.98	7.68	-4.7	0.00033	0.00846
NC_006685.1	579267	579823	557	*	4.31	0.32	5.26	-4.94	0.000335	0.00852
NC_006670.1	2235331	2236347	1017	*	4.93	-1.07	5.92	-6.98	0.000347	0.00876
NC_006670.1	2088582	2089079	498	*	3.98	4.95	-0.6	5.55	0.000361	0.00905
NC_006692.1	645167	646587	1421	*	4.91	-1.07	5.9	-6.97	0.000363	0.00905
NC_006670.1	1122076	1122949	874	*	6.32	4.59	7.09	-2.5	0.000378	0.00936
NC_006684.1	835851	837118	1268	*	6.76	7.43	5.46	1.97	0.000397	0.00977
NC_006693.1	485768	487510	1743	*	8.26	6.33	9.06	-2.73	0.000405	0.00989
NC_006684.1	953265	954043	779	*	5.5	6.49	-0.6	7.09	0.000419	0.0102
NC_006670.1	2019649	2020080	432	*	4.22	5.19	-0.6	5.79	0.000421	0.0102
NC_006686.1	45416	45937	522	*	5.75	3.3	6.61	-3.31	0.000447	0.0107
NC_006679.1	218972	219709	738	*	3.68	-1.07	4.65	-5.72	0.000458	0.0109
NC_006681.1	276728	277256	529	*	4.83	-1.07	5.82	-6.88	0.000464	0.011
NC_006686.1	1156325	1157071	747	*	4.82	-1.07	5.8	-6.87	0.000482	0.0113
NC_006691.1	698986	700098	1113	*	5.07	6.06	-0.6	6.66	0.000494	0.0115
NC_006687.1	258401	259043	643	*	3.79	-1.07	4.77	-5.84	0.000497	0.0115
NC_006684.1	67227	67707	481	*	3.71	-1.07	4.68	-5.75	0.000537	0.0124
NC_006685.1	1643780	1645138	1359	*	4.88	5.84	0.73	5.11	0.000567	0.013
NC_006685.1	405944	406756	813	*	4.76	-1.07	5.75	-6.81	0.000572	0.013
NC_006691.1	131363	132035	673	*	5.36	6.35	-0.6	6.95	0.000586	0.0133
NC_006686.1	946983	947742	760	*	3.94	4.91	-0.6	5.51	0.000632	0.0142
NC_006684.1	789611	790097	487	*	4.72	-1.07	5.71	-6.77	0.000641	0.0144
NC_006679.1	423252	424007	756	*	3.64	-1.07	4.62	-5.68	0.000655	0.0146
NC_006670.1	262843	263156	314	*	3.83	4.79	-0.6	5.39	0.000658	0.0146
NC_006691.1	548190	549450	1261	*	3.71	-1.07	4.69	-5.76	0.000662	0.0146
NC_006687.1	1198960	1199449	490	*	3.55	-1.07	4.52	-5.59	0.000722	0.0158
NC_006670.1	1435683	1436597	915	*	4.67	-1.07	5.65	-6.72	0.000747	0.0162
NC_006670.1	1658551	1659070	520	*	3.81	4.77	-0.6	5.37	0.000748	0.0162
NC_006693.1	966048	966889	842	*	4.66	-1.07	5.65	-6.71	0.000757	0.0163
NC_006693.1	703217	703735	519	*	3.73	-1.07	4.7	-5.77	0.000766	0.0164
NC_006687.1	358812	359469	658	*	3.76	-1.07	4.74	-5.81	0.000785	0.0167
NC_006692.1	1191128	1192394	1267	*	6.17	2.43	7.11	-4.68	0.000813	0.0172
NC_006670.1	1852657	1854268	1612	*	4.63	-1.07	5.61	-6.68	0.000829	0.0174
NC_006686.1	593986	594543	558	*	4.04	0.17	4.99	-4.82	0.000853	0.0178
NC_006692.1	784768	785491	724	*	3.5	-1.07	4.47	-5.54	0.000882	0.0183
NC_006670.1	2271726	2272371	646	*	4.58	-1.07	5.57	-6.63	0.000945	0.0195
NC_006691.1	756406	757640	1235	*	3.97	4.94	-0.6	5.54	0.000955	0.0196
NC_006693.1	860970	861448	479	*	3.77	-1.07	4.75	-5.81	0.000979	0.0199
NC_006684.1	1603897	1604600	704	*	6.45	4.6	7.23	-2.63	0.000982	0.0199
NC_006691.1	598793	599828	1036	*	6.59	7.3	5.16	2.14	0.000986	0.0199
NC_006670.1	244514	245121	608	*	3.82	-1.07	4.79	-5.86	0.001	0.0201
NC_006670.1	1889673	1890728	1056	*	5.63	0.82	6.6	-5.78	0.00101	0.0201
NC_006693.1	546331	546786	456	*	3.85	4.82	-0.6	5.42	0.00102	0.0203
NC_006692.1	1270444	1271413	970	*	4.54	-1.07	5.53	-6.59	0.00105	0.0207
NC_006684.1	64804	65288	485	*	3.48	-1.07	4.45	-5.51	0.00105	0.0207
NC_006679.1	341219	343209	1991	*	8.53	9.39	6.06	3.33	0.00106	0.0208
NC_006679.1	922987	923538	552	*	4.64	0.82	5.59	-4.77	0.00112	0.0219
NC_006685.1	1266520	1266760	241	*	3.69	4.65	-0.6	5.25	0.00113	0.022
NC_006685.1	1046804	1047134	331	*	4.3	-1.07	5.29	-6.35	0.00119	0.0228
NC_006680.1	603875	604335	461	*	3.67	4.63	-0.6	5.23	0.00119	0.0228
NC_006683.1	500867	501748	882	*	3.51	-1.07	4.47	-5.54	0.00119	0.0228
NC_006686.1	440948	441710	763	*	3.62	-1.07	4.59	-5.66	0.00122	0.0232
NC_006670.1	375176	377392	2217	*	6.5	7.36	4.09	3.27	0.00131	0.0248
NC_006683.1	706290	707163	874	*	7.08	5.85	7.73	-1.89	0.00133	0.0248
NC_006680.1	275919	276933	1015	*	8.98	6.97	9.79	-2.83	0.00133	0.0248
NC_006680.1	677939	678733	795	*	3.97	4.92	0.21	4.7	0.00138	0.0257
NC_006692.1	29470	30120	651	*	3.66	-1.07	4.64	-5.7	0.00141	0.026
NC_006693.1	633863	634871	1009	*	8.17	9.05	5.4	3.66	0.00141	0.026
NC_006681.1	754598	755858	1261	*	6.56	-1.07	7.55	-8.62	0.00144	0.0264
NC_006670.1	1996784	1997711	928	*	4.41	-1.07	5.4	-6.46	0.00147	0.0266
NC_006686.1	1126387	1127262	876	*	6.53	-1.07	7.53	-8.59	0.00147	0.0266
NC_006685.1	1268299	1269575	1277	*	4.15	5.13	-0.6	5.72	0.00147	0.0266
NC_006681.1	695904	696243	340	*	3.59	4.54	-0.6	5.14	0.00152	0.0273
NC_006682.1	633756	634087	332	*	4.05	-1.07	5.03	-6.1	0.00154	0.0274
NC_006682.1	329359	330129	771	*	4.99	1.67	5.92	-4.25	0.00155	0.0274
NC_006686.1	1579069	1579508	440	*	4.39	-1.07	5.37	-6.44	0.00155	0.0274
NC_006683.1	169740	171065	1326	*	6.43	-1.07	7.42	-8.49	0.00158	0.0279
NC_006686.1	1513739	1516038	2300	*	8.13	6.06	8.95	-2.89	0.00172	0.0301
NC_006679.1	535838	536874	1037	*	4.32	-1.07	5.3	-6.37	0.00182	0.0317
NC_006691.1	621997	623151	1155	*	5.39	0.82	6.36	-5.53	0.00185	0.0321
NC_006687.1	450009	451283	1275	*	4.21	5.18	-0.6	5.78	0.00186	0.0321
NC_006691.1	841343	842629	1287	*	7.81	6.37	8.52	-2.14	0.00186	0.0321
NC_006683.1	332344	333882	1539	*	7.53	5.99	8.26	-2.28	0.00187	0.0321
NC_006687.1	1239460	1239673	214	*	4.54	5.49	0.84	4.65	0.0019	0.0324
NC_006691.1	491495	492318	824	*	7.07	7.71	5.89	1.82	0.00191	0.0324
NC_006692.1	214769	215151	383	*	3.95	-1.07	4.93	-5.99	0.00192	0.0325
NC_006684.1	1084996	1085802	807	*	4.29	-1.07	5.27	-6.34	0.00194	0.0326
NC_006684.1	1027132	1027526	395	*	3.51	4.47	-0.6	5.07	0.00194	0.0326
NC_006684.1	665718	667288	1571	*	4.36	5.33	-0.6	5.93	0.00196	0.0327
NC_006686.1	149081	149765	685	*	4.29	-1.07	5.27	-6.34	0.00197	0.0327
NC_006694.1	1145368	1146362	995	*	4.6	1.27	5.52	-4.25	0.00198	0.0327
NC_006670.1	870422	871206	785	*	4.28	-1.07	5.26	-6.33	0.00199	0.0328
NC_006691.1	944846	945612	767	*	6.59	3.6	7.5	-3.9	0.00203	0.0333
NC_006680.1	227456	228321	866	*	4.26	-1.07	5.24	-6.31	0.00207	0.0337
NC_006685.1	1100802	1102087	1286	*	4.26	-1.07	5.24	-6.31	0.00207	0.0337
NC_006685.1	1591412	1592127	716	*	4.24	-1.07	5.23	-6.29	0.00216	0.0349
NC_006684.1	97796	99215	1420	*	8.31	6.12	9.14	-3.02	0.00222	0.0357
NC_006679.1	672024	673745	1722	*	8.72	6.43	9.56	-3.13	0.0023	0.0369
NC_006684.1	1471748	1472986	1239	*	8	8.91	4.85	4.06	0.00244	0.039
NC_006691.1	783092	783534	443	*	3.28	-1.07	4.25	-5.31	0.00245	0.039
NC_006692.1	312898	313607	710	*	4.18	-1.07	5.16	-6.23	0.00246	0.039
NC_006682.1	515367	516651	1285	*	8.16	8.91	6.5	2.41	0.0025	0.0395
NC_006685.1	925931	926755	825	*	4.17	-1.07	5.15	-6.22	0.00253	0.0397
NC_006670.1	1200123	1200604	482	*	3.96	-1.07	4.93	-6	0.00255	0.04
NC_006670.1	299416	299770	355	*	3.62	4.58	-0.6	5.18	0.00258	0.0402
NC_006684.1	977343	978552	1210	*	4.16	-1.07	5.14	-6.2	0.0026	0.0403
NC_006680.1	337062	338139	1078	*	4.14	-1.07	5.12	-6.18	0.00271	0.0416
NC_006692.1	188401	188791	391	*	6.71	4.54	7.54	-3	0.00271	0.0416
NC_006694.1	171521	172629	1109	*	3.52	4.48	-0.6	5.08	0.00272	0.0416
NC_006682.1	364806	365184	379	*	4.97	5.81	2.73	3.08	0.00279	0.0425
NC_006692.1	14775	15544	770	*	4.12	-1.07	5.1	-6.16	0.00282	0.0427
NC_006692.1	782201	783153	953	*	4.12	-1.07	5.1	-6.16	0.00282	0.0427
NC_006683.1	512796	513657	862	*	6.32	-0.35	7.31	-7.66	0.00287	0.0432
NC_006693.1	1044250	1045076	827	*	3.82	4.79	-0.6	5.39	0.00287	0.0432
NC_006693.1	130692	132798	2107	*	7.45	6.22	8.1	-1.88	0.0029	0.0434
NC_006685.1	134541	135212	672	*	3.77	4.71	0.21	4.49	0.00292	0.0435
NC_006681.1	844531	845845	1315	*	4.1	-1.07	5.08	-6.14	0.00294	0.0436
NC_006684.1	982975	984158	1184	*	5.63	2.89	6.52	-3.64	0.00297	0.0439
NC_006681.1	527200	527875	676	*	4.09	-1.07	5.07	-6.14	0.00298	0.0439
NC_006693.1	341394	341706	313	*	3.35	-1.07	4.31	-5.38	0.003	0.0439
NC_006692.1	1083756	1084697	942	*	3.38	4.33	-0.6	4.93	0.00306	0.0444
NC_006685.1	987015	988208	1194	*	4.08	-1.07	5.06	-6.12	0.00306	0.0444
NC_006686.1	560940	562484	1545	*	4.08	-1.07	5.06	-6.12	0.00306	0.0444
NC_006682.1	774096	775455	1360	*	8.02	6.7	8.7	-2	0.0031	0.0446
NC_006683.1	679525	680797	1273	*	5.59	2.73	6.48	-3.75	0.0031	0.0446
NC_006679.1	530937	531417	481	*	3.34	4.29	-0.6	4.89	0.00316	0.0451
NC_006687.1	566372	567151	780	*	3.71	4.67	-0.6	5.27	0.00317	0.0451
NC_006691.1	1163651	1165072	1422	*	6.52	3.44	7.43	-3.99	0.00317	0.0451
NC_006684.1	1139314	1139569	256	*	3.45	4.41	-0.6	5	0.00323	0.0457
NC_006682.1	733219	733872	654	*	4.03	-1.07	5.01	-6.08	0.00333	0.0468
NC_006683.1	735079	735882	804	*	4.03	-1.07	5.01	-6.08	0.00333	0.0468
NC_006694.1	518810	519976	1167	*	6.99	7.89	4.06	3.83	0.00335	0.0469
NC_006684.1	402515	403407	893	*	4.03	-1.07	5.01	-6.07	0.00337	0.0471
NC_006679.1	141694	142335	642	*	4.02	-1.07	5	-6.07	0.00342	0.0476
NC_006680.1	969498	970478	981	*	8.04	6.78	8.7	-1.92	0.00344	0.0476
NC_006685.1	702990	703965	976	*	5.13	0.82	6.1	-5.27	0.00347	0.0479
NC_006679.1	362798	363087	290	*	3.35	4.3	-0.6	4.9	0.0035	0.0481
NC_006670.1	1256942	1257326	385	*	3.43	4.38	-0.6	4.98	0.00352	0.0483
NC_006670.1	104033	104608	576	*	4	-1.07	4.98	-6.04	0.00357	0.0487
NC_006681.1	674980	676080	1101	*	3.59	4.55	-0.6	5.15	0.00358	0.0487
NC_006685.1	1396295	1398619	2325	*	7.08	8.08	-0.6	8.68	0.00363	0.0493

## Sheet: WT_V8vdSNF5
seqnames	start	end	width	strand	Conc	Conc_XL280_V8	Conc_dSNF5	Fold	p.value	FDR
NC_006670.1	1960179	1961071	893	*	6.49	-2.46	7.49	-9.96	2.93e-15	1.55e-11
NC_006670.1	1931065	1931848	784	*	6.39	-2.46	7.39	-9.85	1.43e-14	3.77e-11
NC_006670.1	1996784	1997711	928	*	7.29	-2.46	8.29	-10.76	2.52e-14	4.42e-11
NC_006670.1	2128501	2130426	1926	*	7.8	8.8	-0.94	9.74	4.46e-12	5.87e-09
NC_006685.1	1916183	1917820	1638	*	8.08	9.07	1.58	7.48	4.61e-11	4.86e-08
NC_006684.1	1383269	1384317	1049	*	6.17	7.16	-0.94	8.1	1.21e-10	1.06e-07
NC_006670.1	1981522	1982283	762	*	7.35	3.93	8.28	-4.35	2.14e-10	1.61e-07
NC_006686.1	1483702	1485043	1342	*	5.41	-2.46	6.41	-8.87	2.99e-10	1.81e-07
NC_006670.1	1967409	1969169	1761	*	7.7	4.1	8.64	-4.54	3.09e-10	1.81e-07
NC_006680.1	477534	479000	1467	*	4.85	-1.72	5.84	-7.56	1.18e-09	6.19e-07
NC_006685.1	1450885	1452907	2023	*	5.12	-2.46	6.12	-8.58	2.93e-09	1.4e-06
NC_006691.1	1106361	1108449	2089	*	5.2	-2.46	6.19	-8.66	4.53e-09	1.99e-06
NC_006670.1	1997895	1998363	469	*	6.11	0.95	7.08	-6.13	7.55e-09	3.06e-06
NC_006670.1	1946034	1947276	1243	*	7.7	3.61	8.66	-5.05	8.46e-09	3.19e-06
NC_006692.1	772924	775015	2092	*	5.16	0.45	6.13	-5.68	9.58e-09	3.37e-06
NC_006681.1	330938	333188	2251	*	4.58	-2.46	5.58	-8.04	1.43e-08	4.7e-06
NC_006681.1	522421	523387	967	*	4.48	-2.46	5.48	-7.94	3e-08	9.32e-06
NC_006694.1	135423	135870	448	*	4.44	-2.46	5.44	-7.9	5.4e-08	1.58e-05
NC_006670.1	1676218	1677328	1111	*	4.37	-2.46	5.36	-7.82	7.94e-08	2.2e-05
NC_006681.1	402686	403650	965	*	4.34	-2.46	5.33	-7.8	1.1e-07	2.9e-05
NC_006679.1	581451	582307	857	*	4.5	-2.46	5.49	-7.95	1.16e-07	2.9e-05
NC_006683.1	431846	433065	1220	*	4.32	-2.46	5.31	-7.78	1.48e-07	3.54e-05
NC_006692.1	879459	880129	671	*	4.34	-2.46	5.33	-7.79	2.07e-07	4.74e-05
NC_006694.1	1110670	1111462	793	*	4.18	-2.46	5.18	-7.64	3.51e-07	7.72e-05
NC_006670.1	1725941	1727532	1592	*	4.89	0	5.87	-5.86	3.78e-07	7.96e-05
NC_006679.1	951042	951667	626	*	4.33	-2.46	5.32	-7.79	4.18e-07	8.48e-05
NC_006670.1	1954988	1956224	1237	*	8.24	5.24	9.14	-3.9	4.62e-07	9.03e-05
NC_006694.1	633497	634686	1190	*	4.13	-2.06	5.12	-7.18	4.82e-07	9.08e-05
NC_006670.1	2010789	2011580	792	*	7.57	4.62	8.48	-3.85	1.08e-06	0.000195
NC_006691.1	339478	342518	3041	*	8.96	9.94	3.58	6.36	1.11e-06	0.000195
NC_006670.1	165830	167264	1435	*	5.23	-2.46	6.23	-8.69	1.58e-06	0.000269
NC_006685.1	699562	700378	817	*	3.96	-2.46	4.95	-7.41	1.76e-06	0.000271
NC_006683.1	193165	194109	945	*	3.98	-2.46	4.97	-7.43	1.76e-06	0.000271
NC_006685.1	442584	443448	865	*	4.1	-2.46	5.09	-7.55	1.79e-06	0.000271
NC_006684.1	67227	67707	481	*	3.96	-2.46	4.95	-7.42	1.8e-06	0.000271
NC_006681.1	772382	773903	1522	*	5.16	-2.46	6.15	-8.62	2.05e-06	0.000301
NC_006670.1	1435683	1436597	915	*	4.14	-2.46	5.14	-7.6	2.16e-06	0.000307
NC_006692.1	1232662	1233736	1075	*	5.2	0.22	6.17	-5.95	2.75e-06	0.000381
NC_006680.1	141305	142050	746	*	4.19	-2.46	5.18	-7.64	3.46e-06	0.000466
NC_006687.1	1006450	1007755	1306	*	3.98	-2.46	4.97	-7.44	3.54e-06	0.000466
NC_006670.1	1963309	1964015	707	*	4.22	5.2	-0.94	6.14	4e-06	0.000494
NC_006683.1	169740	171065	1326	*	4.97	-2.46	5.97	-8.43	4.05e-06	0.000494
NC_006680.1	358075	359090	1016	*	4.96	-2.46	5.96	-8.42	4.13e-06	0.000494
NC_006670.1	2240465	2241092	628	*	3.86	-2.46	4.85	-7.32	4.24e-06	0.000494
NC_006670.1	1983497	1984124	628	*	6.94	4.52	7.79	-3.27	4.33e-06	0.000494
NC_006691.1	225315	226468	1154	*	3.81	-2.46	4.8	-7.26	4.37e-06	0.000494
NC_006691.1	164632	166252	1621	*	5.1	0.06	6.08	-6.01	4.4e-06	0.000494
NC_006680.1	113408	113933	526	*	3.8	-2.46	4.79	-7.25	4.56e-06	0.000497
NC_006681.1	250878	251740	863	*	3.98	-2.46	4.97	-7.43	4.71e-06	0.000497
NC_006683.1	439031	441370	2340	*	4.92	-2.46	5.92	-8.38	4.8e-06	0.000497
NC_006692.1	275795	276619	825	*	4.16	-2.46	5.15	-7.61	4.81e-06	0.000497
NC_006670.1	214366	215305	940	*	3.86	-2.46	4.85	-7.31	5.13e-06	0.00052
NC_006670.1	308534	310426	1893	*	7.94	8.91	3.22	5.69	5.48e-06	0.000545
NC_006685.1	280716	281809	1094	*	4.41	-2.46	5.41	-7.87	6.14e-06	0.000599
NC_006694.1	233179	233831	653	*	3.92	-2.46	4.91	-7.37	6.38e-06	0.000611
NC_006694.1	946329	947338	1010	*	4.83	-2.46	5.83	-8.29	6.66e-06	0.000611
NC_006692.1	613994	615983	1990	*	7.79	8.76	3.18	5.58	6.75e-06	0.000611
NC_006681.1	705946	706583	638	*	3.93	-1.27	4.91	-6.18	6.76e-06	0.000611
NC_006681.1	196536	197421	886	*	3.76	-2.46	4.75	-7.21	6.84e-06	0.000611
NC_006694.1	311474	312521	1048	*	3.8	-2.46	4.79	-7.25	7.13e-06	0.000619
NC_006686.1	367279	368224	946	*	3.85	-2.46	4.84	-7.3	7.18e-06	0.000619
NC_006692.1	745518	746654	1137	*	4.87	0.22	5.84	-5.62	7.37e-06	0.000619
NC_006693.1	633863	634871	1009	*	6.69	7.66	1.8	5.86	7.4e-06	0.000619
NC_006681.1	529154	530047	894	*	4.77	-2.46	5.77	-8.23	8.18e-06	0.000674
NC_006684.1	1073180	1073764	585	*	3.71	-2.46	4.7	-7.16	8.63e-06	0.0007
NC_006685.1	1001382	1002177	796	*	3.7	-2.46	4.69	-7.15	9.2e-06	0.000735
NC_006693.1	1055111	1055769	659	*	3.91	-2.46	4.9	-7.36	9.55e-06	0.000751
NC_006682.1	764928	765659	732	*	4.72	-2.46	5.72	-8.18	9.74e-06	0.000755
NC_006692.1	645167	646587	1421	*	4.71	-2.46	5.7	-8.16	1.03e-05	0.000779
NC_006670.1	2013624	2014425	802	*	6.48	4.09	7.33	-3.25	1.03e-05	0.000779
NC_006687.1	948181	948947	767	*	3.64	-2.46	4.63	-7.09	1.06e-05	0.000788
NC_006681.1	876168	876779	612	*	4.07	-2.46	5.06	-7.52	1.08e-05	0.000788
NC_006694.1	675264	676074	811	*	3.64	-2.46	4.63	-7.09	1.12e-05	0.00081
NC_006670.1	1215542	1217029	1488	*	4.65	-2.46	5.65	-8.11	1.23e-05	0.000879
NC_006683.1	462330	463390	1061	*	4.65	-2.46	5.64	-8.11	1.26e-05	0.000883
NC_006684.1	534217	535293	1077	*	3.99	-0.91	4.97	-5.88	1.32e-05	0.000912
NC_006693.1	966048	966889	842	*	4.63	-2.46	5.63	-8.09	1.33e-05	0.000912
NC_006693.1	856376	857422	1047	*	4.63	-2.46	5.62	-8.08	1.36e-05	0.000919
NC_006687.1	226793	229201	2409	*	4.62	-2.46	5.61	-8.08	1.39e-05	0.000929
NC_006683.1	245960	246690	731	*	4.6	-2.46	5.59	-8.05	1.5e-05	0.000979
NC_006694.1	109253	109973	721	*	3.59	-2.46	4.58	-7.04	1.5e-05	0.000979
NC_006681.1	754598	755858	1261	*	4.57	-2.46	5.56	-8.03	1.66e-05	0.00107
NC_006686.1	741582	742452	871	*	3.57	-2.46	4.56	-7.02	1.71e-05	0.00109
NC_006687.1	537781	538427	647	*	3.54	-2.46	4.52	-6.99	1.83e-05	0.00113
NC_006670.1	1040891	1041786	896	*	3.61	-2.46	4.6	-7.06	1.85e-05	0.00113
NC_006686.1	1276258	1278045	1788	*	4.54	-2.46	5.53	-8	1.85e-05	0.00113
NC_006685.1	502814	503384	571	*	3.54	-2.46	4.53	-6.99	1.91e-05	0.00116
NC_006693.1	703217	703735	519	*	3.72	-2.46	4.71	-7.17	1.96e-05	0.00117
NC_006692.1	312898	313607	710	*	4.49	-2.46	5.49	-7.95	2.18e-05	0.00128
NC_006683.1	235099	236345	1247	*	4.49	-2.46	5.49	-7.95	2.19e-05	0.00128
NC_006681.1	543903	544424	522	*	3.5	-2.46	4.49	-6.95	2.4e-05	0.00139
NC_006686.1	1116970	1117640	671	*	4.44	-2.46	5.44	-7.9	2.6e-05	0.00149
NC_006692.1	784768	785491	724	*	3.51	-2.46	4.5	-6.96	2.7e-05	0.00153
NC_006685.1	327787	328495	709	*	3.42	-2.46	4.41	-6.87	3.1e-05	0.00174
NC_006693.1	438131	439783	1653	*	4.39	-2.46	5.39	-7.85	3.14e-05	0.00174
NC_006693.1	783724	784150	427	*	3.41	-2.46	4.4	-6.86	3.25e-05	0.00174
NC_006670.1	603817	606559	2743	*	4.38	-2.46	5.38	-7.84	3.25e-05	0.00174
NC_006670.1	2235331	2236347	1017	*	4.38	-2.46	5.38	-7.84	3.25e-05	0.00174
NC_006694.1	782094	783229	1136	*	3.9	-2.46	4.89	-7.36	3.26e-05	0.00174
NC_006684.1	1247661	1248274	614	*	3.42	-2.46	4.4	-6.87	3.35e-05	0.00176
NC_006685.1	1100802	1102087	1286	*	4.2	-2.46	5.19	-7.65	3.36e-05	0.00176
NC_006670.1	22424	22812	389	*	3.57	-1.72	4.55	-6.26	3.66e-05	0.00189
NC_006691.1	1173302	1174792	1491	*	3.49	-2.46	4.48	-6.94	3.75e-05	0.00191
NC_006670.1	1010390	1011084	695	*	3.53	-2.46	4.52	-6.98	3.79e-05	0.00191
NC_006691.1	1319356	1321024	1669	*	3.86	-2.46	4.85	-7.31	3.81e-05	0.00191
NC_006682.1	247271	248537	1267	*	4.34	-2.46	5.33	-7.79	3.85e-05	0.00191
NC_006685.1	1591412	1592127	716	*	3.92	-2.46	4.91	-7.37	4.11e-05	0.00202
NC_006670.1	1964776	1966858	2083	*	7.8	5.66	8.63	-2.97	4.23e-05	0.00203
NC_006670.1	1072276	1072906	631	*	3.36	-2.46	4.35	-6.81	4.24e-05	0.00203
NC_006683.1	500867	501748	882	*	3.91	-2.46	4.9	-7.36	4.27e-05	0.00203
NC_006691.1	1253456	1253885	430	*	3.4	-2.46	4.39	-6.85	4.28e-05	0.00203
NC_006670.1	1852657	1854268	1612	*	4.3	-2.46	5.3	-7.76	4.36e-05	0.00204
NC_006685.1	1798146	1798726	581	*	3.42	-2.46	4.41	-6.87	4.4e-05	0.00204
NC_006685.1	335200	336127	928	*	3.57	-2.46	4.55	-7.02	4.44e-05	0.00204
NC_006684.1	587309	588552	1244	*	4.3	-2.46	5.29	-7.75	4.45e-05	0.00204
NC_006681.1	406592	407583	992	*	4.29	-2.46	5.28	-7.75	4.55e-05	0.00206
NC_006681.1	507268	508067	800	*	4.29	-2.46	5.28	-7.74	4.56e-05	0.00206
NC_006679.1	48921	50303	1383	*	3.37	-2.46	4.36	-6.82	4.63e-05	0.00207
NC_006694.1	152592	153234	643	*	3.43	-2.46	4.42	-6.88	4.74e-05	0.0021
NC_006670.1	764302	764764	463	*	4.28	-2.46	5.27	-7.73	4.79e-05	0.0021
NC_006686.1	1156325	1157071	747	*	4.27	-2.46	5.26	-7.72	4.97e-05	0.00216
NC_006670.1	359007	359912	906	*	3.57	-2.46	4.56	-7.02	5.07e-05	0.00219
NC_006694.1	150826	152035	1210	*	3.94	-0.86	4.92	-5.78	5.17e-05	0.00221
NC_006684.1	710728	711442	715	*	3.57	-2.46	4.56	-7.02	5.19e-05	0.00221
NC_006687.1	1029403	1030194	792	*	3.35	-2.46	4.33	-6.8	5.29e-05	0.00223
NC_006685.1	987015	988208	1194	*	4.24	-2.46	5.23	-7.69	5.48e-05	0.00229
NC_006686.1	835236	836066	831	*	3.55	-2.46	4.54	-7	5.52e-05	0.00229
NC_006670.1	2288227	2288897	671	*	4.23	-2.46	5.22	-7.68	5.7e-05	0.00235
NC_006683.1	91954	92725	772	*	4.22	-2.46	5.21	-7.68	5.81e-05	0.00237
NC_006691.1	177392	178148	757	*	3.34	-2.46	4.33	-6.79	5.85e-05	0.00237
NC_006681.1	399260	400035	776	*	3.68	-1.08	4.66	-5.73	6.25e-05	0.00252
NC_006687.1	686798	687304	507	*	3.24	-2.46	4.23	-6.69	6.62e-05	0.00263
NC_006691.1	398941	399907	967	*	3.26	-2.46	4.24	-6.71	6.63e-05	0.00263
NC_006670.1	870422	871206	785	*	4.18	-2.46	5.17	-7.63	6.81e-05	0.00267
NC_006670.1	1050148	1050911	764	*	4.08	-0.28	5.04	-5.32	6.84e-05	0.00267
NC_006692.1	333816	334312	497	*	3.23	-2.46	4.22	-6.68	6.88e-05	0.00267
NC_006692.1	782201	783153	953	*	4.17	-2.46	5.16	-7.62	7.01e-05	0.00269
NC_006691.1	171158	171721	564	*	3.24	-2.46	4.22	-6.68	7.03e-05	0.00269
NC_006670.1	1037830	1038600	771	*	4.16	-2.46	5.15	-7.61	7.3e-05	0.00277
NC_006692.1	826355	827461	1107	*	4.15	-2.46	5.15	-7.61	7.35e-05	0.00277
NC_006679.1	108240	110297	2058	*	4.15	-2.46	5.14	-7.61	7.4e-05	0.00277
NC_006670.1	1858621	1860078	1458	*	4.14	-2.46	5.14	-7.6	7.61e-05	0.00283
NC_006692.1	66376	67524	1149	*	3.21	-2.46	4.2	-6.66	7.82e-05	0.00287
NC_006691.1	1423719	1424476	758	*	4.13	-2.46	5.13	-7.59	7.83e-05	0.00287
NC_006670.1	1544751	1545121	371	*	3.27	-2.46	4.26	-6.72	8.03e-05	0.00291
NC_006670.1	48807	49309	503	*	3.19	-2.46	4.18	-6.64	8.06e-05	0.00291
NC_006682.1	175	3018	2844	*	4.12	-2.46	5.11	-7.57	8.3e-05	0.00298
NC_006685.1	1044296	1044906	611	*	3.18	-2.46	4.17	-6.63	8.45e-05	0.003
NC_006687.1	314126	314629	504	*	3.18	-2.46	4.16	-6.62	8.47e-05	0.003
NC_006686.1	181651	182886	1236	*	4.1	-2.46	5.09	-7.55	8.85e-05	0.00311
NC_006680.1	314101	316455	2355	*	4.1	-2.46	5.09	-7.55	8.91e-05	0.00311
NC_006693.1	965456	965879	424	*	3.18	-2.46	4.16	-6.63	9.17e-05	0.00318
NC_006670.1	1953828	1954558	731	*	6.8	2.61	7.76	-5.15	9.38e-05	0.00321
NC_006694.1	549520	550481	962	*	3.15	-2.46	4.13	-6.59	9.39e-05	0.00321
NC_006683.1	366137	367133	997	*	3.49	-1.49	4.47	-5.95	9.5e-05	0.00323
NC_006693.1	627780	628080	301	*	3.19	-2.46	4.17	-6.63	9.75e-05	0.00329
NC_006691.1	743059	743637	579	*	3.26	-2.46	4.25	-6.71	9.81e-05	0.00329
NC_006686.1	560940	562484	1545	*	4.05	-2.46	5.05	-7.51	0.000103	0.00344
NC_006685.1	579267	579823	557	*	3.57	-1.08	4.54	-5.62	0.000107	0.00356
NC_006680.1	227456	228321	866	*	4.04	-2.46	5.03	-7.49	0.000109	0.00357
NC_006680.1	867451	867933	483	*	3.12	-2.46	4.1	-6.57	0.00011	0.00357
NC_006684.1	1091963	1092796	834	*	3.48	-1.49	4.46	-5.95	0.00011	0.00357
NC_006686.1	874526	875065	540	*	3.1	-2.46	4.08	-6.54	0.000112	0.00361
NC_006686.1	1579069	1579508	440	*	4.03	-2.46	5.02	-7.48	0.000113	0.00362
NC_006691.1	1076526	1077182	657	*	3.36	-2.46	4.35	-6.81	0.000114	0.00362
NC_006687.1	1356346	1357350	1005	*	4.65	-0.91	5.63	-6.54	0.000114	0.00362
NC_006682.1	232525	233211	687	*	4.02	-2.46	5.01	-7.47	0.000115	0.00362
NC_006670.1	786832	787313	482	*	3.14	-2.46	4.12	-6.59	0.000116	0.00365
NC_006693.1	1011733	1012580	848	*	4	-2.46	5	-7.46	0.000121	0.00375
NC_006687.1	508288	509002	715	*	4	-2.46	4.99	-7.46	0.000121	0.00375
NC_006681.1	890786	891201	416	*	3.15	-2.46	4.14	-6.6	0.000122	0.00375
NC_006681.1	276728	277256	529	*	4	-2.46	4.99	-7.45	0.000122	0.00375
NC_006693.1	686242	686954	713	*	3.09	-2.46	4.07	-6.54	0.000125	0.00382
NC_006685.1	1329755	1331341	1587	*	3.99	-2.46	4.98	-7.44	0.000127	0.00384
NC_006686.1	348683	349099	417	*	3.21	-2.46	4.2	-6.66	0.000127	0.00384
NC_006670.1	1441460	1442103	644	*	3.08	-2.46	4.06	-6.52	0.00013	0.00389
NC_006670.1	1961529	1962987	1459	*	6.67	2.84	7.62	-4.78	0.000136	0.00405
NC_006686.1	947874	949437	1564	*	3.96	-2.46	4.96	-7.42	0.000137	0.00405
NC_006692.1	414191	415186	996	*	3.96	-2.46	4.95	-7.41	0.00014	0.00412
NC_006691.1	431495	432749	1255	*	7.03	7.96	3.67	4.29	0.000141	0.00414
NC_006684.1	1348664	1349381	718	*	3.02	-2.46	4	-6.47	0.000144	0.00419
NC_006685.1	1376543	1376802	260	*	3.33	-1.72	4.3	-6.02	0.000147	0.00421
NC_006694.1	201470	201806	337	*	3.03	-2.46	4.02	-6.48	0.000147	0.00421
NC_006686.1	330169	331350	1182	*	3.61	-2.46	4.6	-7.06	0.000147	0.00421
NC_006692.1	1270444	1271413	970	*	3.94	-2.46	4.93	-7.39	0.000148	0.00421
NC_006685.1	2013102	2014060	959	*	3.93	-2.46	4.92	-7.39	0.000151	0.00425
NC_006670.1	1576519	1577394	876	*	3.06	-2.46	4.04	-6.5	0.000151	0.00425
NC_006670.1	1129335	1130079	745	*	3.15	-2.46	4.13	-6.59	0.000151	0.00425
NC_006670.1	2262872	2263310	439	*	3.06	-2.46	4.05	-6.51	0.000153	0.00426
NC_006670.1	1185867	1186885	1019	*	3.91	-2.46	4.9	-7.37	0.000159	0.00442
NC_006670.1	457279	457669	391	*	3.45	-1.49	4.42	-5.91	0.000161	0.00444
NC_006691.1	1346087	1346562	476	*	3.11	-2.46	4.09	-6.55	0.000166	0.00454
NC_006684.1	1471748	1472986	1239	*	6.59	7.52	3.11	4.4	0.000166	0.00454
NC_006686.1	1135317	1135790	474	*	3.01	-2.46	4	-6.46	0.000167	0.00454
NC_006687.1	121804	123053	1250	*	3.9	-2.46	4.89	-7.35	0.000168	0.00454
NC_006691.1	183498	184138	641	*	3.15	-2.46	4.14	-6.6	0.000169	0.00456
NC_006686.1	1126387	1127262	876	*	3.88	-2.46	4.87	-7.34	0.000174	0.00465
NC_006681.1	735323	735868	546	*	3.09	-2.46	4.07	-6.53	0.000174	0.00465
NC_006670.1	244514	245121	608	*	3.68	-2.46	4.67	-7.13	0.000177	0.00465
NC_006670.1	2252755	2253285	531	*	3.88	-2.46	4.87	-7.33	0.000178	0.00465
NC_006685.1	950282	951476	1195	*	2.98	-2.46	3.96	-6.42	0.000178	0.00465
NC_006684.1	1309665	1310931	1267	*	3.87	-2.46	4.87	-7.33	0.000178	0.00465
NC_006681.1	334837	335357	521	*	2.95	-2.46	3.93	-6.39	0.00018	0.00465
NC_006687.1	1347882	1348498	617	*	2.95	-2.46	3.94	-6.4	0.00018	0.00465
NC_006692.1	525603	527194	1592	*	3.33	-2.46	4.32	-6.78	0.000183	0.00465
NC_006687.1	218399	218864	466	*	3.18	-2.46	4.16	-6.63	0.000183	0.00465
NC_006681.1	844531	845845	1315	*	3.86	-2.46	4.86	-7.32	0.000183	0.00465
NC_006693.1	367768	368723	956	*	3.25	-2.46	4.23	-6.7	0.000183	0.00465
NC_006681.1	658719	659892	1174	*	3.24	-2.46	4.23	-6.69	0.000185	0.00467
NC_006670.1	72290	73057	768	*	2.93	-2.46	3.92	-6.38	0.000186	0.00468
NC_006683.1	7087	7756	670	*	3.85	-2.46	4.84	-7.3	0.00019	0.00475
NC_006684.1	757470	757935	466	*	2.96	-2.46	3.95	-6.41	0.000191	0.00476
NC_006686.1	1457869	1459488	1620	*	3.85	-2.46	4.84	-7.3	0.000192	0.00476
NC_006684.1	671675	672693	1019	*	4.8	2.22	5.68	-3.45	0.000197	0.00483
NC_006679.1	157342	157942	601	*	4.03	-0.18	4.99	-5.17	0.000198	0.00483
NC_006684.1	1328481	1328908	428	*	2.96	-2.46	3.94	-6.4	0.000198	0.00483
NC_006670.1	1248104	1248885	782	*	2.95	-2.46	3.93	-6.4	0.000201	0.00486
NC_006687.1	884847	885960	1114	*	3.83	-2.46	4.82	-7.28	0.000201	0.00486
NC_006692.1	14775	15544	770	*	3.83	-2.46	4.82	-7.28	0.000203	0.0049
NC_006684.1	762775	763626	852	*	3.48	-2.46	4.47	-6.93	0.000208	0.00498
NC_006682.1	682795	683642	848	*	3.81	-2.46	4.8	-7.26	0.000212	0.00506
NC_006670.1	1033877	1034586	710	*	4.18	-0.91	5.16	-6.06	0.000214	0.00509
NC_006691.1	548190	549450	1261	*	3.8	-2.46	4.79	-7.26	0.000217	0.00513
NC_006670.1	1005137	1006504	1368	*	5.39	3.32	6.21	-2.88	0.000219	0.00515
NC_006685.1	549352	550397	1046	*	3.79	-2.46	4.78	-7.25	0.000223	0.00519
NC_006694.1	1139755	1141218	1464	*	3.79	-2.46	4.78	-7.25	0.000223	0.00519
NC_006684.1	914336	915172	837	*	3.79	-2.46	4.78	-7.24	0.000224	0.0052
NC_006679.1	1035129	1036169	1041	*	5.3	0.93	6.26	-5.33	0.000227	0.00526
NC_006685.1	48841	49319	479	*	3.15	-2.46	4.13	-6.6	0.000232	0.00533
NC_006681.1	610705	611809	1105	*	3.01	-2.46	3.99	-6.45	0.000236	0.00541
NC_006686.1	347291	347652	362	*	2.9	-2.46	3.88	-6.34	0.000243	0.00547
NC_006680.1	297762	298097	336	*	3.1	-2.46	4.08	-6.54	0.000244	0.00547
NC_006670.1	792139	792480	342	*	2.86	-2.46	3.84	-6.31	0.000244	0.00547
NC_006685.1	544838	545378	541	*	3.76	-2.46	4.75	-7.21	0.000245	0.00547
NC_006686.1	498701	499391	691	*	3.2	-1.49	4.18	-5.66	0.000245	0.00547
NC_006686.1	1103540	1104237	698	*	3.76	-2.46	4.75	-7.21	0.000246	0.00547
NC_006692.1	339272	340220	949	*	3.76	-2.46	4.75	-7.21	0.000247	0.00547
NC_006685.1	558915	559797	883	*	3.12	-2.46	4.11	-6.57	0.000247	0.00547
NC_006687.1	583016	583402	387	*	2.87	-2.46	3.86	-6.32	0.000257	0.00568
NC_006686.1	1661477	1662350	874	*	3.74	-2.46	4.73	-7.19	0.00026	0.00572
NC_006692.1	257129	258590	1462	*	3.73	-2.46	4.72	-7.18	0.000264	0.00577
NC_006685.1	925931	926755	825	*	3.73	-2.46	4.72	-7.18	0.000266	0.00578
NC_006684.1	1363079	1363540	462	*	2.88	-2.46	3.86	-6.32	0.000266	0.00578
NC_006681.1	119105	120047	943	*	3.73	-2.46	4.72	-7.18	0.000268	0.00579
NC_006687.1	424424	425478	1055	*	3.38	-2.46	4.37	-6.83	0.000269	0.00579
NC_006686.1	38173	38630	458	*	2.88	-2.46	3.86	-6.33	0.000275	0.00587
NC_006684.1	449176	449509	334	*	2.8	-2.46	3.78	-6.24	0.000275	0.00587
NC_006684.1	402515	403407	893	*	3.71	-2.46	4.7	-7.16	0.000277	0.00588
NC_006685.1	739858	740453	596	*	2.81	-2.46	3.79	-6.25	0.000278	0.00588
NC_006683.1	512796	513657	862	*	3.96	-1.74	4.94	-6.69	0.00028	0.0059
NC_006686.1	332589	333014	426	*	2.79	-2.46	3.77	-6.23	0.000283	0.00594
NC_006685.1	345489	346167	679	*	3.7	-2.46	4.69	-7.16	0.000284	0.00594
NC_006684.1	524910	525500	591	*	3.7	-2.46	4.69	-7.15	0.000285	0.00594
NC_006694.1	188812	189181	370	*	2.97	-2.46	3.96	-6.42	0.000287	0.00596
NC_006681.1	291979	292625	647	*	2.9	-2.46	3.88	-6.35	0.000293	0.00605
NC_006686.1	1726619	1727632	1014	*	3.68	-2.46	4.67	-7.14	0.0003	0.00615
NC_006684.1	1084996	1085802	807	*	3.68	-2.46	4.67	-7.13	0.000301	0.00615
NC_006683.1	723809	724059	251	*	2.77	-2.46	3.75	-6.21	0.000301	0.00615
NC_006683.1	68552	69407	856	*	3.11	-2.46	4.1	-6.56	0.000304	0.00618
NC_006679.1	423252	424007	756	*	3.09	-2.46	4.07	-6.54	0.000318	0.00646
NC_006684.1	949537	950485	949	*	3.66	-2.46	4.65	-7.11	0.000322	0.0065
NC_006693.1	622028	622464	437	*	2.93	-2.46	3.92	-6.38	0.000323	0.00651
NC_006681.1	811288	811929	642	*	3.65	-2.46	4.64	-7.1	0.000328	0.00658
NC_006684.1	62151	62535	385	*	2.77	-2.46	3.75	-6.21	0.000332	0.00664
NC_006684.1	761108	761559	452	*	2.72	-2.46	3.7	-6.16	0.000338	0.00671
NC_006683.1	254750	257261	2512	*	3.64	-2.46	4.63	-7.09	0.000339	0.00671
NC_006683.1	218439	219733	1295	*	6.06	7	2.44	4.57	0.000343	0.00677
NC_006680.1	349956	351283	1328	*	3.62	-2.46	4.61	-7.07	0.000351	0.00683
NC_006683.1	228560	229822	1263	*	3.62	-2.46	4.61	-7.07	0.000351	0.00683
NC_006670.1	666877	667991	1115	*	4.87	1.02	5.82	-4.8	0.000352	0.00683
NC_006691.1	554528	555328	801	*	4.02	0.08	4.97	-4.89	0.000353	0.00683
NC_006685.1	1995831	1996824	994	*	3.65	-0.62	4.61	-5.24	0.000358	0.00683
NC_006692.1	211119	212234	1116	*	3.62	-2.46	4.6	-7.07	0.000358	0.00683
NC_006687.1	46904	47385	482	*	3.71	-1.23	4.69	-5.92	0.000359	0.00683
NC_006687.1	266598	267328	731	*	3.61	-2.46	4.6	-7.07	0.000359	0.00683
NC_006680.1	755733	756345	613	*	2.94	-2.46	3.92	-6.38	0.000359	0.00683
NC_006694.1	555393	556770	1378	*	4.73	1	5.67	-4.68	0.00036	0.00683
NC_006694.1	581812	582536	725	*	3.61	-2.46	4.6	-7.06	0.000362	0.00683
NC_006693.1	658407	658975	569	*	2.69	-2.46	3.67	-6.13	0.000362	0.00683
NC_006684.1	908929	909645	717	*	3.4	-2.46	4.39	-6.85	0.000364	0.00683
NC_006679.1	441188	441586	399	*	3.45	-1.27	4.42	-5.69	0.000365	0.00683
NC_006692.1	29470	30120	651	*	3.61	-2.46	4.6	-7.06	0.000365	0.00683
NC_006692.1	317813	319550	1738	*	3.6	-2.46	4.59	-7.05	0.000369	0.00688
NC_006670.1	260293	260903	611	*	2.73	-2.46	3.71	-6.17	0.000375	0.00695
NC_006679.1	56446	57446	1001	*	3.59	-2.46	4.58	-7.05	0.000378	0.00697
NC_006687.1	768908	769612	705	*	3.59	-2.46	4.58	-7.05	0.000378	0.00697
NC_006687.1	1202173	1202873	701	*	2.66	-2.46	3.64	-6.1	0.000388	0.00709
NC_006683.1	206718	207841	1124	*	3.58	-2.46	4.57	-7.03	0.00039	0.00709
NC_006692.1	1027366	1029020	1655	*	3.58	-2.46	4.57	-7.03	0.00039	0.00709
NC_006670.1	131363	132022	660	*	3.89	-1.72	4.88	-6.59	0.000391	0.00709
NC_006694.1	460036	461108	1073	*	3.58	-2.46	4.57	-7.03	0.000393	0.00709
NC_006694.1	934473	936205	1733	*	3.58	-2.46	4.57	-7.03	0.000393	0.00709
NC_006684.1	1406412	1406823	412	*	2.68	-2.46	3.66	-6.12	0.000394	0.0071
NC_006691.1	798886	800838	1953	*	3.57	-2.46	4.56	-7.02	0.0004	0.00717
NC_006687.1	544670	545769	1100	*	3.08	-2.46	4.07	-6.53	0.000402	0.00717
NC_006691.1	358496	359724	1229	*	3.57	-2.46	4.56	-7.02	0.000403	0.00717
NC_006679.1	1004712	1005741	1030	*	3.57	-2.46	4.56	-7.02	0.000405	0.00719
NC_006686.1	1693039	1693821	783	*	3.55	-2.46	4.54	-7	0.00042	0.00742
NC_006691.1	311969	312329	361	*	3.54	-2.46	4.53	-7	0.000429	0.00755
NC_006670.1	2271726	2272371	646	*	3.54	-2.46	4.53	-6.99	0.00043	0.00755
NC_006670.1	1889673	1890728	1056	*	4.54	-0.57	5.52	-6.09	0.000431	0.00755
NC_006685.1	1005449	1006083	635	*	2.83	-2.46	3.82	-6.28	0.000434	0.00758
NC_006691.1	581114	582518	1405	*	6.03	6.92	3.27	3.65	0.000439	0.00761
NC_006693.1	539173	539995	823	*	2.75	-2.46	3.73	-6.19	0.000439	0.00761
NC_006680.1	204581	205067	487	*	4.37	1.21	5.29	-4.08	0.00044	0.00761
NC_006691.1	1393062	1394643	1582	*	3.53	-2.46	4.52	-6.98	0.000447	0.0077
NC_006685.1	1213466	1213837	372	*	2.63	-2.46	3.61	-6.07	0.00045	0.00772
NC_006684.1	791148	791699	552	*	3.15	-2.46	4.14	-6.6	0.000451	0.00772
NC_006684.1	485223	485838	616	*	3.52	-2.46	4.51	-6.97	0.000453	0.00773
NC_006694.1	589702	590260	559	*	2.9	-2.46	3.88	-6.35	0.000457	0.00776
NC_006670.1	194616	195654	1039	*	3.52	-2.46	4.51	-6.97	0.000458	0.00776
NC_006693.1	120247	120622	376	*	2.63	-2.46	3.6	-6.07	0.000461	0.00779
NC_006679.1	141694	142335	642	*	3.51	-2.46	4.49	-6.96	0.000471	0.00793
NC_006686.1	69755	70167	413	*	2.7	-2.46	3.68	-6.14	0.000476	0.008
NC_006680.1	237115	237544	430	*	2.64	-2.46	3.61	-6.08	0.000483	0.00806
NC_006693.1	1105167	1105402	236	*	2.64	-2.46	3.61	-6.08	0.000483	0.00806
NC_006683.1	508379	508984	606	*	3.49	-2.46	4.48	-6.94	0.000488	0.00811
NC_006694.1	1028996	1031270	2275	*	3.49	-2.46	4.48	-6.94	0.000493	0.00817
NC_006679.1	911231	911807	577	*	3.48	-2.46	4.47	-6.93	0.000496	0.0082
NC_006692.1	613208	613677	470	*	3.35	4.31	-0.94	5.25	0.000504	0.0083
NC_006681.1	527200	527875	676	*	3.48	-2.46	4.47	-6.93	0.000505	0.0083
NC_006685.1	1360848	1361148	301	*	2.6	-2.46	3.57	-6.04	0.000516	0.00844
NC_006670.1	226820	227180	361	*	2.59	-2.46	3.57	-6.03	0.000517	0.00844
NC_006685.1	997778	998316	539	*	3.47	-2.46	4.45	-6.92	0.00052	0.00845
NC_006682.1	316313	317231	919	*	3.46	-2.46	4.45	-6.91	0.000523	0.00847
NC_006692.1	1171403	1172075	673	*	2.52	-2.46	3.5	-5.96	0.000525	0.00847
NC_006686.1	522153	522897	745	*	2.52	-2.46	3.49	-5.96	0.000525	0.00847
NC_006686.1	462228	463362	1135	*	3.46	-2.46	4.45	-6.91	0.000529	0.0085
NC_006683.1	735079	735882	804	*	3.45	-2.46	4.44	-6.9	0.000536	0.00859
NC_006691.1	1023126	1023442	317	*	2.84	-2.46	3.82	-6.28	0.000538	0.0086
NC_006684.1	694971	695377	407	*	2.63	-2.46	3.61	-6.07	0.00054	0.0086
NC_006685.1	1979521	1980226	706	*	3.45	-2.46	4.44	-6.9	0.000542	0.00861
NC_006691.1	1029901	1030356	456	*	2.62	-2.46	3.6	-6.06	0.000547	0.00866
NC_006679.1	535838	536874	1037	*	3.44	-2.46	4.43	-6.89	0.000552	0.0087
NC_006670.1	691379	691835	457	*	2.69	-2.46	3.67	-6.13	0.000553	0.0087
NC_006684.1	421732	422431	700	*	3.84	-0.09	4.8	-4.88	0.000555	0.0087
NC_006679.1	636194	636909	716	*	3.43	-2.46	4.42	-6.88	0.000564	0.00881
NC_006691.1	362713	363108	396	*	2.5	-2.46	3.48	-5.94	0.000566	0.00881
NC_006686.1	475397	476235	839	*	3.43	-2.46	4.42	-6.88	0.000568	0.00881
NC_006686.1	1151191	1151578	388	*	2.53	-2.46	3.51	-5.97	0.000568	0.00881
NC_006680.1	1012761	1014048	1288	*	5.36	3.27	6.18	-2.92	0.000574	0.00887
NC_006693.1	101100	101954	855	*	3.42	-2.46	4.41	-6.87	0.000576	0.00887
NC_006687.1	1017905	1018763	859	*	3.42	-2.46	4.4	-6.87	0.000582	0.00892
NC_006681.1	467271	467609	339	*	2.76	-2.46	3.74	-6.2	0.000582	0.00892
NC_006685.1	1080398	1080974	577	*	2.76	-2.46	3.74	-6.2	0.000584	0.00893
NC_006670.1	1880418	1881232	815	*	3.41	-2.46	4.39	-6.86	0.000596	0.00909
NC_006694.1	971243	971569	327	*	2.74	-2.46	3.72	-6.18	0.000606	0.0092
NC_006670.1	191250	191864	615	*	3.4	-2.46	4.38	-6.85	0.000609	0.00923
NC_006686.1	482362	483243	882	*	3.39	-2.46	4.38	-6.84	0.00062	0.00937
NC_006691.1	255879	256521	643	*	2.53	-2.46	3.51	-5.97	0.000625	0.00942
NC_006691.1	694055	694932	878	*	3.38	-2.46	4.37	-6.83	0.000629	0.00944
NC_006686.1	161678	162349	672	*	2.65	-2.06	3.62	-5.68	0.00063	0.00944
NC_006679.1	218972	219709	738	*	3.38	-2.46	4.37	-6.83	0.000633	0.00944
NC_006685.1	1632409	1633130	722	*	3.9	0.35	4.84	-4.49	0.000634	0.00944
NC_006685.1	658588	658901	314	*	2.52	-2.46	3.5	-5.96	0.000636	0.00945
NC_006685.1	1546966	1547752	787	*	3.38	-2.46	4.36	-6.83	0.000638	0.00945
NC_006684.1	420104	420717	614	*	3.37	-2.46	4.36	-6.82	0.00064	0.00945
NC_006684.1	1077040	1077924	885	*	3.37	-2.46	4.36	-6.82	0.000642	0.00945
NC_006691.1	1123364	1123890	527	*	3.37	-2.46	4.36	-6.82	0.000645	0.00945
NC_006687.1	416059	416475	417	*	2.59	-2.46	3.57	-6.03	0.000646	0.00945
NC_006684.1	789611	790097	487	*	3.37	-2.46	4.36	-6.82	0.000647	0.00945
NC_006670.1	1572047	1572903	857	*	3.37	-2.46	4.35	-6.82	0.000651	0.00947
NC_006670.1	1249080	1249563	484	*	2.45	-2.46	3.43	-5.89	0.000652	0.00947
NC_006686.1	440948	441710	763	*	3.36	-2.46	4.34	-6.81	0.000665	0.00963
NC_006685.1	1819364	1820351	988	*	3.35	-2.46	4.34	-6.8	0.000677	0.00977
NC_006682.1	486656	487922	1267	*	3.35	-2.46	4.33	-6.8	0.000679	0.00977
NC_006680.1	486397	487431	1035	*	3.35	-2.46	4.33	-6.79	0.000682	0.00977
NC_006691.1	221839	222902	1064	*	3.35	-2.46	4.33	-6.79	0.000682	0.00977
NC_006691.1	621997	623151	1155	*	4.4	-0.57	5.38	-5.95	0.000687	0.00981
NC_006687.1	318899	319721	823	*	3.91	0.08	4.86	-4.78	0.000693	0.00988
NC_006679.1	966565	967940	1376	*	5.7	3.82	6.49	-2.67	0.0007	0.00995
NC_006683.1	270843	272018	1176	*	3.33	-2.46	4.32	-6.78	0.000709	0.01
NC_006685.1	399200	399792	593	*	2.35	-2.46	3.33	-5.79	0.000732	0.0103
NC_006670.1	1488479	1489442	964	*	3.31	-2.46	4.3	-6.76	0.000735	0.0104
NC_006694.1	19592	19980	389	*	2.6	-2.46	3.58	-6.04	0.000742	0.0104
NC_006682.1	196319	197242	924	*	3.3	-2.46	4.29	-6.75	0.00075	0.0105
NC_006680.1	196674	197003	330	*	3.11	-1.27	4.07	-5.34	0.000761	0.0106
NC_006683.1	290569	291250	682	*	3.94	-1.23	4.92	-6.15	0.000763	0.0106
NC_006680.1	401525	402192	668	*	3.29	-2.46	4.28	-6.74	0.000764	0.0106
NC_006679.1	55306	56210	905	*	3.29	-2.46	4.28	-6.74	0.000766	0.0106
NC_006681.1	886688	887411	724	*	4.7	0.83	5.65	-4.82	0.000767	0.0106
NC_006687.1	247273	248269	997	*	3.28	-2.46	4.27	-6.73	0.000783	0.0108
NC_006684.1	441220	441784	565	*	3.28	-2.46	4.26	-6.72	0.000791	0.0109
NC_006686.1	370461	371858	1398	*	3.28	-2.46	4.26	-6.72	0.000791	0.0109
NC_006693.1	826041	826828	788	*	3.27	-2.46	4.26	-6.72	0.000802	0.011
NC_006691.1	1071033	1071665	633	*	3.27	-2.46	4.25	-6.72	0.000805	0.011
NC_006684.1	561764	562567	804	*	3.26	-2.46	4.24	-6.71	0.000823	0.0112
NC_006691.1	1282428	1282916	489	*	3.26	-2.46	4.24	-6.71	0.000823	0.0112
NC_006670.1	415095	415815	721	*	3.26	-2.46	4.24	-6.7	0.000825	0.0112
NC_006693.1	796882	797622	741	*	3.25	-2.46	4.24	-6.7	0.000831	0.0112
NC_006686.1	571927	572566	640	*	3.47	-0.5	4.42	-4.92	0.000832	0.0112
NC_006687.1	177019	177208	190	*	2.36	-2.46	3.33	-5.8	0.000836	0.0112
NC_006684.1	459848	460945	1098	*	3.25	-2.46	4.24	-6.7	0.000837	0.0112
NC_006686.1	1584211	1584737	527	*	3.25	-2.46	4.24	-6.7	0.000837	0.0112
NC_006685.1	140358	141409	1052	*	3.24	-2.46	4.23	-6.69	0.000849	0.0113
NC_006691.1	9760	10711	952	*	3.24	-2.46	4.23	-6.69	0.000852	0.0113
NC_006684.1	366361	366931	571	*	3.19	-1.23	4.15	-5.38	0.000854	0.0113
NC_006670.1	1074891	1075573	683	*	3.55	-0.57	4.51	-5.08	0.000855	0.0113
NC_006685.1	2021667	2022346	680	*	3.23	-2.46	4.22	-6.68	0.000864	0.0114
NC_006685.1	1559194	1560276	1083	*	3.23	-2.46	4.22	-6.68	0.00087	0.0115
NC_006685.1	1045360	1046178	819	*	3.22	-2.46	4.21	-6.67	0.000882	0.0116
NC_006693.1	613342	613987	646	*	3.22	-2.46	4.21	-6.67	0.000886	0.0116
NC_006670.1	1340719	1341418	700	*	3.22	-2.46	4.2	-6.67	0.000892	0.0116
NC_006694.1	296109	297097	989	*	3.22	-2.46	4.2	-6.67	0.000892	0.0116
NC_006693.1	298004	298621	618	*	3.22	-2.46	4.2	-6.66	0.000895	0.0116
NC_006683.1	299314	300392	1079	*	3.21	-2.46	4.2	-6.66	0.000898	0.0116
NC_006684.1	1019115	1020009	895	*	3.21	-2.46	4.2	-6.66	0.000898	0.0116
NC_006670.1	29237	29824	588	*	2.75	-2.46	3.73	-6.19	0.000918	0.0118
NC_006686.1	1682627	1683426	800	*	3.2	-2.46	4.19	-6.65	0.000919	0.0118
NC_006694.1	826043	826666	624	*	2.74	-2.46	3.72	-6.18	0.000928	0.0119
NC_006679.1	441698	442192	495	*	2.32	-2.46	3.3	-5.76	0.000934	0.012
NC_006685.1	1093720	1094911	1192	*	3.19	-2.46	4.18	-6.64	0.000936	0.012
NC_006670.1	756038	756617	580	*	3.19	-2.46	4.18	-6.64	0.000939	0.012
NC_006686.1	1747520	1748416	897	*	3.19	-2.46	4.18	-6.64	0.000942	0.012
NC_006691.1	105389	106342	954	*	2.93	-2.46	3.91	-6.37	0.000946	0.012
NC_006692.1	1003289	1003818	530	*	3.19	-2.46	4.17	-6.63	0.000949	0.012
NC_006687.1	1428233	1429166	934	*	2.72	-2.46	3.7	-6.16	0.000952	0.012
NC_006687.1	709515	710284	770	*	2.66	-2.46	3.64	-6.1	0.000952	0.012
NC_006692.1	1316295	1317061	767	*	3.18	-2.46	4.17	-6.63	0.000955	0.012
NC_006684.1	1570742	1572036	1295	*	4.71	1.33	5.64	-4.31	0.000957	0.012
NC_006685.1	1956551	1957385	835	*	5.76	6.68	2.56	4.13	0.000959	0.012
NC_006684.1	1311413	1312004	592	*	2.41	-2.46	3.38	-5.84	0.000961	0.012
NC_006684.1	1217620	1217954	335	*	2.35	-2.46	3.32	-5.78	0.000974	0.0121
NC_006684.1	104733	105360	628	*	3.55	-1.72	4.53	-6.24	0.000981	0.0122
NC_006686.1	61713	62198	486	*	3.17	-2.46	4.15	-6.62	0.000982	0.0122
NC_006685.1	1440688	1442296	1609	*	6.69	4.76	7.48	-2.73	0.000987	0.0122
NC_006679.1	974808	975593	786	*	3.16	-2.46	4.15	-6.61	0.000989	0.0122
NC_006685.1	541719	542614	896	*	3.16	-2.46	4.14	-6.61	0.001	0.0123
NC_006685.1	1283693	1284373	681	*	3.15	-2.46	4.14	-6.6	0.00101	0.0124
NC_006694.1	597087	598052	966	*	2.25	-2.46	3.22	-5.69	0.00102	0.0125
NC_006670.1	611615	612624	1010	*	3.14	-2.46	4.13	-6.59	0.00103	0.0126
NC_006682.1	633756	634087	332	*	3.14	-2.46	4.13	-6.59	0.00103	0.0126
NC_006691.1	1038074	1038942	869	*	3.14	-2.46	4.13	-6.59	0.00103	0.0126
NC_006692.1	1114404	1114948	545	*	2.66	-2.46	3.64	-6.1	0.00104	0.0127
NC_006681.1	832667	833547	881	*	3.13	-2.46	4.12	-6.58	0.00105	0.0127
NC_006683.1	88981	90051	1071	*	3.13	-2.46	4.12	-6.58	0.00105	0.0127
NC_006693.1	764986	765637	652	*	2.32	-2.46	3.3	-5.76	0.00106	0.0127
NC_006670.1	355383	356148	766	*	3.13	-2.46	4.11	-6.57	0.00106	0.0127
NC_006685.1	1406775	1407767	993	*	3.13	-2.46	4.11	-6.57	0.00106	0.0127
NC_006687.1	120671	121413	743	*	3.13	-2.46	4.11	-6.57	0.00106	0.0127
NC_006670.1	1052230	1052980	751	*	3.12	-2.46	4.1	-6.56	0.00108	0.0129
NC_006684.1	126086	126640	555	*	3.11	-2.46	4.1	-6.56	0.00109	0.0129
NC_006686.1	1282449	1283211	763	*	3.11	-2.46	4.1	-6.56	0.00109	0.0129
NC_006687.1	576511	577132	622	*	3.11	-2.46	4.1	-6.56	0.00109	0.0129
NC_006685.1	1194190	1195287	1098	*	2.84	-2.46	3.82	-6.28	0.00109	0.0129
NC_006684.1	535850	536527	678	*	2.84	-2.46	3.82	-6.28	0.00109	0.0129
NC_006693.1	285854	286669	816	*	2.83	-2.46	3.81	-6.28	0.0011	0.0129
NC_006685.1	789647	790146	500	*	3.1	-2.46	4.09	-6.55	0.00111	0.013
NC_006685.1	1586771	1587457	687	*	3.1	-2.46	4.09	-6.55	0.00111	0.013
NC_006686.1	323280	323784	505	*	3.1	-2.46	4.08	-6.54	0.00112	0.0131
NC_006684.1	1557605	1557937	333	*	2.44	-2.46	3.42	-5.88	0.00113	0.0132
NC_006681.1	214846	215337	492	*	2.08	-2.46	3.04	-5.51	0.00115	0.0134
NC_006681.1	445062	445887	826	*	3.08	-2.46	4.06	-6.53	0.00115	0.0134
NC_006685.1	405944	406756	813	*	3.07	-2.46	4.05	-6.52	0.00117	0.0136
NC_006670.1	1460900	1461311	412	*	3.07	-2.46	4.05	-6.51	0.00118	0.0136
NC_006686.1	1440189	1440998	810	*	3.07	-2.46	4.05	-6.51	0.00118	0.0136
NC_006692.1	932113	932916	804	*	3.07	-2.46	4.05	-6.51	0.00118	0.0136
NC_006685.1	2038850	2039199	350	*	2.37	-2.46	3.35	-5.81	0.00119	0.0137
NC_006685.1	1757984	1759062	1079	*	3.06	-2.46	4.05	-6.51	0.00119	0.0137
NC_006679.1	1070808	1071494	687	*	3.06	-2.46	4.04	-6.51	0.00119	0.0137
NC_006679.1	999066	999839	774	*	3.06	-2.46	4.04	-6.5	0.0012	0.0137
NC_006692.1	17550	17874	325	*	3.46	-1.72	4.44	-6.16	0.0012	0.0137
NC_006686.1	851302	852302	1001	*	3.06	-2.46	4.04	-6.5	0.0012	0.0137
NC_006685.1	656918	658365	1448	*	3.56	4.53	-0.94	5.47	0.00121	0.0137
NC_006681.1	261009	261559	551	*	2.2	-2.46	3.17	-5.64	0.00121	0.0137
NC_006680.1	139459	140029	571	*	3.05	-2.46	4.03	-6.49	0.00122	0.0137
NC_006686.1	1772636	1773244	609	*	3.05	-2.46	4.03	-6.49	0.00122	0.0137
NC_006694.1	803462	804354	893	*	3.05	-2.46	4.03	-6.49	0.00122	0.0137
NC_006684.1	1572945	1573853	909	*	3.04	-2.46	4.03	-6.49	0.00123	0.0138
NC_006679.1	945461	945755	295	*	3.21	-1.23	4.18	-5.4	0.00123	0.0138
NC_006684.1	185149	185554	406	*	2.34	-2.46	3.32	-5.78	0.00123	0.0138
NC_006691.1	851677	852329	653	*	3.04	-2.46	4.02	-6.49	0.00123	0.0138
NC_006692.1	553473	553988	516	*	3.04	-2.46	4.02	-6.49	0.00123	0.0138
NC_006691.1	814670	815130	461	*	3.03	-2.46	4.01	-6.48	0.00126	0.014
NC_006686.1	786348	786682	335	*	2.17	-2.46	3.14	-5.6	0.00127	0.0141
NC_006691.1	1191837	1192739	903	*	4.85	2.53	5.7	-3.17	0.00127	0.0141
NC_006685.1	158803	159443	641	*	2.31	-2.46	3.28	-5.74	0.00128	0.0141
NC_006686.1	385447	385687	241	*	2.21	-2.46	3.18	-5.65	0.00128	0.0141
NC_006681.1	383838	384642	805	*	3.01	-2.46	4	-6.46	0.00129	0.0142
NC_006686.1	1621834	1622620	787	*	3.01	-2.46	4	-6.46	0.00129	0.0142
NC_006692.1	415747	416336	590	*	3.01	-2.46	4	-6.46	0.00129	0.0142
NC_006680.1	909024	909279	256	*	2	-2.46	2.96	-5.42	0.00131	0.0143
NC_006694.1	24483	24753	271	*	2.03	-2.46	3	-5.46	0.00131	0.0143
NC_006685.1	1774740	1775515	776	*	3	-2.46	3.99	-6.45	0.00132	0.0143
NC_006682.1	614329	614859	531	*	3.54	-0.86	4.5	-5.37	0.00132	0.0143
NC_006687.1	674379	674920	542	*	2.99	-2.46	3.97	-6.44	0.00134	0.0145
NC_006694.1	708874	709137	264	*	2.3	-2.46	3.28	-5.74	0.00134	0.0145
NC_006693.1	457269	457696	428	*	2	-2.46	2.97	-5.43	0.00135	0.0145
NC_006681.1	314353	314908	556	*	2.99	-2.46	3.97	-6.43	0.00135	0.0145
NC_006685.1	769691	771326	1636	*	2.99	-2.46	3.97	-6.43	0.00135	0.0145
NC_006691.1	783092	783534	443	*	2.99	-2.46	3.97	-6.43	0.00135	0.0145
NC_006694.1	68485	68836	352	*	1.97	-2.46	2.94	-5.4	0.00136	0.0145
NC_006684.1	618559	619103	545	*	2.98	-2.46	3.96	-6.43	0.00136	0.0146
NC_006691.1	1120915	1121334	420	*	2.68	-2.46	3.66	-6.12	0.00136	0.0146
NC_006670.1	2275599	2275927	329	*	2.98	-2.46	3.96	-6.42	0.00137	0.0146
NC_006681.1	286022	286867	846	*	2.98	-2.46	3.96	-6.42	0.00137	0.0146
NC_006687.1	439407	440192	786	*	2.97	-2.46	3.96	-6.42	0.00138	0.0146
NC_006685.1	2012492	2012825	334	*	2.44	-2.46	3.41	-5.87	0.00138	0.0146
NC_006693.1	860970	861448	479	*	2.97	-2.46	3.95	-6.42	0.00138	0.0146
NC_006684.1	718888	719134	247	*	2.22	-2.46	3.19	-5.65	0.0014	0.0147
NC_006694.1	504797	505249	453	*	2.41	-2.46	3.39	-5.85	0.00142	0.0149
NC_006670.1	937753	938021	269	*	1.95	-2.46	2.92	-5.38	0.00143	0.015
NC_006685.1	74939	75553	615	*	2.95	-2.46	3.93	-6.39	0.00144	0.0151
NC_006670.1	1562597	1563065	469	*	2.18	-2.46	3.15	-5.61	0.00145	0.0152
NC_006680.1	914298	914502	205	*	1.91	-2.46	2.88	-5.34	0.00145	0.0152
NC_006685.1	1261495	1262342	848	*	2.94	-2.46	3.92	-6.38	0.00146	0.0152
NC_006692.1	798531	799403	873	*	4.41	1.88	5.28	-3.39	0.00146	0.0152
NC_006679.1	1055429	1055927	499	*	2.93	-2.46	3.92	-6.38	0.00147	0.0152
NC_006681.1	477077	477833	757	*	2.93	-2.46	3.92	-6.38	0.00147	0.0152
NC_006686.1	1671081	1671289	209	*	2.06	-2.46	3.02	-5.49	0.00148	0.0153
NC_006691.1	301634	301943	310	*	2.15	-2.46	3.13	-5.59	0.00149	0.0153
NC_006691.1	244139	244488	350	*	2	-2.46	2.97	-5.43	0.00149	0.0154
NC_006693.1	1095176	1096197	1022	*	3.72	-0.33	4.67	-5	0.0015	0.0154
NC_006682.1	412128	413546	1419	*	2.92	-2.46	3.9	-6.36	0.0015	0.0154
NC_006685.1	66535	66961	427	*	2.61	-2.46	3.59	-6.05	0.0015	0.0154
NC_006680.1	179961	180276	316	*	2.42	-1.74	3.38	-5.12	0.00151	0.0154
NC_006692.1	1226638	1226867	230	*	2.22	-2.46	3.19	-5.65	0.00151	0.0154
NC_006680.1	1002165	1002502	338	*	2.91	-2.46	3.9	-6.36	0.00152	0.0154
NC_006682.1	622015	623910	1896	*	7.09	8	3.98	4.02	0.00152	0.0155
NC_006693.1	485768	487510	1743	*	6.62	4.93	7.38	-2.44	0.00153	0.0155
NC_006685.1	1117014	1118005	992	*	2.91	-2.46	3.89	-6.35	0.00153	0.0155
NC_006685.1	1339246	1340916	1671	*	4.27	0.82	5.2	-4.38	0.00154	0.0155
NC_006680.1	337062	338139	1078	*	2.9	-2.46	3.89	-6.35	0.00154	0.0155
NC_006685.1	1989891	1990332	442	*	2.9	-2.46	3.88	-6.35	0.00154	0.0155
NC_006680.1	652635	653273	639	*	2.33	-2.46	3.31	-5.77	0.00155	0.0155
NC_006694.1	502695	503559	865	*	2.9	-2.46	3.88	-6.34	0.00155	0.0155
NC_006683.1	679525	680797	1273	*	4.98	1.33	5.92	-4.59	0.00155	0.0155
NC_006679.1	262454	263079	626	*	2.89	-2.46	3.88	-6.34	0.00156	0.0155
NC_006681.1	396018	396689	672	*	2.89	-2.46	3.88	-6.34	0.00156	0.0155
NC_006684.1	604669	606142	1474	*	2.89	-2.46	3.88	-6.34	0.00156	0.0155
NC_006680.1	379356	380196	841	*	2.89	-2.46	3.87	-6.33	0.00157	0.0155
NC_006687.1	220045	220591	547	*	2.89	-2.46	3.87	-6.33	0.00157	0.0155
NC_006691.1	816769	817409	641	*	2.89	-2.46	3.87	-6.33	0.00157	0.0155
NC_006692.1	1053010	1055310	2301	*	4.2	0.37	5.15	-4.79	0.00158	0.0155
NC_006670.1	267596	268605	1010	*	2.89	-2.46	3.87	-6.33	0.00158	0.0155
NC_006694.1	844479	845118	640	*	2.89	-2.46	3.87	-6.33	0.00158	0.0155
NC_006691.1	1183499	1184419	921	*	2.88	-2.46	3.87	-6.33	0.00159	0.0156
NC_006693.1	106651	108151	1501	*	2.88	-2.46	3.86	-6.32	0.0016	0.0157
NC_006682.1	492222	493049	828	*	2.88	-2.46	3.86	-6.32	0.00161	0.0157
NC_006692.1	918345	918865	521	*	1.84	-2.46	2.8	-5.26	0.00161	0.0157
NC_006679.1	160484	161618	1135	*	2.87	-2.46	3.85	-6.32	0.00162	0.0157
NC_006685.1	361072	361567	496	*	2.87	-2.46	3.85	-6.32	0.00162	0.0157
NC_006681.1	653562	654395	834	*	2.87	-2.46	3.85	-6.31	0.00162	0.0158
NC_006680.1	546789	547934	1146	*	2.87	-2.46	3.85	-6.31	0.00163	0.0158
NC_006684.1	49349	49699	351	*	3.71	0.08	4.65	-4.56	0.00163	0.0158
NC_006686.1	152896	153621	726	*	2.86	-2.46	3.84	-6.3	0.00164	0.0159
NC_006670.1	68234	68568	335	*	2.27	-2.46	3.24	-5.7	0.00165	0.0159
NC_006685.1	479963	480383	421	*	2.57	-2.46	3.54	-6.01	0.00165	0.0159
NC_006683.1	481314	482254	941	*	2.85	-2.46	3.83	-6.3	0.00166	0.0159
NC_006687.1	444377	444972	596	*	2.85	-2.46	3.83	-6.3	0.00166	0.0159
NC_006681.1	389431	389794	364	*	2.41	-2.46	3.39	-5.85	0.00167	0.0159
NC_006691.1	343323	344071	749	*	5.17	5.98	3.18	2.8	0.00167	0.0159
NC_006694.1	145183	145720	538	*	2.85	-2.46	3.83	-6.29	0.00167	0.0159
NC_006693.1	1048004	1049068	1065	*	3.57	-1.27	4.55	-5.82	0.00168	0.016
NC_006684.1	64804	65288	485	*	2.84	-2.46	3.83	-6.29	0.00168	0.016
NC_006691.1	1331739	1332187	449	*	2.84	-2.46	3.83	-6.29	0.00168	0.016
NC_006684.1	352134	352593	460	*	1.88	-2.46	2.85	-5.31	0.0017	0.0161
NC_006681.1	645497	646137	641	*	2.83	-2.46	3.82	-6.28	0.00171	0.0161
NC_006680.1	123057	124080	1024	*	4.47	1.91	5.34	-3.43	0.00172	0.0162
NC_006670.1	831179	831570	392	*	2.83	-2.46	3.81	-6.27	0.00172	0.0162
NC_006692.1	804761	805059	299	*	1.78	-2.46	2.74	-5.21	0.00173	0.0162
NC_006681.1	621666	622235	570	*	2.82	-2.46	3.8	-6.27	0.00174	0.0162
NC_006694.1	681996	682784	789	*	2.82	-2.46	3.8	-6.27	0.00174	0.0162
NC_006685.1	973753	974192	440	*	2.82	-2.46	3.8	-6.26	0.00174	0.0162
NC_006692.1	528801	529204	404	*	2.82	-2.46	3.8	-6.26	0.00174	0.0162
NC_006687.1	1023742	1024375	634	*	1.97	-2.46	2.93	-5.39	0.00175	0.0163
NC_006687.1	630640	631479	840	*	4.7	2.39	5.54	-3.16	0.00175	0.0163
NC_006692.1	1093339	1093712	374	*	2.81	-2.46	3.8	-6.26	0.00176	0.0163
NC_006684.1	1168554	1169235	682	*	2.81	-2.46	3.79	-6.25	0.00176	0.0163
NC_006682.1	180791	182489	1699	*	2.8	-2.46	3.78	-6.24	0.00179	0.0166
NC_006679.1	4383	5366	984	*	7.38	8.09	5.91	2.18	0.00182	0.0168
NC_006670.1	1594756	1595202	447	*	2.07	-2.06	3.02	-5.08	0.00182	0.0168
NC_006693.1	149011	149344	334	*	2.03	-2.06	2.98	-5.04	0.00183	0.0168
NC_006683.1	511469	511997	529	*	2.78	-2.46	3.76	-6.23	0.00184	0.0168
NC_006694.1	166529	167222	694	*	2.78	-2.46	3.76	-6.23	0.00184	0.0168
NC_006686.1	686254	686918	665	*	2.78	-2.46	3.76	-6.22	0.00184	0.0169
NC_006691.1	579356	580071	716	*	2.44	-2.46	3.41	-5.87	0.00185	0.0169
NC_006694.1	770520	771363	844	*	2.78	-2.46	3.76	-6.22	0.00185	0.0169
NC_006681.1	895927	896365	439	*	2.77	-2.46	3.75	-6.22	0.00186	0.0169
NC_006681.1	63539	63800	262	*	2.44	-2.46	3.42	-5.88	0.00186	0.0169
NC_006679.1	728643	729251	609	*	2.77	-2.46	3.75	-6.21	0.00187	0.0169
NC_006692.1	214769	215151	383	*	2.77	-2.46	3.75	-6.21	0.00187	0.017
NC_006670.1	367472	368637	1166	*	2.77	-2.46	3.75	-6.21	0.00188	0.017
NC_006691.1	807144	807544	401	*	2.28	-1.74	3.24	-4.98	0.00189	0.017
NC_006687.1	761213	762199	987	*	2.76	-2.46	3.74	-6.21	0.00189	0.017
NC_006684.1	1558884	1559419	536	*	2.11	-2.46	3.08	-5.54	0.0019	0.0171
NC_006670.1	1694870	1695730	861	*	2.75	-2.46	3.73	-6.19	0.00192	0.0172
NC_006687.1	337770	338272	503	*	2.39	-2.46	3.36	-5.83	0.00194	0.0174
NC_006692.1	84045	85392	1348	*	4.92	2.7	5.75	-3.06	0.00195	0.0175
NC_006683.1	225278	226283	1006	*	2.73	-2.46	3.72	-6.18	0.00196	0.0175
NC_006687.1	235607	236408	802	*	2.73	-2.46	3.72	-6.18	0.00196	0.0175
NC_006682.1	698307	698601	295	*	1.68	-2.46	2.64	-5.11	0.00197	0.0175
NC_006681.1	700525	701137	613	*	2.73	-2.46	3.71	-6.17	0.00197	0.0175
NC_006681.1	706665	707035	371	*	2.73	-2.46	3.71	-6.17	0.00197	0.0175
NC_006681.1	343670	344083	414	*	2.73	-2.46	3.71	-6.17	0.00198	0.0175
NC_006685.1	260138	260822	685	*	2.73	-2.46	3.71	-6.17	0.00198	0.0175
NC_006691.1	1402803	1403278	476	*	2.73	-2.46	3.71	-6.17	0.00198	0.0175
NC_006686.1	844528	844786	259	*	1.75	-2.46	2.71	-5.17	0.00198	0.0175
NC_006683.1	74674	75438	765	*	2.73	-2.46	3.71	-6.17	0.00199	0.0175
NC_006682.1	604418	605521	1104	*	2.72	-2.46	3.7	-6.16	0.002	0.0175
NC_006686.1	69087	69668	582	*	2.72	-2.46	3.7	-6.16	0.002	0.0175
NC_006691.1	762436	762955	520	*	1.66	-2.46	2.62	-5.08	0.002	0.0175
NC_006680.1	578768	579376	609	*	2.72	-2.46	3.7	-6.16	0.00201	0.0176
NC_006686.1	278372	278804	433	*	2.04	-2.46	3	-5.47	0.00202	0.0176
NC_006670.1	875694	876388	695	*	2.71	-2.46	3.69	-6.15	0.00202	0.0176
NC_006682.1	344026	344714	689	*	2.71	-2.46	3.69	-6.15	0.00202	0.0176
NC_006670.1	1463098	1463779	682	*	2.7	-2.46	3.68	-6.14	0.00206	0.0178
NC_006685.1	289272	290017	746	*	2.7	-2.46	3.68	-6.14	0.00206	0.0178
NC_006687.1	558204	559572	1369	*	2.7	-2.46	3.68	-6.14	0.00206	0.0178
NC_006685.1	1393399	1394042	644	*	2.7	-2.46	3.68	-6.14	0.00206	0.0178
NC_006686.1	664898	665870	973	*	6.56	7.38	4.47	2.91	0.00208	0.018
NC_006682.1	784944	785624	681	*	2.69	-2.46	3.67	-6.13	0.00209	0.018
NC_006692.1	569220	569647	428	*	1.72	-2.46	2.68	-5.14	0.0021	0.0181
NC_006693.1	532654	533555	902	*	2.68	-2.46	3.66	-6.12	0.00211	0.0181
NC_006683.1	535359	535901	543	*	2.68	-2.46	3.66	-6.12	0.00212	0.0181
NC_006691.1	827401	827816	416	*	2.68	-2.46	3.66	-6.12	0.00212	0.0181
NC_006682.1	305539	305955	417	*	2.67	-2.46	3.65	-6.12	0.00212	0.0181
NC_006685.1	922679	923511	833	*	2.67	-2.46	3.65	-6.12	0.00212	0.0181
NC_006681.1	223387	224197	811	*	2.67	-2.46	3.65	-6.11	0.00213	0.0181
NC_006682.1	505347	506046	700	*	2.67	-2.46	3.65	-6.11	0.00213	0.0181
NC_006682.1	182876	183804	929	*	2.67	-2.46	3.65	-6.11	0.00214	0.0182
NC_006683.1	669581	670568	988	*	2.67	-2.46	3.65	-6.11	0.00215	0.0182
NC_006687.1	400645	401293	649	*	2.66	-2.46	3.64	-6.1	0.00217	0.0183
NC_006679.1	568303	568535	233	*	1.64	-2.46	2.6	-5.06	0.00217	0.0183
NC_006681.1	392371	392832	462	*	2.75	-1.08	3.7	-4.78	0.00217	0.0183
NC_006693.1	324973	325898	926	*	2.66	-2.46	3.64	-6.1	0.00217	0.0183
NC_006682.1	224664	225136	473	*	2.65	-2.46	3.63	-6.09	0.00218	0.0183
NC_006694.1	1048279	1048860	582	*	1.93	-2.46	2.89	-5.36	0.00218	0.0183
NC_006670.1	1498427	1499101	675	*	2.65	-2.46	3.63	-6.09	0.0022	0.0184
NC_006681.1	847913	848298	386	*	2.65	-2.46	3.63	-6.09	0.0022	0.0184
NC_006680.1	879651	880462	812	*	2.64	-2.46	3.62	-6.08	0.00221	0.0184
NC_006687.1	1129367	1129975	609	*	1.91	-2.46	2.88	-5.34	0.00221	0.0184
NC_006685.1	702990	703965	976	*	4.01	-0.57	4.98	-5.55	0.00221	0.0184
NC_006682.1	101783	103228	1446	*	2.64	-2.46	3.62	-6.08	0.00222	0.0184
NC_006687.1	649821	650275	455	*	2.64	-2.46	3.62	-6.08	0.00222	0.0184
NC_006687.1	1259936	1260487	552	*	2.64	-2.46	3.62	-6.08	0.00222	0.0184
NC_006684.1	15471	16209	739	*	2.64	-2.46	3.61	-6.08	0.00223	0.0185
NC_006685.1	741979	742443	465	*	2.63	-2.46	3.61	-6.07	0.00224	0.0185
NC_006685.1	1059133	1060022	890	*	2.63	-2.46	3.61	-6.07	0.00224	0.0185
NC_006670.1	1319247	1319859	613	*	2.63	-2.46	3.61	-6.07	0.00225	0.0185
NC_006694.1	977351	978075	725	*	2.63	-2.46	3.61	-6.07	0.00225	0.0185
NC_006685.1	1239992	1240734	743	*	2.63	-2.46	3.61	-6.07	0.00225	0.0185
NC_006670.1	906492	906819	328	*	2.07	-2.06	3.03	-5.09	0.00226	0.0185
NC_006687.1	1304928	1305590	663	*	2.62	-2.46	3.6	-6.06	0.00227	0.0185
NC_006694.1	406287	406921	635	*	2.62	-2.46	3.6	-6.06	0.00227	0.0185
NC_006685.1	1854050	1854790	741	*	2.62	-2.46	3.6	-6.06	0.00228	0.0185
NC_006686.1	1373564	1374527	964	*	2.62	-2.46	3.6	-6.06	0.00228	0.0185
NC_006691.1	812357	812969	613	*	2.62	-2.46	3.6	-6.06	0.00228	0.0185
NC_006683.1	108618	109216	599	*	1.53	-2.46	2.48	-4.94	0.00228	0.0185
NC_006670.1	1200123	1200604	482	*	2.62	-2.46	3.6	-6.06	0.00228	0.0185
NC_006680.1	913805	914214	410	*	2.62	-2.46	3.6	-6.06	0.00228	0.0185
NC_006686.1	629244	629702	459	*	2.61	-2.46	3.59	-6.05	0.00229	0.0185
NC_006694.1	293085	293654	570	*	2.61	-2.46	3.59	-6.05	0.0023	0.0186
NC_006681.1	241937	242822	886	*	4.31	1.34	5.21	-3.87	0.00231	0.0186
NC_006692.1	792195	793427	1233	*	2.61	-2.46	3.58	-6.05	0.00231	0.0186
NC_006685.1	524961	525515	555	*	2.6	-2.46	3.58	-6.04	0.00233	0.0187
NC_006685.1	1518568	1519287	720	*	2.6	-2.46	3.58	-6.04	0.00233	0.0187
NC_006687.1	645422	646470	1049	*	6.06	4.54	6.78	-2.24	0.00234	0.0187
NC_006680.1	82764	83353	590	*	2.6	-2.46	3.57	-6.04	0.00234	0.0188
NC_006681.1	348017	348957	941	*	2.59	-2.46	3.57	-6.03	0.00235	0.0188
NC_006685.1	2060520	2061892	1373	*	5.91	6.81	3.05	3.76	0.00235	0.0188
NC_006687.1	1302526	1303916	1391	*	2.59	-2.46	3.57	-6.03	0.00236	0.0188
NC_006680.1	502190	503970	1781	*	2.59	-2.46	3.57	-6.03	0.00237	0.0188
NC_006691.1	735888	737082	1195	*	2.59	-2.46	3.57	-6.03	0.00237	0.0188
NC_006694.1	601093	603054	1962	*	2.59	-2.46	3.57	-6.03	0.00237	0.0188
NC_006681.1	200460	201214	755	*	2.17	-2.46	3.14	-5.61	0.00238	0.0188
NC_006692.1	612684	613078	395	*	2.67	3.61	-0.94	4.55	0.00238	0.0188
NC_006681.1	65112	66059	948	*	2.58	-2.46	3.56	-6.02	0.00239	0.0188
NC_006684.1	630689	631599	911	*	2.58	-2.46	3.56	-6.02	0.00239	0.0188
NC_006691.1	572159	572857	699	*	2.58	-2.46	3.56	-6.02	0.00239	0.0188
NC_006679.1	389531	390238	708	*	2.58	-2.46	3.55	-6.02	0.0024	0.0188
NC_006685.1	1727496	1728032	537	*	2.58	-2.46	3.55	-6.02	0.0024	0.0188
NC_006687.1	1315734	1316932	1199	*	5.06	2.99	5.88	-2.89	0.0024	0.0188
NC_006685.1	1837719	1838304	586	*	2.57	-2.46	3.55	-6.01	0.00242	0.0189
NC_006687.1	639550	640060	511	*	2.57	-2.46	3.54	-6	0.00243	0.0189
NC_006691.1	1010168	1010833	666	*	2.57	-2.46	3.54	-6	0.00243	0.0189
NC_006670.1	2122609	2123253	645	*	2.29	-2.46	3.26	-5.72	0.00243	0.0189
NC_006684.1	672811	673530	720	*	4.72	1.43	5.64	-4.21	0.00244	0.0189
NC_006693.1	696442	696801	360	*	2.56	-2.46	3.54	-6	0.00244	0.0189
NC_006686.1	306628	307176	549	*	2.56	-2.46	3.53	-6	0.00245	0.019
NC_006694.1	664260	665385	1126	*	5.1	3.22	5.89	-2.67	0.00247	0.0191
NC_006686.1	997136	997759	624	*	2.55	-2.46	3.53	-5.99	0.00247	0.0191
NC_006694.1	213949	214455	507	*	2.55	-2.46	3.53	-5.99	0.00248	0.0191
NC_006685.1	402999	403451	453	*	2.54	-2.46	3.52	-5.98	0.00249	0.0192
NC_006687.1	322151	322781	631	*	2.54	-2.46	3.52	-5.98	0.0025	0.0193
NC_006679.1	341219	343209	1991	*	7.09	8	4.12	3.88	0.00251	0.0193
NC_006692.1	393800	394733	934	*	2.54	-2.46	3.51	-5.98	0.00251	0.0193
NC_006685.1	438602	439132	531	*	2.53	-2.46	3.51	-5.97	0.00253	0.0194
NC_006686.1	297306	297670	365	*	2.53	-2.46	3.51	-5.97	0.00253	0.0194
NC_006694.1	114822	115221	400	*	2.53	-2.46	3.51	-5.97	0.00253	0.0194
NC_006684.1	1142331	1142822	492	*	2.52	-2.46	3.5	-5.96	0.00256	0.0195
NC_006684.1	1477359	1477689	331	*	2.52	-2.46	3.5	-5.96	0.00256	0.0195
NC_006681.1	278760	279967	1208	*	4.45	2.16	5.3	-3.14	0.00256	0.0195
NC_006692.1	336152	336825	674	*	2.51	-2.46	3.49	-5.95	0.00258	0.0195
NC_006686.1	1348515	1349301	787	*	2.16	-1.72	3.11	-4.83	0.00258	0.0195
NC_006683.1	359509	360416	908	*	2.51	-2.46	3.49	-5.95	0.00258	0.0195
NC_006687.1	766720	767518	799	*	2.51	-2.46	3.49	-5.95	0.00258	0.0195
NC_006694.1	218395	219206	812	*	2.51	-2.46	3.49	-5.95	0.00259	0.0196
NC_006679.1	434546	435155	610	*	2.51	-2.46	3.48	-5.94	0.0026	0.0196
NC_006692.1	299564	300252	689	*	2.5	-2.46	3.48	-5.94	0.00262	0.0196
NC_006692.1	1087822	1088966	1145	*	2.5	-2.46	3.48	-5.94	0.00262	0.0196
NC_006680.1	290674	291081	408	*	1.45	-2.46	2.4	-4.87	0.00262	0.0196
NC_006680.1	656604	657171	568	*	2.5	-2.46	3.47	-5.94	0.00263	0.0196
NC_006692.1	959339	959831	493	*	2.5	-2.46	3.47	-5.94	0.00263	0.0196
NC_006683.1	504087	505057	971	*	2.49	-2.46	3.47	-5.93	0.00263	0.0196
NC_006685.1	915422	915943	522	*	2.49	-2.46	3.47	-5.93	0.00263	0.0196
NC_006694.1	579502	580151	650	*	2.49	-2.46	3.47	-5.93	0.00263	0.0196
NC_006681.1	214268	214844	577	*	1.62	-2.46	2.57	-5.04	0.00264	0.0196
NC_006685.1	1007166	1007719	554	*	2.49	-2.46	3.47	-5.93	0.00264	0.0196
NC_006686.1	1649197	1649685	489	*	2.49	-2.46	3.47	-5.93	0.00264	0.0196
NC_006686.1	1602259	1603109	851	*	2.49	-2.46	3.47	-5.93	0.00265	0.0196
NC_006692.1	882465	882892	428	*	2.49	-2.46	3.47	-5.93	0.00265	0.0196
NC_006691.1	552369	552685	317	*	1.61	-2.46	2.56	-5.02	0.00266	0.0196
NC_006684.1	635143	635715	573	*	2.48	-2.46	3.46	-5.92	0.00268	0.0197
NC_006685.1	1666065	1667014	950	*	2.48	-2.46	3.46	-5.92	0.00268	0.0197
NC_006680.1	844282	844697	416	*	2.48	-2.46	3.45	-5.92	0.00268	0.0197
NC_006684.1	645826	646534	709	*	2.48	-2.46	3.45	-5.92	0.00268	0.0197
NC_006681.1	475084	475720	637	*	2.47	-2.46	3.45	-5.91	0.00269	0.0197
NC_006693.1	77785	78306	522	*	2.47	-2.46	3.45	-5.91	0.00269	0.0197
NC_006670.1	1191530	1192550	1021	*	2.47	-2.46	3.44	-5.91	0.00271	0.0198
NC_006686.1	578946	579967	1022	*	2.47	-2.46	3.44	-5.91	0.00271	0.0198
NC_006694.1	50672	51619	948	*	2.47	-2.46	3.44	-5.91	0.00271	0.0198
NC_006691.1	282892	283565	674	*	2.46	-2.46	3.44	-5.9	0.00274	0.02
NC_006685.1	1633159	1633589	431	*	1.42	-2.46	2.37	-4.84	0.00275	0.02
NC_006683.1	463585	464407	823	*	4.44	0.5	5.39	-4.89	0.00277	0.0201
NC_006682.1	730115	731148	1034	*	4.98	2.54	5.85	-3.31	0.00277	0.0201
NC_006686.1	691127	691475	349	*	2.45	-2.46	3.42	-5.88	0.00277	0.0201
NC_006685.1	587551	588293	743	*	2.44	-2.46	3.42	-5.88	0.00278	0.0201
NC_006670.1	182673	183685	1013	*	2.44	-2.46	3.42	-5.88	0.00279	0.0201
NC_006694.1	17429	17966	538	*	2.44	-2.46	3.42	-5.88	0.00279	0.0201
NC_006679.1	214285	215446	1162	*	4.7	5.65	0.73	4.92	0.00279	0.0201
NC_006670.1	813668	813996	329	*	1.51	-2.46	2.47	-4.93	0.00279	0.0201
NC_006670.1	145904	146605	702	*	2.44	-2.46	3.41	-5.88	0.0028	0.0201
NC_006691.1	860008	860522	515	*	2.44	-2.46	3.41	-5.88	0.0028	0.0201
NC_006694.1	496266	496610	345	*	1.67	-2.46	2.63	-5.1	0.0028	0.0201
NC_006680.1	832570	832986	417	*	1.5	-2.46	2.45	-4.92	0.00281	0.0201
NC_006685.1	1166655	1167661	1007	*	2.68	-1.08	3.63	-4.71	0.00281	0.0201
NC_006670.1	2123483	2124510	1028	*	2.43	-2.46	3.41	-5.87	0.00282	0.0201
NC_006685.1	653138	653795	658	*	2.43	-2.46	3.4	-5.87	0.00283	0.0201
NC_006687.1	487664	488193	530	*	2.43	-2.46	3.4	-5.87	0.00283	0.0201
NC_006692.1	387450	387837	388	*	2.43	-2.46	3.4	-5.87	0.00283	0.0201
NC_006686.1	1128921	1130065	1145	*	3.42	-1.23	4.39	-5.62	0.00284	0.0201
NC_006692.1	1273048	1273876	829	*	3.69	-0.86	4.66	-5.52	0.00286	0.0203
NC_006684.1	811591	812210	620	*	2.42	-2.46	3.39	-5.85	0.00286	0.0203
NC_006680.1	467260	468122	863	*	2.41	-2.46	3.39	-5.85	0.00288	0.0203
NC_006687.1	182605	183135	531	*	2.41	-2.46	3.39	-5.85	0.00288	0.0203
NC_006684.1	1408999	1409602	604	*	4.07	0.5	5.01	-4.51	0.00289	0.0204
NC_006691.1	1409385	1410113	729	*	2.4	-2.46	3.38	-5.84	0.0029	0.0204
NC_006682.1	733219	733872	654	*	2.4	-2.46	3.38	-5.84	0.00291	0.0205
NC_006679.1	529415	530165	751	*	2.39	-2.46	3.37	-5.83	0.00294	0.0206
NC_006684.1	572835	573432	598	*	2.39	-2.46	3.37	-5.83	0.00294	0.0206
NC_006687.1	358812	359469	658	*	2.39	-2.46	3.36	-5.83	0.00295	0.0206
NC_006691.1	1097124	1097450	327	*	1.26	-2.46	2.21	-4.67	0.00295	0.0207
NC_006680.1	838901	839435	535	*	3.37	-0.33	4.31	-4.64	0.00296	0.0207
NC_006684.1	629046	629651	606	*	2.38	-2.46	3.36	-5.82	0.00296	0.0207
NC_006684.1	849551	849907	357	*	2.38	-2.46	3.36	-5.82	0.00296	0.0207
NC_006694.1	809843	810100	258	*	1.74	-2.46	2.7	-5.16	0.00297	0.0207
NC_006692.1	281868	282583	716	*	2.38	-2.46	3.35	-5.82	0.00297	0.0207
NC_006679.1	945805	946728	924	*	2.37	-2.46	3.35	-5.81	0.00299	0.0208
NC_006684.1	1375890	1376545	656	*	2.37	-2.46	3.35	-5.81	0.00299	0.0208
NC_006681.1	761538	761976	439	*	1.84	-2.46	2.81	-5.27	0.00301	0.0209
NC_006685.1	1842986	1843329	344	*	2.36	-2.46	3.34	-5.8	0.00302	0.0209
NC_006670.1	2175921	2176387	467	*	1.84	-2.46	2.8	-5.26	0.00302	0.0209
NC_006686.1	633871	635044	1174	*	5.58	4.06	6.3	-2.24	0.00302	0.0209
NC_006693.1	160252	161358	1107	*	6.18	7.09	3.17	3.91	0.00303	0.0209
NC_006687.1	772142	773121	980	*	4.41	1.19	5.33	-4.14	0.00305	0.0209
NC_006686.1	605866	606234	369	*	1.97	-2.46	2.94	-5.4	0.00306	0.0209
NC_006670.1	583129	583664	536	*	2.36	-2.46	3.33	-5.8	0.00306	0.0209
NC_006685.1	197189	197748	560	*	2.36	-2.46	3.33	-5.8	0.00306	0.0209
NC_006693.1	112963	113528	566	*	2.36	-2.46	3.33	-5.79	0.00307	0.0209
NC_006670.1	187497	187936	440	*	2.35	-2.46	3.33	-5.79	0.00307	0.0209
NC_006680.1	841949	842705	757	*	2.35	-2.46	3.33	-5.79	0.00307	0.0209
NC_006691.1	1400570	1401010	441	*	2.35	-2.46	3.32	-5.78	0.00308	0.0209
NC_006692.1	1000591	1000956	366	*	2.34	-2.46	3.32	-5.78	0.00309	0.0209
NC_006692.1	304148	304666	519	*	2.34	-2.46	3.31	-5.77	0.00309	0.0209
NC_006694.1	391085	392338	1254	*	7.08	7.86	5.27	2.59	0.0031	0.0209
NC_006693.1	375842	376095	254	*	1.21	-2.46	2.15	-4.61	0.0031	0.0209
NC_006684.1	977343	978552	1210	*	2.33	-2.46	3.31	-5.77	0.0031	0.0209
NC_006685.1	242514	243143	630	*	2.33	-2.46	3.31	-5.77	0.0031	0.0209
NC_006685.1	918111	918552	442	*	2.33	-2.46	3.31	-5.77	0.0031	0.0209
NC_006694.1	748383	748808	426	*	2.76	-0.91	3.71	-4.61	0.00311	0.0209
NC_006682.1	515367	516651	1285	*	6.79	7.52	5.26	2.26	0.00311	0.0209
NC_006686.1	468168	468533	366	*	2.33	-2.46	3.31	-5.77	0.00312	0.0209
NC_006692.1	697355	697858	504	*	2.32	-2.46	3.3	-5.76	0.00312	0.0209
NC_006679.1	1052224	1052661	438	*	2.32	-2.46	3.3	-5.76	0.00313	0.0209
NC_006685.1	1698033	1698706	674	*	2.32	-2.46	3.3	-5.76	0.00313	0.0209
NC_006692.1	1151578	1152054	477	*	2.32	-2.46	3.3	-5.76	0.00313	0.0209
NC_006684.1	1298733	1299283	551	*	2.33	-2.46	3.3	-5.76	0.00313	0.0209
NC_006681.1	679638	680123	486	*	2.32	-2.46	3.29	-5.75	0.00314	0.021
NC_006680.1	251885	252668	784	*	2.31	-2.46	3.29	-5.75	0.00314	0.021
NC_006679.1	87985	88611	627	*	2.31	-2.46	3.28	-5.74	0.00319	0.0212
NC_006684.1	1354229	1355385	1157	*	2.31	-2.46	3.28	-5.74	0.00319	0.0212
NC_006686.1	302614	303298	685	*	2.31	-2.46	3.28	-5.74	0.00319	0.0212
NC_006693.1	341394	341706	313	*	2.31	-2.46	3.28	-5.74	0.00319	0.0212
NC_006679.1	350694	351193	500	*	2.3	-2.46	3.27	-5.74	0.0032	0.0212
NC_006681.1	295551	296797	1247	*	2.3	-2.46	3.27	-5.74	0.0032	0.0212
NC_006693.1	919223	919860	638	*	2.3	-2.46	3.27	-5.74	0.0032	0.0212
NC_006680.1	373249	373888	640	*	2.3	-2.46	3.27	-5.73	0.00321	0.0212
NC_006686.1	512334	513010	677	*	2.3	-2.46	3.27	-5.73	0.00321	0.0212
NC_006691.1	1202751	1203196	446	*	2.3	-2.46	3.27	-5.73	0.00321	0.0212
NC_006691.1	825140	825499	360	*	2.3	-2.46	3.27	-5.73	0.00322	0.0212
NC_006692.1	365135	365458	324	*	2.3	-2.46	3.27	-5.73	0.00322	0.0212
NC_006680.1	885644	885996	353	*	2.29	-2.46	3.26	-5.72	0.00325	0.0213
NC_006684.1	1574343	1575023	681	*	2.29	-2.46	3.26	-5.72	0.00325	0.0213
NC_006684.1	1578610	1579137	528	*	2.29	-2.46	3.26	-5.72	0.00325	0.0213
NC_006684.1	43684	44088	405	*	2.28	-2.46	3.25	-5.72	0.00326	0.0213
NC_006685.1	1805769	1806880	1112	*	2.28	-2.46	3.25	-5.72	0.00326	0.0213
NC_006670.1	714653	715235	583	*	2.28	-2.46	3.25	-5.71	0.00327	0.0213
NC_006680.1	214699	215309	611	*	2.28	-2.46	3.25	-5.71	0.00327	0.0213
NC_006691.1	674366	675828	1463	*	2.28	-2.46	3.25	-5.71	0.00327	0.0213
NC_006679.1	662352	662763	412	*	2.27	-2.46	3.25	-5.71	0.00328	0.0213
NC_006691.1	289177	289542	366	*	1.42	-2.46	2.37	-4.84	0.00329	0.0213
NC_006694.1	483113	484518	1406	*	2.27	-2.46	3.24	-5.71	0.00329	0.0213
NC_006684.1	1220493	1220939	447	*	1.67	-2.46	2.63	-5.09	0.00329	0.0213
NC_006685.1	1639263	1639809	547	*	2.27	-2.46	3.24	-5.7	0.0033	0.0213
NC_006691.1	1035745	1036184	440	*	2.27	-2.46	3.24	-5.7	0.0033	0.0213
NC_006680.1	651325	651711	387	*	1.14	-2.46	2.08	-4.54	0.00331	0.0214
NC_006670.1	342931	343952	1022	*	2.26	-2.46	3.23	-5.69	0.00333	0.0214
NC_006670.1	1351366	1352210	845	*	2.26	-2.46	3.23	-5.69	0.00333	0.0214
NC_006685.1	130153	130736	584	*	2.26	-2.46	3.23	-5.69	0.00333	0.0214
NC_006686.1	315728	316271	544	*	2.26	-2.46	3.23	-5.69	0.00333	0.0214
NC_006692.1	39038	39491	454	*	2.25	-2.46	3.23	-5.69	0.00334	0.0214
NC_006670.1	418181	418535	355	*	2.25	-2.46	3.22	-5.68	0.00336	0.0215
NC_006670.1	2174256	2175038	783	*	2.25	-2.46	3.22	-5.68	0.00336	0.0215
NC_006683.1	248202	248987	786	*	2.25	-2.46	3.22	-5.68	0.00336	0.0215
NC_006670.1	224813	225357	545	*	2.23	-2.46	3.21	-5.67	0.0034	0.0217
NC_006692.1	302465	303219	755	*	2.23	-2.46	3.21	-5.67	0.0034	0.0217
NC_006681.1	597068	597514	447	*	2.23	-2.46	3.2	-5.66	0.00341	0.0217
NC_006682.1	35836	36270	435	*	2.23	-2.46	3.2	-5.66	0.00342	0.0217
NC_006692.1	9901	10223	323	*	2.23	-2.46	3.2	-5.66	0.00342	0.0217
NC_006685.1	1046804	1047134	331	*	2.22	-2.46	3.19	-5.65	0.00344	0.0218
NC_006687.1	426638	427082	445	*	2.22	-2.46	3.19	-5.65	0.00344	0.0218
NC_006687.1	510802	511435	634	*	2.22	-2.46	3.19	-5.65	0.00345	0.0218
NC_006691.1	802151	802643	493	*	2.21	-2.46	3.18	-5.65	0.00346	0.0219
NC_006670.1	1503541	1504343	803	*	2.21	-2.46	3.18	-5.64	0.00347	0.0219
NC_006687.1	1435578	1436657	1080	*	2.21	-2.46	3.18	-5.64	0.00347	0.0219
NC_006691.1	1006950	1007770	821	*	5.48	3.95	6.2	-2.26	0.00348	0.0219
NC_006680.1	659442	660576	1135	*	2.2	-2.46	3.17	-5.64	0.00349	0.0219
NC_006680.1	743116	743632	517	*	2.2	-2.46	3.17	-5.64	0.00349	0.0219
NC_006694.1	205758	206490	733	*	2.2	-2.46	3.17	-5.64	0.00349	0.0219
NC_006670.1	78036	79854	1819	*	6.79	7.65	4.44	3.2	0.0035	0.0219
NC_006681.1	756782	757178	397	*	2.2	-2.46	3.17	-5.63	0.0035	0.0219
NC_006684.1	1550979	1551542	564	*	2.2	-2.46	3.17	-5.63	0.0035	0.0219
NC_006694.1	34329	34815	487	*	2.19	-2.46	3.17	-5.63	0.00351	0.0219
NC_006691.1	802739	803098	360	*	1.53	-2.46	2.48	-4.94	0.00352	0.0219
NC_006687.1	258401	259043	643	*	2.19	-2.46	3.16	-5.62	0.00353	0.022
NC_006686.1	1266661	1269037	2377	*	4.85	0.73	5.81	-5.08	0.00353	0.022
NC_006694.1	11184	11413	230	*	2.18	-2.46	3.15	-5.61	0.00356	0.022
NC_006679.1	445774	446256	483	*	2.18	-2.46	3.15	-5.61	0.00357	0.022
NC_006685.1	1370457	1371562	1106	*	2.18	-2.46	3.15	-5.61	0.00357	0.022
NC_006685.1	1753814	1754505	692	*	2.18	-2.46	3.15	-5.61	0.00357	0.022
NC_006691.1	732317	732832	516	*	2.18	-2.46	3.15	-5.61	0.00357	0.022
NC_006692.1	3326	3745	420	*	2.18	-2.46	3.15	-5.61	0.00357	0.022
NC_006693.1	199556	199860	305	*	2.17	-2.46	3.14	-5.61	0.00358	0.0221
NC_006686.1	726808	727408	601	*	2.17	-2.46	3.14	-5.6	0.00359	0.0221
NC_006679.1	627465	627805	341	*	2.17	-2.46	3.14	-5.6	0.0036	0.0222
NC_006684.1	1317147	1317678	532	*	2.16	-2.46	3.13	-5.59	0.00361	0.0222
NC_006691.1	628141	628408	268	*	2.16	-2.46	3.13	-5.59	0.00361	0.0222
NC_006694.1	1145368	1146362	995	*	4.16	-0.12	5.13	-5.25	0.00361	0.0222
NC_006670.1	120076	120809	734	*	1.46	-2.46	2.41	-4.87	0.00362	0.0222
NC_006691.1	403651	404130	480	*	2.16	-2.46	3.13	-5.59	0.00362	0.0222
NC_006693.1	118266	118811	546	*	2.15	-2.46	3.12	-5.58	0.00364	0.0223
NC_006681.1	824767	825517	751	*	2.14	-2.46	3.11	-5.58	0.00366	0.0224
NC_006692.1	145375	145820	446	*	2.14	-2.46	3.11	-5.57	0.00368	0.0225
NC_006684.1	1342672	1343187	516	*	2.13	-2.46	3.1	-5.56	0.00369	0.0225
NC_006670.1	289647	290051	405	*	2.13	-2.46	3.1	-5.56	0.0037	0.0225
NC_006687.1	1401763	1402470	708	*	2.13	-2.46	3.1	-5.56	0.0037	0.0225
NC_006679.1	797780	798244	465	*	2.12	-2.46	3.09	-5.55	0.00374	0.0227
NC_006684.1	1345092	1345669	578	*	2.11	-2.46	3.08	-5.55	0.00375	0.0227
NC_006681.1	103612	104269	658	*	2.11	-2.46	3.08	-5.54	0.00376	0.0227
NC_006694.1	85455	85709	255	*	2.11	-2.46	3.08	-5.54	0.00376	0.0227
NC_006683.1	120172	120960	789	*	2.11	-2.46	3.08	-5.54	0.00377	0.0228
NC_006685.1	193469	194551	1083	*	2.1	-2.46	3.07	-5.53	0.00378	0.0228
NC_006686.1	1177245	1177832	588	*	2.1	-2.46	3.07	-5.53	0.00378	0.0228
NC_006670.1	2016564	2019107	2544	*	8.46	9.33	5.96	3.37	0.00379	0.0228
NC_006686.1	1767425	1768031	607	*	2.1	-2.46	3.07	-5.53	0.00379	0.0228
NC_006693.1	793179	793644	466	*	2.1	-2.46	3.07	-5.53	0.00379	0.0228
NC_006681.1	253892	254634	743	*	2.09	-2.46	3.06	-5.53	0.0038	0.0228
NC_006686.1	149081	149765	685	*	2.09	-2.46	3.06	-5.52	0.00381	0.0228
NC_006694.1	82929	83180	252	*	2.09	-2.46	3.06	-5.52	0.00381	0.0228
NC_006685.1	1058767	1059118	352	*	1.3	-2.46	2.25	-4.71	0.00382	0.0229
NC_006685.1	1488846	1489335	490	*	2.09	-2.46	3.06	-5.52	0.00382	0.0229
NC_006685.1	609090	610423	1334	*	4.29	0.93	5.22	-4.29	0.00384	0.0229
NC_006684.1	1315751	1316321	571	*	2.08	-2.46	3.05	-5.51	0.00384	0.0229
NC_006687.1	1143199	1143572	374	*	2.08	-2.46	3.05	-5.51	0.00384	0.0229
NC_006686.1	285711	286219	509	*	2.08	-2.46	3.04	-5.51	0.00386	0.0229
NC_006670.1	426130	426746	617	*	2.07	-2.46	3.04	-5.5	0.00387	0.0229
NC_006670.1	1523513	1524175	663	*	2.07	-2.46	3.04	-5.5	0.00387	0.0229
NC_006682.1	255882	256531	650	*	2.07	-2.46	3.04	-5.5	0.00387	0.0229
NC_006684.1	1064587	1065162	576	*	0.94	-2.46	1.87	-4.33	0.00387	0.0229
NC_006684.1	963889	964333	445	*	2.07	-2.46	3.04	-5.5	0.00388	0.0229
NC_006687.1	1198960	1199449	490	*	2.07	-2.46	3.04	-5.5	0.00388	0.0229
NC_006687.1	34447	35076	630	*	3.98	-0.33	4.94	-5.27	0.00388	0.0229
NC_006685.1	202570	204674	2105	*	5.94	3.7	6.77	-3.07	0.00388	0.0229
NC_006686.1	999443	1000287	845	*	3.58	-0.33	4.53	-4.85	0.00389	0.0229
NC_006692.1	618217	618655	439	*	2.05	-2.46	3.02	-5.48	0.00392	0.0231
NC_006684.1	478198	478754	557	*	2.04	-2.46	3.01	-5.47	0.00395	0.0232
NC_006687.1	466216	466964	749	*	2.04	-2.46	3.01	-5.47	0.00395	0.0232
NC_006692.1	105385	106119	735	*	2.04	-2.46	3	-5.47	0.00397	0.0232
NC_006692.1	266657	267912	1256	*	2.04	-2.46	3	-5.47	0.00397	0.0232
NC_006693.1	309062	309973	912	*	2.03	-2.46	3	-5.46	0.00398	0.0233
NC_006692.1	391722	392394	673	*	2.02	-2.46	2.99	-5.45	0.004	0.0234
NC_006687.1	114921	115713	793	*	2.02	-2.46	2.99	-5.45	0.00401	0.0234
NC_006687.1	310851	311306	456	*	2.02	-2.46	2.99	-5.45	0.00401	0.0234
NC_006679.1	718212	718831	620	*	2.01	-2.46	2.97	-5.44	0.00404	0.0235
NC_006692.1	502807	504005	1199	*	2.01	-2.46	2.97	-5.44	0.00404	0.0235
NC_006693.1	987419	987951	533	*	2.01	-2.46	2.97	-5.44	0.00404	0.0235
NC_006682.1	556118	556905	788	*	2	-2.46	2.97	-5.43	0.00407	0.0236
NC_006685.1	1585895	1586628	734	*	2	-2.46	2.96	-5.42	0.00408	0.0236
NC_006687.1	1342321	1343170	850	*	2	-2.46	2.96	-5.42	0.00408	0.0236
NC_006683.1	673099	673470	372	*	1.99	-2.46	2.96	-5.42	0.00409	0.0236
NC_006681.1	321661	321941	281	*	1.99	-2.46	2.95	-5.42	0.0041	0.0236
NC_006684.1	51857	52629	773	*	1.99	-2.46	2.95	-5.42	0.0041	0.0236
NC_006685.1	1549574	1550287	714	*	1.99	-2.46	2.95	-5.42	0.0041	0.0236
NC_006686.1	970244	970493	250	*	1.07	-2.46	2.01	-4.47	0.00411	0.0237
NC_006686.1	1722670	1723151	482	*	1.98	-2.46	2.95	-5.41	0.00411	0.0237
NC_006685.1	311037	311623	587	*	1.98	-2.46	2.95	-5.41	0.00412	0.0237
NC_006682.1	107643	108596	954	*	1.97	-2.46	2.94	-5.4	0.00413	0.0237
NC_006693.1	1126649	1127241	593	*	1.97	-2.46	2.94	-5.4	0.00414	0.0238
NC_006679.1	915000	915329	330	*	1.97	-2.46	2.93	-5.39	0.00416	0.0238
NC_006679.1	1020578	1021059	482	*	1.96	-2.46	2.93	-5.39	0.00417	0.0239
NC_006680.1	450478	451180	703	*	1.95	-2.46	2.92	-5.38	0.00419	0.0239
NC_006686.1	1232410	1232975	566	*	1.95	-2.46	2.92	-5.38	0.00419	0.0239
NC_006683.1	418629	419109	481	*	1	-2.46	1.93	-4.39	0.0042	0.024
NC_006680.1	852093	852442	350	*	1.95	-2.46	2.91	-5.37	0.00421	0.024
NC_006684.1	216466	216917	452	*	1.94	-2.46	2.9	-5.36	0.00424	0.0241
NC_006691.1	808386	808782	397	*	1.94	-2.46	2.9	-5.36	0.00424	0.0241
NC_006693.1	415975	417018	1044	*	1.94	-2.46	2.9	-5.36	0.00424	0.0241
NC_006691.1	611089	611485	397	*	1.93	-2.46	2.9	-5.36	0.00425	0.0241
NC_006686.1	599500	599969	470	*	1.2	-2.46	2.14	-4.6	0.00426	0.0241
NC_006670.1	926025	927830	1806	*	5.32	3.03	6.16	-3.13	0.00427	0.0242
NC_006680.1	458732	459305	574	*	1.92	-2.46	2.88	-5.35	0.00428	0.0242
NC_006693.1	261506	261875	370	*	1.92	-2.46	2.88	-5.35	0.00428	0.0242
NC_006685.1	314101	314516	416	*	1.91	-2.46	2.88	-5.34	0.0043	0.0243
NC_006692.1	620713	621093	381	*	1.91	-2.46	2.88	-5.34	0.0043	0.0243
NC_006680.1	40067	40390	324	*	1.91	-2.46	2.87	-5.33	0.00431	0.0243
NC_006682.1	179641	180706	1066	*	1.91	-2.46	2.87	-5.33	0.00431	0.0243
NC_006687.1	312898	313400	503	*	1.91	-2.46	2.87	-5.33	0.00431	0.0243
NC_006683.1	270031	270773	743	*	1.9	-2.46	2.87	-5.33	0.00433	0.0243
NC_006686.1	549570	550101	532	*	1.9	-2.46	2.87	-5.33	0.00433	0.0243
NC_006670.1	1616965	1617623	659	*	1.9	-2.46	2.86	-5.32	0.00434	0.0243
NC_006682.1	581205	581602	398	*	0.91	-2.46	1.83	-4.3	0.00434	0.0243
NC_006686.1	559340	559942	603	*	1.89	-2.46	2.86	-5.32	0.00435	0.0243
NC_006685.1	1545679	1546049	371	*	1.88	-2.46	2.85	-5.31	0.00437	0.0244
NC_006686.1	1047408	1047798	391	*	1.88	-2.46	2.84	-5.31	0.00438	0.0244
NC_006680.1	997958	998752	795	*	3.68	0.37	4.61	-4.24	0.00439	0.0244
NC_006683.1	53074	54046	973	*	1.88	-2.46	2.84	-5.3	0.00439	0.0244
NC_006684.1	1335799	1336566	768	*	1.88	-2.46	2.84	-5.3	0.00439	0.0244
NC_006692.1	64906	65523	618	*	1.88	-2.46	2.84	-5.3	0.00439	0.0244
NC_006687.1	758439	759039	601	*	1.87	-2.46	2.83	-5.3	0.00441	0.0244
NC_006691.1	1391278	1391753	476	*	1.87	-2.46	2.83	-5.3	0.00441	0.0244
NC_006685.1	494003	494543	541	*	1.87	-2.46	2.83	-5.29	0.00442	0.0244
NC_006692.1	837677	838197	521	*	1.87	-2.46	2.83	-5.29	0.00442	0.0244
NC_006692.1	308833	309792	960	*	1.86	-2.46	2.82	-5.28	0.00444	0.0245
NC_006684.1	1081884	1082349	466	*	1.85	-2.46	2.82	-5.28	0.00445	0.0246
NC_006693.1	638606	639411	806	*	1.85	-2.46	2.81	-5.27	0.00446	0.0246
NC_006684.1	150357	150582	226	*	1.84	-2.46	2.81	-5.27	0.00447	0.0246
NC_006686.1	216473	217739	1267	*	4.99	3.1	5.78	-2.68	0.00448	0.0246
NC_006685.1	575883	576944	1062	*	2.73	-1.72	3.69	-5.41	0.00448	0.0246
NC_006670.1	432421	433244	824	*	1.83	-2.46	2.8	-5.26	0.0045	0.0246
NC_006679.1	930465	931500	1036	*	1.83	-2.46	2.8	-5.26	0.0045	0.0246
NC_006682.1	398011	398405	395	*	1.83	-2.46	2.8	-5.26	0.0045	0.0246
NC_006694.1	222498	223318	821	*	3.68	-0.37	4.64	-5.01	0.00452	0.0247
NC_006692.1	358607	358883	277	*	1.83	-2.46	2.79	-5.25	0.00452	0.0247
NC_006693.1	770503	771004	502	*	1.83	-2.46	2.79	-5.25	0.00452	0.0247
NC_006681.1	263546	264089	544	*	3.37	-0.09	4.3	-4.39	0.00453	0.0247
NC_006670.1	1094320	1094677	358	*	3.65	0.37	4.58	-4.21	0.00453	0.0247
NC_006685.1	739574	739787	214	*	1.82	-2.46	2.78	-5.24	0.00454	0.0247
NC_006687.1	1161845	1162600	756	*	3.99	0.82	4.91	-4.09	0.00456	0.0248
NC_006683.1	167525	167904	380	*	1.81	-2.46	2.77	-5.23	0.00457	0.0248
NC_006685.1	41541	42649	1109	*	1.8	-2.46	2.76	-5.23	0.00458	0.0248
NC_006684.1	445461	445661	201	*	2.73	-1.23	3.69	-4.91	0.00459	0.0249
NC_006686.1	1180134	1181158	1025	*	1.79	-2.46	2.75	-5.22	0.0046	0.0249
NC_006685.1	2103698	2105742	2045	*	1.79	-2.46	2.75	-5.21	0.00461	0.0249
NC_006692.1	104612	105231	620	*	2.8	-1.08	3.75	-4.83	0.00462	0.0249
NC_006680.1	621901	622424	524	*	3.33	0.26	4.24	-3.99	0.00462	0.0249
NC_006679.1	356570	357081	512	*	1.78	-2.46	2.74	-5.2	0.00463	0.025
NC_006684.1	157024	157423	400	*	1.77	-2.46	2.74	-5.2	0.00464	0.025
NC_006687.1	745467	745769	303	*	1.77	-2.46	2.74	-5.2	0.00464	0.025
NC_006686.1	593986	594543	558	*	3.17	-1.23	4.14	-5.36	0.00464	0.025
NC_006692.1	128091	128977	887	*	3.77	0.32	4.7	-4.38	0.00465	0.025
NC_006685.1	294662	295038	377	*	1.77	-2.46	2.73	-5.19	0.00466	0.025
NC_006681.1	245626	246106	481	*	1.76	-2.46	2.73	-5.19	0.00467	0.025
NC_006670.1	104033	104608	576	*	1.76	-2.46	2.72	-5.18	0.00468	0.025
NC_006682.1	525645	526161	517	*	1.76	-2.46	2.72	-5.18	0.00468	0.025
NC_006685.1	1895719	1897035	1317	*	1.76	-2.46	2.72	-5.18	0.00468	0.025
NC_006686.1	698436	698774	339	*	1.76	-2.46	2.72	-5.18	0.00468	0.025
NC_006687.1	692041	692556	516	*	1.76	-2.46	2.72	-5.18	0.00468	0.025
NC_006692.1	488174	488884	711	*	1.75	-2.46	2.72	-5.18	0.00469	0.025
NC_006692.1	543418	544147	730	*	1.75	-2.46	2.72	-5.18	0.00469	0.025
NC_006670.1	2051622	2052025	404	*	1.75	-2.46	2.71	-5.17	0.0047	0.025
NC_006683.1	686584	686860	277	*	1.74	-2.46	2.71	-5.17	0.00471	0.025
NC_006686.1	1073329	1074045	717	*	1.74	-2.46	2.71	-5.17	0.00471	0.025
NC_006681.1	490952	491685	734	*	1.74	-2.46	2.7	-5.16	0.00472	0.025
NC_006681.1	763155	763520	366	*	1.73	-2.46	2.7	-5.16	0.00473	0.025
NC_006687.1	1116394	1116853	460	*	1.73	-2.46	2.7	-5.16	0.00473	0.025
NC_006683.1	79080	79838	759	*	1.73	-2.46	2.69	-5.15	0.00474	0.025
NC_006691.1	1039139	1039562	424	*	1.73	-2.46	2.69	-5.15	0.00474	0.025
NC_006691.1	1019370	1019715	346	*	1.73	-2.46	2.68	-5.15	0.00476	0.025
NC_006692.1	98528	99371	844	*	1.73	-2.46	2.68	-5.15	0.00476	0.025
NC_006679.1	266715	267960	1246	*	1.72	-2.46	2.68	-5.14	0.00477	0.025
NC_006686.1	1131677	1132093	417	*	1.72	-2.46	2.68	-5.14	0.00477	0.025
NC_006691.1	863487	864406	920	*	1.72	-2.46	2.68	-5.14	0.00477	0.025
NC_006685.1	102687	103660	974	*	4.45	1.33	5.36	-4.03	0.00478	0.025
NC_006670.1	847539	848450	912	*	5.54	4.06	6.25	-2.19	0.00479	0.025
NC_006680.1	344721	345252	532	*	1.71	-2.46	2.67	-5.13	0.00479	0.025
NC_006694.1	1122817	1123313	497	*	1.71	-2.46	2.67	-5.13	0.00479	0.025
NC_006670.1	1666867	1667283	417	*	1.71	-2.46	2.66	-5.13	0.0048	0.025
NC_006681.1	655479	655994	516	*	1.71	-2.46	2.66	-5.13	0.0048	0.025
NC_006682.1	512270	512602	333	*	1.71	-2.46	2.66	-5.13	0.0048	0.025
NC_006686.1	796981	797569	589	*	1.71	-2.46	2.66	-5.13	0.0048	0.025
NC_006686.1	1689599	1690030	432	*	1.71	-2.46	2.66	-5.13	0.0048	0.025
NC_006683.1	160130	161179	1050	*	4.72	2.85	5.5	-2.65	0.00481	0.025
NC_006684.1	1352551	1353043	493	*	1.7	-2.46	2.65	-5.12	0.00482	0.025
NC_006686.1	725667	726012	346	*	1.7	-2.46	2.65	-5.12	0.00482	0.025
NC_006692.1	860439	860812	374	*	1.7	-2.46	2.65	-5.12	0.00482	0.025
NC_006693.1	513570	513848	279	*	1.7	-2.46	2.65	-5.12	0.00482	0.025
NC_006681.1	340096	340553	458	*	1.69	-2.46	2.65	-5.11	0.00484	0.025
NC_006693.1	861598	862725	1128	*	3.81	0.61	4.73	-4.12	0.00484	0.025
NC_006692.1	1173928	1174273	346	*	1.68	-2.46	2.64	-5.11	0.00485	0.025
NC_006670.1	397667	398384	718	*	5.38	6.16	3.52	2.65	0.00485	0.025
NC_006684.1	911648	912276	629	*	1.68	-2.46	2.64	-5.1	0.00486	0.025
NC_006670.1	527746	528188	443	*	1.67	-2.46	2.63	-5.09	0.00487	0.025
NC_006694.1	408576	408890	315	*	1.67	-2.46	2.63	-5.09	0.00487	0.025
NC_006691.1	947284	947531	248	*	1.67	-2.46	2.63	-5.09	0.00488	0.025
NC_006685.1	1265884	1266356	473	*	0.65	-2.46	1.56	-4.02	0.00488	0.025
NC_006680.1	861597	862010	414	*	1.66	-2.46	2.62	-5.08	0.00489	0.025
NC_006670.1	1287510	1287921	412	*	1.66	-2.46	2.62	-5.08	0.0049	0.025
NC_006681.1	504986	505644	659	*	3.54	-0.33	4.49	-4.82	0.00491	0.025
NC_006682.1	363844	364169	326	*	1.65	-2.46	2.61	-5.07	0.00491	0.025
NC_006686.1	1678990	1679470	481	*	1.65	-2.46	2.61	-5.07	0.00491	0.025
NC_006687.1	1403537	1403954	418	*	1.65	-2.46	2.61	-5.07	0.00491	0.025
NC_006670.1	581837	582215	379	*	1.65	-2.46	2.61	-5.07	0.00492	0.025
NC_006687.1	168703	169212	510	*	1.65	-2.46	2.61	-5.07	0.00492	0.025
NC_006682.1	767975	768618	644	*	1.64	-2.46	2.6	-5.06	0.00495	0.025
NC_006692.1	1076966	1077431	466	*	1.64	-2.46	2.6	-5.06	0.00495	0.025
NC_006694.1	1151511	1151980	470	*	1.64	-2.46	2.6	-5.06	0.00495	0.025
NC_006679.1	85109	85985	877	*	1.63	-2.46	2.58	-5.05	0.00497	0.025
NC_006670.1	777580	778375	796	*	1.62	-2.46	2.58	-5.04	0.00498	0.025
NC_006685.1	2001848	2002078	231	*	1.62	-2.46	2.58	-5.04	0.00498	0.025
NC_006686.1	1303250	1303608	359	*	1.62	-2.46	2.58	-5.04	0.00498	0.025
NC_006691.1	591274	591538	265	*	1.62	-2.46	2.57	-5.04	0.00499	0.025
NC_006687.1	437502	438426	925	*	4.44	1.46	5.34	-3.88	0.00499	0.025
NC_006692.1	1327886	1329017	1132	*	5.8	4.23	6.53	-2.31	0.005	0.025
NC_006680.1	859687	860317	631	*	1.61	-2.46	2.57	-5.03	0.005	0.025
NC_006693.1	1101576	1102210	635	*	1.61	-2.46	2.57	-5.03	0.005	0.025
NC_006670.1	1628537	1628865	329	*	1.6	-2.46	2.56	-5.02	0.00502	0.025
NC_006687.1	1184147	1184764	618	*	1.6	-2.46	2.56	-5.02	0.00502	0.025
NC_006679.1	152014	152419	406	*	1.6	-2.46	2.55	-5.01	0.00503	0.025
NC_006685.1	1243686	1244355	670	*	1.58	-2.46	2.53	-5	0.00507	0.025
NC_006685.1	1595624	1595988	365	*	1.58	-2.46	2.53	-5	0.00507	0.025
NC_006686.1	1695775	1696059	285	*	1.58	-2.46	2.53	-5	0.00507	0.025
NC_006693.1	329930	330235	306	*	1.58	-2.46	2.53	-5	0.00507	0.025
NC_006694.1	1141305	1141677	373	*	1.58	-2.46	2.53	-5	0.00507	0.025
NC_006679.1	58673	59237	565	*	1.57	-2.46	2.53	-4.99	0.00508	0.025
NC_006686.1	1652072	1652546	475	*	1.57	-2.46	2.52	-4.99	0.00509	0.025
NC_006679.1	289338	289703	366	*	1.56	-2.46	2.52	-4.98	0.0051	0.025
NC_006694.1	637447	637756	310	*	1.56	-2.46	2.51	-4.97	0.00511	0.025
NC_006684.1	963507	963759	253	*	1.55	-2.46	2.51	-4.97	0.00512	0.025
NC_006686.1	1261765	1262366	602	*	1.55	-2.46	2.51	-4.97	0.00512	0.025
NC_006687.1	953386	954036	651	*	1.55	-2.46	2.51	-4.97	0.00512	0.025
NC_006693.1	231644	232133	490	*	1.55	-2.46	2.51	-4.97	0.00512	0.025
NC_006685.1	1286986	1287735	750	*	4.47	5.32	2.1	3.22	0.00513	0.025
NC_006684.1	1266707	1268496	1790	*	1.55	-2.46	2.5	-4.96	0.00513	0.025
NC_006685.1	573204	573613	410	*	1.55	-2.46	2.5	-4.96	0.00513	0.025
NC_006691.1	562710	563024	315	*	1.53	-2.46	2.49	-4.95	0.00515	0.025
NC_006687.1	1158929	1159388	460	*	1.53	-2.46	2.48	-4.94	0.00516	0.025
NC_006679.1	1006835	1007192	358	*	1.52	-2.46	2.48	-4.94	0.00518	0.025
NC_006680.1	76576	77133	558	*	1.52	-2.46	2.48	-4.94	0.00518	0.025
NC_006685.1	1011126	1011666	541	*	1.52	-2.46	2.48	-4.94	0.00518	0.025
NC_006687.1	461565	461907	343	*	1.52	-2.46	2.48	-4.94	0.00518	0.025
NC_006692.1	171984	172425	442	*	1.52	-2.46	2.48	-4.94	0.00518	0.025
NC_006670.1	340251	341186	936	*	1.52	-2.46	2.47	-4.93	0.00519	0.025
NC_006692.1	264440	265168	729	*	1.52	-2.46	2.47	-4.93	0.00519	0.025
NC_006692.1	842127	842416	290	*	1.52	-2.46	2.47	-4.93	0.00519	0.025
NC_006682.1	122438	123161	724	*	1.51	-2.46	2.47	-4.93	0.0052	0.025
NC_006670.1	1474450	1474663	214	*	1.49	-2.46	2.45	-4.91	0.00523	0.025
NC_006687.1	663029	663402	374	*	1.49	-2.46	2.45	-4.91	0.00523	0.025
NC_006685.1	1190611	1190997	387	*	1.8	-1.74	2.74	-4.48	0.00524	0.025
NC_006680.1	734985	735634	650	*	1.49	-2.46	2.44	-4.9	0.00524	0.025
NC_006681.1	427200	427725	526	*	1.49	-2.46	2.44	-4.9	0.00524	0.025
NC_006693.1	534254	534736	483	*	1.49	-2.46	2.44	-4.9	0.00524	0.025
NC_006684.1	59144	60113	970	*	4.8	2.53	5.64	-3.11	0.00525	0.025
NC_006670.1	1804463	1805879	1417	*	1.48	-2.46	2.43	-4.89	0.00526	0.025
NC_006686.1	137507	138072	566	*	1.48	-2.46	2.43	-4.89	0.00526	0.025
NC_006680.1	859291	859641	351	*	1.47	-2.46	2.42	-4.88	0.00527	0.025
NC_006683.1	303714	304279	566	*	1.47	-2.46	2.42	-4.88	0.00527	0.025
NC_006685.1	1525009	1525661	653	*	1.47	-2.46	2.42	-4.88	0.00527	0.025
NC_006687.1	740746	741152	407	*	1.46	-2.46	2.41	-4.87	0.00529	0.025
NC_006691.1	1312462	1312756	295	*	1.46	-2.46	2.41	-4.87	0.00529	0.025
NC_006692.1	1186069	1186617	549	*	1.46	-2.46	2.41	-4.87	0.00529	0.025
NC_006684.1	1067522	1067879	358	*	1.45	-2.46	2.4	-4.87	0.0053	0.025
NC_006693.1	381272	381620	349	*	1.45	-2.46	2.4	-4.87	0.0053	0.025
NC_006686.1	456566	456979	414	*	1.45	-2.46	2.4	-4.86	0.00531	0.025
NC_006694.1	741384	741880	497	*	1.44	-2.46	2.39	-4.85	0.00532	0.025
NC_006691.1	528112	528748	637	*	1.44	-2.46	2.39	-4.85	0.00533	0.025
NC_006681.1	168399	168745	347	*	1.42	-2.46	2.37	-4.84	0.00535	0.025
NC_006685.1	148956	149383	428	*	1.42	-2.46	2.37	-4.84	0.00535	0.025
NC_006691.1	157925	158254	330	*	1.42	-2.46	2.37	-4.84	0.00535	0.025
NC_006694.1	251529	251854	326	*	1.42	-2.46	2.37	-4.84	0.00535	0.025
NC_006682.1	413804	414188	385	*	1.42	-2.46	2.37	-4.83	0.00536	0.025
NC_006691.1	590217	590507	291	*	1.42	-2.46	2.37	-4.83	0.00536	0.025
NC_006693.1	874339	874692	354	*	1.42	-2.46	2.37	-4.83	0.00536	0.025
NC_006687.1	301460	302487	1028	*	1.41	-2.46	2.36	-4.82	0.00537	0.025
NC_006680.1	464550	465501	952	*	1.4	-2.46	2.35	-4.82	0.00538	0.025
NC_006681.1	267380	267957	578	*	1.4	-2.46	2.35	-4.82	0.00538	0.025
NC_006684.1	474603	474954	352	*	1.4	-2.46	2.35	-4.82	0.00538	0.025
NC_006685.1	1098196	1098547	352	*	1.4	-2.46	2.35	-4.82	0.00538	0.025
NC_006680.1	264117	265031	915	*	1.4	-2.46	2.35	-4.81	0.00538	0.025
NC_006681.1	565391	565714	324	*	1.4	-2.46	2.35	-4.81	0.00538	0.025
NC_006670.1	788661	789091	431	*	1.39	-2.46	2.34	-4.8	0.00539	0.025
NC_006670.1	2087111	2087562	452	*	1.39	-2.46	2.34	-4.8	0.00539	0.025
NC_006685.1	758581	759161	581	*	1.39	-2.46	2.34	-4.8	0.00539	0.025
NC_006685.1	1140102	1140566	465	*	1.38	-2.46	2.33	-4.79	0.00541	0.025
NC_006686.1	854133	855118	986	*	1.38	-2.46	2.33	-4.79	0.00541	0.025
NC_006686.1	950764	951287	524	*	1.38	-2.46	2.33	-4.79	0.00541	0.025
NC_006685.1	1521512	1522113	602	*	1.37	-2.46	2.32	-4.78	0.00542	0.025
NC_006670.1	209650	210446	797	*	1.37	-2.46	2.32	-4.78	0.00543	0.025
NC_006670.1	1127754	1128237	484	*	1.37	-2.46	2.32	-4.78	0.00543	0.025
NC_006684.1	715174	715540	367	*	1.37	-2.46	2.32	-4.78	0.00543	0.025
NC_006691.1	88410	88638	229	*	1.37	-2.46	2.32	-4.78	0.00543	0.025
NC_006670.1	1505891	1506383	493	*	1.36	-2.46	2.31	-4.77	0.00544	0.025
NC_006684.1	19062	19475	414	*	1.36	-2.46	2.31	-4.77	0.00544	0.025
NC_006684.1	1208763	1209342	580	*	1.34	-2.46	2.29	-4.75	0.00547	0.025
NC_006693.1	592870	593261	392	*	1.34	-2.46	2.29	-4.75	0.00547	0.025
NC_006679.1	802321	802518	198	*	1.33	-2.46	2.28	-4.74	0.00548	0.025
NC_006680.1	959499	959895	397	*	1.33	-2.46	2.28	-4.74	0.00548	0.025
NC_006686.1	1259286	1259968	683	*	1.33	-2.46	2.28	-4.74	0.00548	0.025
NC_006693.1	400957	401825	869	*	1.33	-2.46	2.28	-4.74	0.00548	0.025
NC_006679.1	414950	415610	661	*	1.33	-2.46	2.27	-4.74	0.00549	0.025
NC_006670.1	1545451	1545838	388	*	1.31	-2.46	2.26	-4.72	0.0055	0.025
NC_006694.1	710622	711057	436	*	1.31	-2.46	2.26	-4.72	0.0055	0.025
NC_006694.1	981375	982004	630	*	1.31	-2.46	2.26	-4.72	0.0055	0.025
NC_006686.1	546631	547412	782	*	1.31	-2.46	2.25	-4.72	0.00551	0.025
NC_006693.1	534784	535100	317	*	1.31	-2.46	2.25	-4.72	0.00551	0.025
NC_006694.1	202182	202554	373	*	1.31	-2.46	2.25	-4.72	0.00551	0.025
NC_006670.1	481649	482756	1108	*	6.84	7.71	4.25	3.45	0.00551	0.025
NC_006686.1	591433	592917	1485	*	1.3	-2.46	2.25	-4.71	0.00552	0.025
NC_006670.1	1112970	1113230	261	*	1.29	-2.46	2.23	-4.7	0.00554	0.025
NC_006680.1	935432	935957	526	*	1.29	-2.46	2.23	-4.7	0.00554	0.025
NC_006681.1	423703	424497	795	*	5.61	4.02	6.34	-2.33	0.00555	0.025
NC_006670.1	1320274	1320597	324	*	1.27	-2.46	2.22	-4.68	0.00555	0.025
NC_006680.1	736643	737250	608	*	1.27	-2.46	2.22	-4.68	0.00555	0.025
NC_006694.1	65692	66121	430	*	1.27	-2.46	2.21	-4.67	0.00556	0.025
NC_006680.1	654163	654567	405	*	1.26	-2.46	2.21	-4.67	0.00557	0.025
NC_006684.1	1321697	1322101	405	*	1.26	-2.46	2.21	-4.67	0.00557	0.025
NC_006684.1	1257392	1258271	880	*	1.25	-2.46	2.2	-4.66	0.00558	0.025
NC_006691.1	388197	388580	384	*	1.25	-2.46	2.2	-4.66	0.00558	0.025
NC_006687.1	306276	306911	636	*	3.06	-1.23	4.03	-5.25	0.00558	0.025
NC_006683.1	498391	499259	869	*	5.13	3.4	5.89	-2.49	0.00559	0.025
NC_006694.1	225709	226137	429	*	1.25	-2.46	2.19	-4.65	0.00559	0.025
NC_006683.1	295507	296359	853	*	1.24	-2.46	2.18	-4.65	0.00559	0.025
NC_006691.1	712376	712721	346	*	1.24	-2.46	2.18	-4.65	0.00559	0.025
NC_006682.1	217220	217695	476	*	1.23	-2.46	2.18	-4.64	0.0056	0.025
NC_006686.1	609294	610094	801	*	1.23	-2.46	2.18	-4.64	0.0056	0.025
NC_006693.1	334457	334809	353	*	1.23	-2.46	2.18	-4.64	0.0056	0.025
NC_006679.1	617755	618630	876	*	1.22	-2.46	2.16	-4.62	0.00562	0.025
NC_006694.1	954822	955584	763	*	1.22	-2.46	2.16	-4.62	0.00562	0.025
NC_006687.1	241126	241880	755	*	1.19	-2.46	2.13	-4.59	0.00565	0.025
NC_006687.1	888078	888413	336	*	1.18	-2.46	2.13	-4.59	0.00566	0.025
NC_006692.1	405199	405666	468	*	1.18	-2.46	2.13	-4.59	0.00566	0.025
NC_006685.1	785156	785456	301	*	1.18	-2.46	2.12	-4.58	0.00566	0.025
NC_006679.1	494734	495091	358	*	1.17	-2.46	2.11	-4.57	0.00567	0.025
NC_006682.1	374192	374426	235	*	1.17	-2.46	2.11	-4.57	0.00567	0.025
NC_006686.1	803245	803865	621	*	1.17	-2.46	2.11	-4.57	0.00567	0.025
NC_006686.1	929963	930381	419	*	1.15	-2.46	2.09	-4.56	0.00569	0.025
NC_006691.1	850785	851179	395	*	1.15	-2.46	2.09	-4.56	0.00569	0.025
NC_006670.1	680139	680445	307	*	1.15	-2.46	2.09	-4.55	0.00569	0.025
NC_006686.1	553058	553538	481	*	1.15	-2.46	2.09	-4.55	0.00569	0.025
NC_006682.1	321639	323889	2251	*	6.39	5.13	7.06	-1.93	0.00569	0.025
NC_006670.1	280881	281362	482	*	1.14	-2.46	2.08	-4.54	0.0057	0.025
NC_006687.1	182388	182598	211	*	1.14	-2.46	2.08	-4.54	0.0057	0.025
NC_006686.1	183019	183894	876	*	1.13	-2.46	2.07	-4.53	0.00571	0.025
NC_006686.1	954602	955018	417	*	1.13	-2.46	2.07	-4.53	0.00571	0.025
NC_006692.1	967148	967509	362	*	1.13	-2.46	2.07	-4.53	0.00571	0.025
NC_006680.1	173386	174556	1171	*	1.13	-2.46	2.06	-4.53	0.00571	0.025
NC_006680.1	427884	428130	247	*	1.13	-2.46	2.06	-4.53	0.00571	0.025
NC_006680.1	854515	855230	716	*	1.12	-2.46	2.06	-4.52	0.00572	0.025
NC_006683.1	277597	278223	627	*	1.12	-2.46	2.06	-4.52	0.00572	0.025
NC_006670.1	249295	250628	1334	*	1.11	-2.46	2.05	-4.51	0.00573	0.025
NC_006687.1	1116879	1117156	278	*	1.11	-2.46	2.05	-4.51	0.00573	0.025
NC_006684.1	526172	526637	466	*	1.1	-2.46	2.04	-4.5	0.00573	0.025
NC_006687.1	254898	255467	570	*	1.1	-2.46	2.04	-4.5	0.00573	0.025
NC_006684.1	1288395	1289061	667	*	1.09	-2.46	2.03	-4.49	0.00574	0.025
NC_006687.1	1396190	1396436	247	*	1.09	-2.46	2.03	-4.49	0.00574	0.025
NC_006687.1	1352122	1352462	341	*	1.09	-2.46	2.02	-4.49	0.00575	0.025
NC_006692.1	1154422	1154979	558	*	1.09	-2.46	2.02	-4.49	0.00575	0.025
NC_006686.1	361309	361729	421	*	1.08	-2.46	2.02	-4.48	0.00575	0.025
NC_006687.1	490935	491621	687	*	1.08	-2.46	2.02	-4.48	0.00575	0.025
NC_006687.1	1184849	1185237	389	*	1.07	-2.46	2.01	-4.47	0.00576	0.025
NC_006692.1	1181449	1182047	599	*	1.07	-2.46	2.01	-4.47	0.00576	0.025
NC_006694.1	790709	791814	1106	*	4.46	0.5	5.41	-4.91	0.00576	0.025
NC_006681.1	261959	262594	636	*	1.06	-2.46	2	-4.46	0.00577	0.025
NC_006687.1	411714	412050	337	*	1.06	-2.46	2	-4.46	0.00577	0.025
NC_006694.1	538951	539420	470	*	1.06	-2.46	2	-4.46	0.00577	0.025
NC_006680.1	793012	793404	393	*	1.06	-2.46	1.99	-4.45	0.00577	0.025
NC_006679.1	348115	348368	254	*	1.05	-2.46	1.98	-4.45	0.00578	0.025
NC_006683.1	526726	527069	344	*	1.05	-2.46	1.98	-4.45	0.00578	0.025
NC_006670.1	1520790	1521167	378	*	1.04	-2.46	1.97	-4.44	0.00578	0.025
NC_006694.1	132623	132991	369	*	1.04	-2.46	1.97	-4.44	0.00578	0.025
NC_006670.1	332521	332788	268	*	1.03	-2.46	1.97	-4.43	0.00579	0.025
NC_006670.1	564006	564355	350	*	1.02	-2.46	1.96	-4.42	0.0058	0.025
NC_006694.1	199871	200698	828	*	1.02	-2.46	1.96	-4.42	0.0058	0.025
NC_006684.1	1087442	1087781	340	*	1.02	-2.46	1.95	-4.41	0.0058	0.025
NC_006687.1	1107082	1107382	301	*	1.02	-2.46	1.95	-4.41	0.0058	0.025
NC_006682.1	358760	359195	436	*	1.01	-2.46	1.94	-4.4	0.00581	0.025
NC_006680.1	795302	795713	412	*	1	-2.46	1.93	-4.39	0.00582	0.025
NC_006683.1	651172	651642	471	*	1	-2.46	1.93	-4.39	0.00582	0.025
NC_006685.1	1699545	1700099	555	*	0.99	-2.46	1.92	-4.39	0.00582	0.025
NC_006691.1	796480	797650	1171	*	0.99	-2.46	1.92	-4.39	0.00582	0.025
NC_006692.1	641746	642005	260	*	0.97	-2.46	1.91	-4.37	0.00583	0.025
NC_006685.1	985741	986165	425	*	0.97	-2.46	1.9	-4.36	0.00584	0.025
NC_006679.1	907983	908252	270	*	0.96	-2.46	1.89	-4.35	0.00584	0.025
NC_006681.1	750152	750546	395	*	0.96	-2.46	1.89	-4.35	0.00584	0.025
NC_006685.1	2068992	2069314	323	*	0.96	-2.46	1.89	-4.35	0.00584	0.025
NC_006687.1	181685	181976	292	*	0.95	-2.46	1.88	-4.34	0.00585	0.025
NC_006691.1	872220	873122	903	*	0.95	-2.46	1.88	-4.34	0.00585	0.025
NC_006692.1	403875	404196	322	*	0.95	-2.46	1.88	-4.34	0.00585	0.025
NC_006685.1	1241360	1242614	1255	*	0.94	-2.46	1.87	-4.33	0.00586	0.025
NC_006687.1	1271126	1272074	949	*	0.94	-2.46	1.87	-4.33	0.00586	0.025
NC_006693.1	623491	623887	397	*	0.94	-2.46	1.87	-4.33	0.00586	0.025
NC_006680.1	235891	236263	373	*	2.51	-1.72	3.47	-5.18	0.00586	0.025
NC_006686.1	1490529	1491073	545	*	0.93	-2.46	1.86	-4.32	0.00586	0.025
NC_006679.1	260598	261356	759	*	3.72	0.55	4.63	-4.08	0.00586	0.025
NC_006670.1	1347154	1347621	468	*	0.92	-2.46	1.85	-4.32	0.00587	0.025
NC_006670.1	1390144	1390643	500	*	0.92	-2.46	1.85	-4.32	0.00587	0.025
NC_006679.1	574378	574984	607	*	0.92	-2.46	1.85	-4.32	0.00587	0.025
NC_006694.1	650015	650467	453	*	0.91	-2.46	1.83	-4.3	0.00588	0.025
NC_006680.1	742590	742912	323	*	0.9	-2.46	1.83	-4.29	0.00588	0.025
NC_006686.1	1372404	1373052	649	*	0.9	-2.46	1.83	-4.29	0.00588	0.025
NC_006694.1	986539	987302	764	*	0.9	-2.46	1.83	-4.29	0.00588	0.025
NC_006681.1	416690	417599	910	*	0.87	-2.46	1.8	-4.26	0.0059	0.025
NC_006670.1	664940	665261	322	*	0.86	-2.46	1.79	-4.25	0.0059	0.025
NC_006670.1	1661336	1661609	274	*	0.85	-2.46	1.78	-4.24	0.00591	0.025
NC_006683.1	344122	344861	740	*	0.85	-2.46	1.78	-4.24	0.00591	0.025
NC_006685.1	554995	555460	466	*	0.85	-2.46	1.78	-4.24	0.00591	0.025
NC_006685.1	704066	704288	223	*	0.84	-2.46	1.77	-4.23	0.00592	0.025
NC_006681.1	547224	548110	887	*	0.83	-2.46	1.76	-4.22	0.00592	0.025
NC_006687.1	1089746	1091433	1688	*	0.83	-2.46	1.76	-4.22	0.00592	0.025
NC_006686.1	732527	733144	618	*	0.83	-2.46	1.75	-4.21	0.00593	0.025
NC_006691.1	353617	354345	729	*	0.83	-2.46	1.75	-4.21	0.00593	0.025
NC_006686.1	156195	156881	687	*	0.79	-2.46	1.71	-4.17	0.00595	0.025
NC_006684.1	55120	55454	335	*	0.78	-2.46	1.7	-4.16	0.00595	0.025
NC_006687.1	176093	176465	373	*	0.78	-2.46	1.7	-4.16	0.00595	0.025
NC_006692.1	564292	564593	302	*	0.78	-2.46	1.7	-4.16	0.00595	0.025
NC_006693.1	114578	114976	399	*	0.78	-2.46	1.7	-4.16	0.00595	0.025
NC_006680.1	936000	936286	287	*	0.77	-2.46	1.69	-4.15	0.00596	0.025
NC_006684.1	1160353	1160738	386	*	0.77	-2.46	1.69	-4.15	0.00596	0.025
NC_006685.1	425509	426921	1413	*	0.77	-2.46	1.69	-4.15	0.00596	0.025
NC_006685.1	1371642	1372312	671	*	0.77	-2.46	1.69	-4.15	0.00596	0.025
NC_006692.1	450553	450911	359	*	0.77	-2.46	1.69	-4.15	0.00596	0.025
NC_006692.1	572431	572677	247	*	0.77	-2.46	1.69	-4.15	0.00596	0.025
NC_006693.1	372726	373083	358	*	0.77	-2.46	1.69	-4.15	0.00596	0.025
NC_006680.1	730813	731202	390	*	0.76	-2.46	1.68	-4.14	0.00596	0.025
NC_006686.1	1002862	1003228	367	*	0.75	-2.46	1.67	-4.13	0.00596	0.025
NC_006680.1	534345	534814	470	*	0.74	-2.46	1.66	-4.12	0.00597	0.025
NC_006687.1	534846	535436	591	*	0.74	-2.46	1.66	-4.12	0.00597	0.025
NC_006682.1	359353	359582	230	*	0.73	-2.46	1.65	-4.11	0.00598	0.025
NC_006670.1	932000	932492	493	*	0.72	-2.46	1.64	-4.1	0.00598	0.0251
NC_006681.1	64433	65046	614	*	0.7	-2.46	1.62	-4.08	0.00599	0.0251
NC_006693.1	617145	617408	264	*	0.69	-2.46	1.61	-4.07	0.006	0.0251
NC_006680.1	530451	530872	422	*	2.48	-1.72	3.44	-5.16	0.00601	0.0251
NC_006692.1	440089	440585	497	*	0.68	-2.46	1.6	-4.06	0.00601	0.0251
NC_006680.1	256917	258362	1446	*	0.67	-2.46	1.58	-4.05	0.00601	0.0251
NC_006682.1	566582	567051	470	*	0.67	-2.46	1.58	-4.05	0.00601	0.0251
NC_006686.1	721561	722321	761	*	0.66	-2.46	1.57	-4.04	0.00602	0.0251
NC_006670.1	428005	428555	551	*	0.65	-2.46	1.56	-4.02	0.00603	0.0251
NC_006694.1	732679	733340	662	*	0.65	-2.46	1.56	-4.02	0.00603	0.0251
NC_006686.1	1683833	1684344	512	*	0.64	-2.46	1.55	-4.01	0.00604	0.0251
NC_006692.1	759800	760457	658	*	0.64	-2.46	1.55	-4.01	0.00604	0.0251
NC_006691.1	862811	863280	470	*	0.63	-2.46	1.54	-4	0.00605	0.0251
NC_006681.1	486273	486977	705	*	0.61	-2.46	1.52	-3.98	0.00607	0.0251
NC_006685.1	487894	488378	485	*	0.61	-2.46	1.52	-3.98	0.00607	0.0251
NC_006686.1	1676489	1677146	658	*	0.6	-2.46	1.51	-3.97	0.00608	0.0252
NC_006694.1	1096709	1097061	353	*	0.58	-2.46	1.49	-3.96	0.0061	0.0252
NC_006670.1	1775704	1776365	662	*	0.57	-2.46	1.48	-3.94	0.00611	0.0252
NC_006684.1	1059930	1060176	247	*	0.57	-2.46	1.48	-3.94	0.00611	0.0252
NC_006685.1	1817590	1819260	1671	*	0.56	-2.46	1.47	-3.93	0.00613	0.0253
NC_006687.1	1334474	1335163	690	*	0.56	-2.46	1.47	-3.93	0.00613	0.0253
NC_006683.1	54231	54567	337	*	0.55	-2.46	1.46	-3.92	0.00614	0.0253
NC_006685.1	1936048	1936255	208	*	0.55	-2.46	1.46	-3.92	0.00614	0.0253
NC_006693.1	528440	528932	493	*	0.55	-2.46	1.46	-3.92	0.00614	0.0253
NC_006686.1	740207	740561	355	*	2.91	-1.08	3.86	-4.94	0.00615	0.0253
NC_006670.1	1581463	1582315	853	*	0.54	-2.46	1.45	-3.91	0.00616	0.0253
NC_006685.1	1134964	1135216	253	*	0.54	-2.46	1.45	-3.91	0.00616	0.0253
NC_006687.1	284504	284846	343	*	0.53	-2.46	1.44	-3.9	0.00618	0.0253
NC_006683.1	536850	537605	756	*	5.39	3.97	6.09	-2.12	0.00619	0.0254
NC_006683.1	486194	486574	381	*	0.52	-2.46	1.42	-3.88	0.0062	0.0254
NC_006686.1	784489	785437	949	*	5.22	3.52	5.97	-2.45	0.00621	0.0254
NC_006687.1	497772	498497	726	*	5.38	3.87	6.1	-2.23	0.00624	0.0255
NC_006680.1	999681	1000048	368	*	0.49	-2.46	1.4	-3.86	0.00624	0.0255
NC_006685.1	96697	97111	415	*	0.49	-2.46	1.4	-3.86	0.00624	0.0255
NC_006692.1	387979	388234	256	*	0.48	-2.46	1.39	-3.85	0.00627	0.0256
NC_006680.1	620203	620998	796	*	0.46	-2.46	1.36	-3.82	0.00632	0.0257
NC_006691.1	978649	979151	503	*	0.46	-2.46	1.36	-3.82	0.00632	0.0257
NC_006680.1	228515	228883	369	*	0.45	-2.46	1.35	-3.81	0.00635	0.0258
NC_006685.1	304777	306097	1321	*	5.87	4.43	6.58	-2.15	0.00635	0.0258
NC_006670.1	2156527	2156913	387	*	0.43	-2.46	1.33	-3.8	0.00638	0.0259
NC_006679.1	246796	247516	721	*	0.43	-2.46	1.33	-3.8	0.00638	0.0259
NC_006685.1	1497026	1497641	616	*	0.43	-2.46	1.33	-3.8	0.00638	0.0259
NC_006680.1	230544	230805	262	*	1.54	-2.46	2.49	-4.96	0.00639	0.0259
NC_006691.1	342834	343282	449	*	4.91	5.68	3.14	2.54	0.00642	0.026
NC_006686.1	1005342	1005805	464	*	0.4	-2.46	1.3	-3.76	0.00647	0.0262
NC_006687.1	459836	460401	566	*	0.4	-2.46	1.3	-3.76	0.00647	0.0262
NC_006679.1	922987	923538	552	*	3.56	-0.57	4.51	-5.08	0.00653	0.0264
NC_006686.1	426236	426728	493	*	0.37	-2.46	1.27	-3.73	0.00655	0.0264
NC_006681.1	663837	664175	339	*	0.36	-2.46	1.25	-3.72	0.00659	0.0265
NC_006684.1	1522480	1523059	580	*	0.36	-2.46	1.25	-3.72	0.00659	0.0265
NC_006694.1	875049	875727	679	*	0.36	-2.46	1.25	-3.72	0.00659	0.0265
NC_006685.1	1292396	1292795	400	*	5.58	4.2	6.27	-2.07	0.00659	0.0265
NC_006685.1	1602898	1603231	334	*	0.35	-2.46	1.24	-3.7	0.00663	0.0266
NC_006685.1	1804278	1804588	311	*	0.35	-2.46	1.24	-3.7	0.00663	0.0266
NC_006687.1	1346879	1347169	291	*	0.35	-2.46	1.24	-3.7	0.00663	0.0266
NC_006693.1	525709	525983	275	*	0.35	-2.46	1.24	-3.7	0.00663	0.0266
NC_006687.1	263473	264241	769	*	3.75	-0.33	4.71	-5.03	0.00664	0.0266
NC_006670.1	1843379	1843564	186	*	1.3	-2.46	2.25	-4.71	0.00666	0.0267
NC_006694.1	518810	519976	1167	*	5.65	6.5	3.32	3.18	0.0067	0.0268
NC_006694.1	761441	763139	1699	*	7.33	8.14	5.27	2.88	0.0067	0.0268
NC_006680.1	798592	799044	453	*	0.32	-2.46	1.21	-3.67	0.00672	0.0268
NC_006685.1	205010	205375	366	*	0.32	-2.46	1.21	-3.67	0.00672	0.0268
NC_006692.1	747021	747354	334	*	0.32	-2.46	1.21	-3.67	0.00672	0.0268
NC_006693.1	312963	313315	353	*	0.32	-2.46	1.21	-3.67	0.00672	0.0268
NC_006686.1	1154919	1155254	336	*	0.31	-2.46	1.2	-3.66	0.00677	0.027
NC_006691.1	1116871	1117290	420	*	0.31	-2.46	1.2	-3.66	0.00677	0.027
NC_006692.1	203319	203664	346	*	1.69	-1.49	2.61	-4.1	0.00678	0.027
NC_006694.1	917058	917443	386	*	0.3	-2.46	1.18	-3.65	0.00683	0.0271
NC_006694.1	70739	71017	279	*	0.28	-2.46	1.17	-3.63	0.00688	0.0273
NC_006684.1	923816	924774	959	*	4.83	1.57	5.76	-4.19	0.00691	0.0274
NC_006679.1	996098	996828	731	*	4.65	2.86	5.43	-2.57	0.00691	0.0274
NC_006680.1	138584	138974	391	*	0.27	-2.46	1.16	-3.62	0.00694	0.0275
NC_006681.1	676853	677140	288	*	0.27	-2.46	1.16	-3.62	0.00694	0.0275
NC_006670.1	66237	66982	746	*	4.01	1.04	4.91	-3.87	0.00697	0.0276
NC_006670.1	918189	919114	926	*	4.34	0.93	5.27	-4.34	0.00699	0.0276
NC_006670.1	1825946	1826782	837	*	0.25	-2.46	1.14	-3.6	0.007	0.0276
NC_006670.1	1828046	1828915	870	*	0.25	-2.46	1.14	-3.6	0.007	0.0276
NC_006670.1	1226846	1227104	259	*	0.24	-2.46	1.13	-3.59	0.00707	0.0278
NC_006686.1	376987	377175	189	*	0.24	-2.46	1.13	-3.59	0.00707	0.0278
NC_006692.1	154774	155257	484	*	0.24	-2.46	1.13	-3.59	0.00707	0.0278
NC_006693.1	908505	909556	1052	*	3.27	-0.86	4.22	-5.08	0.00709	0.0279
NC_006681.1	201423	201797	375	*	0.23	-2.46	1.11	-3.57	0.00713	0.028
NC_006685.1	1860584	1861215	632	*	0.23	-2.46	1.11	-3.57	0.00713	0.028
NC_006694.1	742384	742709	326	*	0.23	-2.46	1.11	-3.57	0.00713	0.028
NC_006670.1	1352582	1352920	339	*	2.03	-1.27	2.96	-4.23	0.00715	0.0281
NC_006670.1	50316	50573	258	*	0.21	-2.46	1.09	-3.56	0.00721	0.0283
NC_006681.1	322820	323267	448	*	0.2	-2.46	1.08	-3.54	0.00728	0.0285
NC_006682.1	627716	628797	1082	*	0.2	-2.46	1.08	-3.54	0.00728	0.0285
NC_006694.1	960722	960983	262	*	0.2	-2.46	1.08	-3.54	0.00728	0.0285
NC_006682.1	93491	94196	706	*	3.26	0	4.18	-4.18	0.00732	0.0286
NC_006686.1	1013986	1014285	300	*	1.4	-2.46	2.35	-4.81	0.00737	0.0288
NC_006692.1	761110	762110	1001	*	3.86	0.82	4.77	-3.95	0.00747	0.0292
NC_006692.1	419623	420060	438	*	2.87	-1.23	3.83	-5.05	0.00748	0.0292
NC_006684.1	451639	452367	729	*	4.39	2.14	5.23	-3.09	0.00752	0.0293
NC_006685.1	1512492	1512851	360	*	0.15	-2.46	1.03	-3.49	0.00753	0.0293
NC_006694.1	801771	802506	736	*	0.15	-2.46	1.03	-3.49	0.00753	0.0293
NC_006692.1	559885	560664	780	*	4.39	2.03	5.25	-3.22	0.00757	0.0295
NC_006670.1	1090147	1090631	485	*	5.3	3.8	6.01	-2.22	0.00771	0.03
NC_006685.1	1839189	1839462	274	*	3.13	-0.09	4.05	-4.14	0.00771	0.03
NC_006682.1	329359	330129	771	*	3.87	0.28	4.81	-4.53	0.00772	0.03
NC_006686.1	450616	451042	427	*	0.13	-2.46	1	-3.46	0.00772	0.03
NC_006684.1	466846	467046	201	*	0.46	-2.46	1.36	-3.82	0.00774	0.03
NC_006694.1	214501	215300	800	*	5.53	3.88	6.28	-2.4	0.00774	0.03
NC_006691.1	518949	519772	824	*	4.93	3.12	5.71	-2.59	0.00775	0.03
NC_006686.1	174134	174947	814	*	5.01	3.42	5.75	-2.33	0.00781	0.0302
NC_006686.1	605056	605465	410	*	0.11	-2.46	0.98	-3.45	0.00783	0.0302
NC_006692.1	689879	690327	449	*	0.11	-2.46	0.98	-3.45	0.00783	0.0302
NC_006694.1	736360	737243	884	*	0.11	-2.46	0.98	-3.45	0.00783	0.0302
NC_006682.1	682296	682718	423	*	3.88	0.5	4.81	-4.31	0.00785	0.0303
NC_006694.1	839231	839726	496	*	2.95	-0.28	3.87	-4.14	0.0079	0.0304
NC_006686.1	922612	922969	358	*	0.09	-2.46	0.97	-3.43	0.00793	0.0305
NC_006692.1	538174	538484	311	*	0.09	-2.46	0.97	-3.43	0.00793	0.0305
NC_006686.1	1347891	1348416	526	*	0.08	-2.46	0.95	-3.41	0.00805	0.031
NC_006683.1	181856	182879	1024	*	5.25	2.42	6.14	-3.72	0.00809	0.0311
NC_006686.1	1173782	1174371	590	*	3.7	0.5	4.62	-4.13	0.00812	0.0312
NC_006680.1	400892	401375	484	*	0.06	-2.46	0.93	-3.39	0.00817	0.0314
NC_006686.1	1076667	1077450	784	*	3.65	-0.33	4.6	-4.93	0.00827	0.0317
NC_006683.1	559737	560319	583	*	0.05	-2.46	0.92	-3.38	0.0083	0.0318
NC_006686.1	1152534	1152841	308	*	0.05	-2.46	0.92	-3.38	0.0083	0.0318
NC_006670.1	1593987	1594360	374	*	0.03	-2.46	0.9	-3.36	0.00844	0.0322
NC_006680.1	587230	587946	717	*	0.03	-2.46	0.9	-3.36	0.00844	0.0322
NC_006694.1	1134225	1134480	256	*	0.03	-2.46	0.9	-3.36	0.00844	0.0322
NC_006691.1	614951	616047	1097	*	6.46	5.08	7.15	-2.07	0.00845	0.0322
NC_006691.1	955269	955965	697	*	4.7	2.38	5.55	-3.17	0.00853	0.0325
NC_006680.1	648876	649420	545	*	2.66	-0.91	3.59	-4.5	0.00853	0.0325
NC_006681.1	456652	457876	1225	*	4.38	1.49	5.28	-3.78	0.00857	0.0326
NC_006681.1	805095	805299	205	*	0.02	-2.46	0.88	-3.34	0.00858	0.0326
NC_006684.1	1214827	1215200	374	*	0.02	-2.46	0.88	-3.34	0.00858	0.0326
NC_006682.1	218716	220024	1309	*	5.35	3.72	6.09	-2.38	0.00869	0.033
NC_006670.1	1796443	1796748	306	*	0	-2.46	0.86	-3.32	0.00873	0.0331
NC_006679.1	981284	981581	298	*	0	-2.46	0.86	-3.32	0.00873	0.0331
NC_006681.1	649520	649741	222	*	0	-2.46	0.86	-3.32	0.00873	0.0331
NC_006685.1	1755909	1756617	709	*	0	-2.46	0.86	-3.32	0.00873	0.0331
NC_006691.1	666860	667671	812	*	4.34	1.4	5.24	-3.84	0.0088	0.0333
NC_006693.1	540393	540768	376	*	1	-2.06	1.92	-3.97	0.00882	0.0334
NC_006685.1	27281	27545	265	*	-0.02	-2.46	0.84	-3.31	0.0089	0.0336
NC_006687.1	346696	347121	426	*	-0.02	-2.46	0.84	-3.31	0.0089	0.0336
NC_006680.1	380270	380715	446	*	-0.05	-2.46	0.81	-3.27	0.00915	0.0345
NC_006684.1	468681	469088	408	*	-0.05	-2.46	0.81	-3.27	0.00915	0.0345
NC_006685.1	325442	326284	843	*	-0.05	-2.46	0.81	-3.27	0.00915	0.0345
NC_006692.1	347099	347895	797	*	3.2	-0.28	4.14	-4.42	0.00918	0.0346
NC_006691.1	250608	251288	681	*	2.99	-0.18	3.91	-4.09	0.00922	0.0347
NC_006693.1	622476	622710	235	*	1	-1.74	1.89	-3.63	0.00927	0.0349
NC_006679.1	151279	151866	588	*	-0.07	-2.46	0.79	-3.25	0.00944	0.0355
NC_006693.1	472741	473193	453	*	-0.07	-2.46	0.79	-3.25	0.00944	0.0355
NC_006684.1	570618	571351	734	*	3.84	0.91	4.74	-3.84	0.00955	0.0358
NC_006680.1	969498	970478	981	*	6.83	5.38	7.54	-2.16	0.00956	0.0359
NC_006670.1	1233651	1234945	1295	*	7.13	5.9	7.78	-1.88	0.00957	0.0359
NC_006670.1	513807	514089	283	*	-0.08	-2.46	0.77	-3.23	0.00965	0.0362
NC_006692.1	723125	724167	1043	*	5.71	4.42	6.38	-1.96	0.00966	0.0362
NC_006691.1	448400	449135	736	*	5.78	4.25	6.51	-2.27	0.0097	0.0363
NC_006670.1	528240	528646	407	*	-0.1	-2.46	0.75	-3.21	0.00987	0.0369
NC_006679.1	243853	244384	532	*	-0.1	-2.46	0.75	-3.21	0.00987	0.0369
NC_006687.1	371267	371812	546	*	1.78	-1.74	2.72	-4.46	0.00997	0.0372
NC_006687.1	175073	175900	828	*	3.58	-0.12	4.52	-4.64	0.0101	0.0375
NC_006685.1	2016222	2017274	1053	*	5.12	3.36	5.89	-2.53	0.0102	0.0379
NC_006684.1	550997	551391	395	*	3.89	1.45	4.75	-3.3	0.0102	0.0381
NC_006685.1	1207829	1208488	660	*	5.45	4.08	6.14	-2.06	0.0102	0.0381
NC_006692.1	1256694	1257398	705	*	2.94	-0.18	3.86	-4.04	0.0103	0.0383
NC_006685.1	1564566	1564993	428	*	-0.14	-2.46	0.71	-3.17	0.0104	0.0385
NC_006687.1	550859	551342	484	*	-0.14	-2.46	0.71	-3.17	0.0104	0.0385
NC_006691.1	1159741	1160122	382	*	-0.14	-2.46	0.71	-3.17	0.0104	0.0385
NC_006680.1	628459	629541	1083	*	4.96	3.43	5.68	-2.25	0.0104	0.0385
NC_006685.1	2086685	2088224	1540	*	5.6	4.09	6.32	-2.23	0.0104	0.0387
NC_006687.1	1425813	1427104	1292	*	5.08	5.97	2.22	3.75	0.0106	0.0393
NC_006685.1	1369350	1369542	193	*	-0.16	-2.46	0.69	-3.15	0.0106	0.0393
NC_006686.1	1009731	1010292	562	*	-0.16	-2.46	0.69	-3.15	0.0106	0.0393
NC_006694.1	195360	195627	268	*	-0.16	-2.46	0.69	-3.15	0.0106	0.0393
NC_006670.1	1468801	1469871	1071	*	3.96	1.38	4.83	-3.46	0.0107	0.0396
NC_006685.1	1919254	1920057	804	*	5.34	6.17	3.18	2.99	0.0108	0.0398
NC_006693.1	318160	319061	902	*	1.77	-2.46	2.74	-5.2	0.0109	0.0402
NC_006670.1	627905	628372	468	*	-0.17	-2.46	0.67	-3.13	0.0109	0.0402
NC_006680.1	601834	603187	1354	*	-0.17	-2.46	0.67	-3.13	0.0109	0.0402
NC_006692.1	148	2481	2334	*	5.73	4.39	6.42	-2.03	0.011	0.0407
NC_006693.1	1069633	1070691	1059	*	5.39	6.24	3.06	3.19	0.0112	0.0411
NC_006692.1	91955	93315	1361	*	-0.19	-2.46	0.65	-3.11	0.0112	0.0413
NC_006670.1	757217	757889	673	*	4.57	1.59	5.48	-3.89	0.0114	0.0419
NC_006685.1	1691529	1691834	306	*	-0.21	-2.46	0.63	-3.09	0.0116	0.0424
NC_006681.1	213146	213720	575	*	1.62	-1.27	2.52	-3.79	0.0116	0.0424
NC_006693.1	680697	681690	994	*	4.69	2.85	5.48	-2.62	0.0116	0.0425
NC_006691.1	966530	967476	947	*	4.54	2.69	5.32	-2.63	0.0116	0.0426
NC_006694.1	866845	867927	1083	*	5.14	3.72	5.84	-2.12	0.0117	0.0427
NC_006680.1	382891	383500	610	*	3.94	0.22	4.88	-4.66	0.0118	0.0432
NC_006679.1	201870	202908	1039	*	4.81	1.86	5.71	-3.85	0.0119	0.0435
NC_006682.1	51924	52424	501	*	2.23	-0.91	3.15	-4.06	0.0122	0.0444
NC_006692.1	764862	765651	790	*	5.17	3.81	5.86	-2.05	0.0123	0.0448
NC_006670.1	771297	771556	260	*	-0.25	-2.46	0.58	-3.05	0.0123	0.0449
NC_006694.1	195791	196964	1174	*	4.75	5.64	2.03	3.61	0.0125	0.0454
NC_006681.1	413260	414276	1017	*	4.63	1.84	5.52	-3.68	0.0125	0.0455
NC_006683.1	281838	282512	675	*	3.23	-0.12	4.16	-4.28	0.0126	0.046
NC_006685.1	704492	705014	523	*	2.79	-0.91	3.73	-4.64	0.0127	0.046
NC_006691.1	499455	500134	680	*	2.79	-0.91	3.73	-4.64	0.0127	0.046
NC_006681.1	869103	869495	393	*	-0.27	-2.46	0.56	-3.02	0.0127	0.0461
NC_006685.1	1619004	1619585	582	*	-0.27	-2.46	0.56	-3.02	0.0127	0.0461
NC_006680.1	57467	58633	1167	*	3.71	0.08	4.65	-4.56	0.0129	0.0466
NC_006692.1	1094738	1095571	834	*	6.07	6.73	4.8	1.94	0.013	0.0472
NC_006682.1	292301	292988	688	*	3.13	4.09	-0.94	5.03	0.0131	0.0473
NC_006681.1	161804	162264	461	*	-0.29	-2.46	0.54	-3	0.0132	0.0476
NC_006691.1	834650	835721	1072	*	5.42	0.16	6.4	-6.24	0.0132	0.0476
NC_006684.1	1137870	1139304	1435	*	5.53	6.53	-0.94	7.46	0.0133	0.0482
NC_006685.1	1981619	1981877	259	*	-0.31	-2.46	0.52	-2.98	0.0136	0.0493
NC_006685.1	222623	222880	258	*	3.5	0.97	4.37	-3.41	0.0137	0.0496
NC_006670.1	127950	129071	1122	*	5.25	3.58	6.01	-2.43	0.0137	0.0496
NC_006687.1	879814	880524	711	*	4.51	1.59	5.41	-3.82	0.0137	0.0496
NC_006686.1	529125	529796	672	*	4.68	2.6	5.5	-2.9	0.0138	0.0496

## Sheet: WT_V8vdBRF1
seqnames	start	end	width	strand	Conc	Conc_XL280_V8	Conc_dBRF1	Fold	p.value	FDR
NC_006685.1	1916183	1917820	1638	*	8.38	9.37	1.52	7.85	4.59e-14	2.42e-10
NC_006684.1	1383269	1384317	1049	*	6.47	7.47	-0.92	8.39	1.37e-11	3.6e-08
NC_006686.1	1483702	1485043	1342	*	5.84	-2.16	6.84	-9	1.92e-10	3.37e-07
NC_006680.1	358075	359090	1016	*	5.77	-2.16	6.76	-8.92	6.61e-10	7.93e-07
NC_006670.1	1215542	1217029	1488	*	6.61	-2.16	7.61	-9.77	8.17e-10	7.93e-07
NC_006694.1	135423	135870	448	*	5.45	-2.16	6.45	-8.61	9.02e-10	7.93e-07
NC_006691.1	1106361	1108449	2089	*	5.8	-2.16	6.8	-8.96	1.45e-09	1.09e-06
NC_006691.1	834650	835721	1072	*	6.22	0.46	7.2	-6.74	1.78e-09	1.17e-06
NC_006694.1	946329	947338	1010	*	5.48	-2.16	6.48	-8.64	2.19e-09	1.28e-06
NC_006681.1	529154	530047	894	*	5.56	-2.16	6.56	-8.72	2.69e-09	1.42e-06
NC_006685.1	1450885	1452907	2023	*	5.43	-2.16	6.43	-8.59	1.67e-08	8.02e-06
NC_006683.1	439031	441370	2340	*	5.5	-2.16	6.5	-8.66	2.42e-08	1.07e-05
NC_006681.1	406592	407583	992	*	5.17	-2.16	6.16	-8.32	6.5e-08	2.64e-05
NC_006687.1	1356346	1357350	1005	*	5.32	-0.61	6.31	-6.92	1.1e-07	4.13e-05
NC_006692.1	613994	615983	1990	*	8.09	9.06	3.18	5.88	1.72e-07	6.06e-05
NC_006685.1	1100802	1102087	1286	*	4.83	-2.16	5.82	-7.98	3.01e-07	9.93e-05
NC_006681.1	811288	811929	642	*	4.66	-2.16	5.66	-7.82	5.02e-07	0.000156
NC_006686.1	1156325	1157071	747	*	4.82	-2.16	5.81	-7.97	5.61e-07	0.000164
NC_006685.1	987015	988208	1194	*	4.78	-2.16	5.77	-7.93	6.7e-07	0.000186
NC_006682.1	764928	765659	732	*	5.25	-2.16	6.25	-8.4	8.3e-07	0.000219
NC_006670.1	601037	602098	1062	*	4.63	5.62	-0.92	6.54	8.89e-07	0.000223
NC_006670.1	764302	764764	463	*	4.7	-2.16	5.69	-7.85	1.21e-06	0.00027
NC_006684.1	908929	909645	717	*	4.49	-2.16	5.48	-7.64	1.21e-06	0.00027
NC_006683.1	462330	463390	1061	*	5.39	-2.16	6.39	-8.55	1.28e-06	0.00027
NC_006693.1	438131	439783	1653	*	4.91	-2.16	5.91	-8.07	1.28e-06	0.00027
NC_006693.1	860970	861448	479	*	4.49	-2.16	5.48	-7.64	1.56e-06	0.000316
NC_006691.1	548190	549450	1261	*	4.6	-2.16	5.59	-7.75	1.63e-06	0.000318
NC_006685.1	1329755	1331341	1587	*	4.88	-2.16	5.87	-8.03	1.82e-06	0.000343
NC_006680.1	141305	142050	746	*	4.55	-2.16	5.55	-7.71	2.07e-06	0.000376
NC_006692.1	312898	313607	710	*	4.99	-2.16	5.98	-8.14	2.49e-06	0.000437
NC_006687.1	226793	229201	2409	*	5.2	-2.16	6.2	-8.36	2.73e-06	0.000454
NC_006692.1	645167	646587	1421	*	5.2	-2.16	6.19	-8.35	2.75e-06	0.000454
NC_006670.1	2128501	2130426	1926	*	8.1	9.1	-0.92	10.02	2.84e-06	0.000454
NC_006683.1	290569	291250	682	*	4.65	-0.92	5.64	-6.56	2.97e-06	0.000461
NC_006684.1	104733	105360	628	*	4.52	-1.41	5.5	-6.92	3.25e-06	0.00049
NC_006693.1	966048	966889	842	*	5.14	-2.16	6.14	-8.3	3.46e-06	0.000507
NC_006680.1	227456	228321	866	*	4.59	-2.16	5.59	-7.75	3.92e-06	0.000555
NC_006670.1	1996784	1997711	928	*	5.1	-2.16	6.1	-8.26	4e-06	0.000555
NC_006683.1	245960	246690	731	*	5.09	-2.16	6.08	-8.24	4.27e-06	0.000578
NC_006692.1	1232662	1233736	1075	*	5.52	0.52	6.49	-5.97	4.43e-06	0.000584
NC_006683.1	169740	171065	1326	*	5.05	-2.16	6.05	-8.21	4.93e-06	0.000618
NC_006693.1	856376	857422	1047	*	5.05	-2.16	6.05	-8.21	4.93e-06	0.000618
NC_006679.1	911231	911807	577	*	4.48	-2.16	5.47	-7.63	5.93e-06	0.000728
NC_006670.1	2252755	2253285	531	*	4.55	-2.16	5.54	-7.7	6.48e-06	0.000776
NC_006692.1	826355	827461	1107	*	4.92	-2.16	5.92	-8.08	8.08e-06	0.000933
NC_006684.1	561764	562567	804	*	4.25	-2.16	5.24	-7.4	8.14e-06	0.000933
NC_006691.1	1423719	1424476	758	*	4.4	-2.16	5.39	-7.55	9.7e-06	0.00107
NC_006692.1	1270444	1271413	970	*	4.59	-2.16	5.58	-7.74	9.87e-06	0.00107
NC_006694.1	195791	196964	1174	*	4.96	5.94	-0.36	6.3	9.9e-06	0.00107
NC_006684.1	587309	588552	1244	*	4.85	-2.16	5.84	-8	1.08e-05	0.00111
NC_006686.1	1579069	1579508	440	*	4.56	-2.16	5.56	-7.72	1.09e-05	0.00111
NC_006682.1	247271	248537	1267	*	4.84	-2.16	5.84	-8	1.11e-05	0.00111
NC_006670.1	1852657	1854268	1612	*	4.84	-2.16	5.84	-8	1.11e-05	0.00111
NC_006683.1	235099	236345	1247	*	4.83	-2.16	5.83	-7.98	1.16e-05	0.00113
NC_006670.1	870422	871206	785	*	4.81	-2.16	5.8	-7.96	1.26e-05	0.00121
NC_006683.1	228560	229822	1263	*	4.25	-2.16	5.24	-7.4	1.29e-05	0.00122
NC_006686.1	1276258	1278045	1788	*	4.8	-2.16	5.79	-7.95	1.33e-05	0.00123
NC_006694.1	581812	582536	725	*	4.22	-2.16	5.22	-7.38	1.35e-05	0.00123
NC_006681.1	507268	508067	800	*	4.77	-2.16	5.76	-7.92	1.46e-05	0.00129
NC_006670.1	1858621	1860078	1458	*	4.77	-2.16	5.76	-7.92	1.48e-05	0.00129
NC_006670.1	2235331	2236347	1017	*	4.77	-2.16	5.76	-7.92	1.49e-05	0.00129
NC_006670.1	1037830	1038600	771	*	4.76	-2.16	5.75	-7.91	1.55e-05	0.00132
NC_006683.1	91954	92725	772	*	4.74	-2.16	5.74	-7.9	1.62e-05	0.00135
NC_006670.1	603817	606559	2743	*	4.7	-2.16	5.7	-7.86	1.89e-05	0.00156
NC_006670.1	1676218	1677328	1111	*	4.16	-2.16	5.16	-7.32	1.92e-05	0.00156
NC_006670.1	131363	132022	660	*	4.31	-1.41	5.3	-6.71	1.98e-05	0.00158
NC_006686.1	503076	504378	1303	*	6.16	1.63	7.13	-5.5	2.13e-05	0.00167
NC_006686.1	1116970	1117640	671	*	4.66	-2.16	5.65	-7.81	2.24e-05	0.00172
NC_006686.1	440948	441710	763	*	4.08	-2.16	5.07	-7.23	2.25e-05	0.00172
NC_006680.1	477534	479000	1467	*	4.71	-1.41	5.7	-7.11	2.33e-05	0.00174
NC_006687.1	508288	509002	715	*	4.65	-2.16	5.64	-7.8	2.34e-05	0.00174
NC_006692.1	932113	932916	804	*	3.98	-2.16	4.97	-7.13	2.49e-05	0.00182
NC_006685.1	280716	281809	1094	*	4.62	-2.16	5.61	-7.77	2.63e-05	0.0019
NC_006681.1	754598	755858	1261	*	4.59	-2.16	5.58	-7.74	2.91e-05	0.00207
NC_006685.1	2013102	2014060	959	*	4.58	-2.16	5.57	-7.73	3.04e-05	0.00211
NC_006685.1	2021667	2022346	680	*	4.04	-2.16	5.03	-7.19	3.05e-05	0.00211
NC_006682.1	316313	317231	919	*	4.23	-2.16	5.22	-7.38	3.08e-05	0.00211
NC_006692.1	782201	783153	953	*	4.57	-2.16	5.56	-7.72	3.19e-05	0.00215
NC_006685.1	1819364	1820351	988	*	4.55	-2.16	5.54	-7.7	3.39e-05	0.00225
NC_006682.1	682795	683642	848	*	4.55	-2.16	5.54	-7.7	3.42e-05	0.00225
NC_006692.1	17550	17874	325	*	4.25	-1.41	5.24	-6.65	3.53e-05	0.0023
NC_006679.1	141694	142335	642	*	4.33	-2.16	5.32	-7.48	3.77e-05	0.00242
NC_006685.1	575883	576944	1062	*	4.02	-1.41	5	-6.41	4.25e-05	0.0027
NC_006670.1	1435683	1436597	915	*	4.48	-2.16	5.47	-7.63	4.52e-05	0.00284
NC_006692.1	879459	880129	671	*	4.35	-2.16	5.34	-7.5	4.71e-05	0.0029
NC_006691.1	311969	312329	361	*	4.06	-2.16	5.05	-7.21	4.73e-05	0.0029
NC_006687.1	884847	885960	1114	*	4.46	-2.16	5.45	-7.61	4.8e-05	0.00291
NC_006692.1	275795	276619	825	*	4.44	-2.16	5.43	-7.59	5.24e-05	0.00314
NC_006679.1	108240	110297	2058	*	4.41	-2.16	5.41	-7.57	5.74e-05	0.00336
NC_006680.1	349956	351283	1328	*	4.41	-2.16	5.41	-7.57	5.76e-05	0.00336
NC_006684.1	67227	67707	481	*	3.79	-2.16	4.78	-6.93	5.8e-05	0.00336
NC_006670.1	1185867	1186885	1019	*	4.41	-2.16	5.4	-7.56	5.86e-05	0.00336
NC_006679.1	974808	975593	786	*	3.94	-2.16	4.93	-7.09	6.1e-05	0.00344
NC_006670.1	1033877	1034586	710	*	4.49	-0.61	5.47	-6.07	6.13e-05	0.00344
NC_006694.1	222498	223318	821	*	4.47	-0.07	5.44	-5.51	6.24e-05	0.00346
NC_006683.1	206718	207841	1124	*	4.39	-2.16	5.38	-7.54	6.3e-05	0.00346
NC_006679.1	581451	582307	857	*	4.38	-2.16	5.37	-7.53	6.63e-05	0.00358
NC_006683.1	431846	433065	1220	*	4.12	-2.16	5.12	-7.27	6.65e-05	0.00358
NC_006680.1	314101	316455	2355	*	4.37	-2.16	5.37	-7.52	6.73e-05	0.00358
NC_006687.1	121804	123053	1250	*	4.37	-2.16	5.36	-7.52	6.83e-05	0.00359
NC_006670.1	355383	356148	766	*	3.82	-2.16	4.81	-6.97	6.87e-05	0.00359
NC_006682.1	784944	785624	681	*	3.77	-2.16	4.76	-6.92	7.07e-05	0.00363
NC_006683.1	193165	194109	945	*	4.06	-2.16	5.05	-7.21	7.16e-05	0.00363
NC_006692.1	414191	415186	996	*	4.36	-2.16	5.35	-7.51	7.17e-05	0.00363
NC_006692.1	339272	340220	949	*	4.34	-2.16	5.33	-7.49	7.63e-05	0.00378
NC_006681.1	276728	277256	529	*	4.34	-2.16	5.33	-7.49	7.66e-05	0.00378
NC_006670.1	2288227	2288897	671	*	4.34	-2.16	5.33	-7.49	7.69e-05	0.00378
NC_006692.1	257129	258590	1462	*	4.34	-2.16	5.33	-7.49	7.75e-05	0.00378
NC_006686.1	181651	182886	1236	*	4.32	-2.16	5.31	-7.47	8.19e-05	0.00396
NC_006679.1	951042	951667	626	*	4.32	-2.16	5.31	-7.47	8.35e-05	0.004
NC_006691.1	1393062	1394643	1582	*	4.31	-2.16	5.3	-7.46	8.64e-05	0.00405
NC_006684.1	791148	791699	552	*	3.77	-2.16	4.76	-6.92	8.64e-05	0.00405
NC_006683.1	7087	7756	670	*	4.19	-2.16	5.18	-7.34	8.68e-05	0.00405
NC_006685.1	1591412	1592127	716	*	4.3	-2.16	5.29	-7.45	8.83e-05	0.00405
NC_006686.1	152896	153621	726	*	3.68	-2.16	4.67	-6.83	8.9e-05	0.00405
NC_006687.1	266598	267328	731	*	3.99	-2.16	4.98	-7.14	8.91e-05	0.00405
NC_006691.1	9760	10711	952	*	3.99	-2.16	4.97	-7.13	9.08e-05	0.00409
NC_006684.1	1091963	1092796	834	*	3.94	-1.18	4.91	-6.1	9.19e-05	0.0041
NC_006687.1	46904	47385	482	*	4.27	-0.92	5.25	-6.17	9.32e-05	0.0041
NC_006687.1	761213	762199	987	*	3.71	-2.16	4.7	-6.86	9.45e-05	0.0041
NC_006687.1	674379	674920	542	*	3.67	-2.16	4.65	-6.81	9.46e-05	0.0041
NC_006691.1	358496	359724	1229	*	4.28	-2.16	5.27	-7.43	9.49e-05	0.0041
NC_006684.1	1084996	1085802	807	*	4.27	-2.16	5.26	-7.42	9.9e-05	0.00422
NC_006686.1	1661477	1662350	874	*	4.27	-2.16	5.26	-7.42	0.0001	0.00422
NC_006684.1	524910	525500	591	*	4.26	-2.16	5.26	-7.42	0.000101	0.00422
NC_006694.1	518810	519976	1167	*	5.85	6.8	1.94	4.85	0.000101	0.00422
NC_006693.1	341394	341706	313	*	3.68	-2.16	4.67	-6.83	0.000102	0.00422
NC_006693.1	1055111	1055769	659	*	4.25	-2.16	5.24	-7.4	0.000108	0.00445
NC_006679.1	1035129	1036169	1041	*	5.66	1.23	6.63	-5.4	0.000112	0.00457
NC_006681.1	876168	876779	612	*	4.22	-2.16	5.22	-7.37	0.000117	0.00465
NC_006686.1	1457869	1459488	1620	*	4.22	-2.16	5.22	-7.37	0.000117	0.00465
NC_006692.1	14775	15544	770	*	4.22	-2.16	5.22	-7.37	0.000117	0.00465
NC_006691.1	798886	800838	1953	*	4.22	-2.16	5.21	-7.37	0.000119	0.00473
NC_006694.1	633497	634686	1190	*	4.09	-1.76	5.08	-6.84	0.000127	0.00498
NC_006686.1	462228	463362	1135	*	4.2	-2.16	5.19	-7.35	0.000128	0.00499
NC_006684.1	1471748	1472986	1239	*	6.89	7.82	3.39	4.43	0.00013	0.00505
NC_006683.1	508379	508984	606	*	4.19	-2.16	5.18	-7.34	0.000131	0.00505
NC_006686.1	1726619	1727632	1014	*	4.19	-2.16	5.18	-7.34	0.000133	0.00507
NC_006682.1	232525	233211	687	*	4.18	-2.16	5.17	-7.33	0.000135	0.00514
NC_006685.1	549352	550397	1046	*	4.18	-2.16	5.17	-7.33	0.000136	0.00514
NC_006679.1	1070808	1071494	687	*	3.76	-2.16	4.75	-6.91	0.000141	0.00524
NC_006686.1	1584211	1584737	527	*	3.76	-2.16	4.75	-6.91	0.000141	0.00524
NC_006692.1	211119	212234	1116	*	4.16	-2.16	5.15	-7.31	0.000146	0.00537
NC_006670.1	2271726	2272371	646	*	4.15	-2.16	5.15	-7.3	0.000149	0.0054
NC_006694.1	782094	783229	1136	*	4.15	-2.16	5.15	-7.3	0.000149	0.0054
NC_006682.1	175	3018	2844	*	4.15	-2.16	5.14	-7.3	0.000152	0.00549
NC_006670.1	214366	215305	940	*	4.14	-2.16	5.13	-7.29	0.000158	0.00567
NC_006683.1	218439	219733	1295	*	6.36	7.3	2.61	4.69	0.000168	0.00597
NC_006686.1	691127	691475	349	*	3.54	-2.16	4.53	-6.69	0.000174	0.00614
NC_006686.1	330169	331350	1182	*	4.11	-2.16	5.1	-7.26	0.000175	0.00614
NC_006685.1	442584	443448	865	*	4.1	-2.16	5.09	-7.25	0.000177	0.00617
NC_006694.1	1139755	1141218	1464	*	4.1	-2.16	5.09	-7.25	0.000178	0.00618
NC_006686.1	1693039	1693821	783	*	4.09	-2.16	5.08	-7.24	0.000182	0.00623
NC_006692.1	784768	785491	724	*	3.5	-2.16	4.49	-6.65	0.000183	0.00623
NC_006686.1	560940	562484	1545	*	4.09	-2.16	5.08	-7.24	0.000183	0.00623
NC_006681.1	844531	845845	1315	*	4.09	-2.16	5.08	-7.24	0.000186	0.00625
NC_006686.1	835236	836066	831	*	4.08	-2.16	5.08	-7.24	0.000187	0.00625
NC_006692.1	29470	30120	651	*	4.08	-2.16	5.08	-7.24	0.000187	0.00625
NC_006684.1	1019115	1020009	895	*	4.08	-2.16	5.07	-7.23	0.000189	0.00626
NC_006694.1	1028996	1031270	2275	*	4.08	-2.16	5.07	-7.23	0.000192	0.00632
NC_006686.1	1126387	1127262	876	*	4.07	-2.16	5.06	-7.22	0.000194	0.00635
NC_006670.1	1889673	1890728	1056	*	4.89	-0.27	5.87	-6.14	0.000195	0.00636
NC_006691.1	825140	825499	360	*	3.56	-2.16	4.54	-6.7	0.000199	0.00641
NC_006694.1	296109	297097	989	*	4.07	-2.16	5.06	-7.22	0.000199	0.00641
NC_006691.1	1183499	1184419	921	*	4.06	-2.16	5.05	-7.21	0.000201	0.00642
NC_006691.1	1319356	1321024	1669	*	4.06	-2.16	5.05	-7.21	0.000202	0.00643
NC_006684.1	1073180	1073764	585	*	3.44	-2.16	4.43	-6.59	0.000207	0.00653
NC_006685.1	1956551	1957385	835	*	6.05	6.98	2.44	4.55	0.000211	0.00661
NC_006687.1	1006450	1007755	1306	*	4.04	-2.16	5.03	-7.19	0.000214	0.00666
NC_006684.1	1309665	1310931	1267	*	4.04	-2.16	5.03	-7.19	0.000216	0.00669
NC_006686.1	999443	1000287	845	*	4.39	-0.03	5.35	-5.38	0.000217	0.00669
NC_006686.1	367279	368224	946	*	4.03	-2.16	5.02	-7.18	0.000222	0.0068
NC_006685.1	1546966	1547752	787	*	4.03	-2.16	5.02	-7.18	0.000225	0.00683
NC_006684.1	402515	403407	893	*	4.02	-2.16	5.01	-7.17	0.000227	0.00683
NC_006684.1	789611	790097	487	*	4.02	-2.16	5.01	-7.17	0.000228	0.00683
NC_006683.1	512796	513657	862	*	4.24	-1.44	5.22	-6.67	0.000229	0.00683
NC_006686.1	1103540	1104237	698	*	4.02	-2.16	5.01	-7.17	0.00023	0.00683
NC_006684.1	949537	950485	949	*	4.02	-2.16	5.01	-7.17	0.000232	0.00683
NC_006694.1	826043	826666	624	*	3.45	-2.16	4.43	-6.59	0.000233	0.00683
NC_006683.1	500867	501748	882	*	4.02	-2.16	5.01	-7.17	0.000233	0.00683
NC_006687.1	1017905	1018763	859	*	4.01	-2.16	5	-7.16	0.000235	0.00683
NC_006685.1	544838	545378	541	*	4.01	-2.16	5	-7.16	0.000236	0.00683
NC_006693.1	298004	298621	618	*	3.87	-2.16	4.86	-7.02	0.000243	0.00697
NC_006692.1	1027366	1029020	1655	*	4	-2.16	4.99	-7.15	0.000243	0.00697
NC_006694.1	934473	936205	1733	*	3.99	-2.16	4.98	-7.14	0.000252	0.00715
NC_006681.1	522421	523387	967	*	3.99	-2.16	4.98	-7.14	0.000252	0.00715
NC_006687.1	768908	769612	705	*	3.99	-2.16	4.98	-7.14	0.000253	0.00715
NC_006685.1	1406775	1407767	993	*	3.98	-2.16	4.97	-7.13	0.000257	0.00722
NC_006685.1	335200	336127	928	*	3.98	-2.16	4.97	-7.13	0.000262	0.00731
NC_006670.1	359007	359912	906	*	3.97	-2.16	4.96	-7.12	0.000265	0.00736
NC_006685.1	1283693	1284373	681	*	3.84	-2.16	4.83	-6.99	0.000267	0.00738
NC_006679.1	535838	536874	1037	*	3.97	-2.16	4.96	-7.12	0.00027	0.0074
NC_006686.1	323280	323784	505	*	3.57	-2.16	4.56	-6.72	0.000271	0.0074
NC_006685.1	1045360	1046178	819	*	3.96	-2.16	4.95	-7.11	0.000278	0.00756
NC_006681.1	383838	384642	805	*	3.95	-2.16	4.94	-7.1	0.00028	0.00756
NC_006687.1	175073	175900	828	*	4.48	0.18	5.45	-5.27	0.000286	0.00769
NC_006693.1	826041	826828	788	*	3.94	-2.16	4.93	-7.09	0.00029	0.00777
NC_006693.1	796882	797622	741	*	3.94	-2.16	4.93	-7.09	0.000293	0.00779
NC_006691.1	221839	222902	1064	*	3.94	-2.16	4.93	-7.09	0.000295	0.00779
NC_006693.1	965456	965879	424	*	3.34	-2.16	4.32	-6.48	0.000296	0.00779
NC_006687.1	424424	425478	1055	*	3.93	-2.16	4.92	-7.08	0.000298	0.00781
NC_006692.1	613208	613677	470	*	3.65	4.61	-0.92	5.54	0.00031	0.00806
NC_006681.1	330938	333188	2251	*	3.92	-2.16	4.91	-7.07	0.00031	0.00806
NC_006679.1	636194	636909	716	*	3.91	-2.16	4.9	-7.06	0.000319	0.00823
NC_006685.1	1093720	1094911	1192	*	3.67	-2.16	4.66	-6.82	0.00032	0.00823
NC_006670.1	1052230	1052980	751	*	3.89	-2.16	4.88	-7.04	0.000331	0.00848
NC_006686.1	947874	949437	1564	*	3.89	-2.16	4.88	-7.04	0.000335	0.00853
NC_006684.1	485223	485838	616	*	3.65	-2.16	4.64	-6.8	0.000338	0.00854
NC_006680.1	337062	338139	1078	*	3.89	-2.16	4.87	-7.03	0.000339	0.00854
NC_006679.1	56446	57446	1001	*	3.88	-2.16	4.87	-7.03	0.000346	0.00865
NC_006693.1	1011733	1012580	848	*	3.88	-2.16	4.87	-7.03	0.000346	0.00865
NC_006670.1	165830	167264	1435	*	6.5	-2.16	7.49	-9.65	0.000348	0.00865
NC_006685.1	1979521	1980226	706	*	3.87	-2.16	4.86	-7.02	0.000351	0.00869
NC_006681.1	119105	120047	943	*	3.87	-2.16	4.86	-7.02	0.000355	0.00875
NC_006691.1	164632	166252	1621	*	5.04	0.36	6.01	-5.65	0.000361	0.00886
NC_006685.1	997778	998316	539	*	3.86	-2.16	4.85	-7.01	0.000364	0.00889
NC_006691.1	398941	399907	967	*	3.27	-2.16	4.25	-6.41	0.000373	0.00904
NC_006679.1	662352	662763	412	*	3.49	-2.16	4.48	-6.64	0.000376	0.00904
NC_006670.1	875694	876388	695	*	3.3	-2.16	4.28	-6.44	0.000377	0.00904
NC_006670.1	2106105	2106807	703	*	3.83	4.8	-0.71	5.51	0.000377	0.00904
NC_006686.1	302614	303298	685	*	3.34	-2.16	4.32	-6.48	0.000379	0.00904
NC_006679.1	1004712	1005741	1030	*	3.84	-2.16	4.83	-6.99	0.000381	0.00904
NC_006679.1	728643	729251	609	*	3.43	-2.16	4.42	-6.58	0.000386	0.00912
NC_006687.1	120671	121413	743	*	3.83	-2.16	4.82	-6.98	0.000393	0.00926
NC_006691.1	1346087	1346562	476	*	3.32	-2.16	4.3	-6.46	0.000398	0.00928
NC_006683.1	735079	735882	804	*	3.82	-2.16	4.81	-6.97	0.000398	0.00928
NC_006691.1	1123364	1123890	527	*	3.82	-2.16	4.81	-6.97	0.000402	0.00933
NC_006685.1	925931	926755	825	*	3.82	-2.16	4.81	-6.97	0.000404	0.00933
NC_006670.1	1488479	1489442	964	*	3.82	-2.16	4.81	-6.97	0.000405	0.00933
NC_006694.1	790709	791814	1106	*	4.96	0.8	5.92	-5.12	0.000407	0.00933
NC_006681.1	250878	251740	863	*	3.21	-2.16	4.19	-6.35	0.000412	0.00939
NC_006685.1	1226233	1227937	1705	*	8.54	6.44	9.36	-2.92	0.000424	0.0096
NC_006685.1	922679	923511	833	*	3.44	-2.16	4.43	-6.59	0.000424	0.0096
NC_006670.1	2240465	2241092	628	*	3.8	-2.16	4.78	-6.94	0.000428	0.00961
NC_006684.1	1077040	1077924	885	*	3.8	-2.16	4.78	-6.94	0.000428	0.00961
NC_006685.1	1243686	1244355	670	*	3.21	-2.16	4.19	-6.35	0.00043	0.00961
NC_006693.1	703217	703735	519	*	3.79	-2.16	4.78	-6.94	0.000433	0.00961
NC_006694.1	114822	115221	400	*	3.31	-2.16	4.29	-6.45	0.000434	0.00961
NC_006684.1	914336	915172	837	*	3.79	-2.16	4.77	-6.93	0.00044	0.0097
NC_006691.1	171158	171721	564	*	3.27	-2.16	4.26	-6.42	0.000443	0.00972
NC_006684.1	762775	763626	852	*	3.78	-2.16	4.77	-6.93	0.000448	0.0098
NC_006692.1	317813	319550	1738	*	3.77	-2.16	4.76	-6.92	0.000453	0.00986
NC_006683.1	254750	257261	2512	*	3.76	-2.16	4.74	-6.9	0.000474	0.0103
NC_006685.1	345489	346167	679	*	3.75	-2.16	4.74	-6.9	0.000479	0.0103
NC_006680.1	57467	58633	1167	*	4.4	0.38	5.36	-4.97	0.000495	0.0107
NC_006691.1	694055	694932	878	*	3.74	-2.16	4.72	-6.88	0.000499	0.0107
NC_006684.1	710728	711442	715	*	3.73	-2.16	4.72	-6.88	0.000503	0.0107
NC_006680.1	379356	380196	841	*	3.73	-2.16	4.72	-6.87	0.000508	0.0108
NC_006692.1	1003289	1003818	530	*	3.72	-2.16	4.71	-6.87	0.000514	0.0109
NC_006680.1	113408	113933	526	*	3.36	-2.16	4.34	-6.5	0.000517	0.0109
NC_006670.1	1572047	1572903	857	*	3.72	-2.16	4.71	-6.87	0.00052	0.0109
NC_006691.1	808386	808782	397	*	3.13	-2.16	4.11	-6.27	0.000521	0.0109
NC_006694.1	460036	461108	1073	*	3.72	-2.16	4.7	-6.86	0.000522	0.0109
NC_006670.1	191250	191864	615	*	3.72	-2.16	4.7	-6.86	0.000524	0.0109
NC_006691.1	621997	623151	1155	*	4.61	-0.27	5.58	-5.85	0.000538	0.0111
NC_006682.1	196319	197242	924	*	3.7	-2.16	4.68	-6.84	0.00055	0.0113
NC_006687.1	948181	948947	767	*	3.69	-2.16	4.68	-6.84	0.000552	0.0113
NC_006684.1	604669	606142	1474	*	3.69	-2.16	4.67	-6.83	0.000563	0.0115
NC_006684.1	420104	420717	614	*	3.68	-2.16	4.67	-6.83	0.000569	0.0116
NC_006691.1	581114	582518	1405	*	6.29	7.22	2.97	4.25	0.000571	0.0116
NC_006691.1	1282428	1282916	489	*	3.68	-2.16	4.67	-6.83	0.000574	0.0116
NC_006679.1	218972	219709	738	*	3.67	-2.16	4.66	-6.82	0.000578	0.0116
NC_006680.1	486397	487431	1035	*	3.67	-2.16	4.66	-6.82	0.00058	0.0116
NC_006687.1	544670	545769	1100	*	3.67	-2.16	4.66	-6.82	0.000585	0.0117
NC_006670.1	1694870	1695730	861	*	3.3	-2.16	4.28	-6.44	0.000588	0.0117
NC_006687.1	1029403	1030194	792	*	3.66	-2.16	4.65	-6.81	0.000601	0.0119
NC_006685.1	1559194	1560276	1083	*	3.65	-2.16	4.64	-6.8	0.000607	0.012
NC_006684.1	535850	536527	678	*	3.23	-2.16	4.21	-6.37	0.000612	0.012
NC_006684.1	1168554	1169235	682	*	3.65	-2.16	4.63	-6.79	0.000619	0.0121
NC_006692.1	745518	746654	1137	*	4.65	0.52	5.61	-5.09	0.000634	0.0124
NC_006681.1	527200	527875	676	*	3.63	-2.16	4.62	-6.78	0.000638	0.0124
NC_006691.1	1071033	1071665	633	*	3.63	-2.16	4.62	-6.78	0.000641	0.0124
NC_006682.1	412128	413546	1419	*	3.63	-2.16	4.61	-6.77	0.000651	0.0125
NC_006686.1	475397	476235	839	*	3.63	-2.16	4.61	-6.77	0.000651	0.0125
NC_006691.1	814670	815130	461	*	3.62	-2.16	4.61	-6.77	0.000661	0.0127
NC_006686.1	1772636	1773244	609	*	3.61	-2.16	4.6	-6.76	0.000669	0.0128
NC_006682.1	486656	487922	1267	*	3.61	-2.16	4.6	-6.76	0.000676	0.0128
NC_006679.1	40949	41658	710	*	5.46	1.83	6.4	-4.56	0.000679	0.0128
NC_006681.1	772382	773903	1522	*	5.56	-2.16	6.56	-8.72	0.000683	0.0128
NC_006685.1	140358	141409	1052	*	3.6	-2.16	4.59	-6.75	0.000684	0.0128
NC_006693.1	112963	113528	566	*	3.05	-2.16	4.03	-6.19	0.000687	0.0128
NC_006687.1	1302526	1303916	1391	*	3.6	-2.16	4.59	-6.75	0.000689	0.0128
NC_006692.1	1316295	1317061	767	*	3.6	-2.16	4.59	-6.75	0.000689	0.0128
NC_006691.1	511003	511689	687	*	3.65	-0.77	4.61	-5.39	0.00069	0.0128
NC_006670.1	29237	29824	588	*	3.1	-2.16	4.08	-6.24	0.000692	0.0128
NC_006670.1	59650	60340	691	*	4.93	1.13	5.87	-4.74	0.000706	0.013
NC_006670.1	1880418	1881232	815	*	3.59	-2.16	4.57	-6.73	0.000711	0.0131
NC_006685.1	789647	790146	500	*	3.58	-2.16	4.57	-6.73	0.000719	0.0132
NC_006685.1	702990	703965	976	*	4.52	-0.27	5.49	-5.76	0.000735	0.0134
NC_006685.1	1001382	1002177	796	*	3.57	-2.16	4.55	-6.71	0.000742	0.0135
NC_006686.1	1747520	1748416	897	*	3.57	-2.16	4.55	-6.71	0.000748	0.0135
NC_006687.1	306276	306911	636	*	3.7	-0.92	4.67	-5.59	0.000756	0.0136
NC_006684.1	1317147	1317678	532	*	3.56	-2.16	4.54	-6.7	0.000759	0.0136
NC_006685.1	202570	204674	2105	*	6.64	4	7.52	-3.52	0.000762	0.0136
NC_006692.1	1114404	1114948	545	*	3.17	-2.16	4.16	-6.32	0.000763	0.0136
NC_006686.1	593986	594543	558	*	3.79	-0.92	4.76	-5.68	0.000768	0.0137
NC_006670.1	1319247	1319859	613	*	3.55	-2.16	4.54	-6.7	0.000774	0.0137
NC_006682.1	344026	344714	689	*	3.55	-2.16	4.53	-6.69	0.000777	0.0137
NC_006686.1	482362	483243	882	*	3.55	-2.16	4.53	-6.69	0.000777	0.0137
NC_006670.1	2275599	2275927	329	*	3.55	-2.16	4.53	-6.69	0.00078	0.0137
NC_006693.1	101100	101954	855	*	3.54	-2.16	4.53	-6.69	0.000792	0.0139
NC_006691.1	1331739	1332187	449	*	3.54	-2.16	4.52	-6.68	0.000799	0.0139
NC_006670.1	611615	612624	1010	*	3.53	-2.16	4.52	-6.68	0.000802	0.0139
NC_006681.1	477077	477833	757	*	3.53	-2.16	4.52	-6.68	0.000802	0.0139
NC_006683.1	68552	69407	856	*	3.53	-2.16	4.52	-6.68	0.000805	0.0139
NC_006693.1	532654	533555	902	*	3.53	-2.16	4.52	-6.67	0.000811	0.014
NC_006679.1	262454	263079	626	*	3.52	-2.16	4.5	-6.66	0.00083	0.0142
NC_006686.1	61713	62198	486	*	3.52	-2.16	4.5	-6.66	0.00083	0.0142
NC_006680.1	139459	140029	571	*	3.52	-2.16	4.5	-6.66	0.000834	0.0142
NC_006681.1	445062	445887	826	*	3.51	-2.16	4.5	-6.66	0.00084	0.0142
NC_006686.1	1621834	1622620	787	*	3.51	-2.16	4.5	-6.66	0.00084	0.0142
NC_006691.1	431495	432749	1255	*	7.39	8.26	4.83	3.43	0.000842	0.0142
NC_006670.1	1460900	1461311	412	*	3.51	-2.16	4.5	-6.66	0.000847	0.0143
NC_006685.1	1239992	1240734	743	*	3.51	-2.16	4.49	-6.65	0.000853	0.0143
NC_006670.1	1725941	1727532	1592	*	4.31	0.3	5.26	-4.96	0.000855	0.0143
NC_006680.1	401525	402192	668	*	3.5	-2.16	4.49	-6.65	0.000857	0.0143
NC_006693.1	1048004	1049068	1065	*	4.07	-0.96	5.05	-6.01	0.000868	0.0144
NC_006681.1	847913	848298	386	*	3.17	-2.16	4.15	-6.31	0.000869	0.0144
NC_006681.1	653562	654395	834	*	3.5	-2.16	4.48	-6.64	0.000873	0.0144
NC_006686.1	370461	371858	1398	*	3.5	-2.16	4.48	-6.64	0.000873	0.0144
NC_006683.1	535359	535901	543	*	3.49	-2.16	4.48	-6.64	0.00088	0.0145
NC_006686.1	348683	349099	417	*	3.49	-2.16	4.47	-6.63	0.000887	0.0145
NC_006679.1	55306	56210	905	*	3.49	-2.16	4.47	-6.63	0.000891	0.0145
NC_006682.1	581205	581602	398	*	3.14	-2.16	4.12	-6.28	0.000895	0.0145
NC_006685.1	699562	700378	817	*	3.48	-2.16	4.47	-6.63	0.000901	0.0145
NC_006686.1	1440189	1440998	810	*	3.48	-2.16	4.47	-6.63	0.000901	0.0145
NC_006687.1	247273	248269	997	*	3.48	-2.16	4.47	-6.63	0.000901	0.0145
NC_006683.1	270843	272018	1176	*	3.48	-2.16	4.46	-6.62	0.000905	0.0145
NC_006670.1	1340719	1341418	700	*	3.48	-2.16	4.46	-6.62	0.000908	0.0146
NC_006694.1	1145368	1146362	995	*	4.75	0.18	5.72	-5.54	0.000911	0.0146
NC_006693.1	783724	784150	427	*	3.08	-2.16	4.06	-6.22	0.000923	0.0146
NC_006685.1	1586771	1587457	687	*	3.47	-2.16	4.46	-6.62	0.000923	0.0146
NC_006686.1	851302	852302	1001	*	3.47	-2.16	4.45	-6.61	0.000926	0.0146
NC_006694.1	549520	550481	962	*	3.07	-2.16	4.05	-6.21	0.000927	0.0146
NC_006670.1	1010390	1011084	695	*	3.47	-2.16	4.45	-6.61	0.00093	0.0146
NC_006679.1	157342	157942	601	*	4.18	0.12	5.13	-5.01	0.000933	0.0146
NC_006691.1	105389	106342	954	*	3.46	-2.16	4.45	-6.61	0.000934	0.0146
NC_006694.1	601093	603054	1962	*	3.46	-2.16	4.45	-6.61	0.000937	0.0146
NC_006684.1	618559	619103	545	*	3.46	-2.16	4.44	-6.6	0.000948	0.0147
NC_006670.1	756038	756617	580	*	3.46	-2.16	4.44	-6.6	0.000952	0.0147
NC_006686.1	1282449	1283211	763	*	3.46	-2.16	4.44	-6.6	0.000952	0.0147
NC_006685.1	541719	542614	896	*	3.45	-2.16	4.44	-6.6	0.000956	0.0147
NC_006694.1	803462	804354	893	*	3.45	-2.16	4.44	-6.6	0.000959	0.0147
NC_006691.1	698986	700098	1113	*	3.99	4.96	-0.92	5.89	0.000969	0.0148
NC_006681.1	314353	314908	556	*	3.44	-2.16	4.43	-6.59	0.000978	0.015
NC_006670.1	244514	245121	608	*	3.44	-2.16	4.42	-6.58	0.000985	0.015
NC_006685.1	1798146	1798726	581	*	3.44	-2.16	4.42	-6.58	0.000985	0.015
NC_006670.1	1040891	1041786	896	*	3.44	-2.16	4.42	-6.58	0.000989	0.015
NC_006683.1	299314	300392	1079	*	3.44	-2.16	4.42	-6.58	0.000993	0.015
NC_006687.1	444377	444972	596	*	3.43	-2.16	4.41	-6.57	0.00101	0.0152
NC_006684.1	441220	441784	565	*	3.43	-2.16	4.41	-6.57	0.00101	0.0152
NC_006694.1	218395	219206	812	*	3.42	-2.16	4.41	-6.57	0.00102	0.0152
NC_006681.1	890786	891201	416	*	3.08	-2.16	4.06	-6.22	0.00102	0.0152
NC_006681.1	832667	833547	881	*	3.42	-2.16	4.41	-6.57	0.00102	0.0152
NC_006670.1	1463098	1463779	682	*	3.42	-2.16	4.4	-6.56	0.00103	0.0152
NC_006686.1	741582	742452	871	*	3.42	-2.16	4.4	-6.56	0.00103	0.0152
NC_006694.1	166529	167222	694	*	3.42	-2.16	4.4	-6.56	0.00103	0.0153
NC_006691.1	225315	226468	1154	*	3.41	-2.16	4.4	-6.56	0.00105	0.0154
NC_006687.1	439407	440192	786	*	3.4	-2.16	4.39	-6.55	0.00107	0.0157
NC_006681.1	402686	403650	965	*	3.4	-2.16	4.38	-6.54	0.00107	0.0157
NC_006687.1	1304928	1305590	663	*	3.39	-2.16	4.38	-6.54	0.00108	0.0158
NC_006685.1	1007166	1007719	554	*	2.92	-2.16	3.9	-6.06	0.00111	0.0161
NC_006681.1	286022	286867	846	*	3.38	-2.16	4.37	-6.53	0.00111	0.0161
NC_006691.1	783092	783534	443	*	3.38	-2.16	4.36	-6.52	0.00112	0.0161
NC_006680.1	885644	885996	353	*	3.38	-2.16	4.36	-6.52	0.00112	0.0161
NC_006684.1	1572945	1573853	909	*	3.38	-2.16	4.36	-6.52	0.00112	0.0161
NC_006680.1	382891	383500	610	*	4.57	0.52	5.52	-5	0.00113	0.0161
NC_006685.1	769691	771326	1636	*	3.37	-2.16	4.36	-6.52	0.00113	0.0161
NC_006691.1	1076526	1077182	657	*	3.37	-2.16	4.36	-6.52	0.00113	0.0161
NC_006694.1	311474	312521	1048	*	3.37	-2.16	4.36	-6.52	0.00113	0.0161
NC_006679.1	389531	390238	708	*	3.37	-2.16	4.36	-6.52	0.00114	0.0161
NC_006694.1	589702	590260	559	*	3.37	-2.16	4.36	-6.52	0.00114	0.0161
NC_006691.1	343323	344071	749	*	5.38	6.28	2.36	3.93	0.00115	0.0161
NC_006670.1	415095	415815	721	*	3.36	-2.16	4.35	-6.51	0.00115	0.0161
NC_006694.1	188812	189181	370	*	3.01	-2.16	3.99	-6.15	0.00115	0.0161
NC_006693.1	613342	613987	646	*	3.36	-2.16	4.35	-6.51	0.00116	0.0161
NC_006687.1	1435578	1436657	1080	*	3.01	-2.16	3.99	-6.15	0.00116	0.0161
NC_006680.1	841949	842705	757	*	3.36	-2.16	4.34	-6.5	0.00116	0.0161
NC_006691.1	1038074	1038942	869	*	3.36	-2.16	4.34	-6.5	0.00117	0.0161
NC_006694.1	502695	503559	865	*	3.36	-2.16	4.34	-6.5	0.00117	0.0161
NC_006694.1	1110670	1111462	793	*	3.36	-2.16	4.34	-6.5	0.00117	0.0161
NC_006686.1	347291	347652	362	*	3.01	-2.16	3.99	-6.15	0.00117	0.0161
NC_006692.1	1093339	1093712	374	*	3.35	-2.16	4.34	-6.5	0.00118	0.0162
NC_006685.1	558915	559797	883	*	3.35	-2.16	4.34	-6.5	0.00118	0.0162
NC_006685.1	1117014	1118005	992	*	3.35	-2.16	4.33	-6.49	0.0012	0.0164
NC_006683.1	481314	482254	941	*	3.34	-2.16	4.32	-6.48	0.00121	0.0165
NC_006679.1	423252	424007	756	*	3.34	-2.16	4.32	-6.48	0.00122	0.0166
NC_006680.1	578768	579376	609	*	3.33	-2.16	4.31	-6.47	0.00124	0.0169
NC_006685.1	74939	75553	615	*	3.32	-2.16	4.31	-6.47	0.00125	0.0169
NC_006687.1	537781	538427	647	*	2.96	-2.16	3.94	-6.1	0.00126	0.0169
NC_006682.1	305539	305955	417	*	3.32	-2.16	4.3	-6.46	0.00126	0.0169
NC_006683.1	669581	670568	988	*	3.32	-2.16	4.3	-6.46	0.00126	0.0169
NC_006691.1	851677	852329	653	*	3.32	-2.16	4.3	-6.46	0.00126	0.0169
NC_006693.1	367768	368723	956	*	3.31	-2.16	4.3	-6.46	0.00127	0.017
NC_006687.1	314126	314629	504	*	2.88	-2.16	3.86	-6.02	0.00128	0.0171
NC_006692.1	553473	553988	516	*	3.31	-2.16	4.29	-6.45	0.00128	0.0171
NC_006670.1	1129335	1130079	745	*	3.31	-2.16	4.29	-6.45	0.00129	0.0171
NC_006685.1	1370457	1371562	1106	*	3.31	-2.16	4.29	-6.45	0.00129	0.0171
NC_006682.1	633756	634087	332	*	3.31	-2.16	4.29	-6.45	0.00129	0.0171
NC_006680.1	543115	543656	542	*	4.14	0.3	5.09	-4.78	0.0013	0.0171
NC_006686.1	332589	333014	426	*	2.77	-2.16	3.75	-5.91	0.00131	0.0172
NC_006685.1	502814	503384	571	*	3.3	-2.16	4.28	-6.44	0.00131	0.0172
NC_006680.1	546789	547934	1146	*	3.3	-2.16	4.28	-6.44	0.00132	0.0172
NC_006691.1	735888	737082	1195	*	3.3	-2.16	4.28	-6.44	0.00132	0.0172
NC_006693.1	160252	161358	1107	*	6.47	7.39	3.3	4.09	0.00132	0.0172
NC_006670.1	367472	368637	1166	*	3.29	-2.16	4.27	-6.43	0.00133	0.0173
NC_006679.1	945805	946728	924	*	3.29	-2.16	4.27	-6.43	0.00133	0.0173
NC_006679.1	214285	215446	1162	*	5	5.95	0.88	5.08	0.00135	0.0174
NC_006685.1	1989891	1990332	442	*	3.28	-2.16	4.27	-6.43	0.00135	0.0174
NC_006684.1	459848	460945	1098	*	3.28	-2.16	4.26	-6.42	0.00136	0.0174
NC_006684.1	635143	635715	573	*	3.28	-2.16	4.26	-6.42	0.00136	0.0174
NC_006670.1	194616	195654	1039	*	3.27	-2.16	4.26	-6.42	0.00137	0.0175
NC_006686.1	6610	9678	3069	*	6.42	4.01	7.28	-3.27	0.00138	0.0175
NC_006693.1	285854	286669	816	*	3.27	-2.16	4.26	-6.42	0.00138	0.0175
NC_006670.1	1351366	1352210	845	*	3.27	-2.16	4.25	-6.41	0.00139	0.0176
NC_006684.1	645826	646534	709	*	2.99	-2.16	3.97	-6.13	0.00139	0.0176
NC_006681.1	196536	197421	886	*	3.26	-2.16	4.25	-6.41	0.0014	0.0176
NC_006687.1	235607	236408	802	*	3.26	-2.16	4.25	-6.41	0.0014	0.0176
NC_006691.1	1120915	1121334	420	*	3.26	-2.16	4.25	-6.41	0.0014	0.0176
NC_006681.1	396018	396689	672	*	3.26	-2.16	4.24	-6.4	0.00142	0.0177
NC_006685.1	1774740	1775515	776	*	3.26	-2.16	4.24	-6.4	0.00142	0.0177
NC_006692.1	528801	529204	404	*	3.26	-2.16	4.24	-6.4	0.00142	0.0177
NC_006694.1	50672	51619	948	*	3.26	-2.16	4.24	-6.4	0.00142	0.0177
NC_006681.1	241937	242822	886	*	4.86	1.64	5.78	-4.14	0.00144	0.0178
NC_006691.1	743059	743637	579	*	3.25	-2.16	4.23	-6.39	0.00144	0.0179
NC_006692.1	772924	775015	2092	*	4.81	0.75	5.77	-5.02	0.00145	0.0179
NC_006694.1	770520	771363	844	*	3.24	-2.16	4.22	-6.38	0.00146	0.018
NC_006692.1	415747	416336	590	*	3.23	-2.16	4.22	-6.38	0.00148	0.0182
NC_006694.1	844479	845118	640	*	3.23	-2.16	4.22	-6.38	0.00148	0.0182
NC_006687.1	576511	577132	622	*	3.23	-2.16	4.21	-6.37	0.00149	0.0182
NC_006687.1	649821	650275	455	*	3.23	-2.16	4.21	-6.37	0.00149	0.0182
NC_006684.1	43684	44088	405	*	2.61	-2.16	3.59	-5.75	0.00149	0.0182
NC_006693.1	552766	553983	1218	*	5.73	6.64	2.77	3.87	0.00149	0.0182
NC_006692.1	336152	336825	674	*	3.23	-2.16	4.21	-6.37	0.0015	0.0182
NC_006693.1	539173	539995	823	*	3.23	-2.16	4.21	-6.37	0.0015	0.0182
NC_006694.1	579502	580151	650	*	3.23	-2.16	4.21	-6.37	0.0015	0.0182
NC_006684.1	923816	924774	959	*	5.55	1.87	6.5	-4.63	0.00151	0.0182
NC_006692.1	759800	760457	658	*	2.63	-2.16	3.6	-5.76	0.00154	0.0184
NC_006687.1	218399	218864	466	*	3.21	-2.16	4.2	-6.36	0.00154	0.0184
NC_006682.1	614329	614859	531	*	4.12	-0.56	5.1	-5.66	0.00154	0.0184
NC_006685.1	587551	588293	743	*	3.21	-2.16	4.19	-6.35	0.00154	0.0185
NC_006685.1	973753	974192	440	*	3.21	-2.16	4.19	-6.35	0.00155	0.0185
NC_006680.1	914298	914502	205	*	2.59	-2.16	3.56	-5.72	0.00155	0.0185
NC_006680.1	1002165	1002502	338	*	3.21	-2.16	4.19	-6.35	0.00156	0.0185
NC_006692.1	697355	697858	504	*	3.2	-2.16	4.19	-6.35	0.00156	0.0185
NC_006681.1	291979	292625	647	*	3.03	-2.16	4.01	-6.17	0.00157	0.0186
NC_006691.1	674366	675828	1463	*	3.2	-2.16	4.18	-6.34	0.00157	0.0186
NC_006692.1	387450	387837	388	*	3.2	-2.16	4.18	-6.34	0.00159	0.0187
NC_006681.1	895927	896365	439	*	3.19	-2.16	4.18	-6.34	0.00159	0.0187
NC_006685.1	289272	290017	746	*	3.19	-2.16	4.18	-6.34	0.00159	0.0187
NC_006685.1	1005449	1006083	635	*	3.19	-2.16	4.17	-6.33	0.0016	0.0187
NC_006693.1	540393	540768	376	*	2.79	-1.76	3.76	-5.52	0.0016	0.0187
NC_006681.1	223387	224197	811	*	3.19	-2.16	4.17	-6.33	0.00161	0.0187
NC_006684.1	126086	126640	555	*	3.18	-2.16	4.17	-6.33	0.00162	0.0188
NC_006685.1	1011126	1011666	541	*	2.8	-2.16	3.78	-5.94	0.00162	0.0188
NC_006670.1	267596	268605	1010	*	3.18	-2.16	4.16	-6.32	0.00162	0.0188
NC_006670.1	823218	824543	1326	*	5.53	3.03	6.4	-3.37	0.00164	0.0189
NC_006694.1	406287	406921	635	*	3.17	-2.16	4.15	-6.31	0.00166	0.0191
NC_006670.1	714653	715235	583	*	3.16	-2.16	4.14	-6.3	0.00168	0.0191
NC_006680.1	755733	756345	613	*	3.16	-2.16	4.14	-6.3	0.00168	0.0191
NC_006682.1	182876	183804	929	*	3.16	-2.16	4.14	-6.3	0.00168	0.0191
NC_006691.1	342834	343282	449	*	5.08	5.99	2.05	3.93	0.00169	0.0191
NC_006686.1	297306	297670	365	*	2.99	-2.16	3.96	-6.12	0.00169	0.0191
NC_006681.1	658719	659892	1174	*	3.16	-2.16	4.14	-6.3	0.0017	0.0191
NC_006682.1	180791	182489	1699	*	3.16	-2.16	4.14	-6.3	0.0017	0.0191
NC_006687.1	510802	511435	634	*	3.16	-2.16	4.14	-6.3	0.0017	0.0191
NC_006694.1	681996	682784	789	*	3.16	-2.16	4.14	-6.3	0.0017	0.0191
NC_006670.1	918189	919114	926	*	4.8	1.23	5.74	-4.51	0.0017	0.0191
NC_006685.1	1261495	1262342	848	*	3.16	-2.16	4.14	-6.3	0.0017	0.0191
NC_006685.1	1044296	1044906	611	*	3.15	-2.16	4.13	-6.29	0.00171	0.0191
NC_006694.1	107768	109249	1482	*	5.48	2.99	6.35	-3.36	0.00171	0.0191
NC_006680.1	204581	205067	487	*	4.6	1.51	5.52	-4	0.00172	0.0191
NC_006691.1	816769	817409	641	*	3.15	-2.16	4.13	-6.29	0.00172	0.0191
NC_006682.1	224664	225136	473	*	3.14	-2.16	4.12	-6.28	0.00175	0.0194
NC_006685.1	361072	361567	496	*	3.14	-2.16	4.12	-6.28	0.00175	0.0194
NC_006692.1	1273048	1273876	829	*	4.08	-0.56	5.05	-5.61	0.00176	0.0195
NC_006683.1	88981	90051	1071	*	3.13	-2.16	4.11	-6.27	0.00178	0.0195
NC_006683.1	225278	226283	1006	*	3.13	-2.16	4.11	-6.27	0.00178	0.0195
NC_006683.1	359509	360416	908	*	3.13	-2.16	4.11	-6.27	0.00178	0.0195
NC_006686.1	1128921	1130065	1145	*	3.84	-0.92	4.82	-5.74	0.00178	0.0195
NC_006687.1	1259936	1260487	552	*	3.13	-2.16	4.11	-6.27	0.00178	0.0195
NC_006691.1	1402803	1403278	476	*	3.13	-2.16	4.11	-6.27	0.00178	0.0195
NC_006684.1	629046	629651	606	*	3.13	-2.16	4.11	-6.27	0.00179	0.0195
NC_006684.1	1375890	1376545	656	*	3.13	-2.16	4.11	-6.27	0.00179	0.0195
NC_006681.1	399260	400035	776	*	3.47	-0.77	4.43	-5.2	0.00179	0.0195
NC_006692.1	612684	613078	395	*	2.96	3.91	-0.92	4.84	0.00182	0.0197
NC_006686.1	629244	629702	459	*	3.12	-2.16	4.1	-6.26	0.00182	0.0197
NC_006692.1	333816	334312	497	*	3.11	-2.16	4.09	-6.25	0.00184	0.0199
NC_006684.1	64804	65288	485	*	3.11	-2.16	4.09	-6.25	0.00185	0.0199
NC_006685.1	653138	653795	658	*	3.1	-2.16	4.08	-6.24	0.00186	0.02
NC_006693.1	324973	325898	926	*	3.1	-2.16	4.08	-6.24	0.00187	0.0201
NC_006670.1	342931	343952	1022	*	3.1	-2.16	4.08	-6.24	0.00188	0.0201
NC_006687.1	220045	220591	547	*	3.1	-2.16	4.08	-6.24	0.00188	0.0201
NC_006680.1	502190	503970	1781	*	3.09	-2.16	4.07	-6.23	0.00189	0.0201
NC_006694.1	483113	484518	1406	*	3.09	-2.16	4.07	-6.23	0.00189	0.0201
NC_006681.1	668087	668441	355	*	8.15	6.52	8.9	-2.38	0.0019	0.0201
NC_006684.1	534217	535293	1077	*	3.7	-0.61	4.66	-5.27	0.0019	0.0201
NC_006694.1	977351	978075	725	*	3.09	-2.16	4.07	-6.23	0.00191	0.0202
NC_006681.1	65112	66059	948	*	3.09	-2.16	4.07	-6.23	0.00191	0.0202
NC_006694.1	109253	109973	721	*	3.08	-2.16	4.06	-6.22	0.00192	0.0203
NC_006679.1	999066	999839	774	*	3.08	-2.16	4.06	-6.22	0.00193	0.0203
NC_006680.1	82764	83353	590	*	3.08	-2.16	4.06	-6.22	0.00193	0.0203
NC_006680.1	879651	880462	812	*	3.08	-2.16	4.06	-6.22	0.00194	0.0203
NC_006679.1	1055429	1055927	499	*	3.08	-2.16	4.06	-6.22	0.00194	0.0203
NC_006685.1	2012492	2012825	334	*	3.08	-2.16	4.06	-6.22	0.00194	0.0203
NC_006693.1	106651	108151	1501	*	3.07	-2.16	4.05	-6.21	0.00196	0.0204
NC_006670.1	1523513	1524175	663	*	3.07	-2.16	4.05	-6.21	0.00197	0.0204
NC_006686.1	1373564	1374527	964	*	3.07	-2.16	4.05	-6.21	0.00197	0.0204
NC_006682.1	492222	493049	828	*	3.06	-2.16	4.05	-6.2	0.00198	0.0205
NC_006680.1	373249	373888	640	*	2.75	-2.16	3.73	-5.89	0.00198	0.0205
NC_006680.1	969498	970478	981	*	7.4	5.68	8.17	-2.48	0.00198	0.0205
NC_006683.1	504087	505057	971	*	3.06	-2.16	4.04	-6.2	0.00201	0.0206
NC_006691.1	572159	572857	699	*	3.06	-2.16	4.04	-6.2	0.00201	0.0206
NC_006681.1	621666	622235	570	*	3.05	-2.16	4.04	-6.2	0.00201	0.0206
NC_006682.1	101783	103228	1446	*	3.05	-2.16	4.04	-6.2	0.00201	0.0206
NC_006685.1	260138	260822	685	*	3.05	-2.16	4.03	-6.19	0.00202	0.0207
NC_006670.1	583129	583664	536	*	2.74	-2.16	3.71	-5.87	0.00203	0.0207
NC_006694.1	293085	293654	570	*	3.05	-2.16	4.03	-6.19	0.00203	0.0207
NC_006685.1	1518568	1519287	720	*	3.05	-2.16	4.03	-6.19	0.00204	0.0207
NC_006686.1	69087	69668	582	*	3.05	-2.16	4.03	-6.19	0.00204	0.0207
NC_006686.1	1649197	1649685	489	*	3.05	-2.16	4.03	-6.19	0.00204	0.0207
NC_006687.1	766720	767518	799	*	3.04	-2.16	4.02	-6.18	0.00205	0.0207
NC_006693.1	696442	696801	360	*	3.04	-2.16	4.02	-6.18	0.00205	0.0207
NC_006694.1	152592	153234	643	*	3.04	-2.16	4.02	-6.18	0.00205	0.0207
NC_006685.1	1393399	1394042	644	*	3.04	-2.16	4.02	-6.18	0.00206	0.0207
NC_006691.1	860008	860522	515	*	3.04	-2.16	4.02	-6.18	0.00206	0.0207
NC_006686.1	664898	665870	973	*	6.84	7.68	4.62	3.06	0.00208	0.0207
NC_006685.1	1440688	1442296	1609	*	6.97	5.06	7.76	-2.71	0.00208	0.0207
NC_006681.1	543903	544424	522	*	3.03	-2.16	4.01	-6.17	0.00208	0.0207
NC_006683.1	511469	511997	529	*	3.03	-2.16	4.01	-6.17	0.00208	0.0207
NC_006682.1	255882	256531	650	*	2.72	-2.16	3.69	-5.85	0.00209	0.0207
NC_006680.1	859687	860317	631	*	3.03	-2.16	4.01	-6.17	0.0021	0.0208
NC_006687.1	558204	559572	1369	*	3.03	-2.16	4.01	-6.17	0.00211	0.0209
NC_006685.1	1080398	1080974	577	*	3.02	-2.16	4	-6.16	0.00213	0.0211
NC_006691.1	244139	244488	350	*	2.39	-2.16	3.36	-5.52	0.00214	0.0211
NC_006687.1	416059	416475	417	*	2.6	-2.16	3.57	-5.73	0.00214	0.0211
NC_006680.1	226176	226488	313	*	4.95	2.2	5.84	-3.65	0.00215	0.0211
NC_006670.1	2262872	2263310	439	*	3.01	-2.16	3.99	-6.15	0.00217	0.0212
NC_006691.1	1010168	1010833	666	*	3.01	-2.16	3.99	-6.15	0.00217	0.0212
NC_006691.1	1202751	1203196	446	*	3.01	-2.16	3.99	-6.15	0.00217	0.0212
NC_006685.1	294662	295038	377	*	3	-2.16	3.98	-6.14	0.0022	0.0213
NC_006685.1	1666065	1667014	950	*	3	-2.16	3.98	-6.14	0.0022	0.0213
NC_006691.1	827401	827816	416	*	3	-2.16	3.98	-6.14	0.0022	0.0213
NC_006694.1	176943	178373	1431	*	8.06	8.85	6.15	2.71	0.0022	0.0213
NC_006692.1	1087822	1088966	1145	*	3	-2.16	3.98	-6.13	0.00221	0.0213
NC_006693.1	118266	118811	546	*	2.67	-2.16	3.65	-5.81	0.00221	0.0213
NC_006693.1	994272	995780	1509	*	5.7	3.12	6.58	-3.45	0.00222	0.0213
NC_006692.1	502807	504005	1199	*	2.99	-2.16	3.97	-6.13	0.00222	0.0213
NC_006691.1	1253456	1253885	430	*	2.49	-2.16	3.46	-5.62	0.00223	0.0214
NC_006682.1	698307	698601	295	*	2.37	-2.16	3.34	-5.5	0.00224	0.0214
NC_006687.1	322151	322781	631	*	2.99	-2.16	3.96	-6.12	0.00224	0.0215
NC_006685.1	1837719	1838304	586	*	2.98	-2.16	3.96	-6.12	0.00225	0.0215
NC_006687.1	400645	401293	649	*	2.98	-2.16	3.96	-6.12	0.00225	0.0215
NC_006693.1	627780	628080	301	*	2.48	-2.16	3.45	-5.61	0.00227	0.0216
NC_006685.1	1059133	1060022	890	*	2.98	-2.16	3.95	-6.11	0.00228	0.0216
NC_006686.1	997136	997759	624	*	2.97	-2.16	3.95	-6.11	0.0023	0.0218
NC_006693.1	261506	261875	370	*	2.41	-2.16	3.38	-5.54	0.0023	0.0218
NC_006687.1	168703	169212	510	*	2.96	-2.16	3.94	-6.1	0.00233	0.0219
NC_006694.1	504797	505249	453	*	2.96	-2.16	3.94	-6.1	0.00233	0.0219
NC_006681.1	735323	735868	546	*	2.96	-2.16	3.94	-6.1	0.00234	0.0219
NC_006686.1	1682627	1683426	800	*	2.96	-2.16	3.94	-6.1	0.00234	0.0219
NC_006693.1	199556	199860	305	*	2.96	-2.16	3.94	-6.1	0.00234	0.0219
NC_006691.1	591274	591538	265	*	2.4	-2.16	3.37	-5.53	0.00234	0.0219
NC_006684.1	1220493	1220939	447	*	2.33	-2.16	3.29	-5.45	0.00236	0.0219
NC_006670.1	786832	787313	482	*	2.95	-2.16	3.93	-6.09	0.00236	0.0219
NC_006681.1	706665	707035	371	*	2.95	-2.16	3.93	-6.09	0.00236	0.0219
NC_006685.1	915422	915943	522	*	2.95	-2.16	3.93	-6.09	0.00236	0.0219
NC_006670.1	1931065	1931848	784	*	2.95	-2.16	3.93	-6.09	0.00238	0.0221
NC_006681.1	645497	646137	641	*	2.94	-2.16	3.92	-6.08	0.00239	0.0221
NC_006685.1	405944	406756	813	*	2.94	-2.16	3.92	-6.08	0.00239	0.0221
NC_006682.1	682296	682718	423	*	4.48	0.8	5.42	-4.62	0.00241	0.0221
NC_006680.1	467260	468122	863	*	2.61	-2.16	3.58	-5.74	0.00241	0.0221
NC_006682.1	733219	733872	654	*	2.94	-2.16	3.92	-6.07	0.00241	0.0221
NC_006687.1	487664	488193	530	*	2.94	-2.16	3.92	-6.07	0.00241	0.0221
NC_006692.1	1000591	1000956	366	*	2.94	-2.16	3.92	-6.07	0.00241	0.0221
NC_006685.1	2060520	2061892	1373	*	6.22	7.11	3.39	3.73	0.00241	0.0221
NC_006670.1	2123483	2124510	1028	*	2.93	-2.16	3.91	-6.07	0.00242	0.0221
NC_006693.1	77785	78306	522	*	2.93	-2.16	3.91	-6.07	0.00243	0.0221
NC_006670.1	831179	831570	392	*	2.93	-2.16	3.91	-6.07	0.00244	0.0221
NC_006686.1	686254	686918	665	*	2.93	-2.16	3.91	-6.07	0.00244	0.0221
NC_006692.1	959339	959831	493	*	2.93	-2.16	3.91	-6.07	0.00244	0.0221
NC_006681.1	467271	467609	339	*	2.93	-2.16	3.9	-6.06	0.00245	0.0221
NC_006692.1	1151578	1152054	477	*	2.93	-2.16	3.9	-6.06	0.00245	0.0221
NC_006686.1	578946	579967	1022	*	2.92	-2.16	3.9	-6.06	0.00246	0.0221
NC_006691.1	802151	802643	493	*	2.92	-2.16	3.9	-6.06	0.00246	0.0221
NC_006692.1	299564	300252	689	*	2.92	-2.16	3.9	-6.06	0.00247	0.0221
NC_006684.1	718888	719134	247	*	2.59	-2.16	3.56	-5.72	0.00247	0.0221
NC_006679.1	350694	351193	500	*	2.72	-2.16	3.7	-5.86	0.00248	0.0221
NC_006684.1	811591	812210	620	*	2.92	-2.16	3.9	-6.06	0.00248	0.0221
NC_006685.1	66535	66961	427	*	2.92	-2.16	3.9	-6.06	0.00248	0.0221
NC_006692.1	98528	99371	844	*	2.92	-2.16	3.9	-6.06	0.00248	0.0221
NC_006692.1	525603	527194	1592	*	2.92	-2.16	3.9	-6.06	0.00248	0.0221
NC_006670.1	1498427	1499101	675	*	2.92	-2.16	3.89	-6.05	0.00249	0.0221
NC_006685.1	950282	951476	1195	*	2.92	-2.16	3.89	-6.05	0.00249	0.0221
NC_006684.1	757470	757935	466	*	2.58	-2.16	3.55	-5.71	0.0025	0.0222
NC_006685.1	158803	159443	641	*	2.88	-2.16	3.86	-6.02	0.00251	0.0222
NC_006685.1	1854050	1854790	741	*	2.88	-2.16	3.86	-6.02	0.00252	0.0222
NC_006687.1	1347882	1348498	617	*	2.88	-2.16	3.86	-6.02	0.00252	0.0222
NC_006680.1	237115	237544	430	*	2.28	-2.16	3.24	-5.4	0.00253	0.0222
NC_006687.1	1428233	1429166	934	*	2.9	-2.16	3.88	-6.04	0.00254	0.0223
NC_006694.1	675264	676074	811	*	2.87	-2.16	3.85	-6.01	0.00254	0.0223
NC_006681.1	610705	611809	1105	*	2.87	-2.16	3.85	-6.01	0.00255	0.0223
NC_006685.1	242514	243143	630	*	2.87	-2.16	3.85	-6.01	0.00255	0.0223
NC_006687.1	358812	359469	658	*	2.9	-2.16	3.87	-6.03	0.00256	0.0223
NC_006679.1	1052224	1052661	438	*	2.89	-2.16	3.87	-6.03	0.00257	0.0224
NC_006686.1	1470616	1471545	930	*	5.08	1.99	6	-4	0.00258	0.0225
NC_006691.1	812357	812969	613	*	2.89	-2.16	3.86	-6.02	0.0026	0.0225
NC_006694.1	145183	145720	538	*	2.89	-2.16	3.86	-6.02	0.0026	0.0225
NC_006670.1	1191530	1192550	1021	*	2.87	-2.16	3.84	-6	0.00267	0.023
NC_006683.1	74674	75438	765	*	2.87	-2.16	3.84	-6	0.00267	0.023
NC_006685.1	197189	197748	560	*	2.87	-2.16	3.84	-6	0.00267	0.023
NC_006684.1	15471	16209	739	*	2.86	-2.16	3.84	-6	0.00269	0.0231
NC_006687.1	337770	338272	503	*	2.86	-2.16	3.84	-6	0.00269	0.0231
NC_006693.1	1172826	1174262	1437	*	7.16	5.11	7.97	-2.86	0.0027	0.0231
NC_006684.1	761108	761559	452	*	2.86	-2.16	3.84	-6	0.0027	0.0231
NC_006686.1	149081	149765	685	*	2.86	-2.16	3.83	-5.99	0.00271	0.0232
NC_006686.1	954602	955018	417	*	2.32	-2.16	3.29	-5.45	0.00272	0.0232
NC_006680.1	861597	862010	414	*	2.85	-2.16	3.83	-5.99	0.00273	0.0232
NC_006681.1	348017	348957	941	*	2.85	-2.16	3.83	-5.99	0.00273	0.0232
NC_006694.1	213949	214455	507	*	2.85	-2.16	3.83	-5.99	0.00273	0.0232
NC_006684.1	630689	631599	911	*	2.85	-2.16	3.82	-5.98	0.00274	0.0232
NC_006685.1	1046804	1047134	331	*	2.85	-2.16	3.82	-5.98	0.00274	0.0232
NC_006686.1	796981	797569	589	*	2.85	-2.16	3.82	-5.98	0.00274	0.0232
NC_006691.1	183498	184138	641	*	2.85	-2.16	3.82	-5.98	0.00274	0.0232
NC_006686.1	1177245	1177832	588	*	2.84	-2.16	3.82	-5.98	0.00275	0.0232
NC_006670.1	182673	183685	1013	*	2.84	-2.16	3.82	-5.98	0.00276	0.0232
NC_006686.1	306628	307176	549	*	2.84	-2.16	3.82	-5.98	0.00276	0.0232
NC_006693.1	686242	686954	713	*	2.84	-2.16	3.81	-5.97	0.00278	0.0234
NC_006685.1	1727496	1728032	537	*	2.83	-2.16	3.81	-5.97	0.00279	0.0234
NC_006681.1	343670	344083	414	*	2.83	-2.16	3.81	-5.97	0.0028	0.0235
NC_006691.1	1409385	1410113	729	*	2.83	-2.16	3.8	-5.96	0.00282	0.0235
NC_006694.1	34329	34815	487	*	2.83	-2.16	3.8	-5.96	0.00282	0.0235
NC_006685.1	494003	494543	541	*	2.82	-2.16	3.8	-5.96	0.00283	0.0235
NC_006687.1	466216	466964	749	*	2.82	-2.16	3.8	-5.96	0.00283	0.0235
NC_006679.1	529415	530165	751	*	2.82	-2.16	3.8	-5.96	0.00285	0.0236
NC_006680.1	656604	657171	568	*	2.82	-2.16	3.8	-5.96	0.00285	0.0236
NC_006685.1	524961	525515	555	*	2.82	-2.16	3.79	-5.95	0.00286	0.0236
NC_006685.1	1639263	1639809	547	*	2.82	-2.16	3.79	-5.95	0.00286	0.0236
NC_006679.1	266715	267960	1246	*	2.81	-2.16	3.79	-5.95	0.00288	0.0237
NC_006694.1	391085	392338	1254	*	7.39	8.16	5.59	2.58	0.00288	0.0237
NC_006679.1	356570	357081	512	*	2.8	-2.16	3.78	-5.94	0.0029	0.0239
NC_006687.1	312898	313400	503	*	2.8	-2.16	3.78	-5.93	0.00293	0.024
NC_006670.1	1200123	1200604	482	*	2.8	-2.16	3.77	-5.93	0.00294	0.0241
NC_006683.1	132763	134501	1739	*	5.18	6.08	2.25	3.83	0.00295	0.0241
NC_006680.1	214699	215309	611	*	2.79	-2.16	3.77	-5.93	0.00295	0.0241
NC_006684.1	1142331	1142822	492	*	2.79	-2.16	3.77	-5.93	0.00295	0.0241
NC_006681.1	597068	597514	447	*	2.78	-2.16	3.76	-5.92	0.00298	0.0242
NC_006694.1	971243	971569	327	*	2.78	-2.16	3.76	-5.92	0.00298	0.0242
NC_006693.1	908505	909556	1052	*	3.88	-0.56	4.85	-5.41	0.00298	0.0242
NC_006679.1	797780	798244	465	*	2.78	-2.16	3.76	-5.92	0.00299	0.0242
NC_006692.1	304148	304666	519	*	2.78	-2.16	3.76	-5.92	0.00299	0.0242
NC_006687.1	686798	687304	507	*	2.78	-2.16	3.75	-5.91	0.00301	0.0243
NC_006683.1	53074	54046	973	*	2.31	-2.16	3.27	-5.43	0.00301	0.0243
NC_006681.1	705946	706583	638	*	3.36	-0.96	4.32	-5.29	0.00303	0.0244
NC_006685.1	658588	658901	314	*	2.22	-2.16	3.19	-5.35	0.00303	0.0244
NC_006684.1	62151	62535	385	*	2.41	-2.16	3.38	-5.54	0.00303	0.0244
NC_006687.1	182605	183135	531	*	2.77	-2.16	3.75	-5.91	0.00304	0.0244
NC_006687.1	639550	640060	511	*	2.77	-2.16	3.74	-5.9	0.00305	0.0245
NC_006692.1	266657	267912	1256	*	2.76	-2.16	3.74	-5.9	0.00306	0.0245
NC_006687.1	1116394	1116853	460	*	2.76	-2.16	3.74	-5.9	0.00308	0.0246
NC_006687.1	740746	741152	407	*	2.39	-2.16	3.36	-5.52	0.00309	0.0246
NC_006682.1	329359	330129	771	*	4.43	0.58	5.38	-4.8	0.0031	0.0246
NC_006684.1	1550979	1551542	564	*	2.75	-2.16	3.73	-5.89	0.0031	0.0246
NC_006692.1	214769	215151	383	*	2.75	-2.16	3.73	-5.89	0.0031	0.0246
NC_006692.1	3326	3745	420	*	2.54	-2.16	3.51	-5.67	0.0031	0.0246
NC_006680.1	959499	959895	397	*	2.28	-2.16	3.24	-5.4	0.0031	0.0246
NC_006691.1	255879	256521	643	*	2.27	-2.16	3.24	-5.4	0.00312	0.0246
NC_006693.1	764986	765637	652	*	2.75	-2.16	3.72	-5.88	0.00312	0.0246
NC_006680.1	40067	40390	324	*	2.74	-2.16	3.72	-5.88	0.00315	0.0248
NC_006685.1	1757984	1759062	1079	*	2.74	-2.16	3.72	-5.87	0.00316	0.0248
NC_006686.1	285711	286219	509	*	2.74	-2.16	3.72	-5.87	0.00316	0.0248
NC_006679.1	915000	915329	330	*	2.73	-2.16	3.71	-5.87	0.00318	0.0249
NC_006681.1	103612	104269	658	*	2.73	-2.16	3.71	-5.87	0.00318	0.0249
NC_006681.1	295551	296797	1247	*	2.73	-2.16	3.71	-5.87	0.00318	0.0249
NC_006681.1	475084	475720	637	*	2.73	-2.16	3.71	-5.87	0.00319	0.0249
NC_006692.1	308833	309792	960	*	2.72	-2.16	3.7	-5.86	0.00322	0.0251
NC_006670.1	1936314	1936866	553	*	3.72	4.69	-0.92	5.61	0.00322	0.0251
NC_006693.1	658407	658975	569	*	2.72	-2.16	3.7	-5.86	0.00323	0.0251
NC_006681.1	824767	825517	751	*	2.72	-2.16	3.69	-5.85	0.00324	0.0252
NC_006687.1	758439	759039	601	*	2.71	-2.16	3.69	-5.85	0.00327	0.0253
NC_006684.1	1328481	1328908	428	*	2.71	-2.16	3.68	-5.84	0.00328	0.0253
NC_006684.1	1354229	1355385	1157	*	2.71	-2.16	3.68	-5.84	0.00328	0.0253
NC_006686.1	69755	70167	413	*	2.71	-2.16	3.68	-5.84	0.00328	0.0253
NC_006670.1	1248104	1248885	782	*	2.71	-2.16	3.68	-5.84	0.00329	0.0253
NC_006685.1	1805769	1806880	1112	*	2.71	-2.16	3.68	-5.84	0.00329	0.0253
NC_006683.1	460740	461828	1089	*	6.65	4.58	7.47	-2.89	0.0033	0.0253
NC_006679.1	160484	161618	1135	*	2.7	-2.16	3.68	-5.84	0.00331	0.0253
NC_006685.1	48841	49319	479	*	2.7	-2.16	3.68	-5.84	0.00331	0.0253
NC_006681.1	334837	335357	521	*	2.7	-2.16	3.67	-5.83	0.00333	0.0254
NC_006685.1	1842986	1843329	344	*	2.7	-2.16	3.67	-5.83	0.00333	0.0254
NC_006686.1	315728	316271	544	*	2.7	-2.16	3.67	-5.83	0.00333	0.0254
NC_006684.1	572835	573432	598	*	2.69	-2.16	3.67	-5.83	0.00336	0.0255
NC_006685.1	402999	403451	453	*	2.69	-2.16	3.67	-5.83	0.00336	0.0255
NC_006691.1	33611	34071	461	*	6.23	4.33	7.02	-2.69	0.00336	0.0255
NC_006684.1	119584	120276	693	*	6.08	3.72	6.94	-3.22	0.00337	0.0255
NC_006685.1	741979	742443	465	*	2.69	-2.16	3.66	-5.82	0.00337	0.0255
NC_006693.1	1126649	1127241	593	*	2.69	-2.16	3.66	-5.82	0.00337	0.0255
NC_006693.1	852551	853098	548	*	4.27	0.67	5.21	-4.55	0.00338	0.0255
NC_006679.1	4383	5366	984	*	7.65	8.39	6.02	2.37	0.00338	0.0255
NC_006685.1	1753814	1754505	692	*	2.67	-2.16	3.65	-5.81	0.00342	0.0258
NC_006670.1	457279	457669	391	*	3.37	-1.18	4.34	-5.53	0.00343	0.0258
NC_006684.1	1335799	1336566	768	*	2.67	-2.16	3.64	-5.8	0.00345	0.0258
NC_006692.1	393800	394733	934	*	2.67	-2.16	3.64	-5.8	0.00345	0.0258
NC_006685.1	130153	130736	584	*	2.67	-2.16	3.64	-5.8	0.00346	0.0258
NC_006685.1	918111	918552	442	*	2.67	-2.16	3.64	-5.8	0.00346	0.0258
NC_006692.1	302465	303219	755	*	2.67	-2.16	3.64	-5.8	0.00346	0.0258
NC_006682.1	604418	605521	1104	*	2.66	-2.16	3.64	-5.8	0.00348	0.0258
NC_006686.1	1180134	1181158	1025	*	2.66	-2.16	3.64	-5.8	0.00348	0.0258
NC_006670.1	249295	250628	1334	*	2.66	-2.16	3.63	-5.79	0.00349	0.0258
NC_006681.1	756782	757178	397	*	2.66	-2.16	3.63	-5.79	0.00349	0.0258
NC_006684.1	1247661	1248274	614	*	2.66	-2.16	3.63	-5.79	0.00349	0.0258
NC_006691.1	1035745	1036184	440	*	2.66	-2.16	3.63	-5.79	0.00349	0.0258
NC_006687.1	426638	427082	445	*	2.65	-2.16	3.63	-5.79	0.00352	0.026
NC_006680.1	913805	914214	410	*	2.65	-2.16	3.62	-5.78	0.00354	0.0262
NC_006679.1	718212	718831	620	*	2.64	-2.16	3.62	-5.78	0.00356	0.0262
NC_006687.1	1143199	1143572	374	*	2.64	-2.16	3.62	-5.78	0.00356	0.0262
NC_006685.1	311037	311623	587	*	2.64	-2.16	3.61	-5.77	0.00357	0.0263
NC_006691.1	1302648	1304895	2248	*	9.62	8.13	10.34	-2.22	0.00362	0.0266
NC_006686.1	874526	875065	540	*	2.62	-2.16	3.6	-5.76	0.00364	0.0267
NC_006694.1	201470	201806	337	*	2.62	-2.16	3.6	-5.76	0.00364	0.0267
NC_006686.1	38173	38630	458	*	2.62	-2.16	3.59	-5.75	0.00365	0.0267
NC_006692.1	391722	392394	673	*	2.62	-2.16	3.59	-5.75	0.00365	0.0267
NC_006682.1	505347	506046	700	*	2.61	-2.16	3.59	-5.75	0.00368	0.0267
NC_006682.1	525645	526161	517	*	2.61	-2.16	3.59	-5.75	0.00368	0.0267
NC_006684.1	1345092	1345669	578	*	2.61	-2.16	3.59	-5.75	0.00368	0.0267
NC_006694.1	85455	85709	255	*	2.61	-2.16	3.59	-5.75	0.00368	0.0267
NC_006687.1	1334474	1335163	690	*	2.61	-2.16	3.58	-5.74	0.0037	0.0268
NC_006686.1	1076667	1077450	784	*	4.17	-0.03	5.13	-5.15	0.00371	0.0269
NC_006682.1	35836	36270	435	*	2.6	-2.16	3.58	-5.74	0.00372	0.0269
NC_006681.1	700525	701137	613	*	2.6	-2.16	3.57	-5.73	0.00374	0.027
NC_006684.1	478198	478754	557	*	2.6	-2.16	3.57	-5.73	0.00374	0.027
NC_006686.1	468168	468533	366	*	2.6	-2.16	3.57	-5.73	0.00375	0.027
NC_006691.1	403651	404130	480	*	2.59	-2.16	3.57	-5.73	0.00377	0.0271
NC_006692.1	1242369	1243577	1209	*	5.52	3.22	6.37	-3.15	0.00379	0.0272
NC_006684.1	694971	695377	407	*	2.58	-2.16	3.56	-5.72	0.00381	0.0273
NC_006684.1	1574343	1575023	681	*	2.58	-2.16	3.56	-5.72	0.00381	0.0273
NC_006685.1	1360848	1361148	301	*	2.58	-2.16	3.56	-5.72	0.00381	0.0273
NC_006670.1	418181	418535	355	*	2.34	-2.16	3.3	-5.46	0.00385	0.0275
NC_006670.1	72290	73057	768	*	2.57	-2.16	3.54	-5.7	0.00387	0.0276
NC_006691.1	177392	178148	757	*	2.57	-2.16	3.54	-5.7	0.00387	0.0276
NC_006670.1	187497	187936	440	*	2.57	-2.16	3.54	-5.7	0.00389	0.0276
NC_006684.1	1298733	1299283	551	*	2.57	-2.16	3.54	-5.7	0.00389	0.0276
NC_006693.1	309062	309973	912	*	2.57	-2.16	3.54	-5.7	0.00389	0.0276
NC_006686.1	1131677	1132093	417	*	2.56	-2.16	3.54	-5.7	0.0039	0.0276
NC_006685.1	1480000	1480873	874	*	5.62	3.35	6.46	-3.11	0.0039	0.0276
NC_006680.1	235891	236263	373	*	3.12	-1.41	4.09	-5.51	0.00393	0.0277
NC_006670.1	691379	691835	457	*	2.56	-2.16	3.53	-5.69	0.00393	0.0277
NC_006681.1	261009	261559	551	*	2.56	-2.16	3.53	-5.69	0.00393	0.0277
NC_006692.1	66376	67524	1149	*	2.56	-2.16	3.53	-5.69	0.00393	0.0277
NC_006684.1	185149	185554	406	*	2.55	-2.16	3.53	-5.69	0.00394	0.0277
NC_006685.1	314101	314516	416	*	2.55	-2.16	3.53	-5.69	0.00394	0.0277
NC_006686.1	1602259	1603109	851	*	2.55	-2.16	3.53	-5.69	0.00394	0.0277
NC_006694.1	150826	152035	1210	*	3.76	-0.56	4.73	-5.29	0.00396	0.0277
NC_006684.1	849551	849907	357	*	2.55	-2.16	3.52	-5.68	0.00396	0.0277
NC_006692.1	358607	358883	277	*	2.55	-2.16	3.52	-5.68	0.00396	0.0277
NC_006684.1	1348664	1349381	718	*	2.55	-2.16	3.52	-5.68	0.00398	0.0277
NC_006693.1	919223	919860	638	*	2.55	-2.16	3.52	-5.68	0.00398	0.0277
NC_006684.1	1081884	1082349	466	*	2.54	-2.16	3.51	-5.67	0.00399	0.0277
NC_006684.1	1477359	1477689	331	*	2.54	-2.16	3.51	-5.67	0.00399	0.0277
NC_006686.1	543364	544624	1261	*	5.03	2.19	5.93	-3.73	0.00403	0.028
NC_006679.1	87985	88611	627	*	2.53	-2.16	3.5	-5.66	0.00404	0.028
NC_006692.1	882465	882892	428	*	2.53	-2.16	3.5	-5.66	0.00405	0.028
NC_006680.1	743116	743632	517	*	2.52	-2.16	3.49	-5.65	0.00408	0.0281
NC_006683.1	673099	673470	372	*	2.52	-2.16	3.49	-5.65	0.00408	0.0281
NC_006686.1	726808	727408	601	*	2.52	-2.16	3.49	-5.65	0.00408	0.0281
NC_006692.1	281868	282583	716	*	2.52	-2.16	3.49	-5.65	0.00408	0.0281
NC_006680.1	92513	92717	205	*	3.08	-0.92	4.03	-4.95	0.0041	0.0281
NC_006685.1	1488846	1489335	490	*	2.52	-2.16	3.49	-5.65	0.0041	0.0281
NC_006686.1	549570	550101	532	*	2.52	-2.16	3.49	-5.65	0.0041	0.0281
NC_006691.1	579356	580071	716	*	2.51	-2.16	3.48	-5.64	0.00415	0.0284
NC_006685.1	327787	328495	709	*	2.5	-2.16	3.48	-5.64	0.00416	0.0285
NC_006680.1	734985	735634	650	*	2.5	-2.16	3.47	-5.63	0.00418	0.0285
NC_006687.1	1198960	1199449	490	*	2.5	-2.16	3.47	-5.63	0.00418	0.0285
NC_006670.1	289647	290051	405	*	2.49	-2.16	3.46	-5.62	0.00423	0.0288
NC_006679.1	441698	442192	495	*	2.49	-2.16	3.46	-5.62	0.00424	0.0288
NC_006680.1	464550	465501	952	*	2.49	-2.16	3.46	-5.62	0.00424	0.0288
NC_006691.1	1400570	1401010	441	*	2.48	-2.16	3.45	-5.61	0.00426	0.0289
NC_006670.1	1072276	1072906	631	*	2.48	-2.16	3.45	-5.61	0.00427	0.029
NC_006680.1	852093	852442	350	*	2.47	-2.16	3.44	-5.6	0.0043	0.029
NC_006692.1	39038	39491	454	*	2.47	-2.16	3.44	-5.6	0.0043	0.029
NC_006694.1	17429	17966	538	*	2.47	-2.16	3.44	-5.6	0.00431	0.029
NC_006670.1	426130	426746	617	*	2.46	-2.16	3.44	-5.6	0.00431	0.029
NC_006680.1	867451	867933	483	*	2.46	-2.16	3.44	-5.6	0.00431	0.029
NC_006685.1	1585895	1586628	734	*	2.46	-2.16	3.44	-5.6	0.00431	0.029
NC_006692.1	145375	145820	446	*	2.46	-2.16	3.44	-5.6	0.00431	0.029
NC_006670.1	68234	68568	335	*	2.46	-2.16	3.43	-5.59	0.00433	0.0291
NC_006687.1	114921	115713	793	*	2.46	-2.16	3.43	-5.59	0.00435	0.0291
NC_006684.1	1578610	1579137	528	*	2.45	-2.16	3.42	-5.58	0.00437	0.0292
NC_006693.1	793179	793644	466	*	2.45	-2.16	3.42	-5.58	0.00438	0.0293
NC_006680.1	241419	241836	418	*	3.53	-0.27	4.47	-4.74	0.00439	0.0293
NC_006686.1	1047408	1047798	391	*	2.44	-2.16	3.41	-5.57	0.00443	0.0296
NC_006681.1	413260	414276	1017	*	5.13	2.14	6.03	-3.89	0.00445	0.0296
NC_006680.1	652635	653273	639	*	2.18	-2.16	3.14	-5.3	0.00445	0.0296
NC_006686.1	1678990	1679470	481	*	2.43	-2.16	3.4	-5.56	0.00449	0.0298
NC_006685.1	1895719	1897035	1317	*	2.42	-2.16	3.39	-5.55	0.0045	0.0299
NC_006685.1	438602	439132	531	*	2.42	-2.16	3.39	-5.55	0.00452	0.03
NC_006681.1	679638	680123	486	*	2.42	-2.16	3.39	-5.55	0.00454	0.03
NC_006685.1	1194190	1195287	1098	*	2.42	-2.16	3.39	-5.55	0.00454	0.03
NC_006694.1	82929	83180	252	*	2.42	-2.16	3.39	-5.55	0.00454	0.03
NC_006685.1	2103698	2105742	2045	*	2.41	-2.16	3.38	-5.54	0.00456	0.03
NC_006681.1	886688	887411	724	*	4.92	1.13	5.87	-4.74	0.00456	0.03
NC_006686.1	1232410	1232975	566	*	2.41	-2.16	3.38	-5.54	0.00458	0.0301
NC_006670.1	260293	260903	611	*	2.4	-2.16	3.37	-5.53	0.00461	0.0302
NC_006680.1	844282	844697	416	*	2.4	-2.16	3.37	-5.53	0.00461	0.0302
NC_006687.1	301460	302487	1028	*	2.4	-2.16	3.37	-5.53	0.00463	0.0303
NC_006694.1	1048279	1048860	582	*	2.4	-2.16	3.37	-5.53	0.00463	0.0303
NC_006670.1	1441460	1442103	644	*	2.13	-2.16	3.09	-5.25	0.00464	0.0303
NC_006670.1	1594756	1595202	447	*	2.13	-1.76	3.08	-4.84	0.00466	0.0304
NC_006685.1	2038850	2039199	350	*	2.39	-2.16	3.36	-5.52	0.00467	0.0304
NC_006691.1	282892	283565	674	*	2.39	-2.16	3.36	-5.52	0.00467	0.0304
NC_006684.1	1558884	1559419	536	*	2.39	-2.16	3.36	-5.51	0.00468	0.0304
NC_006684.1	963889	964333	445	*	2.38	-2.16	3.35	-5.51	0.0047	0.0304
NC_006687.1	692041	692556	516	*	2.38	-2.16	3.35	-5.51	0.0047	0.0304
NC_006691.1	301634	301943	310	*	2.38	-2.16	3.35	-5.51	0.0047	0.0304
NC_006692.1	837677	838197	521	*	2.38	-2.16	3.35	-5.51	0.0047	0.0304
NC_006681.1	200460	201214	755	*	2.38	-2.16	3.35	-5.51	0.00472	0.0305
NC_006684.1	1342672	1343187	516	*	2.37	-2.16	3.34	-5.5	0.00474	0.0305
NC_006692.1	9901	10223	323	*	2.37	-2.16	3.34	-5.5	0.00474	0.0305
NC_006680.1	450478	451180	703	*	2.37	-2.16	3.34	-5.5	0.00476	0.0306
NC_006686.1	1073329	1074045	717	*	2.37	-2.16	3.34	-5.5	0.00476	0.0306
NC_006692.1	1181449	1182047	599	*	2.37	-2.16	3.34	-5.5	0.00478	0.0307
NC_006679.1	922987	923538	552	*	3.9	-0.27	4.86	-5.13	0.0048	0.0308
NC_006691.1	1039139	1039562	424	*	2.08	-2.16	3.04	-5.2	0.00482	0.0309
NC_006683.1	167525	167904	380	*	2.36	-2.16	3.33	-5.49	0.00483	0.0309
NC_006687.1	1129367	1129975	609	*	2.36	-2.16	3.33	-5.49	0.00483	0.0309
NC_006693.1	1105167	1105402	236	*	2.08	-2.16	3.04	-5.2	0.00484	0.0309
NC_006681.1	761538	761976	439	*	2.07	-2.16	3.03	-5.19	0.00488	0.031
NC_006692.1	792195	793427	1233	*	2.35	-2.16	3.32	-5.48	0.00489	0.031
NC_006692.1	1076966	1077431	466	*	2.35	-2.16	3.32	-5.48	0.00489	0.031
NC_006694.1	19592	19980	389	*	2.35	-2.16	3.32	-5.48	0.00489	0.031
NC_006682.1	107643	108596	954	*	2.34	-2.16	3.31	-5.47	0.0049	0.0311
NC_006693.1	638606	639411	806	*	2.34	-2.16	3.31	-5.47	0.0049	0.0311
NC_006683.1	248202	248987	786	*	2.34	-2.16	3.31	-5.47	0.00492	0.0311
NC_006684.1	1288395	1289061	667	*	2.34	-2.16	3.31	-5.47	0.00492	0.0311
NC_006686.1	559340	559942	603	*	2.33	-2.16	3.3	-5.46	0.00496	0.0313
NC_006691.1	1391278	1391753	476	*	2.33	-2.16	3.29	-5.45	0.00496	0.0313
NC_006680.1	651325	651711	387	*	1.74	-2.16	2.69	-4.85	0.00498	0.0313
NC_006684.1	1311413	1312004	592	*	2.32	-2.16	3.29	-5.45	0.00498	0.0314
NC_006687.1	1342321	1343170	850	*	2.32	-2.16	3.29	-5.45	0.005	0.0314
NC_006691.1	362713	363108	396	*	2.32	-2.16	3.29	-5.45	0.005	0.0314
NC_006686.1	45416	45937	522	*	4.94	2.21	5.82	-3.62	0.00501	0.0314
NC_006691.1	590217	590507	291	*	2.32	-2.16	3.28	-5.44	0.00502	0.0314
NC_006692.1	488174	488884	711	*	2.32	-2.16	3.28	-5.44	0.00502	0.0314
NC_006670.1	22424	22812	389	*	2.79	-1.41	3.75	-5.16	0.00503	0.0314
NC_006670.1	145904	146605	702	*	2.31	-2.16	3.28	-5.44	0.00504	0.0314
NC_006681.1	245626	246106	481	*	2.31	-2.16	3.28	-5.44	0.00504	0.0314
NC_006684.1	51857	52629	773	*	2.31	-2.16	3.28	-5.44	0.00504	0.0314
NC_006686.1	609294	610094	801	*	2.31	-2.16	3.27	-5.43	0.00506	0.0314
NC_006691.1	1173302	1174792	1491	*	2.31	-2.16	3.27	-5.43	0.00506	0.0314
NC_006687.1	461565	461907	343	*	2.3	-2.16	3.27	-5.43	0.00509	0.0315
NC_006694.1	11184	11413	230	*	2.3	-2.16	3.27	-5.43	0.00509	0.0315
NC_006684.1	1352551	1353043	493	*	2.3	-2.16	3.27	-5.43	0.00511	0.0315
NC_006691.1	611089	611485	397	*	2.3	-2.16	3.27	-5.43	0.00511	0.0315
NC_006693.1	874339	874692	354	*	2.3	-2.16	3.27	-5.43	0.00511	0.0315
NC_006686.1	929963	930381	419	*	2.01	-2.16	2.97	-5.13	0.00511	0.0315
NC_006692.1	171984	172425	442	*	2.29	-2.16	3.26	-5.42	0.00512	0.0315
NC_006691.1	339478	342518	3041	*	9.26	10.24	4.34	5.9	0.00512	0.0315
NC_006683.1	686584	686860	277	*	2.29	-2.16	3.26	-5.42	0.00514	0.0315
NC_006684.1	977343	978552	1210	*	2.29	-2.16	3.26	-5.42	0.00514	0.0315
NC_006686.1	1638708	1639210	503	*	5.19	6.08	2.4	3.68	0.00514	0.0315
NC_006670.1	1503541	1504343	803	*	2.29	-2.16	3.25	-5.41	0.00516	0.0316
NC_006670.1	2174256	2175038	783	*	2.28	-2.16	3.25	-5.41	0.00518	0.0316
NC_006670.1	1320274	1320597	324	*	2.28	-2.16	3.24	-5.4	0.0052	0.0316
NC_006679.1	434546	435155	610	*	2.28	-2.16	3.24	-5.4	0.0052	0.0316
NC_006685.1	193469	194551	1083	*	2.27	-2.16	3.24	-5.4	0.00522	0.0316
NC_006685.1	399200	399792	593	*	2.27	-2.16	3.24	-5.4	0.00522	0.0316
NC_006686.1	137507	138072	566	*	2.27	-2.16	3.24	-5.4	0.00522	0.0316
NC_006692.1	365135	365458	324	*	2.27	-2.16	3.24	-5.4	0.00522	0.0316
NC_006686.1	512334	513010	677	*	2.27	-2.16	3.24	-5.4	0.00524	0.0316
NC_006686.1	698436	698774	339	*	2.27	-2.16	3.24	-5.4	0.00524	0.0316
NC_006694.1	251529	251854	326	*	2.27	-2.16	3.24	-5.4	0.00524	0.0316
NC_006694.1	1122817	1123313	497	*	2.27	-2.16	3.24	-5.4	0.00524	0.0316
NC_006670.1	1287510	1287921	412	*	2.27	-2.16	3.23	-5.39	0.00526	0.0316
NC_006670.1	1347154	1347621	468	*	2.27	-2.16	3.23	-5.39	0.00526	0.0316
NC_006680.1	458732	459305	574	*	2.27	-2.16	3.23	-5.39	0.00526	0.0316
NC_006687.1	1023742	1024375	634	*	2.27	-2.16	3.23	-5.39	0.00526	0.0316
NC_006692.1	860439	860812	374	*	2.27	-2.16	3.23	-5.39	0.00526	0.0316
NC_006694.1	1141305	1141677	373	*	2.27	-2.16	3.23	-5.39	0.00526	0.0316
NC_006670.1	1576519	1577394	876	*	2.26	-2.16	3.23	-5.39	0.00528	0.0316
NC_006687.1	583016	583402	387	*	2.26	-2.16	3.23	-5.39	0.00528	0.0316
NC_006694.1	205758	206490	733	*	2.26	-2.16	3.23	-5.39	0.00528	0.0316
NC_006685.1	1545679	1546049	371	*	2.26	-2.16	3.22	-5.38	0.0053	0.0317
NC_006694.1	233179	233831	653	*	2.25	-2.16	3.22	-5.38	0.00532	0.0318
NC_006679.1	627465	627805	341	*	2.25	-2.16	3.21	-5.37	0.00534	0.0319
NC_006679.1	85109	85985	877	*	2.24	-2.16	3.21	-5.37	0.00535	0.0319
NC_006683.1	366137	367133	997	*	3.13	-1.18	4.09	-5.27	0.00538	0.032
NC_006685.1	41541	42649	1109	*	2.24	-2.16	3.2	-5.36	0.00539	0.032
NC_006670.1	1562597	1563065	469	*	2.23	-2.16	3.19	-5.35	0.00543	0.0322
NC_006679.1	289338	289703	366	*	2.23	-2.16	3.19	-5.35	0.00543	0.0322
NC_006692.1	543418	544147	730	*	2.22	-2.16	3.19	-5.35	0.00545	0.0323
NC_006686.1	1722670	1723151	482	*	2.22	-2.16	3.18	-5.34	0.00547	0.0323
NC_006681.1	253892	254634	743	*	2.21	-2.16	3.18	-5.34	0.00549	0.0324
NC_006686.1	1767425	1768031	607	*	2.21	-2.16	3.18	-5.34	0.00549	0.0324
NC_006681.1	321661	321941	281	*	2.21	-2.16	3.18	-5.34	0.00551	0.0325
NC_006687.1	1158929	1159388	460	*	2.21	-2.16	3.17	-5.33	0.00553	0.0325
NC_006687.1	1401763	1402470	708	*	2.21	-2.16	3.17	-5.33	0.00553	0.0325
NC_006693.1	154936	155473	538	*	3.74	0.18	4.68	-4.5	0.00554	0.0325
NC_006679.1	152014	152419	406	*	2.2	-2.16	3.17	-5.33	0.00555	0.0325
NC_006679.1	1006835	1007192	358	*	2.2	-2.16	3.17	-5.33	0.00555	0.0325
NC_006691.1	863487	864406	920	*	2.2	-2.16	3.17	-5.33	0.00555	0.0325
NC_006693.1	329930	330235	306	*	2.2	-2.16	3.17	-5.33	0.00555	0.0325
NC_006682.1	556118	556905	788	*	2.2	-2.16	3.16	-5.32	0.00559	0.0327
NC_006694.1	1169229	1170021	793	*	5.7	3.71	6.51	-2.8	0.0056	0.0327
NC_006693.1	770503	771004	502	*	2.19	-2.16	3.16	-5.32	0.00561	0.0327
NC_006685.1	1698033	1698706	674	*	2.19	-2.16	3.15	-5.31	0.00563	0.0328
NC_006692.1	419623	420060	438	*	3.31	-0.92	4.27	-5.19	0.00567	0.033
NC_006685.1	739858	740453	596	*	2.18	-2.16	3.14	-5.3	0.00568	0.033
NC_006679.1	1020578	1021059	482	*	2.17	-2.16	3.13	-5.29	0.00572	0.0331
NC_006692.1	618217	618655	439	*	2.17	-2.16	3.13	-5.29	0.00572	0.0331
NC_006670.1	48807	49309	503	*	2.17	-2.16	3.13	-5.29	0.00574	0.0331
NC_006670.1	1127754	1128237	484	*	2.17	-2.16	3.13	-5.29	0.00574	0.0331
NC_006670.1	1390144	1390643	500	*	2.17	-2.16	3.13	-5.29	0.00574	0.0331
NC_006686.1	1135317	1135790	474	*	2.17	-2.16	3.13	-5.29	0.00574	0.0331
NC_006693.1	513570	513848	279	*	2.17	-2.16	3.13	-5.29	0.00574	0.0331
NC_006693.1	534784	535100	317	*	2.16	-2.16	3.13	-5.29	0.00576	0.0332
NC_006670.1	813668	813996	329	*	2.16	-2.16	3.12	-5.28	0.00578	0.0332
NC_006691.1	1029901	1030356	456	*	2.16	-2.16	3.12	-5.28	0.00578	0.0332
NC_006670.1	209650	210446	797	*	2.15	-2.16	3.12	-5.28	0.0058	0.0333
NC_006681.1	340096	340553	458	*	2.15	-2.16	3.12	-5.28	0.0058	0.0333
NC_006681.1	111325	112610	1286	*	7.2	5.59	7.94	-2.35	0.00582	0.0333
NC_006687.1	34447	35076	630	*	4	-0.03	4.95	-4.98	0.00585	0.0333
NC_006687.1	1184147	1184764	618	*	2.14	-2.16	3.11	-5.27	0.00585	0.0333
NC_006693.1	581503	582099	597	*	4.72	1.49	5.64	-4.15	0.00586	0.0333
NC_006684.1	1363079	1363540	462	*	2.14	-2.16	3.1	-5.26	0.00587	0.0333
NC_006686.1	725667	726012	346	*	2.14	-2.16	3.1	-5.26	0.00587	0.0333
NC_006686.1	1652072	1652546	475	*	2.14	-2.16	3.1	-5.26	0.00587	0.0333
NC_006679.1	617755	618630	876	*	2.13	-2.16	3.1	-5.26	0.00589	0.0333
NC_006683.1	120172	120960	789	*	2.13	-2.16	3.1	-5.26	0.00589	0.0333
NC_006686.1	546631	547412	782	*	2.13	-2.16	3.1	-5.26	0.00589	0.0333
NC_006685.1	1376543	1376802	260	*	2.43	-1.41	3.38	-4.79	0.00591	0.0333
NC_006686.1	1642443	1643404	962	*	3.54	0.02	4.48	-4.45	0.00591	0.0333
NC_006670.1	1520790	1521167	378	*	2.13	-2.16	3.09	-5.25	0.00591	0.0333
NC_006692.1	1186069	1186617	549	*	2.13	-2.16	3.09	-5.25	0.00591	0.0333
NC_006680.1	530451	530872	422	*	2.85	-1.41	3.81	-5.23	0.00594	0.0333
NC_006680.1	854515	855230	716	*	2.13	-2.16	3.09	-5.25	0.00594	0.0333
NC_006682.1	179641	180706	1066	*	2.13	-2.16	3.09	-5.25	0.00594	0.0333
NC_006684.1	1406412	1406823	412	*	2.13	-2.16	3.09	-5.25	0.00594	0.0333
NC_006685.1	1549574	1550287	714	*	2.13	-2.16	3.09	-5.25	0.00594	0.0333
NC_006686.1	950764	951287	524	*	2.13	-2.16	3.09	-5.25	0.00594	0.0333
NC_006693.1	592870	593261	392	*	2.13	-2.16	3.09	-5.25	0.00594	0.0333
NC_006694.1	538951	539420	470	*	2.13	-2.16	3.09	-5.25	0.00594	0.0333
NC_006691.1	712376	712721	346	*	2.1	-2.16	3.06	-5.22	0.00605	0.0338
NC_006686.1	1259286	1259968	683	*	2.1	-2.16	3.06	-5.22	0.00607	0.0339
NC_006684.1	150357	150582	226	*	2.09	-2.16	3.05	-5.21	0.00609	0.034
NC_006687.1	310851	311306	456	*	2.09	-2.16	3.05	-5.21	0.00609	0.034
NC_006684.1	474603	474954	352	*	1.75	-2.16	2.7	-4.86	0.00613	0.0342
NC_006680.1	659442	660576	1135	*	2.07	-2.16	3.04	-5.19	0.00616	0.0342
NC_006685.1	573204	573613	410	*	2.08	-2.16	3.04	-5.2	0.00616	0.0342
NC_006694.1	68485	68836	352	*	1.54	-2.16	2.49	-4.65	0.00616	0.0342
NC_006670.1	2175921	2176387	467	*	2.07	-2.16	3.03	-5.19	0.00618	0.0343
NC_006680.1	730813	731202	390	*	1.46	-2.16	2.4	-4.56	0.00619	0.0343
NC_006679.1	48921	50303	1383	*	2.05	-2.16	3.02	-5.18	0.00625	0.0345
NC_006685.1	487894	488378	485	*	2.05	-2.16	3.02	-5.18	0.00625	0.0345
NC_006692.1	620713	621093	381	*	2.05	-2.16	3.02	-5.18	0.00625	0.0345
NC_006691.1	562710	563024	315	*	2.05	-2.16	3.01	-5.17	0.00627	0.0345
NC_006692.1	264440	265168	729	*	2.05	-2.16	3.01	-5.17	0.00627	0.0345
NC_006694.1	1151511	1151980	470	*	2.05	-2.16	3.01	-5.17	0.00627	0.0345
NC_006685.1	102687	103660	974	*	4.73	1.64	5.64	-4	0.00627	0.0345
NC_006691.1	947284	947531	248	*	2.04	-2.16	3.01	-5.17	0.00629	0.0346
NC_006683.1	303714	304279	566	*	2.04	-2.16	3	-5.16	0.00632	0.0347
NC_006684.1	216466	216917	452	*	2.04	-2.16	3	-5.16	0.00632	0.0347
NC_006679.1	445774	446256	483	*	2.04	-2.16	3	-5.16	0.00634	0.0347
NC_006684.1	963507	963759	253	*	2.04	-2.16	3	-5.16	0.00634	0.0347
NC_006670.1	1804463	1805879	1417	*	2.03	-2.16	2.99	-5.15	0.00636	0.0348
NC_006680.1	344721	345252	532	*	2.03	-2.16	2.99	-5.14	0.00639	0.0349
NC_006685.1	2001848	2002078	231	*	2.02	-2.16	2.98	-5.14	0.00641	0.0349
NC_006686.1	591433	592917	1485	*	2.02	-2.16	2.98	-5.14	0.00641	0.0349
NC_006687.1	745467	745769	303	*	2.01	-2.16	2.97	-5.13	0.00646	0.0352
NC_006692.1	64906	65523	618	*	2.01	-2.16	2.96	-5.12	0.00648	0.0352
NC_006694.1	58049	59482	1434	*	6.48	4.73	7.25	-2.52	0.00648	0.0352
NC_006685.1	1817590	1819260	1671	*	2	-2.16	2.95	-5.11	0.00653	0.0354
NC_006682.1	512270	512602	333	*	1.99	-2.16	2.95	-5.11	0.00655	0.0355
NC_006686.1	522153	522897	745	*	1.99	-2.16	2.95	-5.11	0.00655	0.0355
NC_006692.1	105385	106119	735	*	1.99	-2.16	2.95	-5.11	0.00655	0.0355
NC_006685.1	148956	149383	428	*	1.99	-2.16	2.94	-5.1	0.00657	0.0355
NC_006685.1	758581	759161	581	*	1.99	-2.16	2.94	-5.1	0.00657	0.0355
NC_006680.1	793012	793404	393	*	1.98	-2.16	2.94	-5.1	0.0066	0.0356
NC_006682.1	783759	784885	1127	*	5.1	2.96	5.92	-2.96	0.0066	0.0356
NC_006684.1	55120	55454	335	*	1.96	-2.16	2.92	-5.08	0.00667	0.0359
NC_006685.1	1371642	1372312	671	*	1.96	-2.16	2.92	-5.08	0.00667	0.0359
NC_006687.1	542377	542815	439	*	3.99	0.74	4.91	-4.17	0.0067	0.036
NC_006684.1	519559	521206	1648	*	6.66	4.85	7.44	-2.59	0.0067	0.036
NC_006691.1	552369	552685	317	*	1.95	-2.16	2.91	-5.07	0.00672	0.036
NC_006692.1	1173928	1174273	346	*	1.95	-2.16	2.91	-5.07	0.00672	0.036
NC_006686.1	842416	843345	930	*	4.91	1.7	5.83	-4.13	0.00672	0.036
NC_006685.1	205010	205375	366	*	1.95	-2.16	2.91	-5.07	0.00674	0.036
NC_006686.1	498701	499391	691	*	2.98	-1.18	3.94	-5.13	0.00677	0.0361
NC_006670.1	224813	225357	545	*	1.93	-2.16	2.89	-5.05	0.00681	0.0363
NC_006684.1	911648	912276	629	*	1.93	-2.16	2.89	-5.05	0.00681	0.0363
NC_006684.1	122402	123175	774	*	4.42	0.67	5.37	-4.7	0.00681	0.0363
NC_006684.1	157024	157423	400	*	1.93	-2.16	2.89	-5.04	0.00684	0.0363
NC_006687.1	1202173	1202873	701	*	1.93	-2.16	2.89	-5.04	0.00684	0.0363
NC_006670.1	777580	778375	796	*	1.92	-2.16	2.88	-5.04	0.00686	0.0363
NC_006670.1	1616965	1617623	659	*	1.92	-2.16	2.88	-5.04	0.00686	0.0363
NC_006670.1	1666867	1667283	417	*	1.92	-2.16	2.88	-5.04	0.00686	0.0363
NC_006685.1	1098196	1098547	352	*	1.92	-2.16	2.88	-5.04	0.00686	0.0363
NC_006687.1	663029	663402	374	*	1.92	-2.16	2.88	-5.04	0.00686	0.0363
NC_006684.1	1257392	1258271	880	*	1.92	-2.16	2.87	-5.03	0.00689	0.0363
NC_006694.1	202182	202554	373	*	1.92	-2.16	2.87	-5.03	0.00689	0.0363
NC_006670.1	28094	28965	872	*	3.5	0.02	4.44	-4.41	0.00691	0.0364
NC_006680.1	859291	859641	351	*	1.91	-2.16	2.87	-5.03	0.00691	0.0364
NC_006686.1	653367	653763	397	*	1.91	-2.16	2.87	-5.03	0.00691	0.0364
NC_006694.1	160685	161944	1260	*	4.83	2.15	5.71	-3.56	0.00692	0.0364
NC_006680.1	251885	252668	784	*	1.91	-2.16	2.86	-5.02	0.00694	0.0364
NC_006684.1	1067522	1067879	358	*	1.9	-2.16	2.86	-5.02	0.00696	0.0364
NC_006685.1	1595624	1595988	365	*	1.9	-2.16	2.86	-5.02	0.00696	0.0364
NC_006694.1	637447	637756	310	*	1.9	-2.16	2.86	-5.02	0.00696	0.0364
NC_006693.1	381272	381620	349	*	1.9	-2.16	2.85	-5.01	0.00698	0.0365
NC_006680.1	909024	909279	256	*	1.89	-2.16	2.85	-5.01	0.00701	0.0366
NC_006681.1	267380	267957	578	*	1.89	-2.16	2.85	-5.01	0.00701	0.0366
NC_006686.1	1695775	1696059	285	*	1.89	-2.16	2.84	-5	0.00703	0.0366
NC_006691.1	732317	732832	516	*	1.89	-2.16	2.84	-5	0.00703	0.0366
NC_006685.1	945079	946559	1481	*	7.12	7.91	5.22	2.69	0.00704	0.0366
NC_006685.1	739574	739787	214	*	1.88	-2.16	2.84	-5	0.00706	0.0367
NC_006687.1	1116879	1117156	278	*	1.88	-2.16	2.84	-5	0.00706	0.0367
NC_006693.1	400957	401825	869	*	1.87	-2.16	2.83	-4.99	0.00708	0.0368
NC_006679.1	494734	495091	358	*	1.87	-2.16	2.82	-4.98	0.00711	0.0368
NC_006679.1	907983	908252	270	*	1.87	-2.16	2.82	-4.98	0.00711	0.0368
NC_006694.1	650015	650467	453	*	1.86	-2.16	2.82	-4.98	0.00713	0.0369
NC_006684.1	449176	449509	334	*	1.85	-2.16	2.8	-4.96	0.00721	0.0372
NC_006693.1	528440	528932	493	*	1.85	-2.16	2.8	-4.96	0.00721	0.0372
NC_006670.1	397667	398384	718	*	5.64	6.47	3.47	3	0.00721	0.0372
NC_006670.1	226820	227180	361	*	1.84	-2.16	2.8	-4.96	0.00724	0.0373
NC_006680.1	1012761	1014048	1288	*	5.59	3.57	6.4	-2.83	0.00728	0.0375
NC_006692.1	1171403	1172075	673	*	1.83	-2.16	2.78	-4.94	0.00729	0.0375
NC_006685.1	620742	621388	647	*	1.82	-2.16	2.78	-4.94	0.00731	0.0375
NC_006685.1	985741	986165	425	*	1.82	-2.16	2.78	-4.94	0.00731	0.0375
NC_006680.1	76576	77133	558	*	1.82	-2.16	2.77	-4.93	0.00734	0.0376
NC_006686.1	456566	456979	414	*	1.82	-2.16	2.77	-4.93	0.00734	0.0376
NC_006686.1	1171204	1172523	1320	*	4.64	1.49	5.56	-4.07	0.0074	0.0379
NC_006687.1	1403537	1403954	418	*	1.8	-2.16	2.75	-4.91	0.00742	0.0379
NC_006670.1	792139	792480	342	*	1.8	-2.16	2.75	-4.91	0.00744	0.038
NC_006684.1	715174	715540	367	*	1.79	-2.16	2.74	-4.9	0.00747	0.0381
NC_006681.1	655479	655994	516	*	1.78	-2.16	2.74	-4.9	0.00749	0.0382
NC_006684.1	526172	526637	466	*	1.78	-2.16	2.74	-4.9	0.00749	0.0382
NC_006683.1	277597	278223	627	*	1.78	-2.16	2.73	-4.89	0.00752	0.0382
NC_006692.1	403875	404196	322	*	1.78	-2.16	2.73	-4.89	0.00752	0.0382
NC_006670.1	2087111	2087562	452	*	1.77	-2.16	2.72	-4.88	0.00755	0.0383
NC_006685.1	425509	426921	1413	*	1.76	-2.16	2.71	-4.87	0.0076	0.0385
NC_006681.1	763155	763520	366	*	1.75	-2.16	2.71	-4.87	0.00763	0.0385
NC_006683.1	723809	724059	251	*	1.75	-2.16	2.71	-4.87	0.00763	0.0385
NC_006686.1	1261765	1262366	602	*	1.75	-2.16	2.71	-4.87	0.00763	0.0385
NC_006687.1	709515	710284	770	*	1.75	-2.16	2.71	-4.87	0.00763	0.0385
NC_006680.1	534345	534814	470	*	1.75	-2.16	2.7	-4.86	0.00765	0.0385
NC_006686.1	721561	722321	761	*	1.75	-2.16	2.7	-4.86	0.00765	0.0385
NC_006687.1	182388	182598	211	*	1.75	-2.16	2.7	-4.86	0.00765	0.0385
NC_006687.1	953386	954036	651	*	1.75	-2.16	2.7	-4.86	0.00765	0.0385
NC_006693.1	485768	487510	1743	*	6.97	5.24	7.74	-2.5	0.00767	0.0385
NC_006680.1	832570	832986	417	*	1.74	-2.16	2.69	-4.85	0.00768	0.0385
NC_006683.1	344122	344861	740	*	1.74	-2.16	2.69	-4.85	0.00768	0.0385
NC_006691.1	1312462	1312756	295	*	1.74	-2.16	2.69	-4.85	0.00768	0.0385
NC_006679.1	414950	415610	661	*	1.74	-2.16	2.69	-4.85	0.00771	0.0386
NC_006686.1	1689599	1690030	432	*	1.74	-2.16	2.69	-4.85	0.00771	0.0386
NC_006682.1	374192	374426	235	*	1.72	-2.16	2.67	-4.83	0.00776	0.0388
NC_006694.1	710622	711057	436	*	1.72	-2.16	2.67	-4.83	0.00776	0.0388
NC_006670.1	680139	680445	307	*	1.72	-2.16	2.67	-4.83	0.00779	0.0388
NC_006684.1	1217620	1217954	335	*	1.72	-2.16	2.67	-4.83	0.00779	0.0388
NC_006685.1	554995	555460	466	*	1.71	-2.16	2.66	-4.82	0.00781	0.0389
NC_006693.1	334457	334809	353	*	1.71	-2.16	2.66	-4.82	0.00781	0.0389
NC_006687.1	1271126	1272074	949	*	1.71	-2.16	2.66	-4.82	0.00784	0.039
NC_006681.1	490952	491685	734	*	1.7	-2.16	2.65	-4.81	0.00787	0.039
NC_006681.1	565391	565714	324	*	1.7	-2.16	2.65	-4.81	0.00787	0.039
NC_006685.1	1521512	1522113	602	*	1.7	-2.16	2.65	-4.81	0.00787	0.039
NC_006692.1	918345	918865	521	*	1.7	-2.16	2.65	-4.81	0.00787	0.039
NC_006683.1	651172	651642	471	*	1.69	-2.16	2.64	-4.8	0.0079	0.0391
NC_006691.1	1019370	1019715	346	*	1.69	-2.16	2.64	-4.8	0.0079	0.0391
NC_006670.1	104033	104608	576	*	1.69	-2.16	2.64	-4.8	0.00792	0.0391
NC_006679.1	930465	931500	1036	*	1.69	-2.16	2.64	-4.8	0.00792	0.0391
NC_006693.1	534254	534736	483	*	1.69	-2.16	2.64	-4.8	0.00792	0.0391
NC_006691.1	88410	88638	229	*	1.68	-2.16	2.63	-4.79	0.00795	0.0391
NC_006692.1	405199	405666	468	*	1.68	-2.16	2.63	-4.79	0.00795	0.0391
NC_006681.1	214268	214844	577	*	1.67	-2.16	2.62	-4.78	0.00798	0.0392
NC_006682.1	767975	768618	644	*	1.66	-2.16	2.61	-4.77	0.00803	0.0395
NC_006686.1	844528	844786	259	*	1.26	-2.16	2.19	-4.35	0.00805	0.0395
NC_006684.1	1208763	1209342	580	*	1.66	-2.16	2.6	-4.76	0.00806	0.0395
NC_006694.1	597087	598052	966	*	1.66	-2.16	2.6	-4.76	0.00806	0.0395
NC_006694.1	986539	987302	764	*	1.66	-2.16	2.6	-4.76	0.00806	0.0395
NC_006680.1	736643	737250	608	*	1.64	-2.16	2.58	-4.74	0.00814	0.0398
NC_006693.1	415975	417018	1044	*	1.64	-2.16	2.58	-4.74	0.00814	0.0398
NC_006694.1	132623	132991	369	*	1.64	-2.16	2.58	-4.74	0.00814	0.0398
NC_006670.1	1474450	1474663	214	*	1.63	-2.16	2.58	-4.74	0.00817	0.0398
NC_006681.1	456652	457876	1225	*	4.69	1.79	5.59	-3.8	0.0082	0.0398
NC_006670.1	1628537	1628865	329	*	1.62	-2.16	2.57	-4.73	0.0082	0.0398
NC_006679.1	348115	348368	254	*	1.62	-2.16	2.57	-4.73	0.0082	0.0398
NC_006692.1	450553	450911	359	*	1.62	-2.16	2.57	-4.73	0.0082	0.0398
NC_006692.1	641746	642005	260	*	1.62	-2.16	2.57	-4.73	0.0082	0.0398
NC_006680.1	256917	258362	1446	*	1.62	-2.16	2.56	-4.72	0.00823	0.0399
NC_006684.1	1321697	1322101	405	*	1.62	-2.16	2.56	-4.72	0.00823	0.0399
NC_006670.1	2051622	2052025	404	*	1.61	-2.16	2.56	-4.72	0.00826	0.0399
NC_006691.1	762436	762955	520	*	1.61	-2.16	2.56	-4.72	0.00826	0.0399
NC_006693.1	1095176	1096197	1022	*	3.84	-0.03	4.79	-4.82	0.00826	0.0399
NC_006685.1	1572655	1573061	407	*	1.6	-2.16	2.55	-4.71	0.00828	0.04
NC_006685.1	1619004	1619585	582	*	1.6	-2.16	2.55	-4.71	0.00828	0.04
NC_006670.1	280881	281362	482	*	1.6	-2.16	2.54	-4.7	0.00831	0.04
NC_006686.1	803245	803865	621	*	1.6	-2.16	2.54	-4.7	0.00831	0.04
NC_006686.1	970244	970493	250	*	1.6	-2.16	2.54	-4.7	0.00831	0.04
NC_006682.1	363844	364169	326	*	1.59	-2.16	2.54	-4.7	0.00834	0.0401
NC_006687.1	1352122	1352462	341	*	1.58	-2.16	2.53	-4.69	0.00837	0.0402
NC_006685.1	1995831	1996824	994	*	3.58	-0.32	4.53	-4.85	0.00839	0.0402
NC_006685.1	1699545	1700099	555	*	1.58	-2.16	2.52	-4.68	0.0084	0.0402
NC_006685.1	579267	579823	557	*	3.21	-0.77	4.16	-4.94	0.0084	0.0402
NC_006692.1	1053010	1055310	2301	*	4.35	0.67	5.29	-4.62	0.00841	0.0402
NC_006687.1	1107082	1107382	301	*	1.56	-2.16	2.51	-4.67	0.00846	0.0404
NC_006670.1	8014	9384	1371	*	6.33	4.46	7.12	-2.66	0.00852	0.0407
NC_006692.1	128091	128977	887	*	4.14	0.62	5.07	-4.45	0.00854	0.0407
NC_006685.1	1213466	1213837	372	*	1.54	-2.16	2.48	-4.64	0.00857	0.0409
NC_006670.1	439064	439528	465	*	1.79	2.68	-0.92	3.6	0.00858	0.0409
NC_006682.1	398011	398405	395	*	1.53	-2.16	2.47	-4.63	0.0086	0.0409
NC_006686.1	361309	361729	421	*	1.52	-2.16	2.46	-4.62	0.00863	0.041
NC_006681.1	750152	750546	395	*	1.51	-2.16	2.46	-4.62	0.00866	0.041
NC_006686.1	1490529	1491073	545	*	1.51	-2.16	2.46	-4.62	0.00866	0.041
NC_006691.1	802739	803098	360	*	1.51	-2.16	2.46	-4.62	0.00866	0.041
NC_006694.1	408576	408890	315	*	1.51	-2.16	2.46	-4.62	0.00866	0.041
NC_006686.1	553058	553538	481	*	1.51	-2.16	2.45	-4.61	0.00869	0.0411
NC_006670.1	1775704	1776365	662	*	1.5	-2.16	2.44	-4.6	0.00872	0.0411
NC_006691.1	388197	388580	384	*	1.5	-2.16	2.44	-4.6	0.00872	0.0411
NC_006680.1	196674	197003	330	*	2.6	-0.96	3.54	-4.5	0.00872	0.0411
NC_006686.1	143130	144645	1516	*	7.12	7.92	5.2	2.72	0.00874	0.0411
NC_006670.1	1112970	1113230	261	*	1.49	-2.16	2.44	-4.59	0.00875	0.0411
NC_006682.1	358760	359195	436	*	1.49	-2.16	2.44	-4.59	0.00875	0.0411
NC_006684.1	1059930	1060176	247	*	1.49	-2.16	2.44	-4.59	0.00875	0.0411
NC_006685.1	704492	705014	523	*	3.33	-0.61	4.28	-4.89	0.00877	0.0412
NC_006685.1	1241360	1242614	1255	*	1.49	-2.16	2.43	-4.59	0.00878	0.0412
NC_006685.1	304777	306097	1321	*	6.3	4.73	7.03	-2.3	0.00879	0.0412
NC_006679.1	948406	949089	684	*	4.65	1.73	5.55	-3.81	0.00882	0.0413
NC_006670.1	432421	433244	824	*	1.47	-2.16	2.41	-4.57	0.00884	0.0413
NC_006670.1	1505891	1506383	493	*	1.47	-2.16	2.41	-4.57	0.00884	0.0413
NC_006670.1	1828046	1828915	870	*	1.47	-2.16	2.41	-4.57	0.00884	0.0413
NC_006680.1	290674	291081	408	*	1.46	-2.16	2.41	-4.56	0.00887	0.0414
NC_006687.1	888078	888413	336	*	1.46	-2.16	2.41	-4.56	0.00887	0.0414
NC_006685.1	704066	704288	223	*	1.46	-2.16	2.4	-4.56	0.0089	0.0415
NC_006681.1	214846	215337	492	*	1.45	-2.16	2.39	-4.55	0.00893	0.0416
NC_006681.1	213146	213720	575	*	2.5	-0.96	3.44	-4.4	0.00894	0.0416
NC_006687.1	490935	491621	687	*	1.44	-2.16	2.38	-4.54	0.00896	0.0416
NC_006683.1	82749	83984	1236	*	5.03	2.62	5.89	-3.27	0.00901	0.0417
NC_006670.1	581837	582215	379	*	1.43	-2.16	2.37	-4.53	0.00902	0.0417
NC_006691.1	796480	797650	1171	*	1.43	-2.16	2.37	-4.53	0.00902	0.0417
NC_006691.1	978649	979151	503	*	1.43	-2.16	2.37	-4.53	0.00902	0.0417
NC_006692.1	804761	805059	299	*	1.43	-2.16	2.37	-4.53	0.00902	0.0417
NC_006670.1	1249080	1249563	484	*	1.42	-2.16	2.36	-4.52	0.00905	0.0418
NC_006680.1	935432	935957	526	*	1.42	-2.16	2.36	-4.52	0.00905	0.0418
NC_006693.1	312963	313315	353	*	1.42	-2.16	2.36	-4.52	0.00905	0.0418
NC_006670.1	1825946	1826782	837	*	1.41	-2.16	2.35	-4.51	0.00908	0.0418
NC_006681.1	416690	417599	910	*	1.41	-2.16	2.35	-4.51	0.00908	0.0418
NC_006682.1	217220	217695	476	*	1.41	-2.16	2.35	-4.51	0.00908	0.0418
NC_006693.1	1101576	1102210	635	*	1.41	-2.16	2.35	-4.51	0.00908	0.0418
NC_006692.1	967148	967509	362	*	1.41	-2.16	2.34	-4.5	0.00911	0.0418
NC_006693.1	987419	987951	533	*	1.41	-2.16	2.34	-4.5	0.00911	0.0418
NC_006680.1	936000	936286	287	*	1.39	-2.16	2.33	-4.49	0.00917	0.042
NC_006683.1	295507	296359	853	*	1.39	-2.16	2.33	-4.49	0.00917	0.042
NC_006680.1	297762	298097	336	*	1.38	-2.16	2.32	-4.48	0.0092	0.0421
NC_006681.1	427200	427725	526	*	1.37	-2.16	2.31	-4.47	0.00923	0.0421
NC_006682.1	359353	359582	230	*	1.37	-2.16	2.31	-4.47	0.00923	0.0421
NC_006692.1	842127	842416	290	*	1.37	-2.16	2.31	-4.47	0.00923	0.0421
NC_006693.1	372726	373083	358	*	1.37	-2.16	2.31	-4.47	0.00923	0.0421
NC_006681.1	113151	113489	339	*	11.71	11.05	12.17	-1.11	0.00925	0.0421
NC_006680.1	587230	587946	717	*	0.99	-2.16	1.91	-4.07	0.00926	0.0421
NC_006670.1	332521	332788	268	*	1.37	-2.16	2.3	-4.46	0.00926	0.0421
NC_006683.1	526726	527069	344	*	1.37	-2.16	2.3	-4.46	0.00926	0.0421
NC_006685.1	1936048	1936255	208	*	1.37	-2.16	2.3	-4.46	0.00926	0.0421
NC_006686.1	1005342	1005805	464	*	1.36	-2.16	2.29	-4.45	0.00929	0.0422
NC_006694.1	1096709	1097061	353	*	1.36	-2.16	2.29	-4.45	0.00929	0.0422
NC_006679.1	568303	568535	233	*	1.34	-2.16	2.28	-4.44	0.00936	0.0424
NC_006693.1	680697	681690	994	*	5.18	3.16	5.99	-2.84	0.00939	0.0425
NC_006684.1	19062	19475	414	*	1.33	-2.16	2.26	-4.42	0.00942	0.0426
NC_006684.1	1087442	1087781	340	*	1.33	-2.16	2.26	-4.42	0.00942	0.0426
NC_006694.1	65692	66121	430	*	1.33	-2.16	2.26	-4.42	0.00942	0.0426
NC_006694.1	555393	556770	1378	*	4.71	1.3	5.64	-4.34	0.00943	0.0426
NC_006679.1	574378	574984	607	*	1.31	-2.16	2.24	-4.4	0.00948	0.0427
NC_006692.1	572431	572677	247	*	1.31	-2.16	2.24	-4.4	0.00948	0.0427
NC_006692.1	1226638	1226867	230	*	1.31	-2.16	2.24	-4.4	0.00948	0.0427
NC_006681.1	504986	505644	659	*	3.78	-0.03	4.72	-4.75	0.00952	0.0428
NC_006670.1	1226846	1227104	259	*	1.28	-2.16	2.21	-4.37	0.00961	0.0431
NC_006686.1	1372404	1373052	649	*	1.28	-2.16	2.21	-4.37	0.00961	0.0431
NC_006693.1	120247	120622	376	*	1.28	-2.16	2.21	-4.37	0.00961	0.0431
NC_006687.1	176093	176465	373	*	1.27	-2.16	2.2	-4.36	0.00964	0.0432
NC_006694.1	732679	733340	662	*	1.27	-2.16	2.2	-4.36	0.00964	0.0432
NC_006679.1	58673	59237	565	*	1.26	-2.16	2.19	-4.35	0.00968	0.0432
NC_006685.1	1140102	1140566	465	*	1.26	-2.16	2.19	-4.35	0.00968	0.0432
NC_006686.1	1151191	1151578	388	*	1.26	-2.16	2.19	-4.35	0.00968	0.0432
NC_006693.1	623491	623887	397	*	1.26	-2.16	2.19	-4.35	0.00968	0.0432
NC_006694.1	24483	24753	271	*	1.26	-2.16	2.19	-4.35	0.00968	0.0432
NC_006686.1	183019	183894	876	*	1.25	-2.16	2.18	-4.34	0.0097	0.0432
NC_006670.1	666877	667991	1115	*	4.78	1.32	5.71	-4.39	0.00972	0.0432
NC_006684.1	1315751	1316321	571	*	1.24	-2.16	2.17	-4.33	0.00973	0.0432
NC_006693.1	114578	114976	399	*	1.24	-2.16	2.17	-4.33	0.00973	0.0432
NC_006693.1	231644	232133	490	*	1.24	-2.16	2.17	-4.33	0.00973	0.0432
NC_006686.1	1676489	1677146	658	*	1.23	-2.16	2.16	-4.32	0.0098	0.0434
NC_006692.1	440089	440585	497	*	1.23	-2.16	2.16	-4.32	0.0098	0.0434
NC_006670.1	937753	938021	269	*	1.2	-2.16	2.13	-4.29	0.00992	0.0439
NC_006681.1	64433	65046	614	*	1.2	-2.16	2.13	-4.29	0.00992	0.0439
NC_006687.1	181685	181976	292	*	0.89	-2.16	1.8	-3.96	0.00994	0.044
NC_006670.1	428005	428555	551	*	1.19	-2.16	2.12	-4.28	0.00996	0.044
NC_006691.1	1023126	1023442	317	*	1.19	-2.16	2.12	-4.28	0.00996	0.044
NC_006684.1	1137870	1139304	1435	*	5.84	6.83	-0.92	7.75	0.01	0.0441
NC_006670.1	1545451	1545838	388	*	1.18	-2.16	2.1	-4.26	0.01	0.0441
NC_006670.1	1796443	1796748	306	*	1.18	-2.16	2.1	-4.26	0.01	0.0441
NC_006685.1	1058767	1059118	352	*	1.18	-2.16	2.1	-4.26	0.01	0.0441
NC_006692.1	1154422	1154979	558	*	1.18	-2.16	2.1	-4.26	0.01	0.0441
NC_006680.1	427884	428130	247	*	1.17	-2.16	2.09	-4.25	0.0101	0.0441
NC_006683.1	418629	419109	481	*	1.17	-2.16	2.09	-4.25	0.0101	0.0441
NC_006684.1	1160353	1160738	386	*	1.17	-2.16	2.09	-4.25	0.0101	0.0441
NC_006694.1	225709	226137	429	*	1.17	-2.16	2.09	-4.25	0.0101	0.0441
NC_006691.1	1097124	1097450	327	*	1.16	-2.16	2.08	-4.24	0.0101	0.0442
NC_006685.1	785156	785456	301	*	1.15	-2.16	2.07	-4.23	0.0101	0.0443
NC_006686.1	1303250	1303608	359	*	1.15	-2.16	2.07	-4.23	0.0101	0.0443
NC_006684.1	1458720	1460676	1957	*	6.05	6.91	3.63	3.28	0.0102	0.0445
NC_006670.1	564006	564355	350	*	1.12	-2.16	2.04	-4.2	0.0102	0.0445
NC_006670.1	1544751	1545121	371	*	1.12	-2.16	2.04	-4.2	0.0102	0.0445
NC_006679.1	802321	802518	198	*	1.12	-2.16	2.04	-4.2	0.0102	0.0445
NC_006684.1	1266707	1268496	1790	*	1.12	-2.16	2.04	-4.2	0.0102	0.0445
NC_006691.1	528112	528748	637	*	1.12	-2.16	2.04	-4.2	0.0102	0.0445
NC_006685.1	1497026	1497641	616	*	1.11	-2.16	2.03	-4.19	0.0103	0.0446
NC_006692.1	689879	690327	449	*	1.11	-2.16	2.03	-4.19	0.0103	0.0446
NC_006684.1	713107	713467	361	*	1.1	-2.16	2.02	-4.18	0.0103	0.0446
NC_006686.1	385447	385687	241	*	1.1	-2.16	2.02	-4.18	0.0103	0.0446
NC_006691.1	410610	411100	491	*	1.1	-2.16	2.02	-4.18	0.0103	0.0446
NC_006693.1	622028	622464	437	*	1.1	-2.16	2.02	-4.18	0.0103	0.0446
NC_006670.1	1050148	1050911	764	*	3.47	0.02	4.4	-4.38	0.0103	0.0446
NC_006686.1	605056	605465	410	*	1.09	-2.16	2.01	-4.17	0.0103	0.0446
NC_006691.1	850785	851179	395	*	1.09	-2.16	2.01	-4.17	0.0103	0.0446
NC_006683.1	270031	270773	743	*	1.08	-2.16	2	-4.16	0.0104	0.0447
NC_006694.1	981375	982004	630	*	1.08	-2.16	2	-4.16	0.0104	0.0447
NC_006670.1	1720141	1720923	783	*	4.46	5.35	1.71	3.65	0.0104	0.0447
NC_006679.1	981284	981581	298	*	1.07	-2.16	1.99	-4.15	0.0104	0.0447
NC_006680.1	264117	265031	915	*	1.07	-2.16	1.99	-4.15	0.0104	0.0447
NC_006683.1	79080	79838	759	*	1.07	-2.16	1.99	-4.15	0.0104	0.0447
NC_006685.1	1633159	1633589	431	*	1.07	-2.16	1.99	-4.15	0.0104	0.0447
NC_006691.1	1159741	1160122	382	*	1.07	-2.16	1.99	-4.15	0.0104	0.0447
NC_006685.1	1286986	1287735	750	*	4.75	5.63	2.12	3.51	0.0105	0.0449
NC_006687.1	1346879	1347169	291	*	1.05	-2.16	1.97	-4.13	0.0105	0.0449
NC_006683.1	701027	702898	1872	*	6.59	4.76	7.37	-2.61	0.0105	0.0449
NC_006684.1	1536479	1537202	724	*	1.04	-2.16	1.96	-4.12	0.0105	0.0449
NC_006687.1	1184849	1185237	389	*	1.04	-2.16	1.96	-4.12	0.0105	0.0449
NC_006679.1	243853	244384	532	*	1.03	-2.16	1.95	-4.11	0.0106	0.0449
NC_006680.1	228515	228883	369	*	1.03	-2.16	1.95	-4.11	0.0106	0.0449
NC_006686.1	786348	786682	335	*	1.03	-2.16	1.95	-4.11	0.0106	0.0449
NC_006691.1	289177	289542	366	*	1.03	-2.16	1.95	-4.11	0.0106	0.0449
NC_006691.1	353617	354345	729	*	1.03	-2.16	1.95	-4.11	0.0106	0.0449
NC_006687.1	550859	551342	484	*	1.03	-2.16	1.94	-4.1	0.0106	0.045
NC_006693.1	457269	457696	428	*	1.03	-2.16	1.94	-4.1	0.0106	0.045
NC_006681.1	168399	168745	347	*	1.02	-2.16	1.93	-4.09	0.0106	0.0451
NC_006687.1	346696	347121	426	*	1.02	-2.16	1.93	-4.09	0.0106	0.0451
NC_006687.1	534846	535436	591	*	1.01	-2.16	1.92	-4.08	0.0107	0.0452
NC_006693.1	525709	525983	275	*	1.01	-2.16	1.92	-4.08	0.0107	0.0452
NC_006691.1	499455	500134	680	*	3.21	-0.61	4.16	-4.77	0.0107	0.0453
NC_006686.1	450616	451042	427	*	1	-2.16	1.91	-4.07	0.0107	0.0453
NC_006693.1	617145	617408	264	*	1	-2.16	1.91	-4.07	0.0107	0.0453
NC_006670.1	120076	120809	734	*	0.99	-2.16	1.9	-4.06	0.0108	0.0454
NC_006683.1	486194	486574	381	*	0.97	-2.16	1.89	-4.05	0.0108	0.0455
NC_006679.1	966565	967940	1376	*	5.78	4.12	6.53	-2.4	0.0109	0.0457
NC_006680.1	742590	742912	323	*	0.95	-2.16	1.87	-4.03	0.0109	0.0457
NC_006687.1	411714	412050	337	*	0.95	-2.16	1.87	-4.03	0.0109	0.0457
NC_006691.1	872220	873122	903	*	0.95	-2.16	1.87	-4.03	0.0109	0.0457
NC_006670.1	2156527	2156913	387	*	0.94	-2.16	1.86	-4.02	0.0109	0.0458
NC_006684.1	1064587	1065162	576	*	0.94	-2.16	1.86	-4.02	0.0109	0.0458
NC_006687.1	177019	177208	190	*	0.94	-2.16	1.86	-4.02	0.0109	0.0458
NC_006692.1	564292	564593	302	*	0.93	-2.16	1.85	-4.01	0.011	0.0459
NC_006693.1	375842	376095	254	*	0.93	-2.16	1.85	-4.01	0.011	0.0459
NC_006694.1	741384	741880	497	*	0.93	-2.16	1.85	-4.01	0.011	0.0459
NC_006682.1	122438	123161	724	*	0.92	-2.16	1.83	-3.99	0.011	0.046
NC_006686.1	1152534	1152841	308	*	0.91	-2.16	1.82	-3.98	0.011	0.0461
NC_006691.1	157925	158254	330	*	0.91	-2.16	1.82	-3.98	0.011	0.0461
NC_006691.1	807144	807544	401	*	2.3	-1.44	3.24	-4.68	0.0111	0.0463
NC_006681.1	649520	649741	222	*	0.89	-2.16	1.8	-3.96	0.0111	0.0463
NC_006683.1	559737	560319	583	*	0.89	-2.16	1.8	-3.96	0.0111	0.0463
NC_006692.1	569220	569647	428	*	0.89	-2.16	1.8	-3.96	0.0111	0.0463
NC_006684.1	1214827	1215200	374	*	0.87	-2.16	1.78	-3.94	0.0112	0.0467
NC_006670.1	932000	932492	493	*	0.85	-2.16	1.75	-3.91	0.0113	0.0469
NC_006682.1	413804	414188	385	*	0.85	-2.16	1.75	-3.91	0.0113	0.0469
NC_006694.1	954822	955584	763	*	0.85	-2.16	1.75	-3.91	0.0113	0.0469
NC_006683.1	54231	54567	337	*	0.84	-2.16	1.74	-3.9	0.0114	0.047
NC_006686.1	1154919	1155254	336	*	0.84	-2.16	1.74	-3.9	0.0114	0.047
NC_006670.1	664940	665261	322	*	0.82	-2.16	1.73	-3.89	0.0114	0.0471
NC_006682.1	627716	628797	1082	*	0.82	-2.16	1.73	-3.89	0.0114	0.0471
NC_006687.1	284504	284846	343	*	0.82	-2.16	1.73	-3.89	0.0114	0.0471
NC_006692.1	387979	388234	256	*	0.88	-2.16	1.79	-3.95	0.0114	0.0472
NC_006687.1	371267	371812	546	*	2.26	-1.44	3.21	-4.65	0.0114	0.0472
NC_006681.1	322820	323267	448	*	0.81	-2.16	1.72	-3.88	0.0115	0.0472
NC_006670.1	1581463	1582315	853	*	0.8	-2.16	1.71	-3.87	0.0115	0.0474
NC_006691.1	111641	112640	1000	*	5.46	3.23	6.3	-3.07	0.0115	0.0474
NC_006686.1	1534173	1537381	3209	*	9.11	9.74	7.97	1.77	0.0115	0.0474
NC_006670.1	513807	514089	283	*	0.79	-2.16	1.69	-3.85	0.0116	0.0475
NC_006685.1	1692562	1694240	1679	*	0.78	-2.16	1.68	-3.84	0.0116	0.0476
NC_006692.1	538174	538484	311	*	0.78	-2.16	1.68	-3.84	0.0116	0.0476
NC_006693.1	583772	584582	811	*	4.39	0.97	5.32	-4.35	0.0117	0.0477
NC_006686.1	1002862	1003228	367	*	0.77	-2.16	1.67	-3.83	0.0117	0.0477
NC_006694.1	496266	496610	345	*	0.77	-2.16	1.67	-3.83	0.0117	0.0477
NC_006680.1	173386	174556	1171	*	0.74	-2.16	1.64	-3.8	0.0118	0.0481
NC_006684.1	1557605	1557937	333	*	0.74	-2.16	1.64	-3.8	0.0118	0.0481
NC_006687.1	258401	259043	643	*	0.73	-2.16	1.63	-3.79	0.0118	0.0482
NC_006687.1	1335785	1336376	592	*	0.73	-2.16	1.63	-3.79	0.0118	0.0482
NC_006687.1	1425813	1427104	1292	*	5.39	6.28	2.68	3.6	0.0118	0.0483
NC_006687.1	1396190	1396436	247	*	0.72	-2.16	1.62	-3.78	0.0119	0.0484
NC_006687.1	318899	319721	823	*	3.71	0.38	4.63	-4.25	0.0119	0.0484
NC_006680.1	138584	138974	391	*	0.68	-2.16	1.58	-3.74	0.0121	0.0489
NC_006681.1	201423	201797	375	*	0.68	-2.16	1.58	-3.74	0.0121	0.0489
NC_006686.1	732527	733144	618	*	0.68	-2.16	1.58	-3.74	0.0121	0.0489
NC_006681.1	261959	262594	636	*	0.67	-2.16	1.56	-3.72	0.0121	0.0491
NC_006685.1	1804278	1804588	311	*	0.67	-2.16	1.56	-3.72	0.0121	0.0491
NC_006686.1	1683833	1684344	512	*	0.66	-2.16	1.55	-3.71	0.0122	0.0493
NC_006683.1	241353	242649	1297	*	7.62	6.06	8.36	-2.3	0.0122	0.0494
NC_006685.1	2068992	2069314	323	*	0.64	-2.16	1.54	-3.69	0.0122	0.0495
NC_006670.1	308534	310426	1893	*	8.25	9.21	4.13	5.09	0.0123	0.0495
NC_006687.1	1278305	1279016	712	*	5.61	3.55	6.42	-2.88	0.0123	0.0495
NC_006687.1	1172402	1172960	559	*	4.33	0.91	5.26	-4.35	0.0123	0.0495
NC_006691.1	12257	13372	1116	*	6.55	4.8	7.32	-2.52	0.0123	0.0495
NC_006694.1	1102094	1103821	1728	*	4.4	1.02	5.33	-4.31	0.0123	0.0497
NC_006670.1	1593987	1594360	374	*	0.62	-2.16	1.51	-3.67	0.0124	0.0498
NC_006684.1	49349	49699	351	*	3.49	0.38	4.41	-4.02	0.0124	0.0499
NC_006670.1	1910588	1910977	390	*	0.6	-2.16	1.49	-3.65	0.0124	0.05
NC_006684.1	1212778	1213095	318	*	0.6	-2.16	1.49	-3.65	0.0124	0.05

## Sheet: WT_V8vBRF1OE_dZNF2
seqnames	start	end	width	strand	Conc	Conc_XL280_V8	Conc_brf1OE	Fold	p.value	FDR
NC_006694.1	135423	135870	448	*	4.35	-3.7	5.35	-9.05	5.91e-11	3.12e-07
NC_006670.1	603817	606559	2743	*	4.29	-3.7	5.29	-8.99	1.77e-10	4.66e-07
NC_006683.1	439031	441370	2340	*	4.11	-3.7	5.11	-8.81	6.09e-10	1.07e-06
NC_006685.1	1559194	1560276	1083	*	3.4	-3.7	4.39	-8.09	2.53e-07	0.000282
NC_006683.1	169740	171065	1326	*	3.5	-3.7	4.49	-8.2	2.67e-07	0.000282
NC_006686.1	1126387	1127262	876	*	3.82	-3.7	4.81	-8.52	9.33e-07	0.00082
NC_006686.1	1116970	1117640	671	*	3.15	-3.7	4.14	-7.85	1.37e-06	0.00103
NC_006679.1	201870	202908	1039	*	4.34	0.62	5.29	-4.67	2.25e-06	0.00148
NC_006681.1	772382	773903	1522	*	3.56	-3.7	4.56	-8.26	3.16e-06	0.00168
NC_006670.1	165830	167264	1435	*	3.55	-3.7	4.54	-8.25	3.33e-06	0.00168
NC_006681.1	527200	527875	676	*	3	-3.7	4	-7.7	3.51e-06	0.00168
NC_006670.1	1215542	1217029	1488	*	3.45	-3.7	4.44	-8.15	5.2e-06	0.00196
NC_006679.1	535838	536874	1037	*	3.45	-3.7	4.44	-8.15	5.23e-06	0.00196
NC_006670.1	1852657	1854268	1612	*	3	-3.7	3.99	-7.7	6.19e-06	0.00196
NC_006686.1	560940	562484	1545	*	3.18	-3.7	4.18	-7.88	6.41e-06	0.00196
NC_006683.1	366137	367133	997	*	3.05	-2.73	4.04	-6.76	6.63e-06	0.00196
NC_006693.1	438131	439783	1653	*	3.02	-3.7	4.01	-7.71	6.72e-06	0.00196
NC_006693.1	367768	368723	956	*	2.9	-3.7	3.89	-7.6	6.74e-06	0.00196
NC_006686.1	1483702	1485043	1342	*	3.38	-3.7	4.37	-8.08	7.08e-06	0.00196
NC_006692.1	393800	394733	934	*	2.81	-3.7	3.8	-7.51	1.02e-05	0.00211
NC_006694.1	296109	297097	989	*	2.85	-3.7	3.84	-7.54	1.09e-05	0.00211
NC_006691.1	548190	549450	1261	*	2.86	-3.7	3.85	-7.56	1.33e-05	0.00211
NC_006686.1	440948	441710	763	*	2.74	-3.7	3.73	-7.44	1.42e-05	0.00211
NC_006694.1	946329	947338	1010	*	2.84	-3.7	3.83	-7.53	1.44e-05	0.00211
NC_006685.1	1194190	1195287	1098	*	2.73	-3.7	3.73	-7.43	1.56e-05	0.00211
NC_006685.1	1450885	1452907	2023	*	3.18	-3.7	4.17	-7.88	1.7e-05	0.00211
NC_006686.1	835236	836066	831	*	2.68	-3.7	3.68	-7.38	1.79e-05	0.00211
NC_006691.1	1106361	1108449	2089	*	3.16	-3.7	4.15	-7.86	1.84e-05	0.00211
NC_006682.1	101783	103228	1446	*	2.65	-3.7	3.64	-7.34	1.99e-05	0.00211
NC_006670.1	194616	195654	1039	*	2.71	-3.7	3.7	-7.4	2.04e-05	0.00211
NC_006685.1	1100802	1102087	1286	*	2.63	-3.7	3.62	-7.33	2.45e-05	0.00211
NC_006687.1	226793	229201	2409	*	3.06	-3.7	4.06	-7.76	2.72e-05	0.00211
NC_006685.1	1329755	1331341	1587	*	3.06	-3.7	4.06	-7.76	2.75e-05	0.00211
NC_006694.1	1028996	1031270	2275	*	3.06	-3.7	4.05	-7.76	2.75e-05	0.00211
NC_006685.1	1261495	1262342	848	*	2.57	-3.7	3.56	-7.26	2.82e-05	0.00211
NC_006683.1	673099	673470	372	*	2.56	-3.7	3.55	-7.25	3.16e-05	0.00211
NC_006692.1	29470	30120	651	*	2.57	-3.7	3.56	-7.27	3.32e-05	0.00211
NC_006687.1	576511	577132	622	*	2.51	-3.7	3.5	-7.21	3.46e-05	0.00211
NC_006670.1	359007	359912	906	*	2.55	-3.7	3.54	-7.24	3.6e-05	0.00211
NC_006681.1	754598	755858	1261	*	2.99	-3.7	3.98	-7.68	3.7e-05	0.00211
NC_006680.1	314101	316455	2355	*	2.96	-3.7	3.95	-7.65	4.1e-05	0.00211
NC_006686.1	1693039	1693821	783	*	2.95	-3.7	3.94	-7.65	4.19e-05	0.00211
NC_006687.1	537781	538427	647	*	2.47	-3.7	3.46	-7.16	4.36e-05	0.00211
NC_006681.1	844531	845845	1315	*	2.69	-3.7	3.68	-7.39	4.37e-05	0.00211
NC_006693.1	856376	857422	1047	*	2.54	-3.7	3.54	-7.24	4.64e-05	0.00211
NC_006685.1	1488846	1489335	490	*	2.44	-3.7	3.43	-7.14	4.82e-05	0.00211
NC_006687.1	761213	762199	987	*	2.42	-3.7	3.41	-7.11	4.89e-05	0.00211
NC_006692.1	782201	783153	953	*	2.91	-3.7	3.9	-7.6	4.92e-05	0.00211
NC_006684.1	629046	629651	606	*	2.41	-3.7	3.4	-7.1	5.08e-05	0.00211
NC_006681.1	653562	654395	834	*	2.4	-3.7	3.39	-7.09	5.23e-05	0.00211
NC_006692.1	525603	527194	1592	*	2.88	-3.7	3.87	-7.58	5.35e-05	0.00211
NC_006683.1	193165	194109	945	*	2.39	-3.7	3.38	-7.09	5.39e-05	0.00211
NC_006692.1	772924	775015	2092	*	3.56	-0.79	4.53	-5.32	5.4e-05	0.00211
NC_006692.1	275795	276619	825	*	2.38	-3.7	3.37	-7.07	5.61e-05	0.00211
NC_006686.1	1602259	1603109	851	*	2.39	-3.7	3.38	-7.08	5.67e-05	0.00211
NC_006684.1	67227	67707	481	*	2.36	-3.7	3.35	-7.06	6.11e-05	0.00211
NC_006680.1	358075	359090	1016	*	2.68	-3.7	3.67	-7.38	6.25e-05	0.00211
NC_006694.1	782094	783229	1136	*	2.33	-3.7	3.32	-7.02	6.65e-05	0.00211
NC_006691.1	9760	10711	952	*	2.33	-3.7	3.32	-7.02	6.74e-05	0.00211
NC_006679.1	108240	110297	2058	*	2.81	-3.7	3.8	-7.5	6.8e-05	0.00211
NC_006685.1	541719	542614	896	*	2.32	-3.7	3.31	-7.02	6.87e-05	0.00211
NC_006670.1	1858621	1860078	1458	*	2.74	-3.7	3.74	-7.44	7.18e-05	0.00211
NC_006686.1	1348515	1349301	787	*	2.52	-2.96	3.5	-6.46	7.74e-05	0.00211
NC_006681.1	406592	407583	992	*	2.76	-3.7	3.75	-7.46	7.84e-05	0.00211
NC_006680.1	502190	503970	1781	*	2.75	-3.7	3.75	-7.45	7.98e-05	0.00211
NC_006679.1	423252	424007	756	*	2.36	-3.7	3.35	-7.05	7.99e-05	0.00211
NC_006670.1	1033877	1034586	710	*	2.84	-2.15	3.82	-5.97	8.11e-05	0.00211
NC_006679.1	951042	951667	626	*	2.47	-3.7	3.46	-7.16	8.51e-05	0.00211
NC_006691.1	365652	367097	1446	*	5.12	2.49	6	-3.52	8.63e-05	0.00211
NC_006683.1	254750	257261	2512	*	2.72	-3.7	3.72	-7.42	8.75e-05	0.00211
NC_006687.1	424424	425478	1055	*	2.31	-3.7	3.3	-7	9.03e-05	0.00211
NC_006691.1	358496	359724	1229	*	2.7	-3.7	3.69	-7.4	9.31e-05	0.00211
NC_006687.1	1342321	1343170	850	*	2.23	-3.7	3.21	-6.92	9.38e-05	0.00211
NC_006683.1	235099	236345	1247	*	2.7	-3.7	3.69	-7.39	9.47e-05	0.00211
NC_006670.1	831179	831570	392	*	2.24	-3.7	3.23	-6.93	9.75e-05	0.00211
NC_006670.1	457279	457669	391	*	2.52	-2.73	3.5	-6.23	9.85e-05	0.00211
NC_006680.1	337062	338139	1078	*	2.68	-3.7	3.67	-7.37	9.93e-05	0.00211
NC_006692.1	645167	646587	1421	*	2.68	-3.7	3.67	-7.37	9.96e-05	0.00211
NC_006685.1	1406775	1407767	993	*	2.67	-3.7	3.66	-7.37	0.000101	0.00211
NC_006691.1	863487	864406	920	*	2.22	-3.7	3.21	-6.91	0.000104	0.00211
NC_006679.1	434546	435155	610	*	2.19	-3.7	3.18	-6.88	0.000106	0.00211
NC_006686.1	1457869	1459488	1620	*	2.65	-3.7	3.64	-7.35	0.000107	0.00211
NC_006687.1	258401	259043	643	*	2.24	-3.7	3.23	-6.93	0.000107	0.00211
NC_006684.1	1019115	1020009	895	*	2.23	-3.7	3.22	-6.92	0.00011	0.00211
NC_006681.1	876168	876779	612	*	2.22	-3.7	3.21	-6.91	0.000111	0.00211
NC_006692.1	308833	309792	960	*	2.64	-3.7	3.63	-7.33	0.000113	0.00211
NC_006680.1	477534	479000	1467	*	2.9	-2.96	3.88	-6.84	0.000113	0.00211
NC_006684.1	1406412	1406823	412	*	2.2	-3.7	3.19	-6.89	0.000114	0.00211
NC_006679.1	1070808	1071494	687	*	2.2	-3.7	3.19	-6.89	0.000117	0.00211
NC_006670.1	1694870	1695730	861	*	2.18	-3.7	3.17	-6.87	0.000121	0.00211
NC_006687.1	121804	123053	1250	*	2.6	-3.7	3.59	-7.29	0.000124	0.00211
NC_006682.1	247271	248537	1267	*	2.6	-3.7	3.59	-7.29	0.000124	0.00211
NC_006681.1	334837	335357	521	*	2.09	-3.7	3.08	-6.78	0.000126	0.00211
NC_006670.1	131363	132022	660	*	2.48	-2.96	3.46	-6.42	0.000127	0.00211
NC_006682.1	175	3018	2844	*	2.59	-3.7	3.58	-7.28	0.000129	0.00211
NC_006681.1	507268	508067	800	*	2.58	-3.7	3.57	-7.28	0.00013	0.00211
NC_006684.1	789611	790097	487	*	2.07	-3.7	3.06	-6.76	0.000131	0.00211
NC_006681.1	330938	333188	2251	*	2.58	-3.7	3.57	-7.27	0.000131	0.00211
NC_006692.1	784768	785491	724	*	2.09	-3.7	3.08	-6.78	0.000132	0.00211
NC_006681.1	396018	396689	672	*	2.07	-3.7	3.05	-6.76	0.000133	0.00211
NC_006670.1	191250	191864	615	*	2.2	-3.7	3.19	-6.89	0.000134	0.00211
NC_006679.1	246796	247516	721	*	2.07	-3.7	3.05	-6.76	0.000134	0.00211
NC_006692.1	312898	313607	710	*	2.56	-3.7	3.55	-7.25	0.000139	0.00211
NC_006684.1	1572945	1573853	909	*	2.03	-3.7	3.02	-6.72	0.000141	0.00211
NC_006687.1	1006450	1007755	1306	*	2.54	-3.7	3.53	-7.23	0.000147	0.00211
NC_006681.1	832667	833547	881	*	2.01	-3.7	3	-6.7	0.000147	0.00211
NC_006686.1	1584211	1584737	527	*	2.02	-3.7	3	-6.7	0.000151	0.00211
NC_006684.1	1142331	1142822	492	*	1.99	-3.7	2.97	-6.68	0.000153	0.00211
NC_006670.1	367472	368637	1166	*	2.12	-3.7	3.11	-6.81	0.000154	0.00211
NC_006684.1	185149	185554	406	*	1.98	-3.7	2.97	-6.67	0.000155	0.00211
NC_006687.1	510802	511435	634	*	2.51	-3.7	3.5	-7.21	0.000156	0.00211
NC_006680.1	755733	756345	613	*	1.97	-3.7	2.96	-6.66	0.000157	0.00211
NC_006684.1	449176	449509	334	*	1.99	-3.7	2.98	-6.68	0.000158	0.00211
NC_006685.1	1239992	1240734	743	*	2.5	-3.7	3.49	-7.2	0.00016	0.00211
NC_006686.1	1073329	1074045	717	*	1.97	-3.7	2.95	-6.65	0.000161	0.00211
NC_006680.1	578768	579376	609	*	2.02	-3.7	3	-6.71	0.000161	0.00211
NC_006687.1	266598	267328	731	*	2.02	-3.7	3	-6.71	0.000162	0.00211
NC_006686.1	741582	742452	871	*	2.02	-3.7	3	-6.7	0.000162	0.00211
NC_006694.1	502695	503559	865	*	2.02	-3.7	3	-6.7	0.000162	0.00211
NC_006682.1	107643	108596	954	*	1.97	-3.7	2.95	-6.66	0.000163	0.00211
NC_006685.1	769691	771326	1636	*	2.49	-3.7	3.48	-7.19	0.000165	0.00211
NC_006685.1	2013102	2014060	959	*	2.49	-3.7	3.48	-7.18	0.000166	0.00211
NC_006687.1	411714	412050	337	*	1.94	-3.7	2.93	-6.63	0.000169	0.00211
NC_006687.1	1184147	1184764	618	*	1.94	-3.7	2.92	-6.63	0.000171	0.00211
NC_006681.1	761538	761976	439	*	1.92	-3.7	2.91	-6.61	0.000171	0.00211
NC_006670.1	145904	146605	702	*	1.97	-3.7	2.96	-6.66	0.000173	0.00211
NC_006685.1	280716	281809	1094	*	2.29	-3.7	3.28	-6.98	0.000175	0.00211
NC_006683.1	228560	229822	1263	*	2.47	-3.7	3.46	-7.16	0.000175	0.00211
NC_006691.1	1120915	1121334	420	*	1.92	-3.7	2.9	-6.61	0.000176	0.00211
NC_006670.1	813668	813996	329	*	0.08	-3.7	1.03	-4.73	0.000176	0.00211
NC_006679.1	494734	495091	358	*	0.08	-3.7	1.03	-4.73	0.000176	0.00211
NC_006684.1	603189	603460	272	*	0.08	-3.7	1.02	-4.73	0.000176	0.00211
NC_006685.1	1733261	1733831	571	*	0.08	-3.7	1.02	-4.73	0.000176	0.00211
NC_006685.1	1098196	1098547	352	*	0.09	-3.7	1.04	-4.74	0.000176	0.00211
NC_006694.1	65692	66121	430	*	0.09	-3.7	1.04	-4.74	0.000176	0.00211
NC_006680.1	859687	860317	631	*	0.07	-3.7	1.02	-4.72	0.000176	0.00211
NC_006679.1	293881	294211	331	*	0.1	-3.7	1.04	-4.75	0.000176	0.00211
NC_006679.1	445774	446256	483	*	0.07	-3.7	1.01	-4.71	0.000176	0.00211
NC_006680.1	936000	936286	287	*	0.07	-3.7	1.01	-4.71	0.000176	0.00211
NC_006682.1	627716	628797	1082	*	0.1	-3.7	1.05	-4.75	0.000176	0.00211
NC_006684.1	526172	526637	466	*	0.1	-3.7	1.05	-4.75	0.000176	0.00211
NC_006686.1	1722670	1723151	482	*	0.1	-3.7	1.05	-4.75	0.000176	0.00211
NC_006687.1	745467	745769	303	*	0.1	-3.7	1.05	-4.75	0.000176	0.00211
NC_006693.1	513570	513848	279	*	0.1	-3.7	1.05	-4.75	0.000176	0.00211
NC_006685.1	918111	918552	442	*	0.06	-3.7	1	-4.71	0.000176	0.00211
NC_006694.1	85455	85709	255	*	0.06	-3.7	1	-4.71	0.000176	0.00211
NC_006682.1	303402	303911	510	*	0.11	-3.7	1.06	-4.76	0.000176	0.00211
NC_006687.1	182388	182598	211	*	0.11	-3.7	1.06	-4.76	0.000176	0.00211
NC_006691.1	978649	979151	503	*	0.11	-3.7	1.06	-4.76	0.000176	0.00211
NC_006691.1	1097124	1097450	327	*	0.11	-3.7	1.06	-4.76	0.000176	0.00211
NC_006693.1	375842	376095	254	*	0.11	-3.7	1.06	-4.76	0.000176	0.00211
NC_006687.1	1107082	1107382	301	*	0.12	-3.7	1.06	-4.77	0.000176	0.00211
NC_006693.1	471931	472383	453	*	0.05	-3.7	0.99	-4.69	0.000177	0.00211
NC_006694.1	145183	145720	538	*	0.05	-3.7	0.99	-4.69	0.000177	0.00211
NC_006679.1	262454	263079	626	*	0.12	-3.7	1.07	-4.77	0.000177	0.00211
NC_006685.1	2001848	2002078	231	*	0.12	-3.7	1.07	-4.77	0.000177	0.00211
NC_006670.1	513807	514089	283	*	0.13	-3.7	1.08	-4.78	0.000177	0.00211
NC_006670.1	566744	567087	344	*	0.13	-3.7	1.08	-4.78	0.000177	0.00211
NC_006681.1	314353	314908	556	*	0.13	-3.7	1.08	-4.78	0.000177	0.00211
NC_006693.1	450193	450986	794	*	0.04	-3.7	0.98	-4.69	0.000177	0.00211
NC_006685.1	27281	27545	265	*	0.13	-3.7	1.08	-4.79	0.000177	0.00211
NC_006685.1	1663948	1664309	362	*	0.13	-3.7	1.08	-4.79	0.000177	0.00211
NC_006686.1	947874	949437	1564	*	2.46	-3.7	3.45	-7.16	0.000177	0.00211
NC_006670.1	528240	528646	407	*	0.03	-3.7	0.98	-4.68	0.000177	0.00211
NC_006686.1	156195	156881	687	*	0.03	-3.7	0.98	-4.68	0.000177	0.00211
NC_006681.1	368808	369168	361	*	0.03	-3.7	0.97	-4.67	0.000177	0.00211
NC_006670.1	396689	397216	528	*	0.15	-3.7	1.09	-4.8	0.000177	0.00211
NC_006681.1	321661	321941	281	*	0.15	-3.7	1.09	-4.8	0.000177	0.00211
NC_006687.1	1019542	1020561	1020	*	0.15	-3.7	1.09	-4.8	0.000177	0.00211
NC_006694.1	24483	24753	271	*	0.15	-3.7	1.09	-4.8	0.000177	0.00211
NC_006694.1	1096709	1097061	353	*	0.15	-3.7	1.09	-4.8	0.000177	0.00211
NC_006692.1	387450	387837	388	*	0.02	-3.7	0.96	-4.67	0.000177	0.00211
NC_006685.1	704066	704288	223	*	0.15	-3.7	1.1	-4.8	0.000177	0.00211
NC_006691.1	244139	244488	350	*	0.01	-3.7	0.96	-4.66	0.000178	0.00211
NC_006692.1	564292	564593	302	*	0.01	-3.7	0.96	-4.66	0.000178	0.00211
NC_006685.1	184032	184475	444	*	0.16	-3.7	1.11	-4.81	0.000178	0.00211
NC_006686.1	600324	600890	567	*	0.16	-3.7	1.11	-4.81	0.000178	0.00211
NC_006694.1	68485	68836	352	*	0.16	-3.7	1.11	-4.81	0.000178	0.00211
NC_006681.1	649520	649741	222	*	0.01	-3.7	0.95	-4.65	0.000178	0.00211
NC_006685.1	1512492	1512851	360	*	0.01	-3.7	0.95	-4.65	0.000178	0.00211
NC_006686.1	929963	930381	419	*	0.01	-3.7	0.95	-4.65	0.000178	0.00211
NC_006684.1	156208	156622	415	*	0.16	-3.7	1.11	-4.82	0.000178	0.00211
NC_006693.1	528440	528932	493	*	0.16	-3.7	1.11	-4.82	0.000178	0.00211
NC_006680.1	742590	742912	323	*	0	-3.7	0.94	-4.65	0.000178	0.00211
NC_006682.1	413804	414188	385	*	0	-3.7	0.94	-4.65	0.000178	0.00211
NC_006679.1	220078	220551	474	*	0.17	-3.7	1.12	-4.82	0.000178	0.00211
NC_006687.1	181685	181976	292	*	0.17	-3.7	1.12	-4.82	0.000178	0.00211
NC_006692.1	450553	450911	359	*	0.17	-3.7	1.12	-4.82	0.000178	0.00211
NC_006692.1	1226638	1226867	230	*	0.17	-3.7	1.12	-4.82	0.000178	0.00211
NC_006686.1	1486573	1486948	376	*	0.18	-3.7	1.13	-4.83	0.000178	0.00211
NC_006670.1	937753	938021	269	*	-0.01	-3.7	0.94	-4.64	0.000178	0.00211
NC_006692.1	192555	195016	2462	*	6.69	4.95	7.46	-2.51	0.000179	0.00211
NC_006670.1	1227478	1227856	379	*	0.18	-3.7	1.13	-4.83	0.000179	0.00211
NC_006683.1	45371	45677	307	*	0.18	-3.7	1.13	-4.83	0.000179	0.00211
NC_006686.1	605866	606234	369	*	0.18	-3.7	1.13	-4.83	0.000179	0.00211
NC_006692.1	283976	284764	789	*	0.18	-3.7	1.13	-4.83	0.000179	0.00211
NC_006670.1	527746	528188	443	*	-0.01	-3.7	0.93	-4.63	0.000179	0.00211
NC_006680.1	496649	497076	428	*	-0.01	-3.7	0.93	-4.63	0.000179	0.00211
NC_006694.1	1122817	1123313	497	*	-0.01	-3.7	0.93	-4.63	0.000179	0.00211
NC_006687.1	284504	284846	343	*	0.19	-3.7	1.14	-4.84	0.000179	0.00211
NC_006684.1	645826	646534	709	*	2.03	-3.7	3.01	-6.72	0.000179	0.00211
NC_006681.1	663837	664175	339	*	0.19	-3.7	1.14	-4.85	0.000179	0.00211
NC_006691.1	814670	815130	461	*	0.19	-3.7	1.14	-4.85	0.000179	0.00211
NC_006691.1	1116871	1117290	420	*	0.19	-3.7	1.14	-4.85	0.000179	0.00211
NC_006694.1	708874	709137	264	*	0.19	-3.7	1.14	-4.85	0.000179	0.00211
NC_006686.1	462228	463362	1135	*	2.46	-3.7	3.45	-7.15	0.000179	0.00211
NC_006680.1	999681	1000048	368	*	-0.03	-3.7	0.92	-4.62	0.00018	0.00211
NC_006684.1	650777	651324	548	*	-0.03	-3.7	0.92	-4.62	0.00018	0.00211
NC_006687.1	692041	692556	516	*	-0.03	-3.7	0.92	-4.62	0.00018	0.00211
NC_006670.1	1843379	1843564	186	*	0.2	-3.7	1.15	-4.85	0.00018	0.00211
NC_006687.1	177019	177208	190	*	0.2	-3.7	1.15	-4.85	0.00018	0.00211
NC_006691.1	1159741	1160122	382	*	0.2	-3.7	1.15	-4.85	0.00018	0.00211
NC_006693.1	525709	525983	275	*	0.2	-3.7	1.15	-4.85	0.00018	0.00211
NC_006687.1	1259936	1260487	552	*	1.9	-3.7	2.89	-6.59	0.00018	0.00211
NC_006686.1	385447	385687	241	*	-0.03	-3.7	0.91	-4.61	0.00018	0.00211
NC_006692.1	1033641	1034438	798	*	-0.03	-3.7	0.91	-4.61	0.00018	0.00211
NC_006693.1	534784	535100	317	*	-0.03	-3.7	0.91	-4.61	0.00018	0.00211
NC_006694.1	408576	408890	315	*	-0.03	-3.7	0.91	-4.61	0.00018	0.00211
NC_006692.1	387979	388234	256	*	0.2	-3.7	1.16	-4.86	0.00018	0.00211
NC_006679.1	398054	398371	318	*	0.21	-3.7	1.16	-4.86	0.00018	0.00211
NC_006693.1	901606	902193	588	*	0.21	-3.7	1.16	-4.86	0.00018	0.00211
NC_006680.1	587977	588301	325	*	-0.04	-3.7	0.9	-4.6	0.00018	0.00211
NC_006685.1	1755909	1756617	709	*	0.22	-3.7	1.17	-4.87	0.000181	0.00211
NC_006694.1	202182	202554	373	*	-0.05	-3.7	0.89	-4.6	0.000181	0.00211
NC_006694.1	735319	735885	567	*	-0.05	-3.7	0.89	-4.6	0.000181	0.00211
NC_006686.1	183019	183894	876	*	0.22	-3.7	1.17	-4.88	0.000181	0.00211
NC_006686.1	1683833	1684344	512	*	0.22	-3.7	1.17	-4.88	0.000181	0.00211
NC_006680.1	861597	862010	414	*	-0.05	-3.7	0.89	-4.59	0.000181	0.00211
NC_006683.1	54231	54567	337	*	-0.05	-3.7	0.89	-4.59	0.000181	0.00211
NC_006684.1	1212778	1213095	318	*	-0.05	-3.7	0.89	-4.59	0.000181	0.00211
NC_006670.1	486548	487352	805	*	0.23	-3.7	1.18	-4.88	0.000182	0.00211
NC_006679.1	348115	348368	254	*	0.23	-3.7	1.18	-4.88	0.000182	0.00211
NC_006687.1	1184849	1185237	389	*	0.23	-3.7	1.18	-4.88	0.000182	0.00211
NC_006692.1	171984	172425	442	*	0.23	-3.7	1.18	-4.88	0.000182	0.00211
NC_006693.1	764986	765637	652	*	0.23	-3.7	1.18	-4.88	0.000182	0.00211
NC_006685.1	1349067	1349927	861	*	-0.06	-3.7	0.88	-4.58	0.000182	0.00211
NC_006686.1	1193852	1194232	381	*	0.23	-3.7	1.19	-4.89	0.000182	0.00211
NC_006670.1	1253484	1253947	464	*	0.24	-3.7	1.19	-4.89	0.000183	0.00211
NC_006682.1	398011	398405	395	*	0.24	-3.7	1.19	-4.89	0.000183	0.00211
NC_006684.1	1557605	1557937	333	*	0.24	-3.7	1.19	-4.89	0.000183	0.00211
NC_006686.1	212647	213292	646	*	0.24	-3.7	1.19	-4.89	0.000183	0.00211
NC_006687.1	1116879	1117156	278	*	-0.07	-3.7	0.87	-4.58	0.000183	0.00211
NC_006670.1	1505891	1506383	493	*	0.24	-3.7	1.2	-4.9	0.000183	0.00211
NC_006684.1	1477359	1477689	331	*	0.24	-3.7	1.2	-4.9	0.000183	0.00211
NC_006684.1	1522480	1523059	580	*	0.24	-3.7	1.2	-4.9	0.000183	0.00211
NC_006685.1	620742	621388	647	*	0.24	-3.7	1.2	-4.9	0.000183	0.00211
NC_006687.1	550859	551342	484	*	0.24	-3.7	1.2	-4.9	0.000183	0.00211
NC_006692.1	405199	405666	468	*	0.24	-3.7	1.2	-4.9	0.000183	0.00211
NC_006692.1	842127	842416	290	*	0.24	-3.7	1.2	-4.9	0.000183	0.00211
NC_006692.1	792195	793427	1233	*	1.93	-3.7	2.91	-6.62	0.000184	0.00211
NC_006670.1	627905	628372	468	*	0.25	-3.7	1.2	-4.91	0.000184	0.00211
NC_006686.1	698436	698774	339	*	0.25	-3.7	1.2	-4.91	0.000184	0.00211
NC_006691.1	862811	863280	470	*	0.25	-3.7	1.2	-4.91	0.000184	0.00211
NC_006692.1	1173928	1174273	346	*	0.25	-3.7	1.2	-4.91	0.000184	0.00211
NC_006693.1	770503	771004	502	*	0.25	-3.7	1.2	-4.91	0.000184	0.00211
NC_006680.1	427884	428130	247	*	-0.08	-3.7	0.86	-4.56	0.000184	0.00211
NC_006686.1	1671081	1671289	209	*	-0.08	-3.7	0.86	-4.56	0.000184	0.00211
NC_006681.1	486273	486977	705	*	0.26	-3.7	1.21	-4.91	0.000184	0.00211
NC_006680.1	734985	735634	650	*	0.26	-3.7	1.21	-4.92	0.000185	0.00211
NC_006692.1	452756	453330	575	*	-0.09	-3.7	0.85	-4.55	0.000185	0.00211
NC_006694.1	1141305	1141677	373	*	-0.09	-3.7	0.85	-4.55	0.000185	0.00211
NC_006679.1	584937	585276	340	*	0.27	-3.7	1.23	-4.93	0.000186	0.00211
NC_006684.1	1232594	1232919	326	*	0.27	-3.7	1.23	-4.93	0.000186	0.00211
NC_006685.1	1352699	1353371	673	*	0.27	-3.7	1.23	-4.93	0.000186	0.00211
NC_006694.1	70739	71017	279	*	0.28	-3.7	1.23	-4.93	0.000186	0.00211
NC_006686.1	361309	361729	421	*	0.28	-3.7	1.24	-4.94	0.000187	0.00211
NC_006687.1	459836	460401	566	*	0.28	-3.7	1.24	-4.94	0.000187	0.00211
NC_006694.1	934473	936205	1733	*	2.44	-3.7	3.43	-7.13	0.000187	0.00211
NC_006683.1	486194	486574	381	*	-0.11	-3.7	0.83	-4.53	0.000187	0.00211
NC_006692.1	967148	967509	362	*	-0.11	-3.7	0.83	-4.53	0.000187	0.00211
NC_006694.1	734337	734822	486	*	-0.11	-3.7	0.83	-4.53	0.000187	0.00211
NC_006687.1	247273	248269	997	*	2.11	-3.7	3.1	-6.8	0.000187	0.00211
NC_006686.1	554984	555670	687	*	0.29	-3.7	1.24	-4.95	0.000187	0.00211
NC_006686.1	786348	786682	335	*	0.29	-3.7	1.24	-4.95	0.000187	0.00211
NC_006687.1	154813	155482	670	*	0.29	-3.7	1.24	-4.95	0.000187	0.00211
NC_006670.1	187497	187936	440	*	0.29	-3.7	1.25	-4.95	0.000188	0.00211
NC_006680.1	40067	40390	324	*	0.29	-3.7	1.25	-4.95	0.000188	0.00211
NC_006683.1	167525	167904	380	*	0.29	-3.7	1.25	-4.95	0.000188	0.00211
NC_006685.1	1860584	1861215	632	*	0.29	-3.7	1.25	-4.95	0.000188	0.00211
NC_006686.1	137507	138072	566	*	0.29	-3.7	1.25	-4.95	0.000188	0.00211
NC_006691.1	163305	163694	390	*	0.29	-3.7	1.25	-4.95	0.000188	0.00211
NC_006683.1	675021	675404	384	*	-0.12	-3.7	0.82	-4.52	0.000188	0.00211
NC_006686.1	1002862	1003228	367	*	0.3	-3.7	1.25	-4.96	0.000189	0.00211
NC_006692.1	689879	690327	449	*	0.3	-3.7	1.25	-4.96	0.000189	0.00211
NC_006691.1	1123364	1123890	527	*	1.87	-3.7	2.85	-6.55	0.000189	0.00211
NC_006692.1	281868	282583	716	*	1.87	-3.7	2.85	-6.55	0.000189	0.00211
NC_006683.1	723809	724059	251	*	-0.13	-3.7	0.81	-4.52	0.000189	0.00211
NC_006693.1	434191	434425	235	*	-0.13	-3.7	0.81	-4.52	0.000189	0.00211
NC_006670.1	1320274	1320597	324	*	0.31	-3.7	1.26	-4.96	0.000189	0.00211
NC_006681.1	322820	323267	448	*	0.31	-3.7	1.26	-4.96	0.000189	0.00211
NC_006686.1	922612	922969	358	*	0.31	-3.7	1.26	-4.96	0.000189	0.00211
NC_006679.1	1020578	1021059	482	*	-0.13	-3.7	0.81	-4.51	0.00019	0.00211
NC_006680.1	400892	401375	484	*	-0.13	-3.7	0.81	-4.51	0.00019	0.00211
NC_006679.1	802321	802518	198	*	0.32	-3.7	1.27	-4.97	0.000191	0.00211
NC_006691.1	88410	88638	229	*	0.32	-3.7	1.27	-4.97	0.000191	0.00211
NC_006682.1	374192	374426	235	*	-0.14	-3.7	0.8	-4.5	0.000191	0.00211
NC_006683.1	245960	246690	731	*	2.43	-3.7	3.42	-7.13	0.000191	0.00211
NC_006685.1	1619004	1619585	582	*	0.32	-3.7	1.28	-4.98	0.000191	0.00211
NC_006670.1	564006	564355	350	*	0.33	-3.7	1.28	-4.98	0.000192	0.00211
NC_006681.1	386364	387125	762	*	0.33	-3.7	1.28	-4.98	0.000192	0.00211
NC_006684.1	466846	467046	201	*	0.33	-3.7	1.28	-4.98	0.000192	0.00211
NC_006684.1	1553576	1554723	1148	*	0.33	-3.7	1.28	-4.98	0.000192	0.00211
NC_006687.1	1347536	1347812	277	*	0.33	-3.7	1.28	-4.98	0.000192	0.00211
NC_006693.1	372726	373083	358	*	0.33	-3.7	1.28	-4.98	0.000192	0.00211
NC_006679.1	1006835	1007192	358	*	-0.15	-3.7	0.79	-4.49	0.000192	0.00211
NC_006682.1	255882	256531	650	*	-0.15	-3.7	0.79	-4.49	0.000192	0.00211
NC_006684.1	1214827	1215200	374	*	-0.15	-3.7	0.79	-4.49	0.000192	0.00211
NC_006694.1	742384	742709	326	*	0.33	-3.7	1.29	-4.99	0.000193	0.00211
NC_006670.1	1347154	1347621	468	*	-0.15	-3.7	0.78	-4.49	0.000193	0.00211
NC_006693.1	609130	609497	368	*	-0.15	-3.7	0.78	-4.49	0.000193	0.00211
NC_006680.1	534345	534814	470	*	0.34	-3.7	1.29	-5	0.000193	0.00211
NC_006692.1	264440	265168	729	*	0.34	-3.7	1.29	-5	0.000193	0.00211
NC_006681.1	700525	701137	613	*	0.34	-3.7	1.3	-5	0.000194	0.00211
NC_006684.1	1087442	1087781	340	*	0.35	-3.7	1.3	-5.01	0.000195	0.00211
NC_006683.1	535359	535901	543	*	-0.17	-3.7	0.77	-4.47	0.000195	0.00211
NC_006686.1	580207	581123	917	*	-0.17	-3.7	0.77	-4.47	0.000195	0.00211
NC_006681.1	168399	168745	347	*	0.36	-3.7	1.31	-5.02	0.000196	0.00211
NC_006686.1	970244	970493	250	*	-0.18	-3.7	0.76	-4.46	0.000197	0.00211
NC_006692.1	804761	805059	299	*	-0.18	-3.7	0.76	-4.46	0.000197	0.00211
NC_006693.1	1105167	1105402	236	*	-0.18	-3.7	0.76	-4.46	0.000197	0.00211
NC_006670.1	538493	539398	906	*	0.36	-3.7	1.32	-5.02	0.000197	0.00211
NC_006680.1	456851	457597	747	*	0.36	-3.7	1.32	-5.02	0.000197	0.00211
NC_006682.1	363844	364169	326	*	0.36	-3.7	1.32	-5.02	0.000197	0.00211
NC_006685.1	1369350	1369542	193	*	0.36	-3.7	1.32	-5.02	0.000197	0.00211
NC_006670.1	1562597	1563065	469	*	1.83	-3.7	2.82	-6.52	0.000198	0.00211
NC_006684.1	963507	963759	253	*	0.37	-3.7	1.33	-5.03	0.000198	0.00211
NC_006691.1	712376	712721	346	*	0.37	-3.7	1.33	-5.03	0.000198	0.00211
NC_006691.1	1035745	1036184	440	*	0.37	-3.7	1.33	-5.03	0.000198	0.00211
NC_006692.1	860439	860812	374	*	0.37	-3.7	1.33	-5.03	0.000198	0.00211
NC_006680.1	251885	252668	784	*	0.37	-3.7	1.33	-5.03	0.000199	0.00211
NC_006685.1	1344888	1345614	727	*	0.37	-3.7	1.33	-5.03	0.000199	0.00211
NC_006670.1	422864	423766	903	*	-0.19	-3.7	0.74	-4.45	0.000199	0.00211
NC_006680.1	852093	852442	350	*	-0.19	-3.7	0.74	-4.45	0.000199	0.00211
NC_006683.1	651172	651642	471	*	-0.19	-3.7	0.74	-4.45	0.000199	0.00211
NC_006685.1	1842986	1843329	344	*	0.38	-3.7	1.34	-5.04	0.000199	0.00211
NC_006691.1	591274	591538	265	*	0.38	-3.7	1.34	-5.04	0.000199	0.00211
NC_006692.1	362866	363894	1029	*	0.38	-3.7	1.34	-5.04	0.000199	0.00211
NC_006694.1	637447	637756	310	*	0.38	-3.7	1.34	-5.04	0.000199	0.00211
NC_006681.1	276728	277256	529	*	2.41	-3.7	3.4	-7.11	0.0002	0.00211
NC_006679.1	459935	460691	757	*	0.38	-3.7	1.34	-5.04	0.0002	0.00211
NC_006684.1	19062	19475	414	*	0.38	-3.7	1.34	-5.04	0.0002	0.00211
NC_006684.1	468681	469088	408	*	0.38	-3.7	1.34	-5.04	0.0002	0.00211
NC_006679.1	915000	915329	330	*	-0.2	-3.7	0.74	-4.44	0.000201	0.00211
NC_006687.1	444377	444972	596	*	-0.2	-3.7	0.74	-4.44	0.000201	0.00211
NC_006692.1	543418	544147	730	*	1.82	-3.7	2.8	-6.5	0.000201	0.00211
NC_006681.1	520950	521370	421	*	0.39	-3.7	1.35	-5.05	0.000201	0.00211
NC_006686.1	844528	844786	259	*	0.39	-3.7	1.35	-5.05	0.000201	0.00211
NC_006693.1	381272	381620	349	*	0.39	-3.7	1.35	-5.05	0.000201	0.00211
NC_006680.1	290674	291081	408	*	0.39	-3.7	1.35	-5.05	0.000202	0.00211
NC_006680.1	854515	855230	716	*	0.39	-3.7	1.35	-5.05	0.000202	0.00211
NC_006681.1	756782	757178	397	*	0.39	-3.7	1.35	-5.05	0.000202	0.00211
NC_006692.1	304148	304666	519	*	0.39	-3.7	1.35	-5.05	0.000202	0.00211
NC_006693.1	617145	617408	264	*	-0.21	-3.7	0.73	-4.43	0.000202	0.00211
NC_006670.1	224813	225357	545	*	0.4	-3.7	1.36	-5.06	0.000204	0.00211
NC_006670.1	1460900	1461311	412	*	0.4	-3.7	1.36	-5.06	0.000204	0.00211
NC_006680.1	458732	459305	574	*	0.4	-3.7	1.36	-5.06	0.000204	0.00211
NC_006686.1	456566	456979	414	*	0.4	-3.7	1.36	-5.06	0.000204	0.00211
NC_006686.1	1101304	1101865	562	*	0.4	-3.7	1.36	-5.06	0.000204	0.00211
NC_006670.1	428005	428555	551	*	-0.22	-3.7	0.72	-4.42	0.000204	0.00211
NC_006670.1	1665425	1665771	347	*	-0.22	-3.7	0.72	-4.42	0.000204	0.00211
NC_006686.1	553058	553538	481	*	-0.22	-3.7	0.72	-4.42	0.000204	0.00211
NC_006691.1	1312462	1312756	295	*	-0.22	-3.7	0.72	-4.42	0.000204	0.00211
NC_006692.1	572431	572677	247	*	-0.22	-3.7	0.72	-4.42	0.000204	0.00211
NC_006670.1	182673	183685	1013	*	1.84	-3.7	2.83	-6.53	0.000204	0.00211
NC_006682.1	180791	182489	1699	*	0.41	-3.7	1.37	-5.07	0.000205	0.00211
NC_006694.1	538951	539420	470	*	0.41	-3.7	1.37	-5.07	0.000205	0.00211
NC_006683.1	735079	735882	804	*	1.92	-3.7	2.91	-6.61	0.000205	0.00211
NC_006670.1	415095	415815	721	*	2.4	-3.7	3.39	-7.09	0.000206	0.00211
NC_006685.1	538263	538878	616	*	-0.22	-3.7	0.71	-4.41	0.000206	0.00211
NC_006685.1	560384	560876	493	*	-0.22	-3.7	0.71	-4.41	0.000206	0.00211
NC_006685.1	2068992	2069314	323	*	-0.22	-3.7	0.71	-4.41	0.000206	0.00211
NC_006694.1	195360	195627	268	*	-0.22	-3.7	0.71	-4.41	0.000206	0.00211
NC_006679.1	289338	289703	366	*	0.41	-3.7	1.37	-5.08	0.000206	0.00211
NC_006681.1	472874	473519	646	*	0.41	-3.7	1.37	-5.08	0.000206	0.00211
NC_006682.1	525645	526161	517	*	0.41	-3.7	1.37	-5.08	0.000206	0.00211
NC_006686.1	69755	70167	413	*	0.41	-3.7	1.37	-5.08	0.000206	0.00211
NC_006686.1	1009731	1010292	562	*	0.41	-3.7	1.37	-5.08	0.000206	0.00211
NC_006670.1	1910588	1910977	390	*	0.51	-3.7	1.47	-5.18	0.000206	0.00211
NC_006687.1	461565	461907	343	*	0.42	-3.7	1.38	-5.08	0.000207	0.00211
NC_006686.1	1276258	1278045	1788	*	2.4	-3.7	3.39	-7.09	0.000207	0.00211
NC_006683.1	144988	146256	1269	*	0.42	-3.7	1.38	-5.09	0.000208	0.00211
NC_006685.1	294662	295038	377	*	0.42	-3.7	1.38	-5.09	0.000208	0.00211
NC_006686.1	1695775	1696059	285	*	0.42	-3.7	1.38	-5.09	0.000208	0.00211
NC_006687.1	583016	583402	387	*	0.42	-3.7	1.38	-5.09	0.000208	0.00211
NC_006691.1	289177	289542	366	*	0.53	-3.7	1.5	-5.2	0.000208	0.00211
NC_006685.1	573204	573613	410	*	0.43	-3.7	1.39	-5.09	0.000208	0.00211
NC_006692.1	1000591	1000956	366	*	0.43	-3.7	1.39	-5.09	0.000208	0.00211
NC_006685.1	1805769	1806880	1112	*	1.82	-3.7	2.81	-6.51	0.000209	0.00211
NC_006681.1	522421	523387	967	*	2.39	-3.7	3.38	-7.09	0.000209	0.00211
NC_006685.1	74939	75553	615	*	0.43	-3.7	1.39	-5.1	0.000209	0.00211
NC_006694.1	601093	603054	1962	*	2.39	-3.7	3.38	-7.09	0.00021	0.00211
NC_006686.1	367279	368224	946	*	1.9	-3.7	2.89	-6.59	0.00021	0.00211
NC_006670.1	792139	792480	342	*	0.44	-3.7	1.4	-5.1	0.00021	0.00211
NC_006682.1	359353	359582	230	*	0.44	-3.7	1.4	-5.1	0.00021	0.00211
NC_006685.1	1552725	1552979	255	*	0.44	-3.7	1.4	-5.1	0.00021	0.00211
NC_006686.1	1177245	1177832	588	*	0.44	-3.7	1.4	-5.1	0.00021	0.00211
NC_006687.1	649821	650275	455	*	0.44	-3.7	1.4	-5.1	0.00021	0.00211
NC_006670.1	332521	332788	268	*	0.31	-3.7	1.26	-4.96	0.000211	0.00211
NC_006693.1	966048	966889	842	*	2.39	-3.7	3.38	-7.08	0.000211	0.00211
NC_006687.1	663029	663402	374	*	-0.25	-3.7	0.69	-4.39	0.000211	0.00211
NC_006685.1	1134964	1135216	253	*	0.44	-3.7	1.4	-5.11	0.000211	0.00211
NC_006685.1	1691529	1691834	306	*	0.44	-3.7	1.4	-5.11	0.000211	0.00211
NC_006691.1	947284	947531	248	*	0.44	-3.7	1.4	-5.11	0.000211	0.00211
NC_006681.1	64433	65046	614	*	0.45	-3.7	1.41	-5.11	0.000212	0.00211
NC_006682.1	767975	768618	644	*	0.45	-3.7	1.41	-5.11	0.000212	0.00211
NC_006683.1	686584	686860	277	*	0.45	-3.7	1.41	-5.11	0.000212	0.00211
NC_006685.1	973753	974192	440	*	0.45	-3.7	1.41	-5.11	0.000212	0.00211
NC_006691.1	590217	590507	291	*	0.45	-3.7	1.41	-5.11	0.000212	0.00211
NC_006679.1	718212	718831	620	*	0.45	-3.7	1.41	-5.12	0.000213	0.00211
NC_006687.1	241126	241880	755	*	0.46	-3.7	1.42	-5.12	0.000214	0.00211
NC_006687.1	1403537	1403954	418	*	0.46	-3.7	1.42	-5.12	0.000214	0.00211
NC_006685.1	1393399	1394042	644	*	1.76	-3.7	2.75	-6.45	0.000215	0.00211
NC_006687.1	620673	621568	896	*	-0.26	-3.7	0.67	-4.37	0.000215	0.00211
NC_006694.1	317834	318152	319	*	-0.26	-3.7	0.67	-4.37	0.000215	0.00211
NC_006681.1	201423	201797	375	*	0.46	-3.7	1.42	-5.13	0.000215	0.00211
NC_006681.1	895927	896365	439	*	0.46	-3.7	1.42	-5.13	0.000215	0.00211
NC_006670.1	337286	337585	300	*	-0.27	-3.7	0.66	-4.36	0.000217	0.00211
NC_006681.1	869103	869495	393	*	-0.27	-3.7	0.66	-4.36	0.000217	0.00211
NC_006693.1	309062	309973	912	*	0.47	-3.7	1.43	-5.14	0.000217	0.00211
NC_006693.1	472741	473193	453	*	0.47	-3.7	1.43	-5.14	0.000217	0.00211
NC_006685.1	1936048	1936255	208	*	0.62	-3.7	1.58	-5.29	0.000218	0.00211
NC_006680.1	401525	402192	668	*	0.48	-3.7	1.44	-5.14	0.000219	0.00211
NC_006687.1	1396190	1396436	247	*	0.48	-3.7	1.44	-5.14	0.000219	0.00211
NC_006694.1	496266	496610	345	*	0.48	-3.7	1.44	-5.14	0.000219	0.00211
NC_006685.1	1979521	1980226	706	*	1.87	-3.7	2.85	-6.56	0.000219	0.00211
NC_006685.1	739574	739787	214	*	1.84	-3.7	2.83	-6.53	0.000219	0.00211
NC_006686.1	1156325	1157071	747	*	2.37	-3.7	3.36	-7.07	0.000219	0.00211
NC_006692.1	403875	404196	322	*	-0.28	-3.7	0.65	-4.36	0.000219	0.00211
NC_006681.1	824767	825517	751	*	0.48	-3.7	1.44	-5.15	0.00022	0.00211
NC_006682.1	196319	197242	924	*	2.37	-3.7	3.36	-7.06	0.00022	0.00211
NC_006681.1	103612	104269	658	*	0.49	-3.7	1.45	-5.15	0.000221	0.00211
NC_006681.1	750152	750546	395	*	0.49	-3.7	1.45	-5.15	0.000221	0.00211
NC_006685.1	785156	785456	301	*	0.49	-3.7	1.45	-5.15	0.000221	0.00211
NC_006691.1	667777	668503	727	*	0.64	-3.7	1.6	-5.3	0.000221	0.00211
NC_006686.1	605056	605465	410	*	-0.29	-3.7	0.64	-4.35	0.000221	0.00211
NC_006686.1	790267	790632	366	*	-0.29	-3.7	0.64	-4.35	0.000221	0.00211
NC_006691.1	850785	851179	395	*	-0.29	-3.7	0.64	-4.35	0.000221	0.00211
NC_006685.1	1715696	1716039	344	*	0.49	-3.7	1.45	-5.16	0.000222	0.00211
NC_006694.1	732679	733340	662	*	0.49	-3.7	1.45	-5.16	0.000222	0.00211
NC_006670.1	1666867	1667283	417	*	0.5	-3.7	1.46	-5.16	0.000223	0.00211
NC_006680.1	230544	230805	262	*	-0.29	-3.7	0.64	-4.34	0.000224	0.00211
NC_006692.1	1014778	1015063	286	*	-0.29	-3.7	0.64	-4.34	0.000224	0.00211
NC_006670.1	1287510	1287921	412	*	0.5	-3.7	1.46	-5.17	0.000224	0.00211
NC_006687.1	490935	491621	687	*	0.5	-3.7	1.46	-5.17	0.000224	0.00211
NC_006692.1	1151578	1152054	477	*	0.5	-3.7	1.46	-5.17	0.000224	0.00211
NC_006686.1	1649197	1649685	489	*	0.51	-3.7	1.47	-5.17	0.000225	0.00211
NC_006670.1	1357829	1358327	499	*	-0.3	-3.7	0.63	-4.33	0.000226	0.00211
NC_006684.1	1398106	1399030	925	*	-0.3	-3.7	0.63	-4.33	0.000226	0.00211
NC_006694.1	1134225	1134480	256	*	-0.3	-3.7	0.63	-4.33	0.000226	0.00211
NC_006670.1	1474450	1474663	214	*	0.51	-3.7	1.47	-5.17	0.000226	0.00211
NC_006680.1	297762	298097	336	*	0.51	-3.7	1.47	-5.17	0.000226	0.00211
NC_006683.1	559737	560319	583	*	0.51	-3.7	1.47	-5.17	0.000226	0.00211
NC_006684.1	914336	915172	837	*	2.36	-3.7	3.35	-7.05	0.000227	0.00211
NC_006685.1	554995	555460	466	*	0.52	-3.7	1.48	-5.18	0.000228	0.00211
NC_006685.1	1572655	1573061	407	*	0.52	-3.7	1.48	-5.18	0.000228	0.00211
NC_006686.1	1372404	1373052	649	*	0.52	-3.7	1.48	-5.18	0.000228	0.00211
NC_006686.1	1767425	1768031	607	*	0.52	-3.7	1.48	-5.18	0.000228	0.00211
NC_006686.1	1237790	1238152	363	*	0.21	-3.7	1.16	-4.87	0.000228	0.00211
NC_006670.1	1628537	1628865	329	*	0.52	-3.7	1.48	-5.18	0.000229	0.00211
NC_006680.1	464550	465501	952	*	0.52	-3.7	1.48	-5.18	0.000229	0.00211
NC_006684.1	1081884	1082349	466	*	0.52	-3.7	1.48	-5.18	0.000229	0.00211
NC_006685.1	1633159	1633589	431	*	0.52	-3.7	1.48	-5.18	0.000229	0.00211
NC_006687.1	176093	176465	373	*	-0.31	-3.7	0.62	-4.32	0.000229	0.00211
NC_006687.1	766720	767518	799	*	-0.31	-3.7	0.62	-4.32	0.000229	0.00211
NC_006680.1	935432	935957	526	*	1.71	-3.7	2.69	-6.39	0.000229	0.00211
NC_006694.1	633497	634686	1190	*	2.31	-3.3	3.3	-6.6	0.000229	0.00211
NC_006679.1	574378	574984	607	*	0.53	-3.7	1.49	-5.19	0.00023	0.00211
NC_006684.1	586158	586845	688	*	0.53	-3.7	1.49	-5.19	0.00023	0.00211
NC_006686.1	450616	451042	427	*	0.53	-3.7	1.49	-5.19	0.00023	0.00211
NC_006691.1	1019370	1019715	346	*	0.53	-3.7	1.49	-5.19	0.00023	0.00211
NC_006692.1	837677	838197	521	*	0.53	-3.7	1.49	-5.19	0.00023	0.00211
NC_006693.1	231644	232133	490	*	1.73	-3.7	2.71	-6.41	0.00023	0.00211
NC_006670.1	664940	665261	322	*	0.53	-3.7	1.49	-5.19	0.000231	0.00211
NC_006670.1	2051622	2052025	404	*	0.53	-3.7	1.49	-5.19	0.000231	0.00211
NC_006680.1	913805	914214	410	*	0.53	-3.7	1.49	-5.19	0.000231	0.00211
NC_006686.1	514719	515292	574	*	0.53	-3.7	1.49	-5.19	0.000231	0.00211
NC_006687.1	312898	313400	503	*	0.53	-3.7	1.49	-5.19	0.000231	0.00211
NC_006693.1	696442	696801	360	*	0.53	-3.7	1.49	-5.19	0.000231	0.00211
NC_006692.1	317813	319550	1738	*	2.35	-3.7	3.34	-7.04	0.000231	0.00211
NC_006684.1	1217620	1217954	335	*	0.53	-3.7	1.5	-5.2	0.000232	0.00211
NC_006684.1	1266707	1268496	1790	*	2.35	-3.7	3.34	-7.04	0.000233	0.00211
NC_006691.1	164632	166252	1621	*	3.7	-1.18	4.67	-5.85	0.000234	0.00211
NC_006685.1	1602898	1603231	334	*	-0.33	-3.7	0.6	-4.3	0.000234	0.00211
NC_006693.1	1049120	1049679	560	*	-0.33	-3.7	0.6	-4.3	0.000234	0.00211
NC_006679.1	627465	627805	341	*	0.54	-3.7	1.51	-5.21	0.000235	0.00211
NC_006694.1	34329	34815	487	*	0.54	-3.7	1.51	-5.21	0.000235	0.00211
NC_006687.1	1017905	1018763	859	*	1.94	-3.7	2.93	-6.63	0.000235	0.00211
NC_006691.1	808386	808782	397	*	1.92	-3.7	2.91	-6.61	0.000235	0.00211
NC_006686.1	1579069	1579508	440	*	2.34	-3.7	3.33	-7.03	0.000235	0.00211
NC_006692.1	64906	65523	618	*	1.7	-3.7	2.68	-6.38	0.000236	0.00211
NC_006670.1	280881	281362	482	*	0.55	-3.7	1.51	-5.21	0.000236	0.00211
NC_006685.1	361072	361567	496	*	0.55	-3.7	1.51	-5.21	0.000236	0.00211
NC_006692.1	1076966	1077431	466	*	0.55	-3.7	1.51	-5.21	0.000236	0.00211
NC_006680.1	228515	228883	369	*	-0.34	-3.7	0.59	-4.3	0.000237	0.00211
NC_006692.1	98528	99371	844	*	-0.34	-3.7	0.59	-4.3	0.000237	0.00211
NC_006670.1	226820	227180	361	*	0.55	-3.7	1.51	-5.22	0.000237	0.00211
NC_006680.1	656604	657171	568	*	0.55	-3.7	1.51	-5.22	0.000237	0.00211
NC_006685.1	487894	488378	485	*	0.55	-3.7	1.51	-5.22	0.000237	0.00211
NC_006686.1	718629	719184	556	*	0.55	-3.7	1.51	-5.22	0.000237	0.00211
NC_006687.1	953386	954036	651	*	0.55	-3.7	1.51	-5.22	0.000237	0.00211
NC_006692.1	9901	10223	323	*	0.55	-3.7	1.51	-5.22	0.000237	0.00211
NC_006670.1	2275599	2275927	329	*	0.56	-3.7	1.52	-5.22	0.000239	0.00211
NC_006691.1	860008	860522	515	*	0.56	-3.7	1.52	-5.22	0.000239	0.00211
NC_006694.1	19592	19980	389	*	0.56	-3.7	1.52	-5.22	0.000239	0.00211
NC_006685.1	1058767	1059118	352	*	1.86	-3.7	2.84	-6.55	0.00024	0.00211
NC_006670.1	1520790	1521167	378	*	0.56	-3.7	1.52	-5.23	0.00024	0.00211
NC_006682.1	100911	101386	476	*	0.56	-3.7	1.52	-5.23	0.00024	0.00211
NC_006685.1	145494	146185	692	*	-0.34	-3.7	0.58	-4.29	0.00024	0.00211
NC_006686.1	481656	482005	350	*	-0.34	-3.7	0.58	-4.29	0.00024	0.00211
NC_006686.1	796981	797569	589	*	0.57	-3.7	1.53	-5.23	0.000241	0.00211
NC_006687.1	686798	687304	507	*	0.57	-3.7	1.53	-5.23	0.000241	0.00211
NC_006692.1	647984	648522	539	*	0.57	-3.7	1.53	-5.23	0.000241	0.00211
NC_006687.1	1023742	1024375	634	*	0.57	-3.7	1.53	-5.24	0.000243	0.00211
NC_006687.1	557137	557511	375	*	-0.35	-3.7	0.57	-4.28	0.000244	0.00211
NC_006682.1	358760	359195	436	*	0.74	-3.7	1.71	-5.41	0.000244	0.00211
NC_006694.1	11184	11413	230	*	0.74	-3.7	1.71	-5.41	0.000244	0.00211
NC_006684.1	1536479	1537202	724	*	0.58	-3.7	1.54	-5.24	0.000244	0.00211
NC_006694.1	199871	200698	828	*	0.58	-3.7	1.54	-5.24	0.000244	0.00211
NC_006693.1	919223	919860	638	*	1.75	-3.7	2.73	-6.44	0.000244	0.00211
NC_006693.1	261506	261875	370	*	0.16	-3.7	1.11	-4.81	0.000245	0.00211
NC_006684.1	55120	55454	335	*	0.58	-3.7	1.54	-5.25	0.000245	0.00211
NC_006684.1	474603	474954	352	*	0.58	-3.7	1.54	-5.25	0.000245	0.00211
NC_006687.1	400645	401293	649	*	0.58	-3.7	1.54	-5.25	0.000245	0.00211
NC_006691.1	1245808	1246411	604	*	0.58	-3.7	1.54	-5.25	0.000245	0.00211
NC_006670.1	1498427	1499101	675	*	0.58	-3.7	1.55	-5.25	0.000247	0.00211
NC_006691.1	562710	563024	315	*	0.58	-3.7	1.55	-5.25	0.000247	0.00211
NC_006692.1	3326	3745	420	*	0.58	-3.7	1.55	-5.25	0.000247	0.00211
NC_006694.1	809843	810100	258	*	0.58	-3.7	1.55	-5.25	0.000247	0.00211
NC_006670.1	1435683	1436597	915	*	2.32	-3.7	3.31	-7.01	0.000247	0.00211
NC_006679.1	974127	974413	287	*	-0.36	-3.7	0.57	-4.27	0.000247	0.00211
NC_006680.1	620203	620998	796	*	0.59	-3.7	1.55	-5.25	0.000248	0.00211
NC_006684.1	1335799	1336566	768	*	0.59	-3.7	1.55	-5.25	0.000248	0.00211
NC_006686.1	1303250	1303608	359	*	0.59	-3.7	1.55	-5.25	0.000248	0.00211
NC_006684.1	849551	849907	357	*	0.59	-3.7	1.56	-5.26	0.00025	0.00211
NC_006686.1	851302	852302	1001	*	2.31	-3.7	3.3	-7	0.00025	0.00211
NC_006680.1	349562	349846	285	*	-0.37	-3.7	0.56	-4.26	0.00025	0.00211
NC_006686.1	683622	684011	390	*	-0.37	-3.7	0.56	-4.26	0.00025	0.00211
NC_006670.1	1226846	1227104	259	*	0.6	-3.7	1.56	-5.26	0.000251	0.00211
NC_006686.1	1013986	1014285	300	*	0.6	-3.7	1.56	-5.26	0.000251	0.00211
NC_006687.1	314126	314629	504	*	0.6	-3.7	1.56	-5.26	0.000251	0.00211
NC_006691.1	1202751	1203196	446	*	0.6	-3.7	1.56	-5.26	0.000251	0.00211
NC_006670.1	2122609	2123253	645	*	0.6	-3.7	1.56	-5.27	0.000252	0.00211
NC_006691.1	301634	301943	310	*	0.6	-3.7	1.56	-5.27	0.000252	0.00211
NC_006670.1	1593987	1594360	374	*	0.75	-3.7	1.72	-5.42	0.000253	0.00211
NC_006686.1	954602	955018	417	*	0.61	-3.7	1.57	-5.27	0.000254	0.00211
NC_006686.1	297306	297670	365	*	0.77	-3.7	1.74	-5.44	0.000254	0.00211
NC_006686.1	1490529	1491073	545	*	-0.38	-3.7	0.55	-4.25	0.000254	0.00211
NC_006692.1	747021	747354	334	*	-0.38	-3.7	0.55	-4.25	0.000254	0.00211
NC_006685.1	1243686	1244355	670	*	1.6	-3.7	2.59	-6.29	0.000254	0.00211
NC_006691.1	552369	552685	317	*	0.78	-3.7	1.74	-5.45	0.000254	0.00211
NC_006693.1	1011733	1012580	848	*	2.3	-3.7	3.29	-6.99	0.000255	0.00211
NC_006687.1	503511	504022	512	*	0.79	-3.7	1.76	-5.46	0.000255	0.00211
NC_006686.1	1689599	1690030	432	*	0.61	-3.7	1.57	-5.28	0.000255	0.00211
NC_006687.1	426638	427082	445	*	0.61	-3.7	1.57	-5.28	0.000255	0.00211
NC_006681.1	597068	597514	447	*	0.8	-3.7	1.76	-5.47	0.000256	0.00211
NC_006694.1	986539	987302	764	*	0.8	-3.7	1.76	-5.47	0.000256	0.00211
NC_006681.1	389431	389794	364	*	0.62	-3.7	1.58	-5.28	0.000257	0.00211
NC_006686.1	1005342	1005805	464	*	0.62	-3.7	1.58	-5.28	0.000257	0.00211
NC_006692.1	415747	416336	590	*	0.62	-3.7	1.58	-5.28	0.000257	0.00211
NC_006684.1	718888	719134	247	*	1.6	-3.7	2.58	-6.28	0.000257	0.00211
NC_006670.1	788661	789091	431	*	0.62	-3.7	1.58	-5.29	0.000258	0.00211
NC_006685.1	653138	653795	658	*	0.62	-3.7	1.58	-5.29	0.000258	0.00211
NC_006687.1	170835	171889	1055	*	0.62	-3.7	1.58	-5.29	0.000258	0.00211
NC_006692.1	538174	538484	311	*	0.62	-3.7	1.58	-5.29	0.000258	0.00211
NC_006694.1	251529	251854	326	*	0.62	-3.7	1.58	-5.29	0.000258	0.00211
NC_006682.1	412128	413546	1419	*	2.29	-3.7	3.28	-6.99	0.000259	0.00211
NC_006685.1	1817590	1819260	1671	*	0.58	-3.7	1.54	-5.24	0.00026	0.00211
NC_006682.1	217220	217695	476	*	0.62	-3.7	1.59	-5.29	0.00026	0.00211
NC_006686.1	468168	468533	366	*	0.62	-3.7	1.59	-5.29	0.00026	0.00211
NC_006693.1	987419	987951	533	*	0.84	-3.7	1.81	-5.51	0.00026	0.00211
NC_006670.1	1052230	1052980	751	*	0.63	-3.7	1.59	-5.29	0.000261	0.00211
NC_006670.1	1581463	1582315	853	*	0.63	-3.7	1.59	-5.29	0.000261	0.00211
NC_006687.1	1346879	1347169	291	*	0.63	-3.7	1.59	-5.29	0.000261	0.00211
NC_006670.1	426130	426746	617	*	1.56	-3.7	2.54	-6.25	0.000262	0.00211
NC_006685.1	1046804	1047134	331	*	1.56	-3.7	2.54	-6.25	0.000262	0.00211
NC_006686.1	475397	476235	839	*	1.84	-3.7	2.82	-6.53	0.000262	0.00211
NC_006681.1	63539	63800	262	*	-0.4	-3.7	0.53	-4.23	0.000262	0.00211
NC_006685.1	289272	290017	746	*	1.65	-3.7	2.63	-6.33	0.000262	0.00211
NC_006670.1	804819	805327	509	*	0.63	-3.7	1.6	-5.3	0.000263	0.00211
NC_006685.1	1213466	1213837	372	*	1.57	-3.7	2.55	-6.26	0.000263	0.00211
NC_006670.1	644694	646348	1655	*	1.83	-3.7	2.82	-6.52	0.000263	0.00211
NC_006680.1	264117	265031	915	*	0.64	-3.7	1.6	-5.3	0.000264	0.00211
NC_006684.1	587309	588552	1244	*	2.28	-3.7	3.27	-6.98	0.000264	0.00211
NC_006670.1	2262872	2263310	439	*	0.88	-3.7	1.85	-5.56	0.000265	0.00211
NC_006686.1	1261765	1262366	602	*	0.64	-3.7	1.6	-5.31	0.000266	0.00211
NC_006692.1	528801	529204	404	*	0.64	-3.7	1.6	-5.31	0.000266	0.00211
NC_006680.1	113408	113933	526	*	2.04	-3.7	3.03	-6.73	0.000266	0.00211
NC_006670.1	1866667	1867039	373	*	-0.41	-3.7	0.52	-4.22	0.000266	0.00211
NC_006680.1	418048	418658	611	*	-0.41	-3.7	0.52	-4.22	0.000266	0.00211
NC_006686.1	1496270	1496782	513	*	-0.41	-3.7	0.52	-4.22	0.000266	0.00211
NC_006684.1	1208763	1209342	580	*	1.62	-3.7	2.6	-6.31	0.000266	0.00211
NC_006670.1	418181	418535	355	*	0.65	-3.7	1.61	-5.31	0.000267	0.00211
NC_006694.1	17429	17966	538	*	0.65	-3.7	1.61	-5.31	0.000267	0.00211
NC_006681.1	261009	261559	551	*	1.56	-3.7	2.54	-6.24	0.000267	0.00211
NC_006670.1	2174256	2175038	783	*	0.65	-3.7	1.61	-5.32	0.000269	0.00211
NC_006684.1	811591	812210	620	*	0.65	-3.7	1.61	-5.32	0.000269	0.00211
NC_006687.1	534846	535436	591	*	0.65	-3.7	1.61	-5.32	0.000269	0.00211
NC_006679.1	151279	151866	588	*	0.85	-3.7	1.82	-5.52	0.00027	0.00211
NC_006686.1	725667	726012	346	*	0.93	-3.7	1.9	-5.6	0.00027	0.00211
NC_006682.1	540945	541619	675	*	0.65	-3.7	1.62	-5.32	0.00027	0.00211
NC_006687.1	168703	169212	510	*	-0.41	-3.7	0.51	-4.21	0.00027	0.00211
NC_006694.1	332862	333339	478	*	-0.41	-3.7	0.51	-4.21	0.00027	0.00211
NC_006680.1	914298	914502	205	*	1.75	-3.7	2.73	-6.43	0.00027	0.00211
NC_006682.1	784944	785624	681	*	1.59	-3.7	2.57	-6.27	0.000271	0.00211
NC_006686.1	1131677	1132093	417	*	1.58	-3.7	2.57	-6.27	0.000272	0.00211
NC_006692.1	440089	440585	497	*	1.58	-3.7	2.57	-6.27	0.000272	0.00211
NC_006684.1	1288395	1289061	667	*	0.66	-3.7	1.62	-5.33	0.000272	0.00211
NC_006686.1	1747520	1748416	897	*	0.66	-3.7	1.62	-5.33	0.000272	0.00211
NC_006692.1	333816	334312	497	*	0.66	-3.7	1.62	-5.33	0.000272	0.00211
NC_006684.1	604669	606142	1474	*	2.27	-3.7	3.26	-6.96	0.000272	0.00211
NC_006684.1	104733	105360	628	*	2.19	-2.96	3.17	-6.12	0.000272	0.00211
NC_006685.1	459319	460444	1126	*	4.09	0.09	5.05	-4.96	0.000273	0.00211
NC_006687.1	254898	255467	570	*	0.66	-3.7	1.63	-5.33	0.000273	0.00211
NC_006691.1	872220	873122	903	*	0.86	-3.7	1.83	-5.53	0.000273	0.00211
NC_006679.1	152014	152419	406	*	1.67	-3.7	2.65	-6.36	0.000274	0.00211
NC_006686.1	38173	38630	458	*	1.57	-3.7	2.55	-6.25	0.000274	0.00211
NC_006692.1	214769	215151	383	*	1.56	-3.7	2.54	-6.25	0.000274	0.00211
NC_006684.1	1160353	1160738	386	*	0.67	-3.7	1.63	-5.33	0.000275	0.00211
NC_006687.1	1202173	1202873	701	*	0.67	-3.7	1.63	-5.33	0.000275	0.00211
NC_006681.1	763155	763520	366	*	0.67	-3.7	1.64	-5.34	0.000276	0.00211
NC_006694.1	801771	802506	736	*	1.46	-3.7	2.44	-6.15	0.000277	0.00211
NC_006683.1	108618	109216	599	*	0.5	-3.7	1.46	-5.17	0.000277	0.00211
NC_006681.1	214268	214844	577	*	0.67	-3.7	1.64	-5.34	0.000278	0.00211
NC_006687.1	346696	347121	426	*	0.67	-3.7	1.64	-5.34	0.000278	0.00211
NC_006691.1	403651	404130	480	*	0.67	-3.7	1.64	-5.34	0.000278	0.00211
NC_006692.1	918345	918865	521	*	0.67	-3.7	1.64	-5.34	0.000278	0.00211
NC_006693.1	334457	334809	353	*	0.67	-3.7	1.64	-5.34	0.000278	0.00211
NC_006685.1	925931	926755	825	*	2.26	-3.7	3.25	-6.95	0.000279	0.00211
NC_006691.1	1029901	1030356	456	*	1.52	-3.7	2.5	-6.2	0.000279	0.00211
NC_006686.1	1562471	1562781	311	*	-0.43	-3.7	0.49	-4.19	0.00028	0.00211
NC_006692.1	358607	358883	277	*	-0.43	-3.7	0.49	-4.19	0.00028	0.00211
NC_006681.1	565391	565714	324	*	0.68	-3.7	1.64	-5.35	0.00028	0.00211
NC_006686.1	1428959	1429816	858	*	0.68	-3.7	1.64	-5.35	0.00028	0.00211
NC_006693.1	613342	613987	646	*	1.51	-3.7	2.49	-6.19	0.000281	0.00211
NC_006691.1	1183499	1184419	921	*	2.25	-3.7	3.24	-6.95	0.000281	0.00211
NC_006682.1	566582	567051	470	*	1.02	-3.7	1.99	-5.69	0.000281	0.00211
NC_006683.1	74674	75438	765	*	0.68	-3.7	1.65	-5.35	0.000281	0.00211
NC_006687.1	996759	997923	1165	*	0.68	-3.7	1.65	-5.35	0.000281	0.00211
NC_006691.1	802739	803098	360	*	0.68	-3.7	1.65	-5.35	0.000281	0.00211
NC_006694.1	981375	982004	630	*	1.43	-3.7	2.41	-6.11	0.000283	0.00211
NC_006670.1	68234	68568	335	*	0.69	-3.7	1.65	-5.36	0.000283	0.00211
NC_006686.1	549570	550101	532	*	0.69	-3.7	1.65	-5.36	0.000283	0.00211
NC_006691.1	528112	528748	637	*	1.42	-3.7	2.4	-6.1	0.000284	0.00211
NC_006682.1	35836	36270	435	*	1.41	-3.7	2.39	-6.1	0.000284	0.00211
NC_006681.1	267380	267957	578	*	0.69	-3.7	1.66	-5.36	0.000284	0.00211
NC_006685.1	1040398	1040776	379	*	-0.44	-3.7	0.48	-4.18	0.000285	0.00211
NC_006684.1	1298733	1299283	551	*	0.7	-3.7	1.66	-5.36	0.000286	0.00211
NC_006694.1	1151511	1151980	470	*	0.7	-3.7	1.66	-5.36	0.000286	0.00211
NC_006682.1	556118	556905	788	*	1.06	-3.7	2.03	-5.74	0.000287	0.00211
NC_006685.1	1265884	1266356	473	*	1.86	-3.7	2.84	-6.55	0.000287	0.00211
NC_006685.1	1007166	1007719	554	*	1.06	-3.7	2.04	-5.74	0.000287	0.00211
NC_006684.1	1309665	1310931	1267	*	2.24	-3.7	3.23	-6.93	0.000288	0.00211
NC_006687.1	416059	416475	417	*	1.39	-3.7	2.37	-6.07	0.000288	0.00211
NC_006685.1	148956	149383	428	*	0.7	-3.7	1.67	-5.37	0.000289	0.00211
NC_006691.1	713121	713647	527	*	-0.45	-3.7	0.47	-4.18	0.00029	0.00211
NC_006670.1	1463098	1463779	682	*	0.93	-3.7	1.9	-5.6	0.00029	0.00211
NC_006670.1	777580	778375	796	*	0.71	-3.7	1.67	-5.38	0.000291	0.00211
NC_006685.1	1371642	1372312	671	*	0.71	-3.7	1.67	-5.38	0.000291	0.00211
NC_006691.1	762436	762955	520	*	1.1	-3.7	2.07	-5.77	0.000291	0.00211
NC_006679.1	568303	568535	233	*	1.29	-3.7	2.27	-5.97	0.000292	0.00211
NC_006694.1	971243	971569	327	*	1.1	-3.7	2.08	-5.78	0.000292	0.00211
NC_006686.1	69087	69668	582	*	1.28	-3.7	2.26	-5.96	0.000292	0.00211
NC_006670.1	2156527	2156913	387	*	1.28	-3.7	2.25	-5.96	0.000292	0.00211
NC_006680.1	730813	731202	390	*	0.71	-3.7	1.68	-5.38	0.000293	0.00211
NC_006680.1	1002165	1002502	338	*	0.71	-3.7	1.68	-5.38	0.000293	0.00211
NC_006681.1	245626	246106	481	*	0.71	-3.7	1.68	-5.38	0.000293	0.00211
NC_006692.1	959339	959831	493	*	0.71	-3.7	1.68	-5.38	0.000293	0.00211
NC_006685.1	1671638	1672322	685	*	1.55	-3.7	2.53	-6.23	0.000293	0.00211
NC_006694.1	650015	650467	453	*	1.06	-3.7	2.04	-5.74	0.000294	0.00211
NC_006687.1	120671	121413	743	*	1.68	-3.7	2.66	-6.36	0.000294	0.00211
NC_006681.1	467271	467609	339	*	1.35	-3.7	2.32	-6.03	0.000294	0.00211
NC_006685.1	1011126	1011666	541	*	1.04	-3.7	2.01	-5.71	0.000294	0.00211
NC_006680.1	795302	795713	412	*	0.72	-3.7	1.68	-5.38	0.000295	0.00211
NC_006681.1	847913	848298	386	*	0.72	-3.7	1.68	-5.38	0.000295	0.00211
NC_006691.1	827401	827816	416	*	0.72	-3.7	1.68	-5.38	0.000295	0.00211
NC_006685.1	1751118	1751336	219	*	-0.46	-3.7	0.46	-4.17	0.000295	0.00211
NC_006691.1	437037	437428	392	*	-0.46	-3.7	0.46	-4.17	0.000295	0.00211
NC_006691.1	362713	363108	396	*	0.72	-3.7	1.69	-5.39	0.000296	0.00211
NC_006692.1	826355	827461	1107	*	2.22	-3.7	3.21	-6.92	0.000296	0.00211
NC_006670.1	1637339	1637847	509	*	0.05	-3.7	1	-4.7	0.000297	0.00211
NC_006685.1	1283693	1284373	681	*	2.22	-3.7	3.21	-6.91	0.000297	0.00211
NC_006685.1	2038850	2039199	350	*	0.96	-3.7	1.93	-5.63	0.000297	0.00211
NC_006684.1	402515	403407	893	*	2.22	-3.7	3.21	-6.91	0.000299	0.00211
NC_006670.1	104033	104608	576	*	0.72	-3.7	1.69	-5.39	0.000299	0.00211
NC_006681.1	655479	655994	516	*	0.72	-3.7	1.69	-5.39	0.000299	0.00211
NC_006682.1	512270	512602	333	*	0.72	-3.7	1.69	-5.39	0.000299	0.00211
NC_006691.1	1023126	1023442	317	*	0.72	-3.7	1.69	-5.39	0.000299	0.00211
NC_006681.1	295551	296797	1247	*	2.22	-3.7	3.21	-6.91	0.000299	0.00211
NC_006691.1	1319356	1321024	1669	*	2.22	-3.7	3.21	-6.91	0.0003	0.00211
NC_006670.1	2175921	2176387	467	*	0.73	-3.7	1.69	-5.4	0.000301	0.00211
NC_006680.1	736643	737250	608	*	0.73	-3.7	1.69	-5.4	0.000301	0.00211
NC_006686.1	1135317	1135790	474	*	1.29	-3.7	2.27	-5.97	0.000302	0.00211
NC_006685.1	915422	915943	522	*	0.73	-3.7	1.7	-5.4	0.000302	0.00211
NC_006686.1	860516	861596	1081	*	0.73	-3.7	1.7	-5.4	0.000302	0.00211
NC_006683.1	462330	463390	1061	*	2.21	-3.7	3.2	-6.9	0.000303	0.00211
NC_006687.1	948181	948947	767	*	2.21	-3.7	3.2	-6.9	0.000303	0.00211
NC_006693.1	623491	623887	397	*	0.98	-3.7	1.95	-5.65	0.000304	0.00211
NC_006680.1	344721	345252	532	*	0.74	-3.7	1.7	-5.41	0.000304	0.00211
NC_006680.1	959499	959895	397	*	0.74	-3.7	1.7	-5.41	0.000304	0.00211
NC_006685.1	1525009	1525661	653	*	0.74	-3.7	1.7	-5.41	0.000304	0.00211
NC_006681.1	416690	417599	910	*	0.74	-3.7	1.71	-5.41	0.000306	0.00211
NC_006683.1	526726	527069	344	*	0.74	-3.7	1.71	-5.41	0.000306	0.00211
NC_006694.1	225709	226137	429	*	0.74	-3.7	1.71	-5.41	0.000306	0.00211
NC_006684.1	791148	791699	552	*	2.21	-3.7	3.19	-6.9	0.000306	0.00211
NC_006685.1	1804278	1804588	311	*	-0.48	-3.7	0.44	-4.15	0.000307	0.00211
NC_006686.1	376987	377175	189	*	-0.48	-3.7	0.44	-4.15	0.000307	0.00211
NC_006692.1	285203	285582	380	*	-0.48	-3.7	0.44	-4.15	0.000307	0.00211
NC_006693.1	318160	319061	902	*	-0.48	-3.7	0.44	-4.15	0.000307	0.00211
NC_006687.1	1116394	1116853	460	*	0.74	-3.7	1.71	-5.41	0.000307	0.00211
NC_006685.1	66535	66961	427	*	1.24	-3.7	2.22	-5.92	0.000308	0.00211
NC_006694.1	218395	219206	812	*	1.57	-3.7	2.55	-6.25	0.000309	0.00211
NC_006679.1	907983	908252	270	*	0.75	-3.7	1.71	-5.42	0.000309	0.00211
NC_006682.1	305539	305955	417	*	0.75	-3.7	1.71	-5.42	0.000309	0.00211
NC_006684.1	51857	52629	773	*	1.56	-3.7	2.54	-6.24	0.000309	0.00211
NC_006670.1	260293	260903	611	*	1.26	-3.7	2.24	-5.94	0.00031	0.00211
NC_006670.1	214366	215305	940	*	1.91	-3.7	2.89	-6.6	0.00031	0.00211
NC_006686.1	1661477	1662350	874	*	2.19	-3.7	3.18	-6.89	0.000311	0.00211
NC_006686.1	1151191	1151578	388	*	0.75	-3.7	1.72	-5.42	0.000311	0.00211
NC_006686.1	1678990	1679470	481	*	0.75	-3.7	1.72	-5.42	0.000311	0.00211
NC_006670.1	1037830	1038600	771	*	2.19	-3.7	3.18	-6.88	0.000311	0.00211
NC_006670.1	1112970	1113230	261	*	0.76	-3.7	1.72	-5.43	0.000312	0.00211
NC_006687.1	182605	183135	531	*	0.76	-3.7	1.72	-5.43	0.000312	0.00211
NC_006691.1	1400570	1401010	441	*	1.31	-3.7	2.29	-5.99	0.000313	0.00211
NC_006685.1	1093720	1094911	1192	*	2.19	-3.7	3.18	-6.88	0.000313	0.00211
NC_006687.1	181439	181675	237	*	-0.49	-3.7	0.43	-4.14	0.000313	0.00211
NC_006670.1	1616965	1617623	659	*	1.32	-3.7	2.3	-6	0.000314	0.00211
NC_006681.1	543903	544424	522	*	1.5	-3.7	2.48	-6.18	0.000314	0.00211
NC_006683.1	225278	226283	1006	*	1.49	-3.7	2.47	-6.17	0.000314	0.00211
NC_006670.1	1544751	1545121	371	*	0.76	-3.7	1.73	-5.43	0.000314	0.00211
NC_006694.1	736360	737243	884	*	0.76	-3.7	1.73	-5.43	0.000314	0.00211
NC_006679.1	243853	244384	532	*	1.35	-3.7	2.33	-6.03	0.000315	0.00211
NC_006681.1	706665	707035	371	*	1.21	-3.7	2.18	-5.89	0.000315	0.00211
NC_006687.1	301460	302487	1028	*	1.37	-3.7	2.35	-6.05	0.000315	0.00211
NC_006670.1	1185867	1186885	1019	*	2.19	-3.7	3.17	-6.88	0.000316	0.00211
NC_006693.1	1126649	1127241	593	*	0.76	-3.7	1.73	-5.43	0.000316	0.00211
NC_006682.1	698307	698601	295	*	1.2	-3.7	2.17	-5.88	0.000316	0.00211
NC_006670.1	1390144	1390643	500	*	0.77	-3.7	1.73	-5.44	0.000318	0.00211
NC_006670.1	2087111	2087562	452	*	0.77	-3.7	1.73	-5.44	0.000318	0.00211
NC_006679.1	441698	442192	495	*	0.77	-3.7	1.73	-5.44	0.000318	0.00211
NC_006680.1	798592	799044	453	*	0.77	-3.7	1.73	-5.44	0.000318	0.00211
NC_006691.1	1039139	1039562	424	*	0.77	-3.7	1.73	-5.44	0.000318	0.00211
NC_006693.1	457269	457696	428	*	1.03	-3.7	2	-5.71	0.000318	0.00211
NC_006679.1	981284	981581	298	*	1.49	-3.7	2.47	-6.17	0.000319	0.00211
NC_006670.1	48807	49309	503	*	0.77	-3.7	1.74	-5.44	0.000319	0.00211
NC_006687.1	1435578	1436657	1080	*	0.77	-3.7	1.74	-5.44	0.000319	0.00211
NC_006693.1	400957	401825	869	*	0.77	-3.7	1.74	-5.44	0.000319	0.00211
NC_006683.1	431846	433065	1220	*	2.18	-3.7	3.17	-6.87	0.00032	0.00211
NC_006691.1	578649	579094	446	*	-0.5	-3.7	0.42	-4.13	0.00032	0.00211
NC_006692.1	1181449	1182047	599	*	-0.5	-3.7	0.42	-4.13	0.00032	0.00211
NC_006687.1	1089746	1091433	1688	*	2.18	-3.7	3.16	-6.87	0.00032	0.00211
NC_006691.1	834650	835721	1072	*	3.16	-1.08	4.12	-5.21	0.000321	0.00211
NC_006685.1	325442	326284	843	*	0.78	-3.7	1.74	-5.45	0.000321	0.00211
NC_006686.1	599500	599969	470	*	0.78	-3.7	1.74	-5.45	0.000321	0.00211
NC_006683.1	270031	270773	743	*	2.18	-3.7	3.16	-6.87	0.000321	0.00211
NC_006686.1	1373564	1374527	964	*	2.18	-3.7	3.16	-6.87	0.000321	0.00211
NC_006685.1	1591412	1592127	716	*	2.17	-3.7	3.16	-6.86	0.000322	0.00211
NC_006680.1	832570	832986	417	*	0.78	-3.7	1.75	-5.45	0.000323	0.00211
NC_006686.1	285711	286219	509	*	0.78	-3.7	1.75	-5.45	0.000323	0.00211
NC_006693.1	627780	628080	301	*	0.78	-3.7	1.75	-5.45	0.000323	0.00211
NC_006680.1	859291	859641	351	*	1.16	-3.7	2.14	-5.84	0.000323	0.00211
NC_006680.1	76576	77133	558	*	0.78	-3.7	1.75	-5.45	0.000324	0.00211
NC_006680.1	380270	380715	446	*	0.78	-3.7	1.75	-5.45	0.000324	0.00211
NC_006685.1	494003	494543	541	*	0.78	-3.7	1.75	-5.45	0.000324	0.00211
NC_006693.1	341394	341706	313	*	0.78	-3.7	1.75	-5.45	0.000324	0.00211
NC_006693.1	874339	874692	354	*	0.78	-3.7	1.75	-5.45	0.000324	0.00211
NC_006692.1	39038	39491	454	*	0.79	-3.7	1.75	-5.46	0.000326	0.00211
NC_006693.1	114578	114976	399	*	0.79	-3.7	1.75	-5.46	0.000326	0.00211
NC_006693.1	120247	120622	376	*	0.79	-3.7	1.75	-5.46	0.000326	0.00211
NC_006686.1	161678	162349	672	*	0.56	-3.3	1.51	-4.81	0.000327	0.00211
NC_006670.1	581837	582215	379	*	1.34	-3.7	2.32	-6.02	0.000327	0.00211
NC_006683.1	303714	304279	566	*	0.79	-3.7	1.76	-5.46	0.000328	0.00211
NC_006681.1	119105	120047	943	*	2.16	-3.7	3.15	-6.85	0.000329	0.00211
NC_006670.1	714653	715235	583	*	0.79	-3.7	1.76	-5.47	0.000329	0.00211
NC_006693.1	658407	658975	569	*	0.79	-3.7	1.76	-5.47	0.000329	0.00211
NC_006693.1	592870	593261	392	*	1.13	-3.7	2.11	-5.81	0.00033	0.00211
NC_006682.1	764928	765659	732	*	2.16	-3.7	3.15	-6.85	0.00033	0.00211
NC_006684.1	1328481	1328908	428	*	0.8	-3.7	1.77	-5.47	0.000331	0.00211
NC_006687.1	1335785	1336376	592	*	0.8	-3.7	1.77	-5.47	0.000333	0.00211
NC_006694.1	201470	201806	337	*	0.8	-3.7	1.77	-5.47	0.000333	0.00211
NC_006681.1	250878	251740	863	*	0.81	-3.7	1.77	-5.48	0.000335	0.00211
NC_006670.1	2288227	2288897	671	*	2.15	-3.7	3.14	-6.84	0.000336	0.00211
NC_006680.1	214699	215309	611	*	0.81	-3.7	1.78	-5.48	0.000336	0.00211
NC_006682.1	122438	123161	724	*	0.81	-3.7	1.78	-5.48	0.000336	0.00211
NC_006683.1	418629	419109	481	*	0.81	-3.7	1.78	-5.48	0.000336	0.00211
NC_006685.1	158803	159443	641	*	0.81	-3.7	1.78	-5.48	0.000336	0.00211
NC_006685.1	242514	243143	630	*	0.81	-3.7	1.78	-5.48	0.000336	0.00211
NC_006692.1	879459	880129	671	*	2.15	-3.7	3.14	-6.84	0.000337	0.00211
NC_006685.1	1360848	1361148	301	*	0.82	-3.7	1.79	-5.49	0.00034	0.00211
NC_006685.1	419501	420017	517	*	-0.52	-3.7	0.39	-4.1	0.000341	0.00211
NC_006692.1	569220	569647	428	*	0.73	-3.7	1.7	-5.4	0.000342	0.00211
NC_006691.1	1173302	1174792	1491	*	2.14	-3.7	3.13	-6.83	0.000342	0.00211
NC_006685.1	2012492	2012825	334	*	0.83	-3.7	1.79	-5.5	0.000343	0.00211
NC_006693.1	638606	639411	806	*	0.83	-3.7	1.79	-5.5	0.000343	0.00211
NC_006685.1	587551	588293	743	*	0.83	-3.7	1.8	-5.5	0.000345	0.00211
NC_006692.1	697355	697858	504	*	0.83	-3.7	1.8	-5.5	0.000345	0.00211
NC_006694.1	917058	917443	386	*	0.83	-3.7	1.8	-5.5	0.000345	0.00211
NC_006691.1	293003	293447	445	*	0.83	-3.7	1.8	-5.5	0.000346	0.00211
NC_006691.1	1423719	1424476	758	*	2.13	-3.7	3.12	-6.82	0.000346	0.00211
NC_006679.1	58673	59237	565	*	0.84	-3.7	1.81	-5.51	0.000348	0.00211
NC_006683.1	248202	248987	786	*	0.84	-3.7	1.81	-5.51	0.000348	0.00211
NC_006687.1	1190488	1191113	626	*	0.84	-3.7	1.81	-5.51	0.000348	0.00211
NC_006692.1	154774	155257	484	*	-0.53	-3.7	0.38	-4.09	0.000349	0.00211
NC_006687.1	770545	771556	1012	*	0.84	-3.7	1.81	-5.51	0.00035	0.00211
NC_006693.1	783724	784150	427	*	0.84	-3.7	1.81	-5.52	0.000351	0.00211
NC_006693.1	793179	793644	466	*	0.84	-3.7	1.81	-5.52	0.000351	0.00211
NC_006670.1	29237	29824	588	*	1.18	-3.7	2.16	-5.86	0.000353	0.00211
NC_006691.1	732317	732832	516	*	0.7	-3.7	1.67	-5.37	0.000354	0.00211
NC_006691.1	611089	611485	397	*	0.85	-3.7	1.82	-5.52	0.000355	0.00211
NC_006684.1	524910	525500	591	*	2.11	-3.7	3.1	-6.8	0.000355	0.00211
NC_006692.1	302465	303219	755	*	1.2	-3.7	2.17	-5.88	0.000356	0.00211
NC_006685.1	1595624	1595988	365	*	0.86	-3.7	1.82	-5.53	0.000356	0.00211
NC_006692.1	167180	167833	654	*	0.86	-3.7	1.82	-5.53	0.000356	0.00211
NC_006694.1	504797	505249	453	*	0.86	-3.7	1.82	-5.53	0.000356	0.00211
NC_006683.1	270843	272018	1176	*	2.11	-3.7	3.1	-6.8	0.000357	0.00211
NC_006693.1	329930	330235	306	*	1.03	-3.7	2	-5.71	0.000357	0.00211
NC_006684.1	216466	216917	452	*	1.73	-3.7	2.71	-6.41	0.000357	0.00211
NC_006681.1	676130	676709	580	*	-0.54	-3.7	0.37	-4.08	0.000358	0.00211
NC_006685.1	1993408	1994070	663	*	-0.54	-3.7	0.37	-4.08	0.000358	0.00211
NC_006686.1	1287243	1287841	599	*	-0.54	-3.7	0.37	-4.08	0.000358	0.00211
NC_006693.1	312963	313315	353	*	0.7	-3.7	1.66	-5.36	0.000358	0.00211
NC_006680.1	654163	654567	405	*	0.86	-3.7	1.83	-5.53	0.000358	0.00211
NC_006686.1	61713	62198	486	*	0.86	-3.7	1.83	-5.53	0.000358	0.00211
NC_006687.1	888078	888413	336	*	0.86	-3.7	1.83	-5.53	0.000358	0.00211
NC_006694.1	741384	741880	497	*	0.86	-3.7	1.83	-5.53	0.000358	0.00211
NC_006691.1	1409385	1410113	729	*	1.72	-3.7	2.7	-6.41	0.000358	0.00211
NC_006680.1	587230	587946	717	*	2.11	-3.7	3.09	-6.8	0.000358	0.00211
NC_006685.1	1727496	1728032	537	*	1.21	-3.7	2.19	-5.89	0.000359	0.00211
NC_006684.1	1064587	1065162	576	*	0.87	-3.7	1.84	-5.54	0.000361	0.00211
NC_006691.1	311969	312329	361	*	0.87	-3.7	1.84	-5.54	0.000361	0.00211
NC_006694.1	875049	875727	679	*	0.87	-3.7	1.84	-5.54	0.000361	0.00211
NC_006685.1	1699545	1700099	555	*	0.87	-3.7	1.84	-5.54	0.000363	0.00211
NC_006683.1	504087	505057	971	*	2.1	-3.7	3.09	-6.79	0.000363	0.00211
NC_006691.1	353617	354345	729	*	1.24	-3.7	2.22	-5.92	0.000364	0.00211
NC_006684.1	1574343	1575023	681	*	0.87	-3.7	1.84	-5.55	0.000365	0.00211
NC_006682.1	614329	614859	531	*	2.57	-2.1	3.54	-5.64	0.000365	0.00211
NC_006670.1	1523513	1524175	663	*	0.88	-3.7	1.85	-5.55	0.000366	0.00211
NC_006681.1	223387	224197	811	*	0.88	-3.7	1.85	-5.55	0.000366	0.00211
NC_006691.1	812357	812969	613	*	0.88	-3.7	1.85	-5.55	0.000366	0.00211
NC_006682.1	232525	233211	687	*	2.09	-3.7	3.08	-6.78	0.000366	0.00211
NC_006692.1	1027366	1029020	1655	*	2.09	-3.7	3.08	-6.78	0.000367	0.00211
NC_006670.1	1644014	1644378	365	*	-0.55	-3.7	0.36	-4.07	0.000367	0.00211
NC_006680.1	138584	138974	391	*	-0.55	-3.7	0.36	-4.07	0.000367	0.00211
NC_006681.1	410788	411089	302	*	-0.55	-3.7	0.36	-4.07	0.000367	0.00211
NC_006685.1	1555266	1555825	560	*	-0.55	-3.7	0.36	-4.07	0.000367	0.00211
NC_006693.1	199556	199860	305	*	0.88	-3.7	1.85	-5.55	0.000368	0.00211
NC_006679.1	56446	57446	1001	*	2.09	-3.7	3.07	-6.78	0.000368	0.00211
NC_006680.1	227456	228321	866	*	2.09	-3.7	3.07	-6.78	0.000368	0.00211
NC_006684.1	1084996	1085802	807	*	2.08	-3.7	3.07	-6.77	0.000369	0.00211
NC_006692.1	203319	203664	346	*	2.19	-2.73	3.17	-5.89	0.000369	0.00211
NC_006686.1	1232410	1232975	566	*	0.88	-3.7	1.85	-5.56	0.000369	0.00211
NC_006693.1	77785	78306	522	*	0.88	-3.7	1.85	-5.56	0.000369	0.00211
NC_006681.1	658719	659892	1174	*	2.08	-3.7	3.07	-6.77	0.000371	0.00211
NC_006691.1	694055	694932	878	*	2.08	-3.7	3.07	-6.77	0.000371	0.00211
NC_006670.1	1200123	1200604	482	*	0.89	-3.7	1.86	-5.56	0.000371	0.00211
NC_006683.1	68552	69407	856	*	0.89	-3.7	1.86	-5.56	0.000372	0.00211
NC_006686.1	426236	426728	493	*	0.89	-3.7	1.86	-5.56	0.000372	0.00211
NC_006684.1	1352551	1353043	493	*	0.9	-3.7	1.86	-5.57	0.000373	0.00211
NC_006685.1	1564566	1564993	428	*	0.9	-3.7	1.86	-5.57	0.000373	0.00211
NC_006685.1	1546966	1547752	787	*	1.62	-3.7	2.6	-6.31	0.000374	0.00211
NC_006692.1	211119	212234	1116	*	2.07	-3.7	3.06	-6.76	0.000375	0.00211
NC_006686.1	803245	803865	621	*	0.9	-3.7	1.87	-5.57	0.000375	0.00211
NC_006686.1	1047408	1047798	391	*	0.9	-3.7	1.87	-5.57	0.000375	0.00211
NC_006683.1	91954	92725	772	*	2.07	-3.7	3.06	-6.76	0.000375	0.00211
NC_006670.1	1639680	1640291	612	*	-0.56	-3.7	0.35	-4.05	0.000376	0.00211
NC_006686.1	1188815	1189301	487	*	-0.56	-3.7	0.35	-4.05	0.000376	0.00211
NC_006691.1	942262	942604	343	*	-0.56	-3.7	0.35	-4.05	0.000376	0.00211
NC_006685.1	314101	314516	416	*	0.9	-3.7	1.87	-5.58	0.000376	0.00211
NC_006686.1	323280	323784	505	*	0.9	-3.7	1.87	-5.58	0.000376	0.00211
NC_006691.1	783092	783534	443	*	0.9	-3.7	1.87	-5.58	0.000376	0.00211
NC_006692.1	932113	932916	804	*	2.07	-3.7	3.05	-6.76	0.000377	0.00211
NC_006670.1	1825946	1826782	837	*	1.34	-3.7	2.31	-6.02	0.000377	0.00211
NC_006683.1	277597	278223	627	*	0.91	-3.7	1.88	-5.58	0.000378	0.00211
NC_006684.1	1363079	1363540	462	*	0.91	-3.7	1.88	-5.58	0.000378	0.00211
NC_006693.1	324973	325898	926	*	1.35	-3.7	2.33	-6.03	0.000379	0.00211
NC_006683.1	344122	344861	740	*	0.91	-3.7	1.88	-5.58	0.00038	0.00211
NC_006686.1	721561	722321	761	*	0.91	-3.7	1.88	-5.58	0.00038	0.00211
NC_006692.1	299564	300252	689	*	0.91	-3.7	1.88	-5.59	0.000381	0.00211
NC_006683.1	481314	482254	941	*	1.54	-3.7	2.52	-6.23	0.000382	0.00211
NC_006685.1	402999	403451	453	*	1.4	-3.7	2.38	-6.08	0.000382	0.00211
NC_006683.1	295507	296359	853	*	0.92	-3.7	1.89	-5.59	0.000383	0.00211
NC_006685.1	479963	480383	421	*	0.92	-3.7	1.89	-5.59	0.000383	0.00211
NC_006685.1	1521512	1522113	602	*	1.51	-3.7	2.49	-6.19	0.000383	0.00211
NC_006679.1	1055429	1055927	499	*	0.92	-3.7	1.89	-5.59	0.000384	0.00211
NC_006686.1	1652072	1652546	475	*	0.92	-3.7	1.89	-5.6	0.000386	0.00211
NC_006693.1	149011	149344	334	*	0.68	-3.3	1.63	-4.93	0.000387	0.00211
NC_006683.1	500867	501748	882	*	2.05	-3.7	3.04	-6.74	0.000387	0.00211
NC_006684.1	762775	763626	852	*	2.05	-3.7	3.04	-6.74	0.000387	0.00211
NC_006691.1	1402803	1403278	476	*	0.93	-3.7	1.9	-5.6	0.000387	0.00211
NC_006683.1	206718	207841	1124	*	2.05	-3.7	3.03	-6.74	0.000389	0.00211
NC_006694.1	1139755	1141218	1464	*	2.05	-3.7	3.03	-6.74	0.000389	0.00211
NC_006691.1	171158	171721	564	*	0.93	-3.7	1.9	-5.6	0.000389	0.00211
NC_006692.1	391722	392394	673	*	0.93	-3.7	1.9	-5.6	0.000389	0.00211
NC_006692.1	257129	258590	1462	*	2.04	-3.7	3.03	-6.73	0.00039	0.00211
NC_006686.1	181651	182886	1236	*	2.04	-3.7	3.03	-6.73	0.000391	0.00211
NC_006691.1	225315	226468	1154	*	2.04	-3.7	3.03	-6.73	0.000392	0.00211
NC_006684.1	150357	150582	226	*	0.94	-3.7	1.91	-5.61	0.000392	0.00211
NC_006693.1	965456	965879	424	*	0.94	-3.7	1.91	-5.61	0.000392	0.00211
NC_006681.1	253892	254634	743	*	0.94	-3.7	1.91	-5.61	0.000394	0.00211
NC_006685.1	1989891	1990332	442	*	0.94	-3.7	1.91	-5.61	0.000394	0.00211
NC_006685.1	987015	988208	1194	*	2.04	-3.7	3.02	-6.73	0.000394	0.00211
NC_006691.1	280531	280761	231	*	0.64	-3.7	1.6	-5.3	0.000395	0.00211
NC_006681.1	890786	891201	416	*	0.94	-3.7	1.92	-5.62	0.000395	0.00211
NC_006686.1	347291	347652	362	*	0.94	-3.7	1.92	-5.62	0.000395	0.00211
NC_006680.1	373249	373888	640	*	0.95	-3.7	1.92	-5.62	0.000397	0.00211
NC_006685.1	1059133	1060022	890	*	0.95	-3.7	1.92	-5.62	0.000397	0.00211
NC_006685.1	1545679	1546049	371	*	0.95	-3.7	1.92	-5.62	0.000397	0.00211
NC_006692.1	414191	415186	996	*	2.03	-3.7	3.02	-6.72	0.000397	0.00211
NC_006681.1	343670	344083	414	*	0.95	-3.7	1.92	-5.63	0.000398	0.00211
NC_006685.1	197189	197748	560	*	0.95	-3.7	1.92	-5.63	0.000398	0.00211
NC_006685.1	1698033	1698706	674	*	0.95	-3.7	1.92	-5.63	0.000398	0.00211
NC_006680.1	237115	237544	430	*	0.95	-3.7	1.93	-5.63	0.0004	0.00211
NC_006685.1	1005449	1006083	635	*	0.95	-3.7	1.93	-5.63	0.0004	0.00211
NC_006670.1	249295	250628	1334	*	2.02	-3.7	3.01	-6.71	0.000401	0.00211
NC_006686.1	629244	629702	459	*	0.96	-3.7	1.93	-5.63	0.000401	0.00211
NC_006686.1	1347891	1348416	526	*	0.96	-3.7	1.93	-5.63	0.000401	0.00211
NC_006694.1	213949	214455	507	*	0.96	-3.7	1.93	-5.63	0.000401	0.00211
NC_006679.1	765527	765842	316	*	-0.06	-3.7	0.88	-4.58	0.000403	0.00211
NC_006685.1	658588	658901	314	*	0.96	-3.7	1.93	-5.64	0.000403	0.00211
NC_006694.1	188812	189181	370	*	0.97	-3.7	1.94	-5.64	0.000404	0.00211
NC_006670.1	1996784	1997711	928	*	2.01	-3.7	3	-6.7	0.000406	0.00211
NC_006684.1	497480	497998	519	*	-0.59	-3.7	0.32	-4.02	0.000407	0.00211
NC_006687.1	1039721	1040046	326	*	-0.59	-3.7	0.32	-4.02	0.000407	0.00211
NC_006684.1	618559	619103	545	*	0.97	-3.7	1.94	-5.65	0.000407	0.00211
NC_006670.1	1127754	1128237	484	*	0.98	-3.7	1.95	-5.65	0.000409	0.00211
NC_006679.1	617755	618630	876	*	0.98	-3.7	1.95	-5.65	0.000409	0.00211
NC_006681.1	214846	215337	492	*	0.98	-3.7	1.95	-5.65	0.000409	0.00211
NC_006692.1	365135	365458	324	*	0.98	-3.7	1.95	-5.65	0.000409	0.00211
NC_006693.1	112963	113528	566	*	0.98	-3.7	1.95	-5.65	0.000409	0.00211
NC_006670.1	267596	268605	1010	*	2	-3.7	2.99	-6.69	0.00041	0.00211
NC_006680.1	379356	380196	841	*	2	-3.7	2.99	-6.69	0.00041	0.00211
NC_006685.1	1837719	1838304	586	*	0.98	-3.7	1.95	-5.65	0.00041	0.00211
NC_006687.1	740746	741152	407	*	0.98	-3.7	1.95	-5.65	0.00041	0.00211
NC_006692.1	105385	106119	735	*	0.98	-3.7	1.95	-5.65	0.00041	0.00211
NC_006670.1	2194190	2195256	1067	*	0.98	-3.7	1.95	-5.66	0.000412	0.00211
NC_006685.1	1753814	1754505	692	*	0.98	-3.7	1.95	-5.66	0.000412	0.00211
NC_006687.1	322151	322781	631	*	0.98	-3.7	1.95	-5.66	0.000412	0.00211
NC_006679.1	414950	415610	661	*	0.99	-3.7	1.96	-5.66	0.000413	0.00211
NC_006680.1	651325	651711	387	*	0.99	-3.7	1.96	-5.66	0.000413	0.00211
NC_006684.1	1220493	1220939	447	*	0.99	-3.7	1.96	-5.66	0.000413	0.00211
NC_006687.1	1198960	1199449	490	*	0.99	-3.7	1.96	-5.66	0.000413	0.00211
NC_006694.1	406287	406921	635	*	0.99	-3.7	1.96	-5.66	0.000413	0.00211
NC_006682.1	581205	581602	398	*	0.99	-3.7	1.96	-5.66	0.000415	0.00211
NC_006686.1	726808	727408	601	*	0.99	-3.7	1.96	-5.66	0.000415	0.00211
NC_006680.1	349956	351283	1328	*	1.99	-3.7	2.97	-6.68	0.000415	0.00211
NC_006681.1	490952	491685	734	*	0.99	-3.7	1.96	-5.67	0.000416	0.00211
NC_006685.1	41541	42649	1109	*	0.99	-3.7	1.96	-5.67	0.000416	0.00211
NC_006691.1	1391278	1391753	476	*	0.99	-3.7	1.96	-5.67	0.000416	0.00211
NC_006692.1	145375	145820	446	*	0.99	-3.7	1.96	-5.67	0.000416	0.00211
NC_006670.1	1804463	1805879	1417	*	1.99	-3.7	2.97	-6.68	0.000416	0.00211
NC_006684.1	1354229	1355385	1157	*	1.98	-3.7	2.97	-6.67	0.000417	0.00211
NC_006685.1	997778	998316	539	*	1	-3.7	1.97	-5.67	0.000417	0.00211
NC_006692.1	1171403	1172075	673	*	1	-3.7	1.97	-5.67	0.000417	0.00211
NC_006680.1	179961	180276	316	*	0.36	-2.99	1.29	-4.27	0.000418	0.00211
NC_006684.1	911648	912276	629	*	1	-3.7	1.97	-5.67	0.000419	0.00211
NC_006681.1	427200	427725	526	*	1	-3.7	1.97	-5.68	0.00042	0.00211
NC_006684.1	1345092	1345669	578	*	1	-3.7	1.97	-5.68	0.00042	0.00211
NC_006693.1	686242	686954	713	*	1	-3.7	1.97	-5.68	0.00042	0.00211
NC_006694.1	293085	293654	570	*	1	-3.7	1.97	-5.68	0.00042	0.00211
NC_006679.1	160484	161618	1135	*	1.98	-3.7	2.96	-6.67	0.000421	0.00211
NC_006682.1	316313	317231	919	*	1.97	-3.7	2.96	-6.66	0.000422	0.00211
NC_006684.1	1077040	1077924	885	*	1.97	-3.7	2.96	-6.66	0.000422	0.00211
NC_006685.1	1080398	1080974	577	*	1.01	-3.7	1.98	-5.68	0.000422	0.00211
NC_006693.1	534254	534736	483	*	1.01	-3.7	1.98	-5.68	0.000422	0.00211
NC_006687.1	358812	359469	658	*	1.01	-3.7	1.98	-5.68	0.000423	0.00211
NC_006686.1	278372	278804	433	*	1.13	-3.7	2.11	-5.81	0.000424	0.00211
NC_006670.1	1796443	1796748	306	*	1.02	-3.7	1.99	-5.69	0.000426	0.00211
NC_006681.1	679638	680123	486	*	1.02	-3.7	1.99	-5.69	0.000426	0.00211
NC_006684.1	715174	715540	367	*	1.02	-3.7	1.99	-5.69	0.000426	0.00211
NC_006685.1	2021667	2022346	680	*	1.96	-3.7	2.95	-6.65	0.000427	0.00211
NC_006681.1	705946	706583	638	*	2.23	-2.51	3.2	-5.71	0.000427	0.00211
NC_006670.1	1293722	1294980	1259	*	1.02	-3.7	1.99	-5.7	0.000429	0.00211
NC_006679.1	1052224	1052661	438	*	1.03	-3.7	2	-5.7	0.00043	0.00211
NC_006684.1	757470	757935	466	*	1.03	-3.7	2	-5.7	0.00043	0.00211
NC_006684.1	1578610	1579137	528	*	1.03	-3.7	2	-5.7	0.00043	0.00211
NC_006691.1	1010168	1010833	666	*	1.03	-3.7	2	-5.7	0.00043	0.00211
NC_006687.1	1301953	1302335	383	*	-0.61	-3.7	0.3	-4	0.000431	0.00211
NC_006694.1	132623	132991	369	*	-0.61	-3.7	0.3	-4	0.000431	0.00211
NC_006685.1	425509	426921	1413	*	1.03	-3.7	2	-5.71	0.000433	0.00211
NC_006694.1	589702	590260	559	*	1.03	-3.7	2	-5.71	0.000433	0.00211
NC_006670.1	1676218	1677328	1111	*	1.95	-3.7	2.93	-6.64	0.000434	0.00211
NC_006685.1	247581	248273	693	*	1.95	-3.7	2.93	-6.64	0.000434	0.00211
NC_006693.1	1101576	1102210	635	*	1.04	-3.7	2.01	-5.71	0.000434	0.00211
NC_006691.1	1393062	1394643	1582	*	1.95	-3.7	2.93	-6.63	0.000435	0.00211
NC_006680.1	141305	142050	746	*	1.94	-3.7	2.93	-6.63	0.000435	0.00211
NC_006670.1	583129	583664	536	*	1.04	-3.7	2.01	-5.71	0.000436	0.00211
NC_006692.1	641746	642005	260	*	1.04	-3.7	2.01	-5.71	0.000436	0.00211
NC_006685.1	549352	550397	1046	*	1.94	-3.7	2.93	-6.63	0.000437	0.00211
NC_006682.1	733219	733872	654	*	1.04	-3.7	2.01	-5.72	0.000437	0.00211
NC_006670.1	50316	50573	258	*	1.11	-3.7	2.09	-5.79	0.000437	0.00211
NC_006670.1	1072276	1072906	631	*	1.04	-3.7	2.02	-5.72	0.000438	0.00211
NC_006686.1	1772636	1773244	609	*	1.04	-3.7	2.02	-5.72	0.000438	0.00211
NC_006680.1	235891	236263	373	*	0.45	-2.96	1.38	-4.34	0.000439	0.00211
NC_006679.1	356570	357081	512	*	1.11	-3.7	2.08	-5.79	0.000439	0.00211
NC_006681.1	261959	262594	636	*	1.05	-3.7	2.02	-5.72	0.00044	0.00211
NC_006684.1	630689	631599	911	*	1.93	-3.7	2.92	-6.62	0.00044	0.00211
NC_006693.1	622028	622464	437	*	1.05	-3.7	2.02	-5.73	0.000441	0.00211
NC_006670.1	875694	876388	695	*	1.93	-3.7	2.92	-6.62	0.000441	0.00211
NC_006684.1	949537	950485	949	*	1.93	-3.7	2.91	-6.62	0.000442	0.00211
NC_006686.1	149081	149765	685	*	1.05	-3.7	2.03	-5.73	0.000442	0.00211
NC_006683.1	299314	300392	1079	*	1.93	-3.7	2.91	-6.61	0.000443	0.00211
NC_006679.1	911231	911807	577	*	1.92	-3.7	2.91	-6.61	0.000444	0.00211
NC_006685.1	2103698	2105742	2045	*	1.06	-3.7	2.03	-5.73	0.000444	0.00211
NC_006681.1	437736	438064	329	*	-0.62	-3.7	0.29	-3.99	0.000444	0.00211
NC_006691.1	1185517	1186517	1001	*	-0.62	-3.7	0.29	-3.99	0.000444	0.00211
NC_006670.1	870422	871206	785	*	1.92	-3.7	2.91	-6.61	0.000444	0.00211
NC_006680.1	867451	867933	483	*	1.06	-3.7	2.03	-5.74	0.000445	0.00211
NC_006684.1	694971	695377	407	*	1.06	-3.7	2.03	-5.74	0.000445	0.00211
NC_006686.1	370461	371858	1398	*	1.92	-3.7	2.91	-6.61	0.000445	0.00211
NC_006684.1	478198	478754	557	*	1.06	-3.7	2.04	-5.74	0.000446	0.00211
NC_006686.1	315728	316271	544	*	1.06	-3.7	2.04	-5.74	0.000446	0.00211
NC_006687.1	1029403	1030194	792	*	1.92	-3.7	2.9	-6.6	0.000447	0.00211
NC_006670.1	209650	210446	797	*	1.07	-3.7	2.04	-5.74	0.000448	0.00211
NC_006670.1	680139	680445	307	*	1.07	-3.7	2.04	-5.74	0.000448	0.00211
NC_006670.1	1503541	1504343	803	*	1.07	-3.7	2.04	-5.74	0.000448	0.00211
NC_006686.1	306628	307176	549	*	1.07	-3.7	2.04	-5.74	0.000448	0.00211
NC_006692.1	502807	504005	1199	*	1.07	-3.7	2.04	-5.74	0.000448	0.00211
NC_006691.1	628141	628408	268	*	1.42	-3.7	2.4	-6.1	0.000449	0.00211
NC_006680.1	841949	842705	757	*	1.07	-3.7	2.04	-5.75	0.000449	0.00211
NC_006683.1	53074	54046	973	*	1.07	-3.7	2.04	-5.75	0.000449	0.00211
NC_006685.1	311037	311623	587	*	1.07	-3.7	2.04	-5.75	0.000449	0.00211
NC_006687.1	466216	466964	749	*	1.07	-3.7	2.04	-5.75	0.000449	0.00211
NC_006684.1	1254233	1255061	829	*	0.47	-2.96	1.4	-4.36	0.00045	0.00211
NC_006684.1	1321697	1322101	405	*	1.07	-3.7	2.05	-5.75	0.00045	0.00211
NC_006692.1	488174	488884	711	*	1.91	-3.7	2.89	-6.6	0.00045	0.00211
NC_006685.1	1370457	1371562	1106	*	1.91	-3.7	2.89	-6.59	0.000451	0.00211
NC_006692.1	14775	15544	770	*	1.91	-3.7	2.89	-6.59	0.000451	0.00211
NC_006679.1	728643	729251	609	*	1.08	-3.7	2.05	-5.75	0.000451	0.00211
NC_006692.1	882465	882892	428	*	1.08	-3.7	2.05	-5.75	0.000451	0.00211
NC_006692.1	1186069	1186617	549	*	1.08	-3.7	2.05	-5.75	0.000451	0.00211
NC_006686.1	609294	610094	801	*	1.08	-3.7	2.05	-5.76	0.000453	0.00211
NC_006693.1	826041	826828	788	*	1.08	-3.7	2.05	-5.76	0.000453	0.00211
NC_006679.1	87985	88611	627	*	1.08	-3.7	2.06	-5.76	0.000454	0.00211
NC_006694.1	460036	461108	1073	*	1.9	-3.7	2.88	-6.59	0.000455	0.00211
NC_006687.1	1158929	1159388	460	*	1.09	-3.7	2.06	-5.76	0.000455	0.00211
NC_006691.1	735888	737082	1195	*	1.89	-3.7	2.88	-6.58	0.000456	0.00211
NC_006680.1	173386	174556	1171	*	1.09	-3.7	2.06	-5.77	0.000456	0.00211
NC_006694.1	581812	582536	725	*	1.09	-3.7	2.06	-5.77	0.000456	0.00211
NC_006670.1	1248104	1248885	782	*	1.89	-3.7	2.88	-6.58	0.000457	0.00211
NC_006682.1	604418	605521	1104	*	1.89	-3.7	2.88	-6.58	0.000457	0.00211
NC_006681.1	625150	625841	692	*	-0.63	-3.7	0.28	-3.98	0.000458	0.00211
NC_006679.1	797780	798244	465	*	1.09	-3.7	2.07	-5.77	0.000458	0.00211
NC_006670.1	691379	691835	457	*	1.1	-3.7	2.07	-5.77	0.000459	0.00211
NC_006681.1	286022	286867	846	*	1.89	-3.7	2.87	-6.58	0.000459	0.00211
NC_006670.1	1191530	1192550	1021	*	1.89	-3.7	2.87	-6.57	0.00046	0.00211
NC_006685.1	1895719	1897035	1317	*	1.89	-3.7	2.87	-6.57	0.00046	0.00211
NC_006670.1	244514	245121	608	*	1.1	-3.7	2.07	-5.78	0.00046	0.00211
NC_006687.1	310851	311306	456	*	1.1	-3.7	2.07	-5.78	0.00046	0.00211
NC_006687.1	758439	759039	601	*	1.1	-3.7	2.07	-5.78	0.00046	0.00211
NC_006670.1	342931	343952	1022	*	1.88	-3.7	2.87	-6.57	0.000461	0.00211
NC_006680.1	652635	653273	639	*	1.1	-3.7	2.08	-5.78	0.000461	0.00211
NC_006684.1	908929	909645	717	*	1.88	-3.7	2.86	-6.57	0.000462	0.00211
NC_006670.1	1594756	1595202	447	*	1.08	-3.3	2.04	-5.34	0.000462	0.00211
NC_006684.1	1550979	1551542	564	*	1.1	-3.7	2.08	-5.78	0.000463	0.00211
NC_006687.1	487664	488193	530	*	1.1	-3.7	2.08	-5.78	0.000463	0.00211
NC_006693.1	1055111	1055769	659	*	1.88	-3.7	2.86	-6.57	0.000463	0.00211
NC_006684.1	977343	978552	1210	*	1.87	-3.7	2.86	-6.56	0.000464	0.00211
NC_006687.1	1271126	1272074	949	*	1.87	-3.7	2.86	-6.56	0.000464	0.00211
NC_006670.1	906492	906819	328	*	0.8	-3.3	1.76	-5.06	0.000465	0.00211
NC_006694.1	114822	115221	400	*	1.11	-3.7	2.09	-5.79	0.000465	0.00211
NC_006685.1	399200	399792	593	*	1.11	-3.7	2.09	-5.79	0.000466	0.00211
NC_006670.1	340251	341186	936	*	1.87	-3.7	2.85	-6.56	0.000466	0.00211
NC_006692.1	66376	67524	1149	*	1.87	-3.7	2.85	-6.56	0.000466	0.00211
NC_006684.1	561764	562567	804	*	1.87	-3.7	2.85	-6.55	0.000467	0.00211
NC_006686.1	559340	559942	603	*	1.12	-3.7	2.09	-5.79	0.000467	0.00211
NC_006680.1	844282	844697	416	*	1.12	-3.7	2.09	-5.8	0.000468	0.00211
NC_006685.1	1625248	1626364	1117	*	1.12	-3.7	2.09	-5.8	0.000468	0.00211
NC_006687.1	1334474	1335163	690	*	1.12	-3.7	2.1	-5.8	0.00047	0.00211
NC_006685.1	442584	443448	865	*	1.86	-3.7	2.84	-6.54	0.000471	0.00211
NC_006681.1	805095	805299	205	*	0.56	-3.7	1.53	-5.23	0.000472	0.00211
NC_006679.1	124684	124882	199	*	-0.64	-3.7	0.27	-3.97	0.000472	0.00211
NC_006691.1	784965	785401	437	*	-0.64	-3.7	0.27	-3.97	0.000472	0.00211
NC_006692.1	553473	553988	516	*	1.85	-3.7	2.84	-6.54	0.000472	0.00211
NC_006684.1	963889	964333	445	*	1.13	-3.7	2.11	-5.81	0.000473	0.00211
NC_006685.1	985741	986165	425	*	1.13	-3.7	2.11	-5.81	0.000473	0.00211
NC_006687.1	218399	218864	466	*	1.13	-3.7	2.11	-5.81	0.000473	0.00211
NC_006691.1	802151	802643	493	*	1.13	-3.7	2.11	-5.81	0.000473	0.00211
NC_006682.1	486656	487922	1267	*	1.85	-3.7	2.84	-6.54	0.000473	0.00211
NC_006692.1	339272	340220	949	*	1.85	-3.7	2.84	-6.54	0.000473	0.00211
NC_006685.1	1497026	1497641	616	*	1.14	-3.7	2.11	-5.82	0.000475	0.00211
NC_006691.1	1253456	1253885	430	*	1.14	-3.7	2.11	-5.82	0.000475	0.00211
NC_006684.1	459848	460945	1098	*	1.85	-3.7	2.83	-6.53	0.000476	0.00211
NC_006685.1	741979	742443	465	*	1.14	-3.7	2.12	-5.82	0.000476	0.00211
NC_006694.1	803462	804354	893	*	1.14	-3.7	2.12	-5.82	0.000476	0.00211
NC_006685.1	205010	205375	366	*	1.15	-3.7	2.12	-5.83	0.000478	0.00211
NC_006686.1	482362	483243	882	*	1.15	-3.7	2.12	-5.83	0.000478	0.00211
NC_006694.1	844479	845118	640	*	1.15	-3.7	2.12	-5.83	0.000478	0.00211
NC_006686.1	997136	997759	624	*	1.15	-3.7	2.13	-5.83	0.000481	0.00211
NC_006680.1	793012	793404	393	*	1.16	-3.7	2.13	-5.83	0.000482	0.00211
NC_006685.1	130153	130736	584	*	1.16	-3.7	2.13	-5.83	0.000482	0.00211
NC_006685.1	1819364	1820351	988	*	1.16	-3.7	2.13	-5.83	0.000482	0.00211
NC_006670.1	2235331	2236347	1017	*	1.83	-3.7	2.81	-6.52	0.000482	0.00211
NC_006691.1	743059	743637	579	*	1.83	-3.7	2.81	-6.52	0.000482	0.00211
NC_006679.1	85109	85985	877	*	1.16	-3.7	2.13	-5.84	0.000483	0.00211
NC_006684.1	1375890	1376545	656	*	1.16	-3.7	2.13	-5.84	0.000483	0.00211
NC_006686.1	591433	592917	1485	*	1.82	-3.7	2.81	-6.51	0.000484	0.00211
NC_006679.1	350694	351193	500	*	1.17	-3.7	2.14	-5.84	0.000485	0.00211
NC_006685.1	405944	406756	813	*	1.82	-3.7	2.8	-6.5	0.000486	0.00211
NC_006692.1	266657	267912	1256	*	1.17	-3.7	2.14	-5.85	0.000486	0.00211
NC_006679.1	479656	479976	321	*	-0.66	-3.7	0.25	-3.96	0.000487	0.00211
NC_006670.1	1775704	1776365	662	*	1.17	-3.7	2.15	-5.85	0.000488	0.00211
NC_006685.1	1045360	1046178	819	*	1.17	-3.7	2.15	-5.85	0.000488	0.00211
NC_006684.1	761108	761559	452	*	1.81	-3.7	2.79	-6.5	0.000488	0.00211
NC_006682.1	344026	344714	689	*	1.18	-3.7	2.15	-5.86	0.000489	0.00211
NC_006694.1	50672	51619	948	*	1.18	-3.7	2.15	-5.86	0.000489	0.00211
NC_006685.1	1549574	1550287	714	*	1.18	-3.7	2.16	-5.86	0.00049	0.00211
NC_006691.1	282892	283565	674	*	1.18	-3.7	2.16	-5.86	0.00049	0.00211
NC_006681.1	402686	403650	965	*	1.8	-3.7	2.79	-6.49	0.00049	0.00211
NC_006686.1	653367	653763	397	*	1.8	-3.7	2.79	-6.49	0.00049	0.00211
NC_006687.1	639550	640060	511	*	1.18	-3.7	2.16	-5.86	0.000491	0.00211
NC_006684.1	1168554	1169235	682	*	1.8	-3.7	2.79	-6.49	0.000491	0.00211
NC_006685.1	335200	336127	928	*	1.8	-3.7	2.78	-6.49	0.000492	0.00211
NC_006691.1	221839	222902	1064	*	1.8	-3.7	2.78	-6.49	0.000492	0.00211
NC_006683.1	669581	670568	988	*	1.19	-3.7	2.16	-5.86	0.000492	0.00211
NC_006692.1	1093339	1093712	374	*	1.19	-3.7	2.16	-5.86	0.000492	0.00211
NC_006686.1	1682627	1683426	800	*	1.8	-3.7	2.78	-6.48	0.000492	0.00211
NC_006681.1	340096	340553	458	*	1.19	-3.7	2.16	-5.87	0.000493	0.00211
NC_006684.1	15471	16209	739	*	1.19	-3.7	2.16	-5.87	0.000493	0.00211
NC_006687.1	220045	220591	547	*	1.19	-3.7	2.16	-5.87	0.000493	0.00211
NC_006683.1	7087	7756	670	*	1.8	-3.7	2.78	-6.48	0.000493	0.00211
NC_006691.1	105389	106342	954	*	1.8	-3.7	2.78	-6.48	0.000493	0.00211
NC_006684.1	62151	62535	385	*	1.19	-3.7	2.17	-5.87	0.000494	0.00211
NC_006686.1	332589	333014	426	*	1.19	-3.7	2.17	-5.87	0.000494	0.00211
NC_006681.1	529154	530047	894	*	1.79	-3.7	2.78	-6.48	0.000494	0.00211
NC_006694.1	311474	312521	1048	*	1.79	-3.7	2.78	-6.48	0.000494	0.00211
NC_006680.1	601834	603187	1354	*	1.2	-3.7	2.17	-5.87	0.000495	0.00211
NC_006681.1	475084	475720	637	*	1.79	-3.7	2.77	-6.47	0.000496	0.00211
NC_006687.1	768908	769612	705	*	1.79	-3.7	2.77	-6.47	0.000496	0.00211
NC_006686.1	330169	331350	1182	*	1.78	-3.7	2.77	-6.47	0.000497	0.00211
NC_006691.1	1282428	1282916	489	*	1.2	-3.7	2.18	-5.88	0.000498	0.00211
NC_006693.1	703217	703735	519	*	1.2	-3.7	2.18	-5.88	0.000498	0.00211
NC_006694.1	1048279	1048860	582	*	1.2	-3.7	2.18	-5.88	0.000498	0.00211
NC_006687.1	1265355	1265825	471	*	1.04	-3.7	2.02	-5.72	0.000498	0.00211
NC_006691.1	825140	825499	360	*	1.21	-3.7	2.18	-5.89	0.000498	0.00211
NC_006679.1	1004712	1005741	1030	*	1.78	-3.7	2.76	-6.47	0.000499	0.00211
NC_006686.1	1621834	1622620	787	*	1.78	-3.7	2.76	-6.46	0.000499	0.00211
NC_006686.1	1726619	1727632	1014	*	1.78	-3.7	2.76	-6.46	0.000499	0.00211
NC_006670.1	289647	290051	405	*	1.21	-3.7	2.19	-5.89	0.000499	0.00211
NC_006681.1	445062	445887	826	*	1.77	-3.7	2.76	-6.46	0.0005	0.00211
NC_006694.1	1102094	1103821	1728	*	3.38	-0.52	4.33	-4.85	0.0005	0.00211
NC_006687.1	1129367	1129975	609	*	1.21	-3.7	2.19	-5.89	0.0005	0.00211
NC_006692.1	1003289	1003818	530	*	1.22	-3.7	2.19	-5.89	0.000501	0.00211
NC_006679.1	141694	142335	642	*	1.77	-3.7	2.75	-6.46	0.000502	0.00211
NC_006670.1	72290	73057	768	*	1.22	-3.7	2.19	-5.9	0.000502	0.00211
NC_006685.1	739858	740453	596	*	1.22	-3.7	2.19	-5.9	0.000502	0.00211
NC_006687.1	1143199	1143572	374	*	1.22	-3.7	2.19	-5.9	0.000502	0.00211
NC_006692.1	1270444	1271413	970	*	1.76	-3.7	2.75	-6.45	0.000503	0.00211
NC_006670.1	1351366	1352210	845	*	1.22	-3.7	2.2	-5.9	0.000504	0.00211
NC_006681.1	621666	622235	570	*	1.22	-3.7	2.2	-5.9	0.000504	0.00211
NC_006687.1	591769	592042	274	*	-0.67	-3.7	0.24	-3.95	0.000504	0.00211
NC_006693.1	622476	622710	235	*	0.69	-2.99	1.64	-4.62	0.000505	0.00211
NC_006685.1	1666065	1667014	950	*	1.23	-3.7	2.2	-5.91	0.000505	0.00211
NC_006694.1	205758	206490	733	*	1.23	-3.7	2.2	-5.91	0.000505	0.00211
NC_006686.1	1259286	1259968	683	*	1.23	-3.7	2.21	-5.91	0.000505	0.00211
NC_006685.1	260138	260822	685	*	1.76	-3.7	2.74	-6.44	0.000506	0.00211
NC_006692.1	620713	621093	381	*	1.23	-3.7	2.21	-5.91	0.000506	0.00211
NC_006679.1	636194	636909	716	*	1.75	-3.7	2.74	-6.44	0.000506	0.00211
NC_006682.1	633756	634087	332	*	1.24	-3.7	2.22	-5.92	0.00051	0.00211
NC_006684.1	441220	441784	565	*	1.24	-3.7	2.22	-5.92	0.00051	0.00211
NC_006686.1	302614	303298	685	*	1.25	-3.7	2.22	-5.93	0.00051	0.00211
NC_006691.1	851677	852329	653	*	1.25	-3.7	2.22	-5.93	0.00051	0.00211
NC_006693.1	101100	101954	855	*	1.25	-3.7	2.22	-5.93	0.00051	0.00211
NC_006684.1	535850	536527	678	*	1.25	-3.7	2.23	-5.93	0.000511	0.00211
NC_006694.1	954822	955584	763	*	1.25	-3.7	2.23	-5.93	0.000511	0.00211
NC_006691.1	255879	256521	643	*	1.25	-3.7	2.23	-5.93	0.000512	0.00211
NC_006683.1	88981	90051	1071	*	1.73	-3.7	2.71	-6.42	0.000513	0.00211
NC_006691.1	1038074	1038942	869	*	1.25	-3.7	2.23	-5.93	0.000513	0.00211
NC_006670.1	1880418	1881232	815	*	1.73	-3.7	2.71	-6.41	0.000514	0.00211
NC_006685.1	438602	439132	531	*	1.26	-3.7	2.24	-5.94	0.000514	0.00211
NC_006685.1	544838	545378	541	*	1.73	-3.7	2.71	-6.41	0.000514	0.00211
NC_006686.1	1440189	1440998	810	*	1.72	-3.7	2.71	-6.41	0.000515	0.00211
NC_006680.1	256917	258362	1446	*	1.26	-3.7	2.24	-5.94	0.000515	0.00211
NC_006682.1	179641	180706	1066	*	1.26	-3.7	2.24	-5.94	0.000515	0.00211
NC_006691.1	1076526	1077182	657	*	1.26	-3.7	2.24	-5.94	0.000515	0.00211
NC_006670.1	611615	612624	1010	*	1.72	-3.7	2.7	-6.41	0.000516	0.00211
NC_006679.1	48921	50303	1383	*	1.72	-3.7	2.7	-6.41	0.000516	0.00211
NC_006680.1	450478	451180	703	*	1.27	-3.7	2.25	-5.95	0.000516	0.00211
NC_006679.1	218972	219709	738	*	1.72	-3.7	2.7	-6.4	0.000516	0.00211
NC_006684.1	1315751	1316321	571	*	1.72	-3.7	2.7	-6.4	0.000516	0.00211
NC_006680.1	467260	468122	863	*	1.27	-3.7	2.25	-5.95	0.000517	0.00211
NC_006687.1	508288	509002	715	*	1.71	-3.7	2.7	-6.4	0.000517	0.00211
NC_006691.1	1346087	1346562	476	*	1.27	-3.7	2.25	-5.95	0.000518	0.00211
NC_006694.1	166529	167222	694	*	1.27	-3.7	2.25	-5.95	0.000518	0.00211
NC_006694.1	770520	771363	844	*	1.28	-3.7	2.26	-5.96	0.000519	0.00211
NC_006694.1	1110670	1111462	793	*	1.7	-3.7	2.69	-6.39	0.000519	0.00211
NC_006680.1	743116	743632	517	*	1.28	-3.7	2.26	-5.96	0.00052	0.00211
NC_006687.1	1304928	1305590	663	*	1.7	-3.7	2.69	-6.39	0.00052	0.00211
NC_006685.1	950282	951476	1195	*	1.7	-3.7	2.68	-6.38	0.000521	0.00211
NC_006680.1	486397	487431	1035	*	1.29	-3.7	2.27	-5.97	0.000521	0.00211
NC_006694.1	579502	580151	650	*	1.29	-3.7	2.27	-5.97	0.000521	0.00211
NC_006694.1	826043	826666	624	*	1.29	-3.7	2.27	-5.97	0.000521	0.00211
NC_006687.1	1023032	1023508	477	*	-0.68	-3.7	0.23	-3.94	0.000521	0.00211
NC_006679.1	389531	390238	708	*	1.29	-3.7	2.27	-5.97	0.000522	0.00211
NC_006684.1	572835	573432	598	*	1.29	-3.7	2.27	-5.97	0.000522	0.00211
NC_006687.1	884847	885960	1114	*	1.29	-3.7	2.27	-5.97	0.000522	0.00211
NC_006692.1	759800	760457	658	*	1.29	-3.7	2.27	-5.97	0.000522	0.00211
NC_006670.1	1441460	1442103	644	*	1.69	-3.7	2.68	-6.38	0.000522	0.00211
NC_006685.1	140358	141409	1052	*	1.69	-3.7	2.68	-6.38	0.000522	0.00211
NC_006681.1	383838	384642	805	*	1.29	-3.7	2.27	-5.97	0.000522	0.00211
NC_006684.1	635143	635715	573	*	1.69	-3.7	2.67	-6.38	0.000523	0.00211
NC_006680.1	82764	83353	590	*	1.3	-3.7	2.27	-5.98	0.000523	0.00211
NC_006694.1	152592	153234	643	*	1.3	-3.7	2.27	-5.98	0.000523	0.00211
NC_006694.1	681996	682784	789	*	1.3	-3.7	2.28	-5.98	0.000524	0.00211
NC_006670.1	1340719	1341418	700	*	1.68	-3.7	2.66	-6.37	0.000525	0.00211
NC_006693.1	532654	533555	902	*	1.68	-3.7	2.66	-6.37	0.000525	0.00211
NC_006694.1	483113	484518	1406	*	1.68	-3.7	2.66	-6.37	0.000525	0.00211
NC_006691.1	1331739	1332187	449	*	1.3	-3.7	2.28	-5.98	0.000525	0.00211
NC_006687.1	674379	674920	542	*	1.31	-3.7	2.28	-5.99	0.000525	0.00211
NC_006682.1	492222	493049	828	*	1.68	-3.7	2.66	-6.36	0.000526	0.00211
NC_006691.1	674366	675828	1463	*	1.68	-3.7	2.66	-6.36	0.000526	0.00211
NC_006681.1	645497	646137	641	*	1.31	-3.7	2.29	-5.99	0.000526	0.00211
NC_006685.1	1585895	1586628	734	*	1.68	-3.7	2.66	-6.36	0.000526	0.00211
NC_006681.1	610705	611809	1105	*	1.67	-3.7	2.66	-6.36	0.000527	0.00211
NC_006685.1	1692562	1694240	1679	*	1.67	-3.7	2.66	-6.36	0.000527	0.00211
NC_006670.1	1960179	1961071	893	*	1.31	-3.7	2.29	-5.99	0.000527	0.00211
NC_006693.1	415975	417018	1044	*	1.31	-3.7	2.29	-5.99	0.000527	0.00211
NC_006679.1	581451	582307	857	*	1.67	-3.7	2.65	-6.36	0.000527	0.00211
NC_006693.1	539173	539995	823	*	1.67	-3.7	2.65	-6.36	0.000527	0.00211
NC_006681.1	196536	197421	886	*	1.67	-3.7	2.65	-6.36	0.000527	0.00211
NC_006684.1	1558884	1559419	536	*	1.32	-3.7	2.3	-6	0.000528	0.00211
NC_006686.1	874526	875065	540	*	1.32	-3.7	2.3	-6	0.000528	0.00211
NC_006693.1	118266	118811	546	*	1.32	-3.7	2.3	-6	0.000528	0.00211
NC_006685.1	1117014	1118005	992	*	1.67	-3.7	2.65	-6.35	0.000528	0.00211
NC_006685.1	922679	923511	833	*	1.32	-3.7	2.3	-6	0.000528	0.00211
NC_006682.1	224664	225136	473	*	1.33	-3.7	2.3	-6.01	0.000529	0.00211
NC_006684.1	1073180	1073764	585	*	1.33	-3.7	2.3	-6.01	0.000529	0.00211
NC_006691.1	177392	178148	757	*	1.33	-3.7	2.3	-6.01	0.000529	0.00211
NC_006684.1	64804	65288	485	*	1.66	-3.7	2.64	-6.34	0.00053	0.00211
NC_006684.1	1257392	1258271	880	*	1.33	-3.7	2.31	-6.01	0.00053	0.00211
NC_006686.1	691127	691475	349	*	1.33	-3.7	2.31	-6.01	0.00053	0.00211
NC_006680.1	879651	880462	812	*	1.66	-3.7	2.64	-6.34	0.00053	0.00211
NC_006694.1	549520	550481	962	*	1.33	-3.7	2.31	-6.01	0.00053	0.00211
NC_006679.1	999066	999839	774	*	1.65	-3.7	2.64	-6.34	0.000531	0.00211
NC_006693.1	106651	108151	1501	*	1.33	-3.7	2.31	-6.01	0.000531	0.00211
NC_006693.1	796882	797622	741	*	1.33	-3.7	2.31	-6.01	0.000531	0.00211
NC_006693.1	860970	861448	479	*	1.33	-3.7	2.31	-6.01	0.000531	0.00211
NC_006680.1	659442	660576	1135	*	1.65	-3.7	2.63	-6.34	0.000531	0.00211
NC_006686.1	950764	951287	524	*	1.65	-3.7	2.63	-6.34	0.000531	0.00211
NC_006683.1	120172	120960	789	*	1.34	-3.7	2.32	-6.02	0.000532	0.00211
NC_006686.1	1103540	1104237	698	*	1.64	-3.7	2.63	-6.33	0.000532	0.00211
NC_006687.1	114921	115713	793	*	1.34	-3.7	2.32	-6.02	0.000532	0.00211
NC_006687.1	439407	440192	786	*	1.34	-3.7	2.32	-6.02	0.000532	0.00211
NC_006670.1	1889673	1890728	1056	*	3.08	-1.81	4.06	-5.87	0.000533	0.00211
NC_006685.1	699562	700378	817	*	1.64	-3.7	2.62	-6.33	0.000533	0.00211
NC_006670.1	1576519	1577394	876	*	1.35	-3.7	2.32	-6.03	0.000533	0.00211
NC_006691.1	579356	580071	716	*	1.35	-3.7	2.32	-6.03	0.000533	0.00211
NC_006684.1	1247661	1248274	614	*	1.35	-3.7	2.33	-6.03	0.000534	0.00211
NC_006685.1	1639263	1639809	547	*	1.35	-3.7	2.33	-6.03	0.000534	0.00211
NC_006694.1	109253	109973	721	*	1.64	-3.7	2.62	-6.32	0.000534	0.00211
NC_006670.1	355383	356148	766	*	1.63	-3.7	2.62	-6.32	0.000534	0.00211
NC_006670.1	1828046	1828915	870	*	1.63	-3.7	2.62	-6.32	0.000534	0.00211
NC_006685.1	1518568	1519287	720	*	1.63	-3.7	2.61	-6.32	0.000535	0.00211
NC_006684.1	485223	485838	616	*	1.35	-3.7	2.33	-6.04	0.000535	0.00211
NC_006685.1	327787	328495	709	*	1.35	-3.7	2.33	-6.04	0.000535	0.00211
NC_006684.1	126086	126640	555	*	1.36	-3.7	2.34	-6.04	0.000535	0.00211
NC_006684.1	157024	157423	400	*	1.36	-3.7	2.34	-6.04	0.000536	0.00211
NC_006685.1	758581	759161	581	*	1.36	-3.7	2.34	-6.04	0.000536	0.00211
NC_006691.1	398941	399907	967	*	1.36	-3.7	2.34	-6.04	0.000536	0.00211
NC_006682.1	682795	683642	848	*	1.62	-3.7	2.6	-6.31	0.000536	0.00211
NC_006670.1	1614811	1615941	1131	*	1.62	-3.7	2.6	-6.31	0.000536	0.00211
NC_006685.1	558915	559797	883	*	1.62	-3.7	2.6	-6.3	0.000537	0.00211
NC_006686.1	152896	153621	726	*	1.62	-3.7	2.6	-6.3	0.000537	0.00211
NC_006691.1	572159	572857	699	*	1.37	-3.7	2.35	-6.05	0.000537	0.00211
NC_006681.1	65112	66059	948	*	1.62	-3.7	2.6	-6.3	0.000537	0.00211
NC_006670.1	2271726	2272371	646	*	1.37	-3.7	2.35	-6.05	0.000537	0.00211
NC_006670.1	2240465	2241092	628	*	1.61	-3.7	2.59	-6.3	0.000538	0.00211
NC_006670.1	786832	787313	482	*	1.38	-3.7	2.35	-6.06	0.000538	0.00211
NC_006685.1	345489	346167	679	*	1.38	-3.7	2.35	-6.06	0.000538	0.00211
NC_006687.1	709515	710284	770	*	1.38	-3.7	2.35	-6.06	0.000538	0.00211
NC_006692.1	1114404	1114948	545	*	1.61	-3.7	2.59	-6.29	0.000538	0.00211
NC_006694.1	977351	978075	725	*	1.38	-3.7	2.36	-6.06	0.000538	0.00211
NC_006685.1	193469	194551	1083	*	1.61	-3.7	2.59	-6.29	0.000538	0.00211
NC_006694.1	710622	711057	436	*	1.61	-3.7	2.59	-6.29	0.000538	0.00211
NC_006670.1	1319247	1319859	613	*	1.38	-3.7	2.36	-6.06	0.000539	0.00211
NC_006670.1	756038	756617	580	*	1.6	-3.7	2.58	-6.29	0.000539	0.00211
NC_006683.1	508379	508984	606	*	1.6	-3.7	2.58	-6.29	0.000539	0.00211
NC_006670.1	432421	433244	824	*	1.39	-3.7	2.37	-6.07	0.00054	0.00211
NC_006694.1	82929	83180	252	*	-0.69	-3.7	0.22	-3.92	0.00054	0.00211
NC_006685.1	1774740	1775515	776	*	1.6	-3.7	2.58	-6.28	0.00054	0.00211
NC_006691.1	388197	388580	384	*	1.6	-3.7	2.58	-6.28	0.00054	0.00211
NC_006679.1	529415	530165	751	*	1.59	-3.7	2.58	-6.28	0.00054	0.00211
NC_006681.1	477077	477833	757	*	1.59	-3.7	2.58	-6.28	0.00054	0.00211
NC_006685.1	1001382	1002177	796	*	1.59	-3.7	2.58	-6.28	0.00054	0.00211
NC_006679.1	266715	267960	1246	*	1.59	-3.7	2.57	-6.28	0.00054	0.00211
NC_006693.1	298004	298621	618	*	1.4	-3.7	2.38	-6.08	0.000541	0.00211
NC_006686.1	686254	686918	665	*	1.59	-3.7	2.57	-6.27	0.000541	0.00211
NC_006679.1	945805	946728	924	*	1.4	-3.7	2.38	-6.08	0.000541	0.00211
NC_006684.1	420104	420717	614	*	1.4	-3.7	2.38	-6.09	0.000541	0.00211
NC_006691.1	816769	817409	641	*	1.4	-3.7	2.38	-6.09	0.000541	0.00211
NC_006685.1	1757984	1759062	1079	*	1.58	-3.7	2.56	-6.27	0.000541	0.00211
NC_006687.1	558204	559572	1369	*	1.58	-3.7	2.56	-6.27	0.000541	0.00211
NC_006687.1	1401763	1402470	708	*	1.41	-3.7	2.38	-6.09	0.000542	0.00211
NC_006685.1	1140102	1140566	465	*	1.58	-3.7	2.56	-6.26	0.000542	0.00211
NC_006685.1	1798146	1798726	581	*	1.41	-3.7	2.39	-6.09	0.000542	0.00211
NC_006687.1	1302526	1303916	1391	*	1.41	-3.7	2.39	-6.09	0.000542	0.00211
NC_006685.1	1586771	1587457	687	*	1.58	-3.7	2.56	-6.26	0.000542	0.00211
NC_006685.1	1872245	1873198	954	*	1.57	-3.7	2.56	-6.26	0.000542	0.00211
NC_006683.1	359509	360416	908	*	1.41	-3.7	2.39	-6.1	0.000542	0.00211
NC_006680.1	885644	885996	353	*	1.42	-3.7	2.4	-6.1	0.000543	0.00211
NC_006670.1	2123483	2124510	1028	*	1.42	-3.7	2.4	-6.1	0.000543	0.00211
NC_006681.1	291979	292625	647	*	1.42	-3.7	2.4	-6.1	0.000543	0.00211
NC_006692.1	1316295	1317061	767	*	1.57	-3.7	2.55	-6.25	0.000543	0.00211
NC_006694.1	675264	676074	811	*	1.56	-3.7	2.54	-6.25	0.000543	0.00211
NC_006682.1	182876	183804	929	*	1.42	-3.7	2.4	-6.11	0.000543	0.00211
NC_006683.1	511469	511997	529	*	1.42	-3.7	2.4	-6.11	0.000543	0.00211
NC_006670.1	120076	120809	734	*	1.56	-3.7	2.54	-6.24	0.000543	0.00211
NC_006670.1	1249080	1249563	484	*	1.43	-3.7	2.41	-6.11	0.000543	0.00211
NC_006670.1	1040891	1041786	896	*	1.56	-3.7	2.54	-6.24	0.000543	0.00211
NC_006685.1	1241360	1242614	1255	*	1.43	-3.7	2.41	-6.11	0.000544	0.00211
NC_006685.1	1854050	1854790	741	*	1.56	-3.7	2.54	-6.24	0.000544	0.00211
NC_006686.1	1180134	1181158	1025	*	1.56	-3.7	2.54	-6.24	0.000544	0.00211
NC_006685.1	502814	503384	571	*	1.43	-3.7	2.41	-6.12	0.000544	0.00211
NC_006687.1	235607	236408	802	*	1.43	-3.7	2.41	-6.12	0.000544	0.00211
NC_006687.1	544670	545769	1100	*	1.43	-3.7	2.41	-6.12	0.000544	0.00211
NC_006679.1	662352	662763	412	*	1.55	-3.7	2.53	-6.24	0.000544	0.00211
NC_006681.1	811288	811929	642	*	1.55	-3.7	2.53	-6.23	0.000544	0.00211
NC_006670.1	764302	764764	463	*	1.55	-3.7	2.53	-6.23	0.000544	0.00211
NC_006686.1	578946	579967	1022	*	1.55	-3.7	2.53	-6.23	0.000544	0.00211
NC_006687.1	1347882	1348498	617	*	1.55	-3.7	2.53	-6.23	0.000544	0.00211
NC_006687.1	1428233	1429166	934	*	1.55	-3.7	2.53	-6.23	0.000544	0.00211
NC_006684.1	1348664	1349381	718	*	1.44	-3.7	2.42	-6.12	0.000544	0.00211
NC_006670.1	1545451	1545838	388	*	1.54	-3.7	2.53	-6.23	0.000544	0.00211
NC_006692.1	336152	336825	674	*	1.54	-3.7	2.53	-6.23	0.000544	0.00211
NC_006670.1	1129335	1130079	745	*	1.44	-3.7	2.42	-6.12	0.000544	0.00211
NC_006685.1	48841	49319	479	*	1.54	-3.7	2.52	-6.23	0.000545	0.00211
NC_006682.1	505347	506046	700	*	1.54	-3.7	2.52	-6.22	0.000545	0.00211
NC_006686.1	1282449	1283211	763	*	1.54	-3.7	2.52	-6.22	0.000545	0.00211
NC_006685.1	1044296	1044906	611	*	1.45	-3.7	2.43	-6.13	0.000545	0.00211
NC_006670.1	1931065	1931848	784	*	1.45	-3.7	2.43	-6.13	0.000545	0.00211
NC_006694.1	597087	598052	966	*	1.45	-3.7	2.43	-6.13	0.000545	0.00211
NC_006681.1	348017	348957	941	*	1.54	-3.7	2.52	-6.22	0.000545	0.00211
NC_006681.1	547224	548110	887	*	1.54	-3.7	2.52	-6.22	0.000545	0.00211
NC_006691.1	183498	184138	641	*	1.45	-3.7	2.43	-6.13	0.000545	0.00211
NC_006683.1	79080	79838	759	*	1.46	-3.7	2.44	-6.14	0.000545	0.00211
NC_006684.1	1311413	1312004	592	*	1.46	-3.7	2.44	-6.14	0.000545	0.00211
NC_006670.1	1010390	1011084	695	*	1.53	-3.7	2.51	-6.21	0.000545	0.00211
NC_006670.1	1572047	1572903	857	*	1.53	-3.7	2.51	-6.21	0.000545	0.00211
NC_006684.1	1317147	1317678	532	*	1.53	-3.7	2.51	-6.21	0.000545	0.00211
NC_006686.1	854133	855118	986	*	1.52	-3.7	2.5	-6.21	0.000546	0.00211
NC_006681.1	200460	201214	755	*	1.47	-3.7	2.44	-6.15	0.000546	0.00211
NC_006670.1	2252755	2253285	531	*	1.52	-3.7	2.5	-6.2	0.000546	0.00211
NC_006681.1	735323	735868	546	*	1.52	-3.7	2.5	-6.2	0.000546	0.00211
NC_006686.1	348683	349099	417	*	1.47	-3.7	2.45	-6.15	0.000546	0.00211
NC_006694.1	233179	233831	653	*	1.47	-3.7	2.45	-6.15	0.000546	0.00211
NC_006680.1	546789	547934	1146	*	1.52	-3.7	2.5	-6.2	0.000546	0.00211
NC_006679.1	55306	56210	905	*	1.47	-3.7	2.45	-6.15	0.000546	0.00211
NC_006686.1	512334	513010	677	*	1.51	-3.7	2.5	-6.2	0.000546	0.00211
NC_006691.1	798886	800838	1953	*	1.51	-3.7	2.5	-6.2	0.000546	0.00211
NC_006693.1	285854	286669	816	*	1.51	-3.7	2.5	-6.2	0.000546	0.00211
NC_006685.1	789647	790146	500	*	1.51	-3.7	2.49	-6.19	0.000546	0.00211
NC_006670.1	1488479	1489442	964	*	1.48	-3.7	2.46	-6.16	0.000546	0.00211
NC_006679.1	974808	975593	786	*	1.51	-3.7	2.49	-6.19	0.000546	0.00211
NC_006686.1	522153	522897	745	*	1.51	-3.7	2.49	-6.19	0.000546	0.00211
NC_006680.1	139459	140029	571	*	1.5	-3.7	2.48	-6.19	0.000546	0.00211
NC_006692.1	1087822	1088966	1145	*	1.48	-3.7	2.46	-6.17	0.000546	0.00211
NC_006684.1	43684	44088	405	*	1.49	-3.7	2.47	-6.17	0.000546	0.00211
NC_006684.1	1342672	1343187	516	*	1.49	-3.7	2.47	-6.17	0.000546	0.00211
NC_006687.1	337770	338272	503	*	1.49	-3.7	2.47	-6.17	0.000546	0.00211
NC_006679.1	930465	931500	1036	*	1.5	-3.7	2.48	-6.18	0.000546	0.00211
NC_006684.1	710728	711442	715	*	1.5	-3.7	2.48	-6.18	0.000546	0.00211
NC_006686.1	546631	547412	782	*	1.5	-3.7	2.48	-6.18	0.000546	0.00211
NC_006691.1	1071033	1071665	633	*	1.49	-3.7	2.47	-6.17	0.000546	0.00211
NC_006684.1	352134	352593	460	*	1.49	-3.7	2.47	-6.18	0.000546	0.00211
NC_006686.1	1642443	1643404	962	*	3.21	-1.52	4.18	-5.7	0.000551	0.00213
NC_006682.1	187893	188313	421	*	-0.7	-3.7	0.21	-3.91	0.000559	0.00216
NC_006683.1	512796	513657	862	*	1.81	-2.99	2.79	-5.77	0.000566	0.00219
NC_006691.1	938560	940025	1466	*	4.35	1.57	5.24	-3.67	0.000569	0.00219
NC_006693.1	540393	540768	376	*	0.97	-3.3	1.94	-5.24	0.000579	0.00223
NC_006670.1	932000	932492	493	*	-0.71	-3.7	0.2	-3.9	0.00058	0.00223
NC_006685.1	1981619	1981877	259	*	-0.71	-3.7	0.2	-3.9	0.00058	0.00223
NC_006694.1	1145368	1146362	995	*	2.93	-1.36	3.89	-5.25	0.000591	0.00227
NC_006687.1	1356346	1357350	1005	*	2.81	-2.15	3.78	-5.93	0.000595	0.00229
NC_006680.1	297251	297512	262	*	-0.72	-3.7	0.19	-3.89	0.000602	0.00231
NC_006691.1	228605	230164	1560	*	-0.72	-3.7	0.19	-3.89	0.000602	0.00231
NC_006693.1	919970	920602	633	*	0.99	-2.99	1.94	-4.93	0.000607	0.00233
NC_006670.1	390298	391219	922	*	-0.73	-3.7	0.17	-3.88	0.000626	0.0024
NC_006687.1	347679	348051	373	*	-0.73	-3.7	0.17	-3.88	0.000626	0.0024
NC_006691.1	796480	797650	1171	*	-0.73	-3.7	0.17	-3.88	0.000626	0.0024
NC_006694.1	320197	320404	208	*	0.15	-2.73	1.05	-3.78	0.00063	0.00241
NC_006685.1	575883	576944	1062	*	2.25	-2.96	3.23	-6.18	0.000641	0.00245
NC_006670.1	334440	334800	361	*	0.23	-2.73	1.13	-3.86	0.000645	0.00246
NC_006681.1	161804	162264	461	*	-0.74	-3.7	0.16	-3.87	0.000652	0.00249
NC_006684.1	597271	597511	241	*	-0.75	-3.7	0.15	-3.85	0.000679	0.00259
NC_006685.1	524961	525515	555	*	-0.75	-3.7	0.15	-3.85	0.000679	0.00259
NC_006684.1	633728	634269	542	*	-0.76	-3.7	0.14	-3.84	0.000708	0.0027
NC_006670.1	22424	22812	389	*	0.79	-2.96	1.73	-4.69	0.000718	0.00273
NC_006694.1	880828	881082	255	*	-0.78	-3.7	0.13	-3.83	0.000739	0.00281
NC_006685.1	1069492	1069762	271	*	1.07	-3.7	2.05	-5.75	0.000773	0.00294
NC_006685.1	1537887	1539581	1695	*	5.27	3.26	6.08	-2.82	0.000789	0.003
NC_006684.1	1313927	1314149	223	*	0.51	-2.73	1.43	-4.16	0.000803	0.00305
NC_006685.1	1376543	1376802	260	*	1.26	-2.96	2.22	-5.18	0.000817	0.0031
NC_006691.1	807144	807544	401	*	0.92	-2.99	1.87	-4.86	0.000853	0.00323
NC_006692.1	745518	746654	1137	*	3.1	-1.02	4.05	-5.07	0.00087	0.00329
NC_006692.1	17550	17874	325	*	1.48	-2.96	2.45	-5.4	0.000875	0.00331
NC_006693.1	1048004	1049068	1065	*	2.42	-2.51	3.39	-5.9	0.000881	0.00333
NC_006694.1	142799	143056	258	*	-0.07	-2.47	0.78	-3.25	0.000891	0.00337
NC_006685.1	702990	703965	976	*	2.92	-1.81	3.89	-5.7	0.00093	0.00351
NC_006684.1	713107	713467	361	*	-0.83	-3.7	0.06	-3.77	0.000935	0.00353
NC_006670.1	1725941	1727532	1592	*	2.92	-1.24	3.88	-5.12	0.000953	0.0036
NC_006692.1	1273048	1273876	829	*	2.27	-2.1	3.23	-5.34	0.000959	0.00362
NC_006691.1	621997	623151	1155	*	2.9	-1.81	3.87	-5.68	0.000991	0.00373
NC_006687.1	371267	371812	546	*	1.08	-2.99	2.03	-5.02	0.001	0.00376
NC_006686.1	107325	107773	449	*	1.09	-2.73	2.04	-4.77	0.00103	0.00386
NC_006682.1	51924	52424	501	*	2.18	-2.15	3.14	-5.29	0.00103	0.00386
NC_006680.1	530451	530872	422	*	1.09	-2.96	2.04	-5	0.00103	0.00387
NC_006680.1	246085	246550	466	*	-0.86	-3.7	0.04	-3.74	0.00104	0.00389
NC_006684.1	1067522	1067879	358	*	-0.86	-3.7	0.04	-3.74	0.00104	0.00389
NC_006685.1	1190611	1190997	387	*	1.14	-2.99	2.1	-5.09	0.00105	0.00394
NC_006693.1	986545	986955	411	*	-0.29	-3.7	0.65	-4.35	0.00106	0.00398
NC_006685.1	1322436	1322822	387	*	0.23	-2.51	1.11	-3.62	0.00108	0.00404
NC_006686.1	1152534	1152841	308	*	-0.87	-3.7	0.03	-3.73	0.00109	0.00409
NC_006691.1	499455	500134	680	*	2.16	-2.15	3.12	-5.27	0.0011	0.00412
NC_006670.1	28094	28965	872	*	2.61	-1.52	3.57	-5.09	0.00115	0.0043
NC_006680.1	909024	909279	256	*	-0.88	-3.7	0.01	-3.71	0.00116	0.00431
NC_006684.1	1057398	1058181	784	*	-0.88	-3.7	0.01	-3.71	0.00116	0.00431
NC_006685.1	1408126	1408417	292	*	-0.88	-3.7	0.01	-3.71	0.00116	0.00431
NC_006687.1	1352122	1352462	341	*	-0.89	-3.7	0	-3.7	0.00122	0.00455
NC_006687.1	46904	47385	482	*	1.82	-2.47	2.78	-5.25	0.00122	0.00455
NC_006684.1	534217	535293	1077	*	2.54	-2.15	3.51	-5.66	0.00124	0.00461
NC_006683.1	290569	291250	682	*	2.3	-2.47	3.28	-5.74	0.00126	0.00468
NC_006686.1	1194594	1194900	307	*	0.53	-2.47	1.44	-3.9	0.00126	0.0047
NC_006679.1	884894	885367	474	*	1.42	-3.7	2.39	-6.1	0.00129	0.00478
NC_006680.1	57467	58633	1167	*	3.09	-1.16	4.05	-5.21	0.00129	0.0048
NC_006680.1	648876	649420	545	*	2.16	-2.15	3.13	-5.28	0.00132	0.00489
NC_006686.1	1461905	1462210	306	*	-0.92	-3.7	-0.03	-3.67	0.00138	0.0051
NC_006691.1	410610	411100	491	*	-0.92	-3.7	-0.03	-3.67	0.00138	0.0051
NC_006670.1	1661336	1661609	274	*	-0.93	-3.7	-0.04	-3.66	0.00146	0.00542
NC_006679.1	441188	441586	399	*	1.1	-2.51	2.03	-4.54	0.00154	0.0057
NC_006692.1	345102	345460	359	*	-0.94	-3.7	-0.06	-3.65	0.00156	0.00576
NC_006693.1	295071	295537	467	*	-0.94	-3.7	-0.06	-3.65	0.00156	0.00576
NC_006684.1	445461	445661	201	*	0.7	-2.47	1.62	-4.09	0.0016	0.00592
NC_006684.1	1091963	1092796	834	*	1.75	-2.73	2.72	-5.44	0.00161	0.00593
NC_006693.1	485768	487510	1743	*	5.43	3.69	6.19	-2.5	0.00161	0.00593
NC_006680.1	92513	92717	205	*	1.36	-2.47	2.31	-4.78	0.00162	0.00597
NC_006686.1	593986	594543	558	*	1.86	-2.47	2.82	-5.29	0.00166	0.00611
NC_006686.1	498701	499391	691	*	1.19	-2.73	2.14	-4.87	0.00166	0.00611
NC_006684.1	1413275	1413676	402	*	0.77	-2.28	1.68	-3.96	0.00167	0.00611
NC_006685.1	755740	757002	1263	*	-0.96	-3.7	-0.07	-3.63	0.00167	0.00611
NC_006692.1	618217	618655	439	*	-0.96	-3.7	-0.07	-3.63	0.00167	0.00611
NC_006686.1	543364	544624	1261	*	3.67	0.65	4.58	-3.93	0.00169	0.00619
NC_006684.1	923816	924774	959	*	3.37	0.33	4.28	-3.95	0.00173	0.00634
NC_006686.1	740207	740561	355	*	0.26	-2.32	1.13	-3.45	0.00178	0.0065
NC_006684.1	28819	29155	337	*	0.26	-2.32	1.14	-3.46	0.00178	0.0065
NC_006679.1	945461	945755	295	*	1.48	-2.47	2.43	-4.9	0.00179	0.00652
NC_006681.1	213146	213720	575	*	1.39	-2.51	2.34	-4.85	0.00188	0.00685
NC_006694.1	835520	835965	446	*	0.4	-2.32	1.29	-3.61	0.00188	0.00685
NC_006686.1	1128921	1130065	1145	*	2.01	-2.47	2.98	-5.44	0.00199	0.00725
NC_006683.1	51658	52083	426	*	0.64	-2.32	1.54	-3.86	0.00199	0.00725
NC_006683.1	679525	680797	1273	*	3.54	0.09	4.48	-4.38	0.002	0.00728
NC_006686.1	855566	856230	665	*	-1	-3.7	-0.11	-3.59	0.00205	0.00745
NC_006687.1	1040181	1040461	281	*	-1	-3.7	-0.11	-3.59	0.00205	0.00745
NC_006692.1	1154422	1154979	558	*	-1	-3.7	-0.11	-3.59	0.00205	0.00745
NC_006679.1	157342	157942	601	*	2.5	-1.42	3.45	-4.87	0.00212	0.00771
NC_006670.1	1352582	1352920	339	*	1	-2.51	1.93	-4.44	0.00217	0.00788
NC_006685.1	1527548	1528077	530	*	1	-2.51	1.93	-4.44	0.00217	0.00788
NC_006691.1	789559	789946	388	*	0.96	-2.47	1.89	-4.36	0.00219	0.00793
NC_006692.1	91955	93315	1361	*	-1.01	-3.7	-0.13	-3.58	0.0022	0.00798
NC_006692.1	419623	420060	438	*	0.98	-2.47	1.92	-4.38	0.00224	0.00811
NC_006681.1	392371	392832	462	*	0.89	-2.32	1.81	-4.13	0.00225	0.00815
NC_006680.1	196674	197003	330	*	1.06	-2.51	1.99	-4.5	0.00227	0.00821
NC_006694.1	150826	152035	1210	*	2.27	-2.1	3.23	-5.34	0.00235	0.00847
NC_006679.1	314931	315231	301	*	-1.02	-3.7	-0.14	-3.56	0.00238	0.00857
NC_006686.1	999443	1000287	845	*	2.38	-1.57	3.34	-4.9	0.00239	0.00863
NC_006679.1	515607	515928	322	*	-0.23	-2.32	0.59	-2.91	0.00245	0.00884
NC_006684.1	366361	366931	571	*	1.75	-2.47	2.71	-5.17	0.00252	0.00907
NC_006694.1	960722	960983	262	*	-1.04	-3.7	-0.16	-3.55	0.00257	0.00923
NC_006684.1	408969	411351	2383	*	3.32	-0.74	4.28	-5.02	0.00265	0.00954
NC_006693.1	682596	682959	364	*	0.8	-2.32	1.71	-4.03	0.0027	0.00969
NC_006685.1	202570	204674	2105	*	4.81	2.46	5.66	-3.2	0.00272	0.00976
NC_006687.1	306276	306911	636	*	1.44	-2.47	2.39	-4.86	0.00278	0.00996
NC_006687.1	656913	657654	742	*	-1.05	-3.7	-0.17	-3.53	0.00278	0.00996
NC_006680.1	223695	224036	342	*	0.39	-2.15	1.26	-3.41	0.00288	0.0103
NC_006682.1	329359	330129	771	*	2.56	-0.96	3.5	-4.46	0.00295	0.0106
NC_006692.1	430413	430780	368	*	0.65	-2.1	1.53	-3.64	0.00301	0.0108
NC_006670.1	2151915	2152384	470	*	0.95	-2.32	1.88	-4.19	0.00308	0.011
NC_006694.1	537656	537987	332	*	0.53	-2.15	1.42	-3.57	0.00311	0.0111
NC_006691.1	511003	511689	687	*	1.76	-2.32	2.71	-5.03	0.00318	0.0113
NC_006692.1	104612	105231	620	*	1.04	-2.32	1.96	-4.28	0.00326	0.0116
NC_006670.1	771297	771556	260	*	-1.08	-3.7	-0.2	-3.5	0.00328	0.0117
NC_006686.1	1012688	1012972	285	*	-1.08	-3.7	-0.2	-3.5	0.00328	0.0117
NC_006684.1	421732	422431	700	*	2.47	-1.33	3.42	-4.74	0.00329	0.0117
NC_006679.1	64194	65376	1183	*	3.7	1.29	4.56	-3.26	0.00334	0.0119
NC_006684.1	1044408	1044950	543	*	2.5	-1	3.44	-4.44	0.00348	0.0124
NC_006685.1	1341184	1341706	523	*	1.49	-2.1	2.43	-4.53	0.00351	0.0125
NC_006682.1	50229	51666	1438	*	3.2	0.39	4.1	-3.71	0.00354	0.0126
NC_006681.1	399260	400035	776	*	1.55	-2.32	2.5	-4.82	0.00354	0.0126
NC_006685.1	1166655	1167661	1007	*	1.51	-2.32	2.46	-4.78	0.00357	0.0127
NC_006685.1	579267	579823	557	*	1.49	-2.32	2.44	-4.76	0.00359	0.0127
NC_006694.1	740311	741195	885	*	1.37	-2.32	2.31	-4.63	0.00363	0.0129
NC_006686.1	1266661	1269037	2377	*	3.38	-0.51	4.33	-4.84	0.00367	0.013
NC_006694.1	443503	444737	1235	*	3.74	0.57	4.65	-4.08	0.00376	0.0133
NC_006694.1	748383	748808	426	*	0.77	-2.15	1.67	-3.82	0.0038	0.0135
NC_006681.1	886688	887411	724	*	3.09	-0.41	4.03	-4.44	0.00388	0.0137
NC_006680.1	504632	504908	277	*	-1.11	-3.7	-0.23	-3.47	0.0039	0.0138
NC_006684.1	1069627	1070543	917	*	-1.11	-3.7	-0.23	-3.47	0.0039	0.0138
NC_006694.1	923466	924562	1097	*	2.82	-0.52	3.75	-4.27	0.00393	0.0139
NC_006693.1	908505	909556	1052	*	1.97	-2.1	2.93	-5.03	0.00395	0.0139
NC_006670.1	1122076	1122949	874	*	4.09	1.95	4.92	-2.96	0.00426	0.015
NC_006691.1	354834	355320	487	*	0.37	-2	1.23	-3.23	0.00427	0.015
NC_006682.1	103319	104070	752	*	-0.44	-2.1	0.31	-2.41	0.0043	0.0151
NC_006687.1	263473	264241	769	*	2.27	-1.57	3.22	-4.79	0.00444	0.0156
NC_006683.1	82749	83984	1236	*	3.65	1.08	4.52	-3.44	0.00444	0.0156
NC_006694.1	713429	713800	372	*	0.77	-2.15	1.67	-3.82	0.00466	0.0164
NC_006685.1	704492	705014	523	*	1.42	-2.15	2.36	-4.51	0.00493	0.0173
NC_006685.1	412626	413515	890	*	1.34	-2.15	2.28	-4.43	0.00496	0.0174
NC_006694.1	790709	791814	1106	*	2.79	-0.74	3.73	-4.47	0.00496	0.0174
NC_006692.1	611287	611899	613	*	-1.15	-3.7	-0.28	-3.42	0.00516	0.0181
NC_006670.1	687468	688701	1234	*	1.84	-2	2.79	-4.79	0.00518	0.0181
NC_006685.1	1277476	1277907	432	*	1.58	-1.86	2.52	-4.38	0.00521	0.0182
NC_006681.1	325681	326412	732	*	2.26	-1.57	3.21	-4.78	0.00535	0.0187
NC_006679.1	535401	535766	366	*	1.77	-2	2.72	-4.72	0.00549	0.0192
NC_006686.1	1161845	1162172	328	*	-1.17	-3.7	-0.3	-3.41	0.0057	0.0199
NC_006684.1	651396	652283	888	*	2.25	-1.24	3.19	-4.43	0.00577	0.0201
NC_006686.1	1076667	1077450	784	*	2.36	-1.57	3.32	-4.88	0.00581	0.0203
NC_006692.1	1053010	1055310	2301	*	2.95	-0.88	3.9	-4.78	0.00592	0.0206
NC_006685.1	1995831	1996824	994	*	1.94	-1.86	2.89	-4.75	0.00593	0.0206
NC_006684.1	961651	962178	528	*	2.8	-0.52	3.73	-4.25	0.00595	0.0207
NC_006692.1	1256694	1257398	705	*	2.06	-1.42	2.99	-4.41	0.00599	0.0208
NC_006685.1	1622631	1623050	420	*	1.47	-1.81	2.4	-4.21	0.00608	0.0211
NC_006682.1	203928	204692	765	*	2.23	-1.24	3.16	-4.4	0.00613	0.0213
NC_006693.1	361777	362631	855	*	1.57	-2	2.51	-4.51	0.0062	0.0215
NC_006681.1	263546	264089	544	*	2.14	-1.33	3.07	-4.4	0.00627	0.0217
NC_006682.1	447657	448074	418	*	-1.18	-3.7	-0.31	-3.39	0.00631	0.0218
NC_006685.1	137034	137704	671	*	-1.18	-3.7	-0.31	-3.39	0.00631	0.0218
NC_006685.1	1660369	1660661	293	*	-1.18	-3.7	-0.31	-3.39	0.00631	0.0218
NC_006686.1	871917	872510	594	*	-1.18	-3.7	-0.31	-3.39	0.00631	0.0218
NC_006670.1	1468801	1469871	1071	*	2.92	0.14	3.81	-3.68	0.00646	0.0223
NC_006684.1	127635	127957	323	*	1.5	-1.74	2.42	-4.16	0.00662	0.0228
NC_006679.1	922987	923538	552	*	1.68	-1.81	2.62	-4.43	0.00664	0.0229
NC_006685.1	1339246	1340916	1671	*	2.94	-0.42	3.86	-4.29	0.00675	0.0233
NC_006686.1	6610	9678	3069	*	4.37	2.46	5.16	-2.7	0.00691	0.0238
NC_006693.1	1095176	1096197	1022	*	2.27	-1.57	3.21	-4.78	0.00692	0.0238
NC_006684.1	982975	984158	1184	*	3.13	0.25	4.03	-3.78	0.00696	0.0239
NC_006679.1	526603	526936	334	*	-1.2	-3.7	-0.33	-3.37	0.00701	0.0241
NC_006687.1	1264809	1265001	193	*	-0.24	-2	0.53	-2.53	0.00703	0.0242
NC_006687.1	772142	773121	980	*	3.15	-0.05	4.07	-4.12	0.00704	0.0242
NC_006670.1	1004800	1004989	190	*	1.27	-1.81	2.18	-3.99	0.00714	0.0245
NC_006687.1	1073201	1073512	312	*	-0.17	-1.81	0.57	-2.39	0.00723	0.0248
NC_006687.1	175073	175900	828	*	2.09	-1.36	3.02	-4.38	0.00739	0.0253
NC_006693.1	583772	584582	811	*	2.71	-0.58	3.64	-4.21	0.00746	0.0256
NC_006685.1	945079	946559	1481	*	5.6	6.37	3.83	2.53	0.00792	0.0271
NC_006685.1	1690999	1691455	457	*	0.97	-1.86	1.86	-3.73	0.00805	0.0276
NC_006694.1	222498	223318	821	*	1.83	-1.61	2.76	-4.38	0.00806	0.0276
NC_006679.1	412057	412797	741	*	1.53	-1.86	2.46	-4.32	0.0081	0.0277
NC_006687.1	231924	232546	623	*	1.98	-1.52	2.92	-4.43	0.00813	0.0277
NC_006684.1	351401	351761	361	*	1.64	-1.3	2.55	-3.85	0.00822	0.028
NC_006680.1	866528	867209	682	*	2.22	-1.08	3.15	-4.23	0.00863	0.0294
NC_006686.1	732527	733144	618	*	-1.23	-3.7	-0.36	-3.34	0.00871	0.0297
NC_006679.1	244580	244978	399	*	1.07	-1.74	1.97	-3.71	0.00876	0.0298
NC_006670.1	261826	262610	785	*	2.58	-0.74	3.5	-4.25	0.0089	0.0303
NC_006685.1	476771	477300	530	*	1.67	-1.52	2.59	-4.11	0.00893	0.0304
NC_006692.1	1193967	1194853	887	*	2.09	-1.57	3.03	-4.6	0.00895	0.0304
NC_006670.1	1074891	1075573	683	*	1.6	-1.81	2.53	-4.34	0.00897	0.0305
NC_006685.1	1632409	1633130	722	*	2.16	-0.89	3.07	-3.96	0.0091	0.0309
NC_006682.1	310087	310525	439	*	1.43	-1.62	2.34	-3.97	0.00922	0.0313
NC_006687.1	1201524	1202162	639	*	1.64	-1.62	2.56	-4.19	0.00923	0.0313
NC_006670.1	990219	990438	220	*	0.17	-1.74	0.96	-2.7	0.00932	0.0316
NC_006686.1	1668972	1669636	665	*	1.08	-1.81	1.98	-3.79	0.00936	0.0317
NC_006685.1	1195393	1196109	717	*	1.65	-1.74	2.58	-4.32	0.00952	0.0322
NC_006686.1	571927	572566	640	*	1.64	-1.74	2.57	-4.31	0.00953	0.0322
NC_006680.1	241419	241836	418	*	1.16	-1.81	2.07	-3.88	0.00955	0.0323
NC_006694.1	96948	98072	1125	*	3.34	0.09	4.27	-4.17	0.00981	0.0331
NC_006687.1	570618	571209	592	*	2.57	-0.21	3.46	-3.67	0.00989	0.0334
NC_006692.1	1232662	1233736	1075	*	2.6	-1.02	3.54	-4.56	0.00999	0.0337
NC_006683.1	218439	219733	1295	*	4.91	5.76	2.6	3.16	0.0101	0.0342
NC_006686.1	1173782	1174371	590	*	2.52	-0.74	3.44	-4.18	0.0105	0.0352
NC_006687.1	34447	35076	630	*	1.93	-1.57	2.86	-4.43	0.0108	0.0363
NC_006692.1	347099	347895	797	*	1.95	-1.52	2.88	-4.4	0.0108	0.0363
NC_006694.1	650870	651254	385	*	1.28	-1.74	2.19	-3.93	0.0108	0.0364
NC_006692.1	438151	438469	319	*	-0.01	-1.74	0.76	-2.5	0.0111	0.0371
NC_006691.1	1204959	1205426	468	*	1.67	-1.62	2.59	-4.22	0.0115	0.0385
NC_006681.1	504986	505644	659	*	1.86	-1.57	2.8	-4.36	0.0115	0.0386
NC_006687.1	1172402	1172960	559	*	2.49	-0.63	3.41	-4.04	0.0115	0.0387
NC_006684.1	819317	819664	348	*	0.51	-1.62	1.34	-2.97	0.0118	0.0394
NC_006687.1	962841	963226	386	*	0.99	-1.62	1.87	-3.49	0.0122	0.0407
NC_006686.1	842416	843345	930	*	3.15	0.16	4.06	-3.9	0.0123	0.0412
NC_006684.1	122402	123175	774	*	2.62	-0.88	3.55	-4.43	0.0125	0.0419
NC_006692.1	263895	264103	209	*	0.52	-1.57	1.34	-2.91	0.0127	0.0423
NC_006670.1	277499	277757	259	*	0.2	-1.62	0.98	-2.61	0.0128	0.0427
NC_006679.1	1035129	1036169	1041	*	3.07	-0.31	4	-4.31	0.013	0.0435
NC_006670.1	33579	35256	1678	*	5.68	6.37	4.33	2.04	0.0139	0.0465
NC_006684.1	49349	49699	351	*	1.87	-1.16	2.78	-3.94	0.014	0.0465
NC_006670.1	1717974	1719153	1180	*	3.6	1.48	4.42	-2.94	0.0143	0.0475
NC_006670.1	1050148	1050911	764	*	1.6	-1.52	2.52	-4.04	0.0145	0.0482
NC_006692.1	758860	759463	604	*	1.77	-1.36	2.68	-4.05	0.0147	0.049
NC_006680.1	726153	726368	216	*	0.87	-1.57	1.73	-3.3	0.0147	0.049
NC_006691.1	632855	634035	1181	*	4.67	3.27	5.36	-2.09	0.0148	0.0492
NC_006682.1	567999	569167	1169	*	4.34	2.55	5.11	-2.56	0.0149	0.0495

## Sheet: WT_V8vBRF1OE_dBRF1
seqnames	start	end	width	strand	Conc	Conc_XL280_V8	Conc_brf1OE	Fold	p.value	FDR
NC_006670.1	603817	606559	2743	*	5.43	-3.02	6.43	-9.44	2.34e-12	1.27e-08
NC_006686.1	1126387	1127262	876	*	5.26	-3.02	6.26	-9.28	1.37e-11	3.73e-08
NC_006681.1	772382	773903	1522	*	4.91	-3.02	5.91	-8.92	2.54e-10	4.6e-07
NC_006670.1	165830	167264	1435	*	4.97	-3.02	5.97	-8.99	9.56e-10	1.3e-06
NC_006670.1	1215542	1217029	1488	*	5.06	-3.02	6.06	-9.07	8.39e-09	9.11e-06
NC_006685.1	1406775	1407767	993	*	4.76	-3.02	5.76	-8.78	2.22e-08	1.58e-05
NC_006686.1	1276258	1278045	1788	*	4.47	-3.02	5.46	-8.48	2.3e-08	1.58e-05
NC_006679.1	535838	536874	1037	*	4.48	-3.02	5.48	-8.5	2.32e-08	1.58e-05
NC_006686.1	1483702	1485043	1342	*	4.49	-3.02	5.48	-8.5	6.12e-08	3.7e-05
NC_006685.1	702990	703965	976	*	4.57	-1.13	5.55	-6.68	9.62e-08	4.52e-05
NC_006681.1	507268	508067	800	*	4.27	-3.02	5.27	-8.28	1.06e-07	4.52e-05
NC_006692.1	782201	783153	953	*	4.33	-3.02	5.33	-8.34	1.11e-07	4.52e-05
NC_006693.1	1048004	1049068	1065	*	4.32	-1.82	5.31	-7.13	1.16e-07	4.52e-05
NC_006692.1	312898	313607	710	*	4.15	-3.02	5.14	-8.16	1.16e-07	4.52e-05
NC_006694.1	946329	947338	1010	*	4.14	-3.02	5.13	-8.15	1.4e-07	4.98e-05
NC_006687.1	1006450	1007755	1306	*	4.17	-3.02	5.17	-8.18	1.47e-07	4.98e-05
NC_006694.1	601093	603054	1962	*	4.13	-3.02	5.12	-8.14	2.18e-07	6.96e-05
NC_006686.1	6610	9678	3069	*	6.5	3.15	7.43	-4.28	2.31e-07	6.96e-05
NC_006681.1	754598	755858	1261	*	4.24	-3.02	5.23	-8.25	2.76e-07	7.9e-05
NC_006694.1	135423	135870	448	*	4.35	-3.02	5.34	-8.36	3.54e-07	9.6e-05
NC_006680.1	587230	587946	717	*	4.22	-3.02	5.21	-8.23	4.62e-07	0.000115
NC_006687.1	121804	123053	1250	*	3.95	-3.02	4.95	-7.96	4.88e-07	0.000115
NC_006681.1	529154	530047	894	*	3.94	-3.02	4.94	-7.95	4.88e-07	0.000115
NC_006684.1	408969	411351	2383	*	5.12	-0.06	6.1	-6.16	5.25e-07	0.000119
NC_006682.1	247271	248537	1267	*	4.01	-3.02	5	-8.02	5.6e-07	0.000122
NC_006680.1	477534	479000	1467	*	4.22	-2.27	5.21	-7.48	6.14e-07	0.000128
NC_006692.1	826355	827461	1107	*	3.89	-3.02	4.89	-7.91	6.52e-07	0.000131
NC_006682.1	764928	765659	732	*	3.88	-3.02	4.87	-7.89	6.93e-07	0.000134
NC_006685.1	769691	771326	1636	*	4.03	-3.02	5.03	-8.05	7.83e-07	0.000142
NC_006683.1	91954	92725	772	*	3.88	-3.02	4.88	-7.89	7.87e-07	0.000142
NC_006684.1	587309	588552	1244	*	4.03	-3.02	5.02	-8.04	8.2e-07	0.000144
NC_006686.1	1693039	1693821	783	*	4.24	-3.02	5.23	-8.25	8.88e-07	0.000151
NC_006694.1	934473	936205	1733	*	4.01	-3.02	5.01	-8.02	1.03e-06	0.00017
NC_006683.1	439031	441370	2340	*	4.42	-3.02	5.42	-8.44	1.42e-06	0.000227
NC_006681.1	522421	523387	967	*	3.93	-3.02	4.93	-7.95	1.57e-06	0.000244
NC_006691.1	834650	835721	1072	*	4.45	-0.4	5.42	-5.82	1.88e-06	0.000284
NC_006683.1	508379	508984	606	*	3.66	-3.02	4.65	-7.67	2.51e-06	0.000368
NC_006683.1	228560	229822	1263	*	3.69	-3.02	4.69	-7.71	2.8e-06	0.0004
NC_006684.1	630689	631599	911	*	3.67	-3.02	4.66	-7.68	3.03e-06	0.00042
NC_006683.1	254750	257261	2512	*	4.27	-3.02	5.26	-8.28	3.09e-06	0.00042
NC_006682.1	232525	233211	687	*	3.64	-3.02	4.63	-7.65	3.23e-06	0.000428
NC_006686.1	152896	153621	726	*	3.63	-3.02	4.62	-7.64	3.67e-06	0.000454
NC_006685.1	1329755	1331341	1587	*	4.23	-3.02	5.22	-8.24	3.77e-06	0.000454
NC_006682.1	101783	103228	1446	*	3.65	-3.02	4.64	-7.66	3.83e-06	0.000454
NC_006694.1	1028996	1031270	2275	*	4.22	-3.02	5.22	-8.23	3.85e-06	0.000454
NC_006681.1	276728	277256	529	*	3.78	-3.02	4.77	-7.79	3.87e-06	0.000454
NC_006687.1	576511	577132	622	*	3.61	-3.02	4.6	-7.62	3.93e-06	0.000454
NC_006685.1	48841	49319	479	*	3.58	-3.02	4.57	-7.59	4.1e-06	0.000464
NC_006686.1	462228	463362	1135	*	4.2	-3.02	5.19	-8.21	4.33e-06	0.000474
NC_006670.1	1858621	1860078	1458	*	4.2	-3.02	5.19	-8.21	4.36e-06	0.000474
NC_006680.1	314101	316455	2355	*	4.18	-3.02	5.18	-8.2	4.6e-06	0.000481
NC_006685.1	1450885	1452907	2023	*	4.18	-3.02	5.18	-8.2	4.6e-06	0.000481
NC_006686.1	38173	38630	458	*	3.55	-3.02	4.54	-7.56	4.79e-06	0.000492
NC_006684.1	949537	950485	949	*	3.59	-3.02	4.58	-7.6	4.94e-06	0.000497
NC_006680.1	450478	451180	703	*	3.72	-3.02	4.71	-7.73	5.88e-06	0.000581
NC_006684.1	1375890	1376545	656	*	3.55	-3.02	4.54	-7.56	6.65e-06	0.000645
NC_006679.1	951042	951667	626	*	3.58	-3.02	4.57	-7.59	7.03e-06	0.00067
NC_006692.1	257129	258590	1462	*	3.62	-3.02	4.61	-7.63	7.16e-06	0.000671
NC_006670.1	415095	415815	721	*	3.49	-3.02	4.48	-7.5	7.39e-06	0.00068
NC_006685.1	1819364	1820351	988	*	3.86	-3.02	4.86	-7.87	7.91e-06	0.000716
NC_006670.1	1037830	1038600	771	*	3.61	-3.02	4.6	-7.62	8.55e-06	0.00076
NC_006681.1	406592	407583	992	*	4.05	-3.02	5.05	-8.06	8.68e-06	0.00076
NC_006692.1	525603	527194	1592	*	4.02	-3.02	5.01	-8.03	1.01e-05	0.000861
NC_006680.1	141305	142050	746	*	3.5	-3.02	4.49	-7.51	1.01e-05	0.000861
NC_006691.1	1423719	1424476	758	*	3.41	-3.02	4.4	-7.42	1.07e-05	0.000896
NC_006691.1	358496	359724	1229	*	3.99	-3.02	4.98	-8	1.15e-05	0.000937
NC_006687.1	120671	121413	743	*	3.39	-3.02	4.38	-7.4	1.16e-05	0.000937
NC_006687.1	1356346	1357350	1005	*	3.85	-1.47	4.83	-6.29	1.21e-05	0.000968
NC_006684.1	914336	915172	837	*	3.59	-3.02	4.58	-7.6	1.25e-05	0.000972
NC_006686.1	560940	562484	1545	*	3.97	-3.02	4.96	-7.98	1.26e-05	0.000972
NC_006670.1	1804463	1805879	1417	*	3.4	-3.02	4.39	-7.41	1.27e-05	0.000972
NC_006691.1	1106361	1108449	2089	*	3.96	-3.02	4.95	-7.97	1.31e-05	0.000991
NC_006685.1	247581	248273	693	*	3.95	-3.02	4.94	-7.96	1.38e-05	0.00102
NC_006684.1	789611	790097	487	*	3.37	-3.02	4.36	-7.38	1.39e-05	0.00102
NC_006686.1	1156325	1157071	747	*	3.44	-3.02	4.43	-7.45	1.42e-05	0.00103
NC_006683.1	169740	171065	1326	*	3.88	-3.02	4.87	-7.89	1.83e-05	0.00129
NC_006679.1	911231	911807	577	*	3.74	-3.02	4.74	-7.76	1.85e-05	0.00129
NC_006683.1	7087	7756	670	*	3.38	-3.02	4.37	-7.39	1.85e-05	0.00129
NC_006684.1	1084996	1085802	807	*	3.4	-3.02	4.39	-7.41	1.89e-05	0.0013
NC_006686.1	370461	371858	1398	*	3.45	-3.02	4.44	-7.46	1.92e-05	0.0013
NC_006679.1	350694	351193	500	*	3.33	-3.02	4.32	-7.34	1.93e-05	0.0013
NC_006682.1	180791	182489	1699	*	3.3	-3.02	4.29	-7.31	2e-05	0.00132
NC_006692.1	932113	932916	804	*	3.44	-3.02	4.43	-7.45	2.05e-05	0.00133
NC_006686.1	440948	441710	763	*	3.33	-3.02	4.32	-7.34	2.1e-05	0.00133
NC_006691.1	1319356	1321024	1669	*	3.46	-3.02	4.46	-7.48	2.11e-05	0.00133
NC_006682.1	175	3018	2844	*	3.84	-3.02	4.83	-7.85	2.12e-05	0.00133
NC_006679.1	108240	110297	2058	*	3.84	-3.02	4.83	-7.85	2.15e-05	0.00133
NC_006692.1	66376	67524	1149	*	3.26	-3.02	4.26	-7.27	2.15e-05	0.00133
NC_006692.1	29470	30120	651	*	3.82	-3.02	4.82	-7.83	2.27e-05	0.00139
NC_006692.1	645167	646587	1421	*	3.82	-3.02	4.81	-7.83	2.33e-05	0.00139
NC_006686.1	1347891	1348416	526	*	3.3	-3.02	4.29	-7.31	2.33e-05	0.00139
NC_006691.1	164632	166252	1621	*	4.56	-0.5	5.54	-6.04	2.43e-05	0.00142
NC_006685.1	1100802	1102087	1286	*	3.26	-3.02	4.25	-7.27	2.45e-05	0.00142
NC_006684.1	923816	924774	959	*	4.64	1.01	5.58	-4.57	2.45e-05	0.00142
NC_006691.1	1393062	1394643	1582	*	3.79	-3.02	4.78	-7.8	2.58e-05	0.00147
NC_006683.1	669581	670568	988	*	3.21	-3.02	4.2	-7.22	2.78e-05	0.00158
NC_006681.1	844531	845845	1315	*	3.74	-3.02	4.74	-7.76	3.07e-05	0.00172
NC_006679.1	1070808	1071494	687	*	3.74	-3.02	4.73	-7.75	3.13e-05	0.00172
NC_006685.1	1194190	1195287	1098	*	3.27	-3.02	4.26	-7.28	3.13e-05	0.00172
NC_006685.1	202570	204674	2105	*	6.24	3.14	7.15	-4.01	3.27e-05	0.00178
NC_006692.1	882465	882892	428	*	3.15	-3.02	4.14	-7.15	3.5e-05	0.00188
NC_006670.1	1040891	1041786	896	*	3.23	-3.02	4.22	-7.24	3.92e-05	0.00209
NC_006687.1	439407	440192	786	*	3.08	-3.02	4.07	-7.09	4.43e-05	0.00231
NC_006686.1	1457869	1459488	1620	*	3.65	-3.02	4.64	-7.66	4.44e-05	0.00231
NC_006684.1	604669	606142	1474	*	3.43	-3.02	4.42	-7.44	4.46e-05	0.00231
NC_006692.1	879459	880129	671	*	3.36	-3.02	4.35	-7.37	4.58e-05	0.00235
NC_006685.1	549352	550397	1046	*	3.24	-3.02	4.23	-7.25	4.84e-05	0.00246
NC_006686.1	741582	742452	871	*	3.09	-3.02	4.08	-7.1	5.03e-05	0.00251
NC_006670.1	1852657	1854268	1612	*	3.61	-3.02	4.6	-7.62	5.04e-05	0.00251
NC_006683.1	245960	246690	731	*	3.6	-3.02	4.59	-7.61	5.34e-05	0.00264
NC_006684.1	122402	123175	774	*	4.27	-0.19	5.24	-5.43	5.39e-05	0.00264
NC_006685.1	575883	576944	1062	*	3.3	-2.27	4.28	-6.56	5.56e-05	0.0027
NC_006683.1	235099	236345	1247	*	3.58	-3.02	4.58	-7.59	5.62e-05	0.0027
NC_006670.1	1523513	1524175	663	*	3.15	-3.02	4.14	-7.16	5.73e-05	0.00271
NC_006693.1	966048	966889	842	*	3.58	-3.02	4.57	-7.59	5.73e-05	0.00271
NC_006680.1	337062	338139	1078	*	3.57	-3.02	4.56	-7.58	5.86e-05	0.00274
NC_006692.1	308833	309792	960	*	3.57	-3.02	4.56	-7.58	5.98e-05	0.00275
NC_006691.1	621997	623151	1155	*	3.8	-1.13	4.77	-5.9	5.98e-05	0.00275
NC_006694.1	1139755	1141218	1464	*	3.07	-3.02	4.06	-7.08	6.02e-05	0.00275
NC_006692.1	1114404	1114948	545	*	3.06	-3.02	4.05	-7.07	6.17e-05	0.00279
NC_006693.1	856376	857422	1047	*	3.53	-3.02	4.53	-7.55	6.69e-05	0.00301
NC_006693.1	118266	118811	546	*	2.97	-3.02	3.96	-6.98	6.87e-05	0.00306
NC_006683.1	206718	207841	1124	*	3.51	-3.02	4.5	-7.52	7.34e-05	0.00324
NC_006686.1	1602259	1603109	851	*	3.06	-3.02	4.04	-7.06	7.57e-05	0.00331
NC_006684.1	1168554	1169235	682	*	3.5	-3.02	4.49	-7.51	7.63e-05	0.00331
NC_006687.1	558204	559572	1369	*	3.49	-3.02	4.48	-7.5	7.78e-05	0.00336
NC_006685.1	1370457	1371562	1106	*	3.19	-3.02	4.18	-7.2	7.92e-05	0.00339
NC_006682.1	627716	628797	1082	*	3.48	-3.02	4.47	-7.49	8.08e-05	0.0034
NC_006682.1	682795	683642	848	*	3.48	-3.02	4.47	-7.49	8.15e-05	0.0034
NC_006687.1	1334474	1335163	690	*	3.47	-3.02	4.47	-7.48	8.26e-05	0.0034
NC_006686.1	1116970	1117640	671	*	3.12	-3.02	4.11	-7.13	8.26e-05	0.0034
NC_006684.1	104733	105360	628	*	3.31	-2.27	4.3	-6.57	8.26e-05	0.0034
NC_006685.1	2013102	2014060	959	*	3.47	-3.02	4.46	-7.48	8.5e-05	0.00347
NC_006682.1	492222	493049	828	*	2.91	-3.02	3.89	-6.91	8.66e-05	0.00349
NC_006686.1	1282449	1283211	763	*	2.89	-3.02	3.88	-6.9	8.73e-05	0.00349
NC_006687.1	768908	769612	705	*	3.1	-3.02	4.09	-7.1	8.74e-05	0.00349
NC_006670.1	870422	871206	785	*	3.44	-3.02	4.44	-7.45	9.18e-05	0.00364
NC_006693.1	1055111	1055769	659	*	2.93	-3.02	3.92	-6.94	9.62e-05	0.00379
NC_006670.1	2235331	2236347	1017	*	3.42	-3.02	4.41	-7.43	9.82e-05	0.00384
NC_006683.1	462330	463390	1061	*	3.41	-3.02	4.4	-7.42	0.000104	0.00398
NC_006681.1	200460	201214	755	*	2.93	-3.02	3.92	-6.94	0.000105	0.00398
NC_006685.1	925931	926755	825	*	3.09	-3.02	4.08	-7.1	0.000105	0.00398
NC_006686.1	1579069	1579508	440	*	3.4	-3.02	4.39	-7.41	0.000106	0.00398
NC_006670.1	1463098	1463779	682	*	2.83	-3.02	3.81	-6.83	0.000106	0.00398
NC_006687.1	1435578	1436657	1080	*	2.85	-3.02	3.83	-6.85	0.000107	0.00398
NC_006686.1	181651	182886	1236	*	3.4	-3.02	4.39	-7.41	0.000107	0.00398
NC_006691.1	548190	549450	1261	*	3.39	-3.02	4.38	-7.4	0.000111	0.00409
NC_006693.1	1011733	1012580	848	*	3.37	-3.02	4.37	-7.38	0.000115	0.00418
NC_006685.1	41541	42649	1109	*	3.13	-3.02	4.12	-7.14	0.000116	0.00418
NC_006680.1	502190	503970	1781	*	3.37	-3.02	4.36	-7.38	0.000116	0.00418
NC_006691.1	1173302	1174792	1491	*	3.37	-3.02	4.36	-7.38	0.000116	0.00418
NC_006694.1	875049	875727	679	*	2.98	-3.02	3.97	-6.99	0.000118	0.0042
NC_006684.1	572835	573432	598	*	2.79	-3.02	3.78	-6.8	0.000118	0.0042
NC_006684.1	67227	67707	481	*	2.93	-3.02	3.91	-6.93	0.000119	0.00421
NC_006694.1	1145368	1146362	995	*	3.87	-0.68	4.84	-5.52	0.000123	0.00431
NC_006683.1	193165	194109	945	*	3.35	-3.02	4.34	-7.36	0.000124	0.00433
NC_006679.1	262454	263079	626	*	2.9	-3.02	3.88	-6.9	0.000129	0.00444
NC_006683.1	504087	505057	971	*	3.34	-3.02	4.33	-7.35	0.000129	0.00444
NC_006670.1	29237	29824	588	*	2.76	-3.02	3.75	-6.77	0.000139	0.00475
NC_006687.1	258401	259043	643	*	3.31	-3.02	4.3	-7.32	0.000142	0.00478
NC_006684.1	402515	403407	893	*	3.31	-3.02	4.3	-7.31	0.000143	0.00478
NC_006670.1	1185867	1186885	1019	*	3.3	-3.02	4.29	-7.31	0.000144	0.00478
NC_006680.1	358075	359090	1016	*	3.3	-3.02	4.29	-7.31	0.000144	0.00478
NC_006684.1	911648	912276	629	*	2.9	-3.02	3.88	-6.9	0.000146	0.00483
NC_006684.1	524910	525500	591	*	3.28	-3.02	4.27	-7.29	0.000154	0.00499
NC_006679.1	356570	357081	512	*	2.87	-3.02	3.86	-6.88	0.000154	0.00499
NC_006685.1	325442	326284	843	*	3.28	-3.02	4.27	-7.29	0.000155	0.00499
NC_006679.1	266715	267960	1246	*	3.27	-3.02	4.26	-7.28	0.000157	0.00499
NC_006683.1	431846	433065	1220	*	2.86	-3.02	3.85	-6.87	0.000158	0.00499
NC_006682.1	196319	197242	924	*	3.27	-3.02	4.26	-7.28	0.000159	0.00499
NC_006681.1	890786	891201	416	*	2.68	-3.02	3.66	-6.68	0.000159	0.00499
NC_006685.1	184032	184475	444	*	2.76	-3.02	3.75	-6.77	0.000159	0.00499
NC_006684.1	352134	352593	460	*	2.73	-3.02	3.71	-6.73	0.000159	0.00499
NC_006681.1	330938	333188	2251	*	3.12	-3.02	4.11	-7.12	0.00016	0.00499
NC_006687.1	182605	183135	531	*	2.67	-3.02	3.65	-6.67	0.000163	0.00504
NC_006684.1	1309665	1310931	1267	*	3.26	-3.02	4.25	-7.27	0.000163	0.00504
NC_006685.1	1666065	1667014	950	*	2.74	-3.02	3.72	-6.74	0.000169	0.00517
NC_006670.1	342931	343952	1022	*	3.25	-3.02	4.24	-7.26	0.00017	0.00517
NC_006670.1	1996784	1997711	928	*	3.24	-3.02	4.24	-7.25	0.000171	0.00517
NC_006685.1	1559194	1560276	1083	*	3.24	-3.02	4.23	-7.25	0.000171	0.00517
NC_006670.1	191250	191864	615	*	3.23	-3.02	4.23	-7.24	0.000176	0.00525
NC_006686.1	1266661	1269037	2377	*	4.58	0.17	5.55	-5.38	0.000176	0.00525
NC_006685.1	987015	988208	1194	*	3.23	-3.02	4.22	-7.24	0.000177	0.00525
NC_006686.1	1428959	1429816	858	*	2.64	-3.02	3.63	-6.65	0.000182	0.00538
NC_006680.1	227456	228321	866	*	3.22	-3.02	4.21	-7.23	0.000184	0.00538
NC_006670.1	289647	290051	405	*	2.66	-3.02	3.65	-6.67	0.000184	0.00538
NC_006692.1	317813	319550	1738	*	3.22	-3.02	4.21	-7.22	0.000185	0.00538
NC_006691.1	694055	694932	878	*	3.06	-3.02	4.04	-7.06	0.000186	0.00538
NC_006685.1	1591412	1592127	716	*	3.21	-3.02	4.2	-7.22	0.000187	0.00539
NC_006684.1	459848	460945	1098	*	3.2	-3.02	4.19	-7.21	0.000192	0.00547
NC_006670.1	48807	49309	503	*	2.71	-3.02	3.7	-6.72	0.000195	0.00547
NC_006684.1	1266707	1268496	1790	*	3.19	-3.02	4.19	-7.2	0.000196	0.00547
NC_006670.1	1435683	1436597	915	*	3.19	-3.02	4.18	-7.2	0.000197	0.00547
NC_006670.1	194616	195654	1039	*	3.19	-3.02	4.18	-7.2	0.000198	0.00547
NC_006686.1	947874	949437	1564	*	3.19	-3.02	4.18	-7.2	0.000198	0.00547
NC_006691.1	1183499	1184419	921	*	3.19	-3.02	4.18	-7.2	0.000198	0.00547
NC_006692.1	1087822	1088966	1145	*	3.19	-3.02	4.18	-7.2	0.000198	0.00547
NC_006694.1	633497	634686	1190	*	3.3	-2.62	4.29	-6.9	0.0002	0.00549
NC_006681.1	824767	825517	751	*	2.61	-3.02	3.6	-6.62	0.000205	0.00553
NC_006670.1	249295	250628	1334	*	3.18	-3.02	4.17	-7.18	0.000206	0.00553
NC_006683.1	481314	482254	941	*	2.57	-3.02	3.56	-6.58	0.000207	0.00553
NC_006670.1	267596	268605	1010	*	2.8	-3.02	3.79	-6.81	0.000209	0.00553
NC_006670.1	2194190	2195256	1067	*	3.17	-3.02	4.16	-7.18	0.000209	0.00553
NC_006681.1	295551	296797	1247	*	3.17	-3.02	4.16	-7.18	0.000209	0.00553
NC_006687.1	884847	885960	1114	*	3.17	-3.02	4.16	-7.18	0.000209	0.00553
NC_006687.1	510802	511435	634	*	3.16	-3.02	4.15	-7.17	0.000214	0.00564
NC_006681.1	658719	659892	1174	*	3.16	-3.02	4.15	-7.17	0.000216	0.00565
NC_006687.1	1302526	1303916	1391	*	3.16	-3.02	4.15	-7.17	0.000216	0.00565
NC_006670.1	1676218	1677328	1111	*	3.15	-3.02	4.14	-7.16	0.000221	0.00573
NC_006683.1	53074	54046	973	*	2.7	-3.02	3.69	-6.71	0.000223	0.00577
NC_006670.1	2122609	2123253	645	*	2.54	-3.02	3.53	-6.55	0.000225	0.0058
NC_006681.1	676130	676709	580	*	2.56	-3.02	3.54	-6.56	0.00023	0.00587
NC_006683.1	673099	673470	372	*	2.56	-3.02	3.54	-6.56	0.000231	0.00587
NC_006680.1	349956	351283	1328	*	3.13	-3.02	4.12	-7.13	0.000234	0.00587
NC_006680.1	379356	380196	841	*	3.12	-3.02	4.11	-7.13	0.000235	0.00587
NC_006685.1	1045360	1046178	819	*	3.12	-3.02	4.11	-7.13	0.000235	0.00587
NC_006679.1	201870	202908	1039	*	4.64	1.3	5.57	-4.26	0.000236	0.00587
NC_006684.1	62151	62535	385	*	2.52	-3.02	3.51	-6.53	0.000236	0.00587
NC_006681.1	119105	120047	943	*	3.12	-3.02	4.11	-7.13	0.000237	0.00587
NC_006670.1	214366	215305	940	*	3.12	-3.02	4.11	-7.13	0.000238	0.00589
NC_006694.1	549520	550481	962	*	2.57	-3.02	3.55	-6.57	0.00024	0.00589
NC_006684.1	185149	185554	406	*	2.66	-3.02	3.65	-6.67	0.000241	0.00589
NC_006686.1	330169	331350	1182	*	2.73	-3.02	3.72	-6.74	0.000242	0.00591
NC_006681.1	547224	548110	887	*	2.56	-3.02	3.54	-6.56	0.000245	0.00593
NC_006686.1	546631	547412	782	*	3.11	-3.02	4.1	-7.11	0.000246	0.00593
NC_006687.1	1342321	1343170	850	*	3.1	-3.02	4.09	-7.11	0.000247	0.00593
NC_006693.1	438131	439783	1653	*	3.1	-3.02	4.09	-7.11	0.000249	0.00595
NC_006692.1	414191	415186	996	*	3.09	-3.02	4.08	-7.1	0.000252	0.00601
NC_006691.1	1402803	1403278	476	*	2.47	-3.02	3.46	-6.48	0.000257	0.00609
NC_006692.1	393800	394733	934	*	3.09	-3.02	4.07	-7.09	0.000258	0.00609
NC_006680.1	486397	487431	1035	*	3.08	-3.02	4.07	-7.09	0.000263	0.00618
NC_006682.1	316313	317231	919	*	3.08	-3.02	4.06	-7.08	0.000264	0.00618
NC_006687.1	1089746	1091433	1688	*	3.07	-3.02	4.06	-7.08	0.000269	0.00627
NC_006670.1	367472	368637	1166	*	2.89	-3.02	3.88	-6.9	0.000273	0.00634
NC_006685.1	789647	790146	500	*	2.67	-3.02	3.66	-6.67	0.000274	0.00634
NC_006680.1	256917	258362	1446	*	3.05	-3.02	4.04	-7.06	0.000277	0.00636
NC_006694.1	188812	189181	370	*	2.44	-3.02	3.42	-6.44	0.000277	0.00636
NC_006691.1	1123364	1123890	527	*	2.52	-3.02	3.51	-6.52	0.000283	0.00641
NC_006685.1	699562	700378	817	*	3.04	-3.02	4.03	-7.05	0.000284	0.00641
NC_006679.1	945805	946728	924	*	2.75	-3.02	3.73	-6.75	0.000284	0.00641
NC_006683.1	270031	270773	743	*	3.04	-3.02	4.03	-7.05	0.000286	0.00641
NC_006687.1	537781	538427	647	*	3.04	-3.02	4.03	-7.05	0.000287	0.00641
NC_006670.1	415825	416052	228	*	2.43	-3.02	3.42	-6.44	0.000287	0.00641
NC_006684.1	126086	126640	555	*	3.04	-3.02	4.03	-7.04	0.000289	0.00641
NC_006687.1	1304928	1305590	663	*	3.04	-3.02	4.03	-7.04	0.000289	0.00641
NC_006694.1	675264	676074	811	*	2.56	-3.02	3.55	-6.57	0.000291	0.00642
NC_006686.1	1259286	1259968	683	*	2.56	-3.02	3.54	-6.56	0.000294	0.00646
NC_006685.1	1283693	1284373	681	*	3.03	-3.02	4.02	-7.04	0.000295	0.00646
NC_006692.1	1270444	1271413	970	*	3.02	-3.02	4.01	-7.03	0.000297	0.00648
NC_006684.1	791148	791699	552	*	3.02	-3.02	4.01	-7.03	0.000302	0.00655
NC_006693.1	106651	108151	1501	*	3.02	-3.02	4	-7.02	0.000303	0.00655
NC_006679.1	160484	161618	1135	*	3.01	-3.02	4	-7.02	0.000304	0.00655
NC_006670.1	1931065	1931848	784	*	3.01	-3.02	4	-7.02	0.000306	0.00656
NC_006693.1	324973	325898	926	*	2.61	-3.02	3.59	-6.61	0.000309	0.00656
NC_006679.1	220078	220551	474	*	2.39	-3.02	3.37	-6.39	0.000309	0.00656
NC_006692.1	391722	392394	673	*	2.4	-3.02	3.38	-6.4	0.000309	0.00656
NC_006693.1	130692	132798	2107	*	6.51	4.27	7.35	-3.08	0.000314	0.00658
NC_006694.1	1096709	1097061	353	*	2.38	-3.02	3.36	-6.38	0.000315	0.00658
NC_006685.1	1639263	1639809	547	*	2.42	-3.02	3.4	-6.42	0.000315	0.00658
NC_006692.1	336152	336825	674	*	3	-3.02	3.98	-7	0.000317	0.00658
NC_006686.1	1373564	1374527	964	*	2.99	-3.02	3.98	-7	0.000318	0.00658
NC_006694.1	296109	297097	989	*	2.99	-3.02	3.98	-7	0.000319	0.00658
NC_006692.1	14775	15544	770	*	2.99	-3.02	3.98	-7	0.000322	0.00658
NC_006685.1	1117014	1118005	992	*	2.99	-3.02	3.98	-6.99	0.000323	0.00658
NC_006684.1	1142331	1142822	492	*	2.36	-3.02	3.34	-6.36	0.000326	0.00658
NC_006680.1	587977	588301	325	*	2.67	-3.02	3.65	-6.67	0.000329	0.00658
NC_006670.1	764302	764764	463	*	2.57	-3.02	3.55	-6.57	0.00033	0.00658
NC_006682.1	412128	413546	1419	*	2.97	-3.02	3.96	-6.98	0.000332	0.00658
NC_006670.1	2271726	2272371	646	*	2.57	-3.02	3.55	-6.57	0.000332	0.00658
NC_006685.1	1837719	1838304	586	*	2.38	-3.02	3.37	-6.39	0.000333	0.00658
NC_006686.1	997136	997759	624	*	2.48	-3.02	3.47	-6.48	0.000336	0.00658
NC_006683.1	735079	735882	804	*	2.96	-3.02	3.95	-6.96	0.000344	0.00658
NC_006683.1	290569	291250	682	*	3.11	-1.78	4.09	-5.87	0.000348	0.00658
NC_006694.1	19592	19980	389	*	2.33	-3.02	3.32	-6.33	0.000349	0.00658
NC_006686.1	591433	592917	1485	*	2.95	-3.02	3.94	-6.96	0.00035	0.00658
NC_006679.1	930465	931500	1036	*	2.95	-3.02	3.94	-6.95	0.000352	0.00658
NC_006687.1	226793	229201	2409	*	4.65	-3.02	5.65	-8.67	0.000353	0.00658
NC_006680.1	654163	654567	405	*	2.3	-3.02	3.28	-6.3	0.000362	0.00658
NC_006682.1	305539	305955	417	*	2.51	-3.02	3.5	-6.51	0.000363	0.00658
NC_006687.1	1143199	1143572	374	*	2.43	-3.02	3.41	-6.43	0.000365	0.00658
NC_006693.1	783724	784150	427	*	2.33	-3.02	3.31	-6.33	0.000367	0.00658
NC_006682.1	122438	123161	724	*	2.3	-3.02	3.28	-6.3	0.000367	0.00658
NC_006681.1	65112	66059	948	*	2.93	-3.02	3.92	-6.93	0.000367	0.00658
NC_006684.1	635143	635715	573	*	2.92	-3.02	3.91	-6.93	0.00037	0.00658
NC_006684.1	1317147	1317678	532	*	2.92	-3.02	3.91	-6.93	0.00037	0.00658
NC_006680.1	1002165	1002502	338	*	2.29	-3.02	3.27	-6.29	0.000371	0.00658
NC_006692.1	553473	553988	516	*	2.92	-3.02	3.91	-6.93	0.000373	0.00658
NC_006684.1	64804	65288	485	*	2.92	-3.02	3.9	-6.92	0.000376	0.00658
NC_006692.1	339272	340220	949	*	2.91	-3.02	3.9	-6.91	0.000383	0.00658
NC_006691.1	572159	572857	699	*	2.4	-3.02	3.38	-6.4	0.000383	0.00658
NC_006679.1	157342	157942	601	*	3.54	-0.74	4.5	-5.24	0.000384	0.00658
NC_006680.1	999681	1000048	368	*	2.27	-3.02	3.25	-6.27	0.000386	0.00658
NC_006692.1	64906	65523	618	*	2.47	-3.02	3.46	-6.48	0.000387	0.00658
NC_006687.1	235607	236408	802	*	2.9	-3.02	3.89	-6.91	0.000387	0.00658
NC_006687.1	218399	218864	466	*	2.33	-3.02	3.31	-6.33	0.000388	0.00658
NC_006670.1	182673	183685	1013	*	2.71	-3.02	3.7	-6.72	0.000388	0.00658
NC_006684.1	977343	978552	1210	*	2.9	-3.02	3.89	-6.91	0.00039	0.00658
NC_006686.1	348683	349099	417	*	2.47	-3.02	3.45	-6.47	0.000391	0.00658
NC_006670.1	1010390	1011084	695	*	2.46	-3.02	3.44	-6.46	0.000396	0.00658
NC_006692.1	211119	212234	1116	*	2.89	-3.02	3.88	-6.9	0.000396	0.00658
NC_006685.1	140358	141409	1052	*	2.7	-3.02	3.68	-6.7	0.000397	0.00658
NC_006685.1	658588	658901	314	*	2.7	-3.02	3.68	-6.7	0.000397	0.00658
NC_006691.1	783092	783534	443	*	2.31	-3.02	3.29	-6.31	0.000399	0.00658
NC_006685.1	1537887	1539581	1695	*	6.27	3.94	7.12	-3.18	0.000402	0.00658
NC_006683.1	500867	501748	882	*	2.88	-3.02	3.87	-6.89	0.000403	0.00658
NC_006686.1	1642443	1643404	962	*	4.01	-0.83	4.98	-5.81	0.000404	0.00658
NC_006685.1	541719	542614	896	*	2.88	-3.02	3.87	-6.89	0.000405	0.00658
NC_006687.1	996759	997923	1165	*	2.88	-3.02	3.87	-6.89	0.000405	0.00658
NC_006691.1	802151	802643	493	*	2.3	-3.02	3.28	-6.3	0.000405	0.00658
NC_006670.1	1880418	1881232	815	*	2.87	-3.02	3.86	-6.88	0.000414	0.00658
NC_006692.1	488174	488884	711	*	2.87	-3.02	3.85	-6.87	0.000417	0.00658
NC_006679.1	999066	999839	774	*	2.42	-3.02	3.4	-6.42	0.000421	0.00658
NC_006681.1	445062	445887	826	*	2.85	-3.02	3.84	-6.86	0.00043	0.00658
NC_006683.1	359509	360416	908	*	2.81	-3.02	3.8	-6.82	0.000431	0.00658
NC_006680.1	959499	959895	397	*	2.26	-3.02	3.24	-6.26	0.000432	0.00658
NC_006691.1	221839	222902	1064	*	2.85	-3.02	3.83	-6.85	0.000433	0.00658
NC_006684.1	1019115	1020009	895	*	2.84	-3.02	3.83	-6.85	0.000436	0.00658
NC_006684.1	1077040	1077924	885	*	2.84	-3.02	3.83	-6.85	0.000438	0.00658
NC_006687.1	948181	948947	767	*	2.84	-3.02	3.83	-6.85	0.000438	0.00658
NC_006679.1	389531	390238	708	*	2.84	-3.02	3.83	-6.84	0.00044	0.00658
NC_006670.1	2288227	2288897	671	*	2.83	-3.02	3.82	-6.84	0.000443	0.00658
NC_006679.1	1004712	1005741	1030	*	2.83	-3.02	3.82	-6.84	0.000443	0.00658
NC_006687.1	1301953	1302335	383	*	2.18	-3.02	3.16	-6.18	0.000445	0.00658
NC_006694.1	460036	461108	1073	*	2.63	-3.02	3.62	-6.64	0.000445	0.00658
NC_006670.1	1340719	1341418	700	*	2.83	-3.02	3.81	-6.83	0.00045	0.00658
NC_006686.1	851302	852302	1001	*	2.82	-3.02	3.8	-6.82	0.00046	0.00658
NC_006692.1	1027366	1029020	1655	*	2.81	-3.02	3.8	-6.82	0.000463	0.00658
NC_006687.1	1184147	1184764	618	*	2.35	-3.02	3.33	-6.35	0.000466	0.00658
NC_006693.1	696442	696801	360	*	2.15	-3.02	3.13	-6.15	0.000467	0.00658
NC_006687.1	1158929	1159388	460	*	2.81	-3.02	3.8	-6.81	0.000467	0.00658
NC_006685.1	1497026	1497641	616	*	2.81	-3.02	3.79	-6.81	0.000469	0.00658
NC_006670.1	1889673	1890728	1056	*	3.82	-1.13	4.8	-5.92	0.000472	0.00658
NC_006685.1	442584	443448	865	*	2.8	-3.02	3.79	-6.81	0.000472	0.00658
NC_006681.1	895927	896365	439	*	2.25	-3.02	3.23	-6.25	0.000473	0.00658
NC_006691.1	1282428	1282916	489	*	2.8	-3.02	3.79	-6.81	0.000474	0.00658
NC_006685.1	2021667	2022346	680	*	2.79	-3.02	3.78	-6.8	0.000479	0.00658
NC_006670.1	355383	356148	766	*	2.79	-3.02	3.78	-6.8	0.000483	0.00658
NC_006685.1	1692562	1694240	1679	*	2.79	-3.02	3.78	-6.79	0.000485	0.00658
NC_006670.1	1488479	1489442	964	*	2.79	-3.02	3.77	-6.79	0.000487	0.00658
NC_006679.1	218972	219709	738	*	2.78	-3.02	3.77	-6.79	0.000488	0.00658
NC_006681.1	705946	706583	638	*	2.83	-1.82	3.8	-5.62	0.000489	0.00658
NC_006679.1	56446	57446	1001	*	2.78	-3.02	3.77	-6.79	0.00049	0.00658
NC_006679.1	617755	618630	876	*	2.78	-3.02	3.77	-6.78	0.000494	0.00658
NC_006685.1	1093720	1094911	1192	*	2.78	-3.02	3.77	-6.78	0.000494	0.00658
NC_006686.1	1177245	1177832	588	*	2.42	-3.02	3.4	-6.42	0.000495	0.00658
NC_006683.1	299314	300392	1079	*	2.77	-3.02	3.76	-6.78	0.000497	0.00658
NC_006685.1	1817590	1819260	1671	*	2.77	-3.02	3.76	-6.78	0.000501	0.00658
NC_006670.1	1843379	1843564	186	*	2.14	-3.02	3.12	-6.14	0.000504	0.00658
NC_006687.1	1017905	1018763	859	*	2.76	-3.02	3.75	-6.77	0.000507	0.00658
NC_006682.1	604418	605521	1104	*	2.76	-3.02	3.75	-6.77	0.000509	0.00658
NC_006691.1	851677	852329	653	*	2.55	-3.02	3.54	-6.56	0.000509	0.00658
NC_006693.1	1101576	1102210	635	*	2.19	-3.02	3.17	-6.19	0.000512	0.00658
NC_006685.1	1979521	1980226	706	*	2.76	-3.02	3.75	-6.76	0.000512	0.00658
NC_006691.1	105389	106342	954	*	2.75	-3.02	3.74	-6.76	0.000516	0.00658
NC_006679.1	974127	974413	287	*	2.18	-3.02	3.16	-6.18	0.000517	0.00658
NC_006691.1	365652	367097	1446	*	5.55	3.17	6.41	-3.24	0.000518	0.00658
NC_006685.1	2018144	2018322	179	*	2.17	-3.02	3.15	-6.17	0.000519	0.00658
NC_006684.1	1572945	1573853	909	*	2.75	-3.02	3.73	-6.75	0.000524	0.00658
NC_006680.1	885644	885996	353	*	2.74	-3.02	3.73	-6.75	0.000526	0.00658
NC_006683.1	248202	248987	786	*	2.74	-3.02	3.73	-6.75	0.000526	0.00658
NC_006685.1	280716	281809	1094	*	2.74	-3.02	3.73	-6.75	0.000526	0.00658
NC_006693.1	261506	261875	370	*	2.06	-3.02	3.04	-6.06	0.000534	0.00658
NC_006684.1	762775	763626	852	*	2.73	-3.02	3.72	-6.74	0.000537	0.00658
NC_006692.1	1186069	1186617	549	*	2.52	-3.02	3.5	-6.52	0.000538	0.00658
NC_006693.1	539173	539995	823	*	2.73	-3.02	3.71	-6.73	0.000541	0.00658
NC_006686.1	1747520	1748416	897	*	2.72	-3.02	3.71	-6.73	0.000547	0.00658
NC_006670.1	2174256	2175038	783	*	2.04	-3.02	3.02	-6.04	0.000551	0.00658
NC_006683.1	88981	90051	1071	*	2.72	-3.02	3.7	-6.72	0.000553	0.00658
NC_006691.1	228605	230164	1560	*	2.72	-3.02	3.7	-6.72	0.000553	0.00658
NC_006687.1	740746	741152	407	*	2.04	-3.02	3.01	-6.03	0.000554	0.00658
NC_006694.1	34329	34815	487	*	2.21	-3.02	3.19	-6.21	0.000554	0.00658
NC_006687.1	1304009	1304791	783	*	4.78	2.08	5.67	-3.59	0.000564	0.00658
NC_006686.1	149081	149765	685	*	2.32	-3.02	3.3	-6.32	0.000568	0.00658
NC_006687.1	761213	762199	987	*	2.7	-3.02	3.69	-6.71	0.000568	0.00658
NC_006692.1	697355	697858	504	*	2.69	-3.02	3.68	-6.7	0.000574	0.00658
NC_006685.1	1546966	1547752	787	*	2.69	-3.02	3.68	-6.7	0.000576	0.00658
NC_006691.1	735888	737082	1195	*	2.69	-3.02	3.68	-6.7	0.000576	0.00658
NC_006685.1	335200	336127	928	*	2.69	-3.02	3.68	-6.7	0.000578	0.00658
NC_006685.1	27281	27545	265	*	2.02	-3.02	2.99	-6.01	0.000584	0.00658
NC_006686.1	1726619	1727632	1014	*	2.68	-3.02	3.67	-6.69	0.000585	0.00658
NC_006686.1	45416	45937	522	*	4.25	1.35	5.15	-3.81	0.000585	0.00658
NC_006687.1	266598	267328	731	*	2.68	-3.02	3.67	-6.69	0.000587	0.00658
NC_006684.1	1254233	1255061	829	*	2.48	-2.27	3.46	-5.73	0.000587	0.00658
NC_006686.1	653367	653763	397	*	2.68	-3.02	3.66	-6.68	0.000593	0.00658
NC_006682.1	329359	330129	771	*	3.56	-0.28	4.51	-4.79	0.000595	0.00658
NC_006691.1	1029901	1030356	456	*	2.05	-3.02	3.03	-6.05	0.000597	0.00658
NC_006680.1	601834	603187	1354	*	2.44	-3.02	3.42	-6.44	0.000606	0.00658
NC_006670.1	1191530	1192550	1021	*	2.66	-3.02	3.65	-6.67	0.000606	0.00658
NC_006685.1	345489	346167	679	*	2.43	-3.02	3.42	-6.44	0.000608	0.00658
NC_006681.1	811288	811929	642	*	2.43	-3.02	3.41	-6.43	0.00061	0.00658
NC_006684.1	51857	52629	773	*	2.26	-3.02	3.24	-6.26	0.000612	0.00658
NC_006684.1	908929	909645	717	*	2.65	-3.02	3.64	-6.65	0.000619	0.00658
NC_006686.1	1695775	1696059	285	*	1.96	-3.02	2.94	-5.96	0.000621	0.00658
NC_006691.1	850785	851179	395	*	1.95	-3.02	2.93	-5.95	0.000624	0.00658
NC_006694.1	782094	783229	1136	*	2.64	-3.02	3.63	-6.65	0.000628	0.00658
NC_006679.1	85109	85985	877	*	2.64	-3.02	3.62	-6.64	0.000633	0.00658
NC_006683.1	270843	272018	1176	*	2.64	-3.02	3.62	-6.64	0.000633	0.00658
NC_006694.1	50672	51619	948	*	2.63	-3.02	3.62	-6.64	0.000635	0.00658
NC_006693.1	532654	533555	902	*	2.63	-3.02	3.62	-6.64	0.000638	0.00658
NC_006693.1	114578	114976	399	*	2.08	-3.02	3.06	-6.08	0.000641	0.00658
NC_006682.1	614329	614859	531	*	3.29	-1.42	4.26	-5.68	0.000644	0.00658
NC_006682.1	784944	785624	681	*	2.63	-3.02	3.61	-6.63	0.000644	0.00658
NC_006679.1	581451	582307	857	*	2.62	-3.02	3.61	-6.63	0.000647	0.00658
NC_006691.1	9760	10711	952	*	2.62	-3.02	3.61	-6.63	0.000647	0.00658
NC_006670.1	786832	787313	482	*	2.21	-3.02	3.19	-6.21	0.000648	0.00658
NC_006680.1	659442	660576	1135	*	2.62	-3.02	3.61	-6.63	0.000649	0.00658
NC_006685.1	1757984	1759062	1079	*	2.62	-3.02	3.61	-6.63	0.000649	0.00658
NC_006680.1	734985	735634	650	*	2.07	-3.02	3.05	-6.06	0.000649	0.00658
NC_006686.1	1621834	1622620	787	*	2.62	-3.02	3.6	-6.62	0.000654	0.00658
NC_006692.1	883227	883839	613	*	1.9	-3.02	2.88	-5.9	0.000656	0.00658
NC_006670.1	120076	120809	734	*	2.38	-3.02	3.36	-6.38	0.000657	0.00658
NC_006670.1	756038	756617	580	*	2.61	-3.02	3.6	-6.62	0.000658	0.00658
NC_006687.1	1271126	1272074	949	*	2.61	-3.02	3.6	-6.62	0.000658	0.00658
NC_006682.1	486656	487922	1267	*	2.61	-3.02	3.59	-6.61	0.000666	0.00658
NC_006687.1	247273	248269	997	*	2.6	-3.02	3.59	-6.61	0.000668	0.00658
NC_006686.1	835236	836066	831	*	2.6	-3.02	3.59	-6.6	0.00067	0.00658
NC_006686.1	1440189	1440998	810	*	2.6	-3.02	3.59	-6.6	0.00067	0.00658
NC_006680.1	841949	842705	757	*	2.6	-3.02	3.58	-6.6	0.000673	0.00658
NC_006682.1	505347	506046	700	*	2.59	-3.02	3.58	-6.6	0.000678	0.00658
NC_006692.1	1000591	1000956	366	*	2.02	-3.02	3	-6.02	0.000679	0.00658
NC_006691.1	674366	675828	1463	*	2.59	-3.02	3.57	-6.59	0.000682	0.00658
NC_006686.1	1682627	1683426	800	*	2.59	-3.02	3.57	-6.59	0.000685	0.00658
NC_006687.1	424424	425478	1055	*	2.59	-3.02	3.57	-6.59	0.000685	0.00658
NC_006682.1	107643	108596	954	*	2.59	-3.02	3.57	-6.59	0.000687	0.00658
NC_006692.1	1316295	1317061	767	*	2.59	-3.02	3.57	-6.59	0.000687	0.00658
NC_006686.1	1584211	1584737	527	*	2.58	-3.02	3.57	-6.58	0.000692	0.00658
NC_006685.1	260138	260822	685	*	2.58	-3.02	3.56	-6.58	0.000695	0.00658
NC_006693.1	381272	381620	349	*	2.14	-3.02	3.12	-6.14	0.000696	0.00658
NC_006684.1	629046	629651	606	*	2.58	-3.02	3.56	-6.58	0.000697	0.00658
NC_006679.1	423252	424007	756	*	2.57	-3.02	3.56	-6.58	0.0007	0.00658
NC_006686.1	367279	368224	946	*	2.57	-3.02	3.56	-6.58	0.0007	0.00658
NC_006691.1	1010168	1010833	666	*	2.57	-3.02	3.56	-6.58	0.0007	0.00658
NC_006670.1	2240465	2241092	628	*	2.57	-3.02	3.56	-6.58	0.000702	0.00658
NC_006679.1	627465	627805	341	*	1.88	-3.02	2.85	-5.87	0.000709	0.00658
NC_006670.1	687468	688701	1234	*	3.09	-1.32	4.06	-5.37	0.000709	0.00658
NC_006686.1	854133	855118	986	*	2.56	-3.02	3.55	-6.57	0.000709	0.00658
NC_006694.1	502695	503559	865	*	2.56	-3.02	3.55	-6.57	0.000709	0.00658
NC_006670.1	1248104	1248885	782	*	2.56	-3.02	3.55	-6.57	0.000711	0.00658
NC_006694.1	483113	484518	1406	*	2.56	-3.02	3.55	-6.57	0.000711	0.00658
NC_006687.1	182388	182598	211	*	1.86	-3.02	2.84	-5.85	0.000716	0.00658
NC_006670.1	1052230	1052980	751	*	2.56	-3.02	3.54	-6.56	0.000719	0.00658
NC_006693.1	285854	286669	816	*	2.54	-3.02	3.53	-6.55	0.000732	0.00658
NC_006694.1	954822	955584	763	*	1.84	-3.02	2.81	-5.83	0.000735	0.00658
NC_006680.1	742590	742912	323	*	1.8	-3.02	2.77	-5.79	0.000737	0.00658
NC_006685.1	985741	986165	425	*	2.28	-3.02	3.26	-6.28	0.000739	0.00658
NC_006692.1	1003289	1003818	530	*	2.53	-3.02	3.52	-6.54	0.000742	0.00658
NC_006670.1	1319247	1319859	613	*	2.53	-3.02	3.52	-6.54	0.000745	0.00658
NC_006679.1	141694	142335	642	*	2.53	-3.02	3.51	-6.53	0.00075	0.00658
NC_006685.1	1239992	1240734	743	*	2.52	-3.02	3.5	-6.52	0.000761	0.00658
NC_006670.1	1351366	1352210	845	*	2.25	-3.02	3.23	-6.25	0.000769	0.00658
NC_006691.1	860008	860522	515	*	2.25	-3.02	3.23	-6.25	0.000769	0.00658
NC_006686.1	212647	213292	646	*	2.51	-3.02	3.49	-6.51	0.000774	0.00658
NC_006670.1	1320274	1320597	324	*	1.77	-3.02	2.75	-5.77	0.000775	0.00658
NC_006687.1	888078	888413	336	*	1.77	-3.02	2.74	-5.76	0.000778	0.00658
NC_006670.1	611615	612624	1010	*	2.5	-3.02	3.49	-6.5	0.000779	0.00658
NC_006684.1	1232594	1232919	326	*	1.85	-3.02	2.83	-5.85	0.000783	0.00658
NC_006685.1	950282	951476	1195	*	2.5	-3.02	3.48	-6.5	0.000785	0.00658
NC_006685.1	1140102	1140566	465	*	2.49	-3.02	3.48	-6.5	0.000787	0.00658
NC_006682.1	363844	364169	326	*	1.79	-3.02	2.77	-5.79	0.000789	0.00658
NC_006684.1	535850	536527	678	*	2.49	-3.02	3.48	-6.49	0.00079	0.00658
NC_006685.1	1371642	1372312	671	*	2.49	-3.02	3.48	-6.49	0.00079	0.00658
NC_006692.1	1151578	1152054	477	*	1.84	-3.02	2.81	-5.83	0.000792	0.00658
NC_006670.1	359007	359912	906	*	2.49	-3.02	3.47	-6.49	0.000793	0.00658
NC_006691.1	1038074	1038942	869	*	2.49	-3.02	3.47	-6.49	0.000793	0.00658
NC_006670.1	875694	876388	695	*	2.49	-3.02	3.47	-6.49	0.000796	0.00658
NC_006687.1	508288	509002	715	*	2.49	-3.02	3.47	-6.49	0.000796	0.00658
NC_006687.1	1029403	1030194	792	*	2.48	-3.02	3.47	-6.49	0.000798	0.00658
NC_006687.1	1190488	1191113	626	*	1.74	-3.02	2.71	-5.73	0.000801	0.00658
NC_006685.1	739858	740453	596	*	2.48	-3.02	3.47	-6.48	0.000801	0.00658
NC_006686.1	1101304	1101865	562	*	1.99	-3.02	2.97	-5.98	0.000803	0.00658
NC_006693.1	638606	639411	806	*	2.48	-3.02	3.46	-6.48	0.000804	0.00658
NC_006691.1	812357	812969	613	*	1.99	-3.02	2.96	-5.98	0.000805	0.00658
NC_006681.1	527200	527875	676	*	2.48	-3.02	3.46	-6.48	0.000807	0.00658
NC_006681.1	402686	403650	965	*	2.47	-3.02	3.45	-6.47	0.000815	0.00658
NC_006682.1	303402	303911	510	*	2.47	-3.02	3.45	-6.47	0.000815	0.00658
NC_006685.1	1518568	1519287	720	*	2.47	-3.02	3.45	-6.47	0.000815	0.00658
NC_006686.1	950764	951287	524	*	2.47	-3.02	3.45	-6.47	0.000815	0.00658
NC_006685.1	1872245	1873198	954	*	2.47	-3.02	3.45	-6.47	0.000818	0.00658
NC_006670.1	422864	423766	903	*	2.46	-3.02	3.45	-6.47	0.000821	0.00658
NC_006670.1	644694	646348	1655	*	2.46	-3.02	3.45	-6.47	0.000821	0.00658
NC_006691.1	225315	226468	1154	*	2.46	-3.02	3.45	-6.47	0.000821	0.00658
NC_006684.1	1073180	1073764	585	*	2.46	-3.02	3.45	-6.46	0.000823	0.00658
NC_006685.1	1001382	1002177	796	*	2.46	-3.02	3.45	-6.46	0.000823	0.00658
NC_006679.1	636194	636909	716	*	2.46	-3.02	3.44	-6.46	0.000826	0.00658
NC_006681.1	196536	197421	886	*	2.46	-3.02	3.44	-6.46	0.000826	0.00658
NC_006684.1	216466	216917	452	*	2.46	-3.02	3.44	-6.46	0.000826	0.00658
NC_006681.1	223387	224197	811	*	2.46	-3.02	3.44	-6.46	0.000829	0.00658
NC_006670.1	1694870	1695730	861	*	2.45	-3.02	3.44	-6.46	0.000832	0.00658
NC_006682.1	733219	733872	654	*	2.45	-3.02	3.44	-6.45	0.000835	0.00658
NC_006681.1	286022	286867	846	*	2.45	-3.02	3.43	-6.45	0.000838	0.00658
NC_006691.1	863487	864406	920	*	2.45	-3.02	3.43	-6.45	0.000838	0.00658
NC_006687.1	254898	255467	570	*	2.44	-3.02	3.43	-6.45	0.000843	0.00658
NC_006691.1	1331739	1332187	449	*	2.44	-3.02	3.43	-6.45	0.000843	0.00658
NC_006694.1	293085	293654	570	*	2.44	-3.02	3.43	-6.45	0.000843	0.00658
NC_006683.1	559737	560319	583	*	1.7	-3.02	2.67	-5.69	0.000843	0.00658
NC_006680.1	297762	298097	336	*	1.74	-3.02	2.72	-5.74	0.000847	0.00658
NC_006694.1	496266	496610	345	*	1.7	-3.02	2.67	-5.69	0.000848	0.00658
NC_006687.1	181685	181976	292	*	1.74	-3.02	2.71	-5.73	0.000852	0.00658
NC_006685.1	1854050	1854790	741	*	2.43	-3.02	3.42	-6.44	0.000855	0.00658
NC_006686.1	1103540	1104237	698	*	2.43	-3.02	3.42	-6.44	0.000855	0.00658
NC_006691.1	579356	580071	716	*	2.43	-3.02	3.42	-6.44	0.000855	0.00658
NC_006684.1	1257392	1258271	880	*	2.43	-3.02	3.41	-6.43	0.000861	0.00658
NC_006681.1	396018	396689	672	*	2.14	-3.02	3.12	-6.14	0.000863	0.00658
NC_006693.1	919223	919860	638	*	2.42	-3.02	3.41	-6.43	0.000866	0.00658
NC_006686.1	1767425	1768031	607	*	2.13	-3.02	3.11	-6.13	0.000868	0.00658
NC_006684.1	485223	485838	616	*	2.42	-3.02	3.4	-6.42	0.000872	0.00658
NC_006684.1	561764	562567	804	*	2.42	-3.02	3.4	-6.42	0.000872	0.00658
NC_006680.1	196674	197003	330	*	2.62	-1.82	3.59	-5.41	0.000873	0.00658
NC_006680.1	113408	113933	526	*	2.41	-3.02	3.39	-6.41	0.000884	0.00658
NC_006680.1	578768	579376	609	*	2.41	-3.02	3.39	-6.41	0.000884	0.00658
NC_006684.1	1354229	1355385	1157	*	2.41	-3.02	3.39	-6.41	0.000884	0.00658
NC_006691.1	362713	363108	396	*	1.68	-3.02	2.65	-5.67	0.000885	0.00658
NC_006685.1	785156	785456	301	*	1.61	-3.02	2.58	-5.6	0.000889	0.00658
NC_006680.1	935432	935957	526	*	2.4	-3.02	3.39	-6.41	0.00089	0.00658
NC_006692.1	275795	276619	825	*	2.1	-3.02	3.08	-6.1	0.000892	0.00658
NC_006686.1	629244	629702	459	*	2.4	-3.02	3.38	-6.4	0.000896	0.00658
NC_006680.1	57467	58633	1167	*	3.66	-0.47	4.62	-5.09	0.000904	0.00658
NC_006670.1	131363	132022	660	*	2.88	-2.27	3.86	-6.13	0.000905	0.00658
NC_006691.1	743059	743637	579	*	2.39	-3.02	3.37	-6.39	0.000905	0.00658
NC_006694.1	109253	109973	721	*	2.39	-3.02	3.37	-6.39	0.000905	0.00658
NC_006679.1	48921	50303	1383	*	2.39	-3.02	3.37	-6.39	0.000908	0.00658
NC_006685.1	544838	545378	541	*	2.39	-3.02	3.37	-6.39	0.000908	0.00658
NC_006694.1	218395	219206	812	*	2.38	-3.02	3.36	-6.38	0.000917	0.00658
NC_006685.1	587551	588293	743	*	2.38	-3.02	3.36	-6.38	0.00092	0.00658
NC_006694.1	406287	406921	635	*	2.38	-3.02	3.36	-6.38	0.00092	0.00658
NC_006684.1	1462412	1462724	313	*	1.57	-3.02	2.54	-5.56	0.000923	0.00658
NC_006681.1	383838	384642	805	*	2.37	-3.02	3.36	-6.37	0.000926	0.00658
NC_006681.1	621666	622235	570	*	2.37	-3.02	3.36	-6.37	0.000926	0.00658
NC_006681.1	876168	876779	612	*	2.37	-3.02	3.36	-6.37	0.000926	0.00658
NC_006692.1	440089	440585	497	*	1.6	-3.02	2.57	-5.59	0.000928	0.00658
NC_006684.1	761108	761559	452	*	2.37	-3.02	3.35	-6.37	0.000929	0.00658
NC_006680.1	620203	620998	796	*	2.37	-3.02	3.35	-6.37	0.000932	0.00658
NC_006684.1	150357	150582	226	*	2.37	-3.02	3.35	-6.37	0.000932	0.00658
NC_006691.1	1346087	1346562	476	*	2.37	-3.02	3.35	-6.37	0.000932	0.00658
NC_006691.1	1391278	1391753	476	*	2.36	-3.02	3.34	-6.36	0.000938	0.00658
NC_006686.1	183019	183894	876	*	2.36	-3.02	3.34	-6.36	0.000941	0.00658
NC_006693.1	312963	313315	353	*	1.52	-3.02	2.49	-5.5	0.000947	0.00658
NC_006693.1	793179	793644	466	*	1.52	-3.02	2.49	-5.5	0.000947	0.00658
NC_006692.1	266657	267912	1256	*	2.35	-3.02	3.34	-6.36	0.000948	0.00658
NC_006680.1	546789	547934	1146	*	2.35	-3.02	3.33	-6.35	0.000951	0.00658
NC_006693.1	485768	487510	1743	*	6.36	4.38	7.17	-2.79	0.000952	0.00658
NC_006691.1	353617	354345	729	*	2.35	-3.02	3.33	-6.35	0.000954	0.00658
NC_006680.1	859291	859641	351	*	1.74	-3.02	2.71	-5.73	0.000954	0.00658
NC_006694.1	24483	24753	271	*	1.55	-3.02	2.52	-5.54	0.000955	0.00658
NC_006685.1	205010	205375	366	*	2.35	-3.02	3.33	-6.35	0.000957	0.00658
NC_006685.1	997778	998316	539	*	2.35	-3.02	3.33	-6.35	0.000957	0.00658
NC_006687.1	170835	171889	1055	*	2.35	-3.02	3.33	-6.35	0.000957	0.00658
NC_006686.1	1180134	1181158	1025	*	2.34	-3.02	3.32	-6.34	0.000963	0.00658
NC_006686.1	1649197	1649685	489	*	2.01	-3.02	2.99	-6.01	0.000966	0.00658
NC_006693.1	908505	909556	1052	*	3.43	-1.42	4.4	-5.82	0.000966	0.00658
NC_006687.1	1202173	1202873	701	*	1.72	-3.02	2.69	-5.71	0.000967	0.00658
NC_006680.1	139459	140029	571	*	2.34	-3.02	3.32	-6.34	0.000969	0.00658
NC_006693.1	826041	826828	788	*	2.34	-3.02	3.32	-6.34	0.000969	0.00658
NC_006684.1	1315751	1316321	571	*	2.33	-3.02	3.31	-6.33	0.000973	0.00658
NC_006687.1	1445158	1445421	264	*	1.51	-3.02	2.48	-5.5	0.000973	0.00658
NC_006681.1	610705	611809	1105	*	2.33	-3.02	3.31	-6.33	0.000979	0.00658
NC_006687.1	544670	545769	1100	*	2.33	-3.02	3.31	-6.33	0.000979	0.00658
NC_006685.1	1241360	1242614	1255	*	2.32	-3.02	3.31	-6.33	0.000982	0.00658
NC_006685.1	1993408	1994070	663	*	2.32	-3.02	3.31	-6.33	0.000982	0.00658
NC_006692.1	105385	106119	735	*	1.69	-3.02	2.66	-5.68	0.000983	0.00658
NC_006694.1	70739	71017	279	*	1.5	-3.02	2.46	-5.48	0.000983	0.00658
NC_006670.1	2123483	2124510	1028	*	2.32	-3.02	3.3	-6.32	0.000985	0.00658
NC_006694.1	311474	312521	1048	*	2.32	-3.02	3.3	-6.32	0.000985	0.00658
NC_006684.1	1536479	1537202	724	*	1.98	-3.02	2.96	-5.98	0.000987	0.00658
NC_006683.1	79080	79838	759	*	2.32	-3.02	3.3	-6.32	0.000988	0.00658
NC_006685.1	558915	559797	883	*	2.32	-3.02	3.3	-6.32	0.000988	0.00658
NC_006683.1	68552	69407	856	*	2.32	-3.02	3.3	-6.32	0.000991	0.00658
NC_006685.1	1044296	1044906	611	*	2.32	-3.02	3.3	-6.32	0.000991	0.00658
NC_006687.1	257992	258345	354	*	2.31	-3.02	3.29	-6.31	0.000998	0.00658
NC_006687.1	411714	412050	337	*	2.31	-3.02	3.29	-6.31	0.000998	0.00658
NC_006686.1	161678	162349	672	*	1.86	-2.62	2.82	-5.44	0.001	0.00658
NC_006681.1	761538	761976	439	*	1.65	-3.02	2.62	-5.64	0.001	0.00658
NC_006684.1	1557605	1557937	333	*	1.46	-3.02	2.43	-5.45	0.001	0.00658
NC_006681.1	477077	477833	757	*	2.31	-3.02	3.29	-6.31	0.001	0.00658
NC_006670.1	432421	433244	824	*	2.3	-3.02	3.28	-6.3	0.00101	0.00658
NC_006685.1	1585895	1586628	734	*	2.3	-3.02	3.28	-6.3	0.00101	0.00658
NC_006692.1	784768	785491	724	*	2.3	-3.02	3.28	-6.3	0.00101	0.00658
NC_006687.1	758439	759039	601	*	2.3	-3.02	3.28	-6.3	0.00101	0.00658
NC_006684.1	468681	469088	408	*	1.49	-3.02	2.46	-5.48	0.00101	0.00658
NC_006680.1	795302	795713	412	*	1.63	-3.02	2.6	-5.62	0.00101	0.00658
NC_006686.1	347291	347652	362	*	1.62	-3.02	2.59	-5.61	0.00102	0.00658
NC_006670.1	1775704	1776365	662	*	2.29	-3.02	3.28	-6.29	0.00102	0.00658
NC_006670.1	1828046	1828915	870	*	2.29	-3.02	3.28	-6.29	0.00102	0.00658
NC_006687.1	1116394	1116853	460	*	2.29	-3.02	3.28	-6.29	0.00102	0.00658
NC_006694.1	166529	167222	694	*	2.29	-3.02	3.28	-6.29	0.00102	0.00658
NC_006694.1	579502	580151	650	*	2.28	-3.02	3.26	-6.28	0.00104	0.00658
NC_006682.1	182876	183804	929	*	2.27	-3.02	3.26	-6.27	0.00104	0.00658
NC_006684.1	1247661	1248274	614	*	2.27	-3.02	3.26	-6.27	0.00104	0.00658
NC_006686.1	482362	483243	882	*	2.27	-3.02	3.26	-6.27	0.00104	0.00658
NC_006692.1	759800	760457	658	*	2.27	-3.02	3.26	-6.27	0.00104	0.00658
NC_006684.1	1321697	1322101	405	*	2.27	-3.02	3.25	-6.27	0.00104	0.00658
NC_006693.1	154936	155473	538	*	3.48	-0.68	4.44	-5.12	0.00105	0.00658
NC_006680.1	879651	880462	812	*	2.27	-3.02	3.25	-6.27	0.00105	0.00658
NC_006681.1	832667	833547	881	*	2.27	-3.02	3.25	-6.27	0.00105	0.00658
NC_006682.1	224664	225136	473	*	2.27	-3.02	3.25	-6.27	0.00105	0.00658
NC_006686.1	578946	579967	1022	*	2.27	-3.02	3.25	-6.27	0.00105	0.00658
NC_006694.1	82929	83180	252	*	1.54	-3.02	2.51	-5.53	0.00105	0.00658
NC_006670.1	2252755	2253285	531	*	2.26	-3.02	3.24	-6.26	0.00105	0.00658
NC_006682.1	556118	556905	788	*	2.26	-3.02	3.24	-6.26	0.00105	0.00658
NC_006680.1	380270	380715	446	*	2.26	-3.02	3.24	-6.26	0.00106	0.00658
NC_006692.1	792195	793427	1233	*	2.26	-3.02	3.24	-6.26	0.00106	0.00658
NC_006685.1	193469	194551	1083	*	2.26	-3.02	3.24	-6.26	0.00106	0.00658
NC_006687.1	1401763	1402470	708	*	2.25	-3.02	3.23	-6.25	0.00107	0.00658
[truncated: 1,132 more rows]

## Sheet: WT_YPDvdZNF2
seqnames	start	end	width	strand	Conc	Conc_XL280_YPD	Conc_dZNF2	Fold	p.value	FDR
[truncated: 218 more rows]

[truncated: 4 more sheets: WT_YPDvdSNF5, WT_YPDvdBRF1, WT_YPDvBRF1OE_dZNF2, WT_YPDvBRF1OE_dBRF1]
